# Supplementary material for: Regenerating human skeletal muscle forms an emerging niche in vivo to support PAX7 cells
Source: Nat Cell Biol. 2023 Nov 2;25(12):1758–73. doi: 10.1038/s41556-023-01271-0 (PMC10709143; doi:10.1038/s41556-023-01271-0)
Supplement: Supplementary file 3 — snRNA-seq data supporting Fig. 4b. Tab 1. UMAP population labels and percentages identified in mdx-NSG muscle with or without injury or Pax7 ablation. Tab 2. Differential gene expression of individual populations compared with all populations using datasets from combined mouse models. [file 41556_2023_1271_MOESM3_ESM.xlsx]

## Sheet: A. % Populations
Key	Mdx-NSG Pax7-DTX Populations		Percentage Population All, mdx-NSG Pax7 DTX mice (Fig 4C, Left)						Percentage Myonuclear Only (Fig 4C, Left Center)						Percentage Mononuclear Only (Fig 4C, Right)
IIB.1	Myofiber Type IIB, Subpopulation 1		Injury	+	-	+	-		Injury	+	-	+	-		Injury	+	-	+	-
IIB.2	Myofiber Type IIB, Subpopulation 2		Pax7 Ablation	-	-	+	+		Pax7 Ablation	-	-	+	+		Pax7 Ablation	-	-	+	+
IIB.3	Myofiber Type IIB, Subpopulation 3		IIB.1	0.248691	0.32098	0.401035	0.376691		IIB.1	0.421451	0.406818	0.501618	0.444172		MC	0.10293	0.0623229	0.0709677	0.0410959
IIB.4	Myofiber Type IIB, Subpopulation 4		IIB.2	0.0326455	0.054991	0.10608	0.0874089		IIB.2	0.0553236	0.069697	0.132686	0.103067		MB.1	0.108941	0.029745	0.129032	0.0479452
IIX.1	Myofiber Type IIX, Subpopulation 1		IIB.3	0.0351093	0.0346683	0.0258732	0.0176899		IIB.3	0.059499	0.0439394	0.0323625	0.0208589		MB.2	0.0514651	0.124646	0.0129032	0.19863
IIX.2	Myofiber Type IIX, Subpopulation 2		IIB.4	0.0334155	0.0624626	0.0232859	0.0447451		IIB.4	0.0566284	0.0791667	0.0291262	0.0527607		SC.1	0.0552216	0.0835694	0	0
IIX.4	Myofiber Type IIX, Subpopulation 3		IIX.1	0.141669	0.196354	0.147477	0.216441		IIX.1	0.240084	0.248864	0.184466	0.255215		SC.2	0.113449	0.181303	0.141935	0.00684932
IIA	Myofiber Type IIA		IIX.2	0.0180166	0.0313808	0.0258732	0.0176899		IIX.2	0.0305324	0.0397727	0.0323625	0.0208589		FAP.1	0.196844	0.29745	0.219355	0.239726
MC	Myocyte		IIX.4	0.0337234	0.030783	0.0206986	0.0187305		IIX.4	0.0571503	0.0390152	0.02589	0.0220859		FAP.2	0.0353118	0.0481586	0.0451613	0.116438
MB.1	Myoblast, Subpopulation 1		IIA	0.0163228	0.0310819	0.0181113	0.0364204		IIA	0.0276618	0.0393939	0.0226537	0.0429448		MAC	0.258828	0.0963173	0.329032	0.226027
MB.2	Myoblast, Subpopulation 2		MC	0.0421928	0.01315	0.0142303	0.0062435		NMJ	0.0344468	0.017803	0.0161812	0.0171779		EC	0.0586026	0.0396601	0.0451613	0.123288
SC.1	Satelllite Cell, Subpopulation 1		MB.1	0.0446566	0.00627615	0.0258732	0.00728408		MTJ	0.0172234	0.0155303	0.0226537	0.0208589		PC	0.0108941	0.00849858	0.00645161	0
SC.2	Satelllite Cell, Subpopulation 2		MB.2	0.0210964	0.0263001	0.00258732	0.0301769		All	1	1	1	1		SCHW	0.00751315	0.0283286	0	0
NMJ	Neuromuscular Junction		SC.1	0.0226363	0.017633	0	0								All	1	1	1	1
MTJ	Myotendonous Junction		SC.2	0.0465045	0.0382546	0.0284605	0.00104058
FAP.1	Fibro-adipogenic progenitor, Subpopulation 1		NMJ	0.0203265	0.0140466	0.0129366	0.0145682
FAP.2	Fibro-adipogenic progenitor, Subpopulation 2		MTJ	0.0101632	0.0122534	0.0181113	0.0176899
MAC	Macrophage		FAP.1	0.0806899	0.0627615	0.0439845	0.0364204
EC	Endothelial Cell		FAP.2	0.0144749	0.0101614	0.00905563	0.0176899
PC	Pericyte		MAC	0.106098	0.0203228	0.0659767	0.0343392
SCHW	Schwann Cell		EC	0.0240222	0.0083682	0.00905563	0.0187305
			PC	0.00446566	0.00179319	0.00129366	0
			SCHW	0.00307977	0.00597729	0	0
			All	1	1	1	1

## Sheet: B. DEGs, All Clusters
gene	p_val	avg_logFC	pct.1	pct.2	p_val_adj	cluster
Egfl7	6.61943e-113	6.55979	0.893	0.022	1.98583e-109	EC
Pecam1	2.40245e-66	10.2834	0.712	0.032	7.20736e-63	EC
Ushbp1	2.25384e-62	6.25154	0.704	0.02	6.76153e-59	EC
Tcf4	1.06653e-49	5.22774	0.79	0.334	3.1996e-46	EC
Ebf1	1.17656e-49	1.87903	0.712	0.11	3.52967e-46	EC
H2-K1	1.23283e-49	3.60299	0.665	0.138	3.69848e-46	EC
Fabp4	3.48409e-49	5.38801	0.648	0.033	1.04523e-45	EC
Sptbn1	1.89077e-46	4.93301	0.717	0.202	5.6723e-43	EC
Ece1	2.333e-42	5.03982	0.438	0.102	6.999e-39	EC
Tmem100	9.5708e-38	1.88824	0.245	0.039	2.87124e-34	EC
Stap2	3.29058e-37	3.46247	0.322	0.065	9.87173e-34	EC
Ablim3	8.79686e-37	2.27764	0.305	0.038	2.63906e-33	EC
Ccdc85a	2.09314e-36	4.11114	0.253	0.06	6.27943e-33	EC
Pkp4	2.29453e-35	0.612608	0.373	0.058	6.88358e-32	EC
Dnm3	8.65021e-35	5.16905	0.584	0.07	2.59506e-31	EC
Afdn	2.64133e-32	6.26677	0.536	0.157	7.92398e-29	EC
Ly6e	4.07038e-32	4.37005	0.588	0.091	1.22111e-28	EC
Inpp1	7.66541e-32	4.39263	0.335	0.056	2.29962e-28	EC
Magi3	9.45532e-32	2.29651	0.266	0.065	2.8366e-28	EC
Stox2	7.6899e-30	4.82915	0.528	0.081	2.30697e-26	EC
Ablim1	2.38015e-29	3.26595	0.506	0.08	7.14045e-26	EC
Dock6	3.11315e-29	3.36572	0.545	0.063	9.33944e-26	EC
Fbxl7	2.47786e-28	2.8842	0.279	0.043	7.43359e-25	EC
Dock9	2.46182e-27	6.72111	0.511	0.075	7.38545e-24	EC
Ehd2	5.66805e-27	3.99407	0.309	0.056	1.70041e-23	EC
St3gal4	6.38881e-27	2.70511	0.249	0.082	1.91664e-23	EC
Dennd5b	1.58912e-26	5.632	0.391	0.109	4.76736e-23	EC
Unc13b	1.7736e-26	4.96001	0.498	0.079	5.32081e-23	EC
Gm42418	2.09039e-26	1.37514	0.639	0.328	6.27117e-23	EC
Znfx1	2.67158e-26	0.234099	0.335	0.103	8.01475e-23	EC
Kank3	2.9999e-26	4.09949	0.519	0.055	8.9997e-23	EC
Prex2	3.01455e-26	6.1951	0.502	0.033	9.04364e-23	EC
Grasp	3.62502e-26	4.62465	0.356	0.1	1.0875e-22	EC
Arap3	3.67325e-26	5.1359	0.519	0.025	1.10197e-22	EC
Flt3l	4.87756e-26	2.31934	0.305	0.076	1.46327e-22	EC
Cdc42se2	1.88865e-25	0.47229	0.262	0.096	5.66595e-22	EC
Uaca	3.02477e-25	4.87224	0.326	0.12	9.07432e-22	EC
Tspan13	5.37443e-25	5.03708	0.309	0.111	1.61233e-21	EC
Arhgap29	1.33217e-24	2.82855	0.408	0.176	3.99651e-21	EC
Ltbp4	1.7606e-24	4.37647	0.519	0.062	5.2818e-21	EC
Utrn	3.25788e-24	0.483031	0.562	0.17	9.77365e-21	EC
Adarb1	7.19303e-24	0.747953	0.369	0.119	2.15791e-20	EC
Pcdhb14	8.43979e-24	0.53242	0.275	0.09	2.53194e-20	EC
Itga6	3.51438e-23	6.39705	0.494	0.034	1.05431e-19	EC
Plcb4	4.03395e-23	4.42233	0.481	0.138	1.21019e-19	EC
Tlr4	8.27723e-23	0.545742	0.202	0.095	2.48317e-19	EC
Il15	1.15463e-22	3.1957	0.185	0.085	3.46388e-19	EC
Tshz2	1.30772e-22	1.90836	0.575	0.081	3.92316e-19	EC
Hdac7	1.62273e-22	2.33305	0.476	0.13	4.86819e-19	EC
Git2	8.90895e-22	4.22785	0.485	0.265	2.67269e-18	EC
Dtx2	1.16534e-21	2.42109	0.262	0.094	3.49602e-18	EC
Eln	2.31296e-21	4.00925	0.451	0.034	6.93887e-18	EC
Stk4	6.46651e-21	1.54622	0.27	0.098	1.93995e-17	EC
Fbln2	8.8611e-21	3.95541	0.498	0.057	2.65833e-17	EC
Des	9.19831e-21	6.43285	0.167	0.41	2.75949e-17	EC
Plekha7	9.50986e-21	0.726282	0.206	0.044	2.85296e-17	EC
Zc3hav1	1.2951e-20	2.6114	0.309	0.099	3.88529e-17	EC
Mecom	2.05272e-20	5.83689	0.472	0.106	6.15816e-17	EC
Tulp4	2.1293e-20	2.91919	0.519	0.28	6.3879e-17	EC
Slfn5	3.07208e-20	2.88213	0.442	0.079	9.21625e-17	EC
Dock1	5.67729e-20	2.45534	0.288	0.06	1.70319e-16	EC
Tra2a	6.45244e-20	1.29485	0.494	0.296	1.93573e-16	EC
Dcbld1	9.61919e-20	0.722741	0.189	0.076	2.88576e-16	EC
Dynll1	1.59178e-19	4.52375	0.288	0.106	4.77535e-16	EC
Aldh2	1.75163e-19	1.97193	0.283	0.125	5.25489e-16	EC
Fryl	2.50089e-19	7.69447	0.472	0.127	7.50268e-16	EC
Rps14	5.77211e-19	0.225768	0.24	0.141	1.73163e-15	EC
Slc35b3	1.348e-18	0.647098	0.292	0.118	4.044e-15	EC
Snrk	1.48824e-18	2.51198	0.361	0.161	4.46473e-15	EC
Car7	1.61291e-18	2.19186	0.193	0.111	4.83874e-15	EC
Marc2	1.69294e-18	4.98408	0.262	0.147	5.07882e-15	EC
Sgf29	2.96329e-18	0.382153	0.197	0.083	8.88987e-15	EC
Mndal	3.04334e-18	1.07046	0.438	0.085	9.13002e-15	EC
Ttc39b	5.44108e-18	2.23198	0.185	0.118	1.63232e-14	EC
4833420G17Rik	6.01601e-18	2.39552	0.361	0.197	1.8048e-14	EC
Rpl9	6.1706e-18	0.516149	0.369	0.159	1.85118e-14	EC
Crim1	8.52658e-18	2.56812	0.227	0.087	2.55798e-14	EC
Gbp7	2.19788e-17	3.9129	0.451	0.067	6.59364e-14	EC
Fam117b	2.38274e-17	2.38232	0.245	0.092	7.14823e-14	EC
Itga3	4.83651e-17	0.375552	0.223	0.129	1.45095e-13	EC
Ptprm	5.15486e-17	4.30818	0.266	0.116	1.54646e-13	EC
H2-Q4	5.69518e-17	3.51582	0.429	0.067	1.70856e-13	EC
Zfp597	7.72684e-17	1.31929	0.223	0.124	2.31805e-13	EC
Arhgap31	1.03536e-16	3.56761	0.494	0.12	3.10608e-13	EC
Bmt2	1.2995e-16	0.36382	0.215	0.114	3.8985e-13	EC
Pgam1	1.32832e-16	2.31159	0.155	0.099	3.98496e-13	EC
Rasal2	1.37342e-16	4.20656	0.322	0.115	4.12027e-13	EC
Anxa3	1.63351e-16	1.16967	0.442	0.063	4.90053e-13	EC
Dut	4.38117e-16	3.08126	0.185	0.071	1.31435e-12	EC
Ighmbp2	7.56424e-16	0.512915	0.283	0.126	2.26927e-12	EC
Adipor2	1.00572e-15	5.38144	0.227	0.126	3.01717e-12	EC
Scn3a	2.31144e-15	2.8625	0.189	0.075	6.93432e-12	EC
Gm26624	3.06114e-15	1.44126	0.189	0.069	9.18341e-12	EC
Atrx	3.25209e-15	1.10436	0.605	0.385	9.75628e-12	EC
Nfia	3.8613e-15	2.36421	0.382	0.169	1.15839e-11	EC
Lsm2	4.0629e-15	5.16646	0.223	0.092	1.21887e-11	EC
Commd2	4.38834e-15	3.0866	0.309	0.126	1.3165e-11	EC
Magi1	5.8685e-15	2.56252	0.296	0.069	1.76055e-11	EC
Gm14326	6.25085e-15	0.525351	0.163	0.101	1.87526e-11	EC
Scyl3	6.43647e-15	2.54176	0.172	0.106	1.93094e-11	EC
Kmt5c	6.98751e-15	0.243508	0.283	0.127	2.09625e-11	EC
Itpr2	7.30702e-15	0.715253	0.318	0.154	2.1921e-11	EC
Socs2	1.19113e-14	1.38316	0.403	0.105	3.5734e-11	EC
Ppp2r5c	1.21968e-14	1.62397	0.322	0.16	3.65904e-11	EC
Plxna2	1.2212e-14	2.61366	0.322	0.089	3.6636e-11	EC
Mcam	1.65503e-14	2.30232	0.262	0.101	4.9651e-11	EC
Palmd	2.02601e-14	3.20904	0.3	0.123	6.07802e-11	EC
Tcaf1	2.15186e-14	1.03285	0.296	0.112	6.45557e-11	EC
Eng	3.46989e-14	6.7702	0.438	0.038	1.04097e-10	EC
Arhgdia	3.54023e-14	3.36018	0.279	0.128	1.06207e-10	EC
Pgm5	3.77272e-14	2.84473	0.18	0.08	1.13182e-10	EC
Rps4x	3.90314e-14	0.369602	0.245	0.121	1.17094e-10	EC
Akap12	4.65966e-14	1.71425	0.176	0.054	1.3979e-10	EC
Foxp1	5.04396e-14	3.56118	0.429	0.216	1.51319e-10	EC
Fam13c	5.48338e-14	3.5832	0.185	0.098	1.64501e-10	EC
Sema6a	5.61408e-14	1.47168	0.433	0.1	1.68422e-10	EC
Rab11fip5	7.09819e-14	3.19995	0.206	0.084	2.12946e-10	EC
Heg1	7.68855e-14	4.0594	0.399	0.066	2.30656e-10	EC
Xirp2	9.98515e-14	0.50729	0.142	0.386	2.99555e-10	EC
Setdb2	1.17802e-13	0.824214	0.202	0.112	3.53406e-10	EC
Myh9	1.42385e-13	3.58856	0.429	0.145	4.27154e-10	EC
Cand1	2.64217e-13	0.705444	0.253	0.134	7.92651e-10	EC
Med16	2.69389e-13	2.87223	0.236	0.135	8.08166e-10	EC
Il6st	2.73127e-13	5.65492	0.464	0.156	8.19381e-10	EC
Zfp955b	2.80962e-13	4.25962	0.176	0.118	8.42885e-10	EC
Tmed3	2.87236e-13	2.2361	0.206	0.06	8.61709e-10	EC
Spata6	3.15359e-13	4.78879	0.219	0.068	9.46077e-10	EC
Cerk	4.3991e-13	0.850245	0.309	0.049	1.31973e-09	EC
Cd34	4.40424e-13	3.53295	0.361	0.054	1.32127e-09	EC
Itpr1	4.78046e-13	6.40793	0.348	0.144	1.43414e-09	EC
Ifi203	5.76634e-13	2.52317	0.442	0.091	1.7299e-09	EC
Tnfrsf1a	6.16847e-13	0.820369	0.21	0.074	1.85054e-09	EC
Mast4	6.53764e-13	1.88425	0.425	0.31	1.96129e-09	EC
Abcg2	9.77213e-13	7.64006	0.27	0.11	2.93164e-09	EC
Pam	1.08454e-12	0.857995	0.253	0.093	3.25363e-09	EC
H13	1.16578e-12	0.989159	0.27	0.155	3.49734e-09	EC
Actn4	1.493e-12	4.38005	0.416	0.172	4.47901e-09	EC
Mfsd6	1.74338e-12	0.38437	0.185	0.068	5.23013e-09	EC
Als2cl	2.1925e-12	2.16697	0.253	0.114	6.57751e-09	EC
Cd36	3.11432e-12	3.63478	0.378	0.05	9.34297e-09	EC
Nras	3.1873e-12	2.25247	0.339	0.201	9.56189e-09	EC
Trim25	4.12816e-12	2.63524	0.245	0.089	1.23845e-08	EC
Zfp40	5.05504e-12	0.671973	0.249	0.092	1.51651e-08	EC
Klhl3	5.69345e-12	3.60815	0.193	0.116	1.70804e-08	EC
Fli1	5.72246e-12	2.77679	0.348	0.034	1.71674e-08	EC
Rgp1	7.21078e-12	0.399841	0.227	0.137	2.16323e-08	EC
Fis1	8.57735e-12	3.31758	0.215	0.119	2.5732e-08	EC
Ssu72	9.59287e-12	1.97476	0.206	0.123	2.87786e-08	EC
Rnf213	1.07954e-11	3.90707	0.382	0.126	3.23863e-08	EC
Rps3	1.17126e-11	0.512899	0.24	0.106	3.51379e-08	EC
H2-Q6	1.2984e-11	4.21548	0.369	0.051	3.89519e-08	EC
Taok2	1.91649e-11	3.01495	0.3	0.133	5.74948e-08	EC
Id1	1.94837e-11	3.01269	0.292	0.066	5.84511e-08	EC
Far1	2.44774e-11	0.935885	0.318	0.152	7.34321e-08	EC
Abca1	2.76301e-11	2.13226	0.318	0.189	8.28903e-08	EC
Zfp945	3.25575e-11	2.10683	0.326	0.142	9.76724e-08	EC
Sp100	3.9305e-11	3.02108	0.399	0.06	1.17915e-07	EC
Elmo1	4.60391e-11	3.68924	0.378	0.046	1.38117e-07	EC
Crip2	4.67657e-11	0.327087	0.33	0.069	1.40297e-07	EC
Frg1	5.51138e-11	3.53444	0.189	0.143	1.65341e-07	EC
Col4a1	7.03506e-11	2.3559	0.395	0.073	2.11052e-07	EC
Pwwp2b	7.04853e-11	1.8524	0.193	0.113	2.11456e-07	EC
Nim1k	1.19844e-10	1.11948	0.185	0.125	3.59532e-07	EC
Sptlc2	1.38041e-10	1.89937	0.253	0.082	4.14123e-07	EC
Rbpms	1.51157e-10	3.79382	0.386	0.037	4.5347e-07	EC
Tjp2	1.69149e-10	1.35369	0.249	0.1	5.07447e-07	EC
S100pbp	1.77181e-10	3.82896	0.18	0.145	5.31543e-07	EC
Smad7	1.84366e-10	3.52666	0.159	0.114	5.53099e-07	EC
Itpkb	1.88716e-10	3.10683	0.451	0.059	5.66148e-07	EC
Ubl3	2.07566e-10	0.862219	0.288	0.163	6.22699e-07	EC
Pdzd2	2.70126e-10	3.84393	0.361	0.08	8.10377e-07	EC
Adar	2.73484e-10	3.62695	0.21	0.087	8.20452e-07	EC
Parp14	3.12374e-10	2.32752	0.382	0.089	9.37122e-07	EC
Dhx40	3.35286e-10	0.554595	0.172	0.117	1.00586e-06	EC
Rab12	3.60546e-10	0.725309	0.283	0.199	1.08164e-06	EC
Marveld1	4.49301e-10	2.10914	0.227	0.073	1.3479e-06	EC
Zfp934	4.99183e-10	1.76896	0.172	0.088	1.49755e-06	EC
E2f5	5.1795e-10	1.56673	0.185	0.113	1.55385e-06	EC
Emp2	5.50352e-10	2.64207	0.223	0.093	1.65106e-06	EC
Mgll	5.94925e-10	7.15746	0.305	0.144	1.78477e-06	EC
Pitpnc1	6.87314e-10	1.06746	0.262	0.172	2.06194e-06	EC
Zrsr2	7.05097e-10	0.468873	0.262	0.13	2.11529e-06	EC
Ets1	7.3468e-10	4.65983	0.378	0.063	2.20404e-06	EC
Lrif1	7.82092e-10	1.02348	0.3	0.195	2.34628e-06	EC
Zfp169	7.92163e-10	2.75228	0.176	0.099	2.37649e-06	EC
4930523C07Rik	8.75894e-10	2.44318	0.159	0.052	2.62768e-06	EC
Jag1	9.06956e-10	4.17374	0.361	0.057	2.72087e-06	EC
Pdgfb	1.10965e-09	0.409086	0.266	0.152	3.32895e-06	EC
Vim	1.13985e-09	0.233446	0.472	0.121	3.41955e-06	EC
Map3k4	1.26956e-09	0.561617	0.189	0.138	3.80869e-06	EC
Ccdc93	1.38752e-09	0.716388	0.197	0.144	4.16255e-06	EC
Scarb1	1.71412e-09	3.42877	0.373	0.048	5.14236e-06	EC
Klf7	1.88185e-09	2.8644	0.339	0.183	5.64556e-06	EC
Tgfbr2	2.53981e-09	2.80102	0.215	0.11	7.61942e-06	EC
Nrp2	3.03474e-09	4.06228	0.412	0.052	9.10421e-06	EC
Eif2ak2	5.02689e-09	2.10377	0.275	0.09	1.50807e-05	EC
Prnp	5.33484e-09	5.32289	0.202	0.139	1.60045e-05	EC
Gpcpd1	5.76616e-09	0.934843	0.296	0.261	1.72985e-05	EC
Minos1	7.22157e-09	1.17058	0.253	0.182	2.16647e-05	EC
Spaca6	9.04453e-09	5.44276	0.322	0.137	2.71336e-05	EC
Mid2	9.60856e-09	3.35206	0.159	0.109	2.88257e-05	EC
Ttll3	9.73176e-09	1.73379	0.197	0.155	2.91953e-05	EC
Asf1a	1.1764e-08	2.46235	0.21	0.107	3.52919e-05	EC
mt-Cytb	1.19535e-08	0.924455	0.322	0.229	3.58604e-05	EC
Tacc1	1.25407e-08	2.73112	0.318	0.11	3.76221e-05	EC
Tesk1	1.34869e-08	5.79701	0.202	0.122	4.04606e-05	EC
Npr1	1.3858e-08	4.39583	0.339	0.03	4.1574e-05	EC
Brox	1.38756e-08	1.99793	0.159	0.122	4.16269e-05	EC
Dennd5a	1.75396e-08	0.365309	0.262	0.132	5.26188e-05	EC
Chst15	2.04541e-08	3.78937	0.189	0.088	6.13622e-05	EC
Msl2	2.91106e-08	1.80996	0.189	0.153	8.73318e-05	EC
Gabbr1	3.02731e-08	2.84425	0.369	0.091	9.08193e-05	EC
Stk3	3.10373e-08	2.13612	0.176	0.105	9.31118e-05	EC
9530082P21Rik	3.56579e-08	5.47597	0.163	0.081	0.000106974	EC
Cd81	3.66606e-08	1.40554	0.27	0.134	0.000109982	EC
Tfip11	4.10852e-08	2.84327	0.193	0.111	0.000123256	EC
Ubc	4.35094e-08	2.00549	0.399	0.179	0.000130528	EC
Iigp1	4.49208e-08	3.03068	0.356	0.092	0.000134763	EC
Bcar1	5.23668e-08	2.2935	0.185	0.123	0.0001571	EC
Fam160b1	6.43795e-08	1.07775	0.185	0.139	0.000193139	EC
Atp2b4	7.1161e-08	1.95728	0.322	0.081	0.000213483	EC
Myzap	7.17317e-08	0.972551	0.18	0.063	0.000215195	EC
Plxna4	7.37215e-08	2.89366	0.232	0.1	0.000221165	EC
Map3k12	7.57689e-08	1.48134	0.202	0.106	0.000227307	EC
Flnb	7.59692e-08	4.69471	0.365	0.053	0.000227908	EC
Gsdmd	8.00742e-08	2.87052	0.275	0.063	0.000240223	EC
Fam13b	9.66656e-08	0.244748	0.236	0.137	0.000289997	EC
Lima1	9.88517e-08	1.94216	0.309	0.115	0.000296555	EC
Ephb4	1.09878e-07	6.94806	0.27	0.12	0.000329635	EC
Rasgrp2	1.21307e-07	2.46264	0.185	0.089	0.000363921	EC
Ehd4	1.22695e-07	4.26512	0.292	0.08	0.000368084	EC
Ly6a	1.31347e-07	3.86703	0.348	0.046	0.000394041	EC
Sparcl1	1.47349e-07	3.88758	0.365	0.046	0.000442046	EC
Tctn1	1.49585e-07	1.55895	0.21	0.114	0.000448756	EC
Csnk1g1	1.5849e-07	0.309894	0.232	0.172	0.000475471	EC
B230354K17Rik	1.78483e-07	2.20979	0.155	0.115	0.000535448	EC
Klhl42	2.56457e-07	0.911623	0.185	0.101	0.000769371	EC
A230072E10Rik	2.91859e-07	4.88379	0.03	0.162	0.000875577	EC
Tek	3.05851e-07	4.05684	0.283	0.025	0.000917554	EC
Ifitm3	3.61303e-07	1.02406	0.361	0.09	0.00108391	EC
Plcg1	4.1935e-07	1.54084	0.258	0.116	0.00125805	EC
Card10	4.63917e-07	3.72702	0.352	0.043	0.00139175	EC
Rhob	4.9287e-07	2.99992	0.163	0.074	0.00147861	EC
Setd5	5.38662e-07	0.315983	0.373	0.278	0.00161598	EC
Cd93	6.07277e-07	3.02621	0.296	0.035	0.00182183	EC
Plpp3	6.3229e-07	0.479502	0.339	0.162	0.00189687	EC
Scai	6.74153e-07	4.48604	0.159	0.116	0.00202246	EC
Impact	7.22757e-07	4.34961	0.159	0.133	0.00216827	EC
Wdr45b	1.06825e-06	0.502059	0.227	0.166	0.00320474	EC
Polr2a	1.27259e-06	2.53905	0.202	0.166	0.00381776	EC
Mapk3	1.28003e-06	3.31547	0.288	0.089	0.0038401	EC
Wdfy3	1.45342e-06	0.743907	0.266	0.16	0.00436027	EC
Bmp4	1.58638e-06	2.39206	0.296	0.05	0.00475913	EC
Ppdpf	1.79231e-06	1.68686	0.189	0.12	0.00537694	EC
Mpdu1	2.05517e-06	1.25748	0.215	0.123	0.00616551	EC
Dennd4a	2.38937e-06	3.71031	0.176	0.128	0.00716811	EC
Cers4	2.41273e-06	2.52728	0.335	0.06	0.0072382	EC
Tmsb4x	2.67945e-06	3.22302	0.412	0.101	0.00803834	EC
Casp8ap2	2.72023e-06	0.234141	0.219	0.152	0.0081607	EC
Prkch	2.75415e-06	4.50288	0.33	0.037	0.00826244	EC
Ip6k1	3.05881e-06	1.08323	0.262	0.199	0.00917643	EC
Cnot6l	3.16487e-06	0.570673	0.24	0.149	0.00949462	EC
Higd2a	3.18503e-06	3.50565	0.172	0.131	0.0095551	EC
Pan3	3.51811e-06	0.536985	0.266	0.231	0.0105543	EC
Col15a1	4.10953e-06	2.68584	0.348	0.075	0.0123286	EC
Nfat5	4.99374e-06	0.672615	0.485	0.364	0.0149812	EC
Rps26	6.87739e-06	0.565063	0.369	0.118	0.0206322	EC
Apbb2	7.16547e-06	3.57737	0.356	0.175	0.0214964	EC
Efcc1	7.17781e-06	1.71654	0.223	0.049	0.0215334	EC
Rgs2	7.20186e-06	2.88272	0.056	0.165	0.0216056	EC
Fnbp1l	7.47408e-06	3.35721	0.348	0.047	0.0224222	EC
Tcea2	7.59322e-06	3.45364	0.215	0.129	0.0227797	EC
Adgre5	7.82902e-06	0.777177	0.33	0.159	0.0234871	EC
Pdlim4	9.58015e-06	0.773671	0.275	0.096	0.0287405	EC
Tubb5	1.11236e-05	3.22567	0.343	0.093	0.0333708	EC
Atp8a1	1.15054e-05	0.780839	0.266	0.189	0.0345163	EC
Plxnd1	1.19556e-05	2.20096	0.421	0.117	0.0358668	EC
Nrp1	1.30472e-05	1.75678	0.339	0.224	0.0391417	EC
Zfp292	1.43236e-05	0.314493	0.253	0.232	0.0429709	EC
Sorbs2	1.57334e-05	0.390087	0.356	0.24	0.0472002	EC
Spns2	1.70853e-05	0.89449	0.227	0.15	0.0512558	EC
Gls	1.74594e-05	1.82372	0.378	0.275	0.0523782	EC
Gnai2	1.78645e-05	6.72539	0.292	0.113	0.0535934	EC
Ghitm	1.83748e-05	1.50521	0.069	0.151	0.0551243	EC
Tspan7	3.0044e-05	3.32201	0.197	0.155	0.090132	EC
Adamts1	3.03671e-05	2.69762	0.227	0.168	0.0911012	EC
Calcrl	3.49615e-05	2.65772	0.279	0.056	0.104885	EC
Msrb1	3.91243e-05	3.80766	0.052	0.162	0.117373	EC
Osmr	4.01268e-05	2.38537	0.3	0.054	0.120381	EC
Gnb2	4.19071e-05	1.86745	0.245	0.135	0.125721	EC
Rpl35a	5.33526e-05	1.44484	0.249	0.17	0.160058	EC
Samd9l	5.76812e-05	1.25482	0.292	0.052	0.173044	EC
Slc43a3	6.90012e-05	0.985681	0.288	0.069	0.207004	EC
Ctnnal1	8.27079e-05	2.52526	0.245	0.176	0.248124	EC
Csf2rb	9.07898e-05	2.02393	0.258	0.031	0.272369	EC
Tepsin	9.32193e-05	1.36114	0.176	0.148	0.279658	EC
Gprasp1	9.73844e-05	1.0231	0.15	0.169	0.292153	EC
Slc45a4	0.000104111	1.32557	0.163	0.155	0.312333	EC
Cdh13	0.000104587	0.545035	0.27	0.276	0.313761	EC
Lars2	0.000105652	0.270737	0.524	0.375	0.316957	EC
Pou6f1	0.000116092	2.13111	0.185	0.114	0.348277	EC
Sys1	0.000124676	1.91037	0.163	0.108	0.374029	EC
Fam126b	0.000142782	0.475011	0.15	0.207	0.428345	EC
Zfp950	0.000166891	0.3195	0.313	0.237	0.500674	EC
Pxdn	0.000178126	0.554301	0.343	0.072	0.534377	EC
Ldlrad4	0.000179183	3.87846	0.215	0.155	0.53755	EC
Tmem256	0.000183314	0.420657	0.163	0.133	0.549943	EC
Hmcn1	0.000188193	1.40448	0.219	0.093	0.56458	EC
Tet1	0.000199614	0.752143	0.12	0.158	0.598842	EC
Ppp6r3	0.000199951	0.835739	0.3	0.289	0.599852	EC
Tsfm	0.00023848	5.00047	0.094	0.163	0.71544	EC
Herc2	0.000239843	0.732485	0.24	0.232	0.71953	EC
Tubgcp3	0.000266591	0.30669	0.176	0.145	0.799772	EC
Pard3b	0.000318258	3.11187	0.219	0.101	0.954773	EC
Smap1	0.000324953	0.363862	0.167	0.124	0.974859	EC
Hcfc1r1	0.000325633	2.70318	0.116	0.178	0.9769	EC
Ranbp3	0.00041254	1.79308	0.086	0.17	1	EC
H2-Q7	0.00042844	2.0255	0.275	0.064	1	EC
Mb	0.000433752	2.35012	0.094	0.2	1	EC
Lmo2	0.000470315	1.75377	0.253	0.064	1	EC
Nr2f2	0.000496003	2.59071	0.322	0.122	1	EC
Dgkh	0.000557805	1.49859	0.262	0.154	1	EC
Tle1	0.00059814	0.787592	0.082	0.161	1	EC
Atp5k	0.000652454	1.0193	0.086	0.183	1	EC
Lims2	0.00076642	3.65336	0.313	0.04	1	EC
Cd200	0.000826988	2.03872	0.343	0.044	1	EC
Oasl2	0.000847892	1.21786	0.249	0.082	1	EC
Trim47	0.000900079	3.26451	0.3	0.092	1	EC
Itsn2	0.000931913	0.600564	0.232	0.215	1	EC
Rpl17	0.000959015	1.13098	0.292	0.122	1	EC
Adgrl2	0.000974057	2.87968	0.339	0.056	1	EC
Nup188	0.00106462	4.15793	0.197	0.144	1	EC
Pld1	0.00124843	6.10818	0.094	0.151	1	EC
Tmem182	0.00127531	1.82038	0.034	0.154	1	EC
Fermt2	0.00134359	0.286327	0.262	0.278	1	EC
Heca	0.00165418	3.69118	0.172	0.129	1	EC
Herc6	0.00179291	2.42846	0.172	0.059	1	EC
Txndc16	0.0018332	0.970957	0.069	0.158	1	EC
Bmpr2	0.00198715	1.82563	0.223	0.175	1	EC
Synpo	0.00212967	1.05019	0.197	0.183	1	EC
9930111J21Rik2	0.0026013	1.85358	0.227	0.045	1	EC
Sec61a1	0.00273625	0.178158	0.146	0.162	1	EC
Cdc42bpa	0.0034429	4.24037	0.266	0.163	1	EC
Ifnar2	0.0034474	1.07204	0.245	0.049	1	EC
Myadm	0.00380953	3.46986	0.305	0.101	1	EC
Ssfa2	0.0042159	6.39531	0.124	0.172	1	EC
mt-Co3	0.00428209	0.228626	0.425	0.428	1	EC
St3gal1	0.00431897	2.18695	0.202	0.079	1	EC
Rgs19	0.00438172	2.09879	0.189	0.062	1	EC
Rac1	0.00627416	3.75568	0.163	0.128	1	EC
Cox8a	0.00643986	0.328543	0.146	0.157	1	EC
Ncoa6	0.00652496	2.17563	0.133	0.157	1	EC
Pcif1	0.00655453	0.219333	0.133	0.155	1	EC
Rest	0.0066812	2.29076	0.077	0.154	1	EC
Ddx60	0.00677462	1.19751	0.258	0.068	1	EC
Sipa1	0.00794418	0.902551	0.189	0.066	1	EC
Myo1b	0.00809065	1.26211	0.309	0.091	1	EC
Piezo1	0.00810441	5.78391	0.24	0.097	1	EC
Cep295	0.00812984	0.482165	0.155	0.155	1	EC
Chd3	0.00854444	0.983174	0.163	0.1	1	EC
Ddx55	0.00866692	1.42619	0.206	0.181	1	EC
Gba2	0.00870102	6.40728	0.077	0.152	1	EC
Ptprd	0.00873117	2.43474	0.133	0.243	1	EC
Bcr	0.00928632	2.34665	0.283	0.065	1	EC
Preb	0.00983938	1.10057	0.189	0.273	1	EC
Abca8a	0	5.92864	0.789	0.034	0	FAP.1
Col1a1	0	5.17343	0.842	0.057	0	FAP.1
Col3a1	0	4.33033	0.923	0.094	0	FAP.1
Col1a2	0	4.08762	0.896	0.097	0	FAP.1
Meg3	0	3.35481	0.892	0.068	0	FAP.1
Ebf1	0	2.9237	0.878	0.056	0	FAP.1
Hmcn2	3.14629e-241	3.60383	0.726	0.064	9.43888e-238	FAP.1
Tnxb	2.46353e-235	3.00989	0.71	0.028	7.39059e-232	FAP.1
Lsp1	9.30308e-235	4.14376	0.736	0.119	2.79092e-231	FAP.1
Col5a3	4.99986e-230	2.88102	0.745	0.12	1.49996e-226	FAP.1
Dcn	4.1008e-224	5.68831	0.686	0.029	1.23024e-220	FAP.1
Col6a3	8.57723e-214	5.22761	0.686	0.027	2.57317e-210	FAP.1
Abi3bp	4.32983e-212	5.332	0.676	0.04	1.29895e-208	FAP.1
Col5a2	4.52732e-209	2.65317	0.679	0.072	1.3582e-205	FAP.1
Pcolce	3.9411e-189	5.03242	0.631	0.038	1.18233e-185	FAP.1
Acta1	3.8992e-174	0.40146	0.103	0.482	1.16976e-170	FAP.1
Postn	1.05246e-169	4.23869	0.604	0.045	3.15739e-166	FAP.1
Ifi203	5.21008e-164	2.85173	0.621	0.053	1.56302e-160	FAP.1
Bmp1	7.59716e-163	1.76826	0.654	0.104	2.27915e-159	FAP.1
C1s1	6.7112e-162	5.97117	0.593	0.015	2.01336e-158	FAP.1
Fbxl7	1.38583e-149	1.59431	0.354	0.021	4.1575e-146	FAP.1
Lama4	5.7237e-143	3.83473	0.571	0.028	1.71711e-139	FAP.1
Sned1	9.78195e-140	4.71074	0.577	0.111	2.93459e-136	FAP.1
Pdgfra	2.8719e-138	5.18649	0.556	0.014	8.6157e-135	FAP.1
Mirg	9.79759e-137	3.71385	0.504	0.02	2.93928e-133	FAP.1
Dtx3	6.9882e-136	4.40306	0.565	0.129	2.09646e-132	FAP.1
Nav1	3.0224e-135	3.86917	0.628	0.117	9.06719e-132	FAP.1
Peli2	6.04857e-134	3.47327	0.364	0.055	1.81457e-130	FAP.1
Gm26624	7.62603e-133	2.29642	0.303	0.051	2.28781e-129	FAP.1
Rrbp1	2.61081e-126	1.6972	0.636	0.16	7.83243e-123	FAP.1
Dnm3os	6.92238e-126	5.27693	0.531	0.051	2.07671e-122	FAP.1
Marveld1	3.10137e-121	3.08138	0.369	0.051	9.30411e-118	FAP.1
Col6a1	8.3698e-121	2.80289	0.575	0.057	2.51094e-117	FAP.1
Ckm	2.44097e-119	2.55911	0.139	0.493	7.3229e-116	FAP.1
Thbs3	1.05015e-118	2.70231	0.505	0.028	3.15044e-115	FAP.1
Tshz2	2.27854e-118	2.74406	0.557	0.05	6.83562e-115	FAP.1
P2ry1	1.39146e-113	2.68396	0.344	0.102	4.17439e-110	FAP.1
Col5a1	5.95584e-113	2.36334	0.493	0.059	1.78675e-109	FAP.1
Marcks	9.92239e-111	0.965669	0.555	0.101	2.97672e-107	FAP.1
Fn1	8.44025e-110	2.38046	0.518	0.046	2.53207e-106	FAP.1
Stx2	9.83629e-110	3.55721	0.334	0.05	2.95089e-106	FAP.1
Hhat	6.46373e-106	4.57104	0.337	0.095	1.93912e-102	FAP.1
Fndc1	2.87216e-105	2.10834	0.56	0.094	8.61648e-102	FAP.1
Fap	2.40201e-104	4.91616	0.501	0.024	7.20604e-101	FAP.1
Tcf4	2.71053e-104	0.878705	0.673	0.314	8.1316e-101	FAP.1
Olfr920	5.95142e-103	0.656332	0.291	0.064	1.78543e-99	FAP.1
Mrc2	7.02345e-103	6.42683	0.48	0.028	2.10703e-99	FAP.1
Vcan	3.80846e-102	2.79008	0.504	0.04	1.14254e-98	FAP.1
Dpysl2	4.79128e-102	1.03555	0.264	0.038	1.43739e-98	FAP.1
Col6a2	3.07225e-100	5.72352	0.524	0.034	9.21675e-97	FAP.1
Smoc2	9.15084e-100	8.43149	0.493	0.019	2.74525e-96	FAP.1
Dact1	2.14052e-99	1.34771	0.353	0.053	6.42155e-96	FAP.1
Zfhx4	2.8612e-98	2.3331	0.591	0.278	8.58359e-95	FAP.1
Sparc	3.94567e-98	4.83489	0.519	0.073	1.1837e-94	FAP.1
Dnm1	4.68097e-98	2.48811	0.522	0.024	1.40429e-94	FAP.1
Tmem100	6.38563e-97	2.27464	0.204	0.029	1.91569e-93	FAP.1
Fbxo6	9.9145e-95	0.476364	0.282	0.087	2.97435e-91	FAP.1
Mfap5	1.65024e-94	2.39106	0.469	0.016	4.95073e-91	FAP.1
Tlr4	4.30305e-94	2.28471	0.284	0.081	1.29091e-90	FAP.1
Fbn1	5.08293e-93	1.15951	0.47	0.037	1.52488e-89	FAP.1
Nisch	1.48899e-92	0.775036	0.656	0.317	4.46698e-89	FAP.1
Runx1t1	1.58362e-92	3.20138	0.416	0.035	4.75085e-89	FAP.1
Slfn5	2.36074e-92	1.97441	0.497	0.05	7.08222e-89	FAP.1
Pgm3	3.25253e-92	2.74786	0.324	0.067	9.75759e-89	FAP.1
Sptbn1	3.50542e-92	0.930204	0.594	0.179	1.05162e-88	FAP.1
Abca8b	1.04756e-91	4.52554	0.429	0.099	3.14268e-88	FAP.1
Mndal	1.18647e-91	1.59347	0.504	0.056	3.5594e-88	FAP.1
Flrt1	1.53354e-91	1.35039	0.266	0.118	4.60061e-88	FAP.1
Slc6a7	2.01429e-91	5.70917	0.461	0.008	6.04286e-88	FAP.1
Bicc1	3.9784e-89	5.76917	0.541	0.068	1.19352e-85	FAP.1
Adamts10	8.70205e-89	1.68301	0.499	0.066	2.61061e-85	FAP.1
Gsn	1.28534e-88	4.41581	0.509	0.068	3.85603e-85	FAP.1
Cyth3	1.77434e-88	6.48852	0.479	0.1	5.32302e-85	FAP.1
Wrn	9.81157e-88	0.713196	0.339	0.102	2.94347e-84	FAP.1
Entpd2	5.29528e-86	3.75905	0.447	0.03	1.58859e-82	FAP.1
Arhgef25	1.098e-85	5.85641	0.497	0.121	3.29401e-82	FAP.1
Zfp354c	3.32811e-85	3.69115	0.306	0.088	9.98433e-82	FAP.1
Ralb	1.64661e-84	2.52685	0.271	0.072	4.93984e-81	FAP.1
Nox4	1.25957e-83	4.00548	0.441	0.021	3.77871e-80	FAP.1
Rap2b	1.60624e-83	0.590774	0.273	0.07	4.81872e-80	FAP.1
Zfp503	2.78832e-83	2.17505	0.274	0.1	8.36495e-80	FAP.1
Cilp	3.038e-83	2.66826	0.4	0.034	9.11401e-80	FAP.1
Scn2a	1.1335e-82	1.41198	0.287	0.076	3.40051e-79	FAP.1
Eda2r	1.32685e-82	1.12235	0.258	0.085	3.98056e-79	FAP.1
Lamb1	2.93491e-82	4.59983	0.454	0.033	8.80473e-79	FAP.1
Grasp	1.09673e-81	1.09475	0.346	0.084	3.29018e-78	FAP.1
2310039H08Rik	6.54988e-81	2.24114	0.339	0.126	1.96496e-77	FAP.1
Il18	1.56237e-79	3.14795	0.243	0.047	4.68711e-76	FAP.1
Zfp821	1.8863e-79	2.82497	0.258	0.098	5.6589e-76	FAP.1
Svep1	4.67169e-79	5.0239	0.452	0.026	1.40151e-75	FAP.1
Snx33	5.7947e-79	0.619025	0.303	0.066	1.73841e-75	FAP.1
Fstl1	8.96405e-79	1.82743	0.469	0.044	2.68921e-75	FAP.1
Airn	1.50784e-78	6.14752	0.535	0.244	4.52353e-75	FAP.1
Ccdc80	2.27293e-78	1.52803	0.429	0.072	6.8188e-75	FAP.1
Psmg1	1.67611e-77	2.12034	0.257	0.097	5.02833e-74	FAP.1
Tspan14	2.39567e-77	3.81154	0.241	0.091	7.18701e-74	FAP.1
Spry2	4.14407e-77	3.51162	0.329	0.068	1.24322e-73	FAP.1
Sdc2	2.65343e-75	3.02599	0.296	0.05	7.9603e-72	FAP.1
Hmcn1	4.21864e-75	2.79896	0.352	0.073	1.26559e-71	FAP.1
Antxr2	6.86972e-75	2.05075	0.282	0.075	2.06092e-71	FAP.1
Lama2	2.03619e-74	2.05471	0.476	0.161	6.10858e-71	FAP.1
Hba-a1	3.26341e-74	1.80113	0.255	0.065	9.79022e-71	FAP.1
Akr1e1	1.0825e-73	0.854427	0.316	0.112	3.24751e-70	FAP.1
Mmp2	1.42473e-73	3.07275	0.459	0.037	4.27418e-70	FAP.1
Zc3h7a	1.4299e-73	2.14082	0.488	0.242	4.28969e-70	FAP.1
Plxdc2	8.16055e-73	4.93845	0.461	0.058	2.44816e-69	FAP.1
Oas2	9.69012e-73	1.61321	0.444	0.043	2.90704e-69	FAP.1
Gxylt2	1.34154e-72	2.6405	0.397	0.056	4.02462e-69	FAP.1
Gm26682	4.1904e-72	2.09894	0.247	0.093	1.25712e-68	FAP.1
Ifi204	1.24697e-71	1.61987	0.439	0.051	3.7409e-68	FAP.1
Ank2	1.94623e-71	2.80833	0.545	0.283	5.8387e-68	FAP.1
Pdgfrb	1.95052e-71	2.97447	0.434	0.023	5.85156e-68	FAP.1
Scn7a	2.47675e-71	5.37239	0.435	0.019	7.43025e-68	FAP.1
Phldb1	4.60301e-71	1.48603	0.47	0.149	1.3809e-67	FAP.1
BC037034	2.20079e-70	1.01107	0.219	0.082	6.60237e-67	FAP.1
Dlg4	8.90273e-70	4.41038	0.421	0.044	2.67082e-66	FAP.1
Adam33	8.91403e-70	2.63218	0.449	0.025	2.67421e-66	FAP.1
Plscr3	1.12795e-69	2.1383	0.299	0.099	3.38384e-66	FAP.1
Bgn	2.14633e-69	3.73235	0.446	0.061	6.43899e-66	FAP.1
Gm42418	4.65747e-69	1.06053	0.553	0.316	1.39724e-65	FAP.1
Phf21a	5.04904e-69	3.55399	0.393	0.153	1.51471e-65	FAP.1
Nectin3	1.1991e-68	0.672644	0.269	0.086	3.59731e-65	FAP.1
Sdhaf4	4.39275e-68	1.34936	0.212	0.102	1.31783e-64	FAP.1
Dync2h1	1.7359e-67	3.10704	0.388	0.147	5.2077e-64	FAP.1
Arhgap32	4.36624e-67	2.64551	0.308	0.104	1.30987e-63	FAP.1
Six5	7.17218e-67	1.66588	0.269	0.042	2.15165e-63	FAP.1
Esd	8.21231e-67	1.80992	0.241	0.096	2.46369e-63	FAP.1
Cald1	2.00566e-66	2.52844	0.455	0.148	6.01697e-63	FAP.1
Fst	4.28996e-66	2.51993	0.363	0.051	1.28699e-62	FAP.1
Osr2	1.4857e-65	2.75764	0.289	0.032	4.45711e-62	FAP.1
Tcf7l2	2.91313e-65	2.91805	0.463	0.185	8.73939e-62	FAP.1
Eml3	7.05199e-65	0.838468	0.299	0.091	2.1156e-61	FAP.1
Ascc3	5.81389e-64	2.26239	0.356	0.172	1.74417e-60	FAP.1
Slc40a1	1.16677e-63	0.686012	0.203	0.083	3.50031e-60	FAP.1
Plekha5	2.50278e-63	2.58725	0.415	0.149	7.50834e-60	FAP.1
Farp1	2.69259e-63	2.71487	0.289	0.082	8.07776e-60	FAP.1
Sec16b	4.80586e-63	3.73428	0.416	0.046	1.44176e-59	FAP.1
Paqr3	7.07313e-63	1.57597	0.185	0.072	2.12194e-59	FAP.1
Clec3b	1.60588e-62	3.35633	0.395	0.019	4.81764e-59	FAP.1
Pyroxd2	1.93691e-62	1.32858	0.284	0.075	5.81072e-59	FAP.1
Eea1	2.25694e-62	0.167835	0.285	0.129	6.77083e-59	FAP.1
Pamr1	2.27947e-62	3.71944	0.409	0.023	6.83841e-59	FAP.1
Rab43	7.90088e-62	0.69278	0.303	0.085	2.37026e-58	FAP.1
Mfsd4b4	9.50248e-62	2.28554	0.153	0.109	2.85074e-58	FAP.1
Rgs11	1.90739e-61	2.90448	0.242	0.116	5.72217e-58	FAP.1
Nid1	1.9437e-61	3.23755	0.427	0.023	5.8311e-58	FAP.1
Slit3	2.09426e-61	2.86141	0.387	0.01	6.28279e-58	FAP.1
Magi3	3.95761e-61	2.64154	0.267	0.052	1.18728e-57	FAP.1
Pus1	3.96667e-61	4.64924	0.208	0.1	1.19e-57	FAP.1
BC051226	9.12416e-61	0.254635	0.204	0.117	2.73725e-57	FAP.1
Lrp1	1.05079e-60	1.15525	0.505	0.084	3.15236e-57	FAP.1
Map3k12	1.06578e-60	2.67942	0.31	0.091	3.19733e-57	FAP.1
Hdgfl3	1.6556e-60	3.19956	0.272	0.029	4.96679e-57	FAP.1
Ddr2	1.93812e-60	2.31147	0.475	0.217	5.81437e-57	FAP.1
Tmem63a	1.51361e-59	1.38689	0.327	0.106	4.54084e-56	FAP.1
Dlc1	2.51653e-59	0.999349	0.429	0.03	7.5496e-56	FAP.1
Il15	3.76121e-59	0.395575	0.188	0.079	1.12836e-55	FAP.1
Slc1a5	5.4402e-59	1.00483	0.421	0.058	1.63206e-55	FAP.1
Mtmr6	6.23053e-59	0.245331	0.285	0.113	1.86916e-55	FAP.1
Eif2ak3	8.23984e-58	2.41794	0.319	0.058	2.47195e-54	FAP.1
Zfp169	1.12162e-57	1.32777	0.155	0.095	3.36487e-54	FAP.1
Traf3ip1	1.1895e-57	2.85374	0.182	0.107	3.56851e-54	FAP.1
Efs	2.37108e-57	2.4554	0.346	0.045	7.11324e-54	FAP.1
Ppp1r13b	7.70689e-57	1.31159	0.19	0.108	2.31207e-53	FAP.1
Aldh2	1.56659e-56	0.979107	0.267	0.116	4.69977e-53	FAP.1
Usp1	2.55027e-56	3.02004	0.211	0.106	7.6508e-53	FAP.1
Arhgap21	2.68564e-56	4.11267	0.38	0.122	8.05693e-53	FAP.1
Nt5c	2.86975e-56	1.04537	0.293	0.079	8.60924e-53	FAP.1
Fam114a1	3.43274e-56	2.64066	0.391	0.041	1.02982e-52	FAP.1
Phlda1	3.52241e-56	1.77561	0.306	0.119	1.05672e-52	FAP.1
Scarf2	4.16594e-56	5.6099	0.407	0.027	1.24978e-52	FAP.1
Tcaf1	6.64798e-56	1.3525	0.32	0.098	1.99439e-52	FAP.1
Asap3	9.35637e-56	0.723574	0.288	0.07	2.80691e-52	FAP.1
Aebp1	1.48942e-55	2.77308	0.394	0.132	4.46827e-52	FAP.1
Fam208a	1.87896e-55	3.6014	0.494	0.213	5.63688e-52	FAP.1
Dpm3	2.93312e-55	3.87233	0.258	0.135	8.79937e-52	FAP.1
Disp1	4.27781e-55	2.85684	0.204	0.052	1.28334e-51	FAP.1
Lrif1	1.28541e-54	0.706962	0.373	0.182	3.85623e-51	FAP.1
D11Wsu47e	1.1638e-53	0.548715	0.171	0.096	3.4914e-50	FAP.1
E2f5	3.01015e-53	2.48138	0.241	0.104	9.03044e-50	FAP.1
Mmp14	3.02183e-53	3.04042	0.404	0.039	9.06549e-50	FAP.1
Sh3pxd2b	3.0278e-53	1.69417	0.373	0.078	9.08339e-50	FAP.1
Fbln2	6.34459e-53	2.01573	0.423	0.035	1.90338e-49	FAP.1
Ttc39b	1.08096e-52	1.53411	0.269	0.106	3.24287e-49	FAP.1
Man1a	1.31761e-52	2.6866	0.4	0.037	3.95284e-49	FAP.1
Clmp	2.09932e-52	7.14105	0.394	0.034	6.29795e-49	FAP.1
Cp	2.76325e-52	1.20962	0.313	0.052	8.28975e-49	FAP.1
Ezh1	2.90767e-52	1.32424	0.243	0.12	8.723e-49	FAP.1
Traf3	2.95369e-52	0.504571	0.207	0.099	8.86107e-49	FAP.1
Ebag9	6.24249e-52	2.91717	0.215	0.077	1.87275e-48	FAP.1
Siae	6.91286e-52	1.34786	0.203	0.082	2.07386e-48	FAP.1
Serping1	1.47238e-51	4.76402	0.418	0.043	4.41715e-48	FAP.1
Ift43	2.14018e-51	5.23073	0.212	0.082	6.42053e-48	FAP.1
Arhgap24	2.75449e-51	4.22054	0.364	0.078	8.26346e-48	FAP.1
Fam13c	2.78296e-51	2.52076	0.245	0.087	8.34888e-48	FAP.1
Gm14326	3.53889e-51	3.48299	0.191	0.095	1.06167e-47	FAP.1
Rcn2	3.68658e-51	0.68454	0.279	0.114	1.10598e-47	FAP.1
Epb41l2	4.14604e-51	1.60373	0.417	0.139	1.24381e-47	FAP.1
BC017643	1.18332e-50	1.0215	0.31	0.1	3.54995e-47	FAP.1
Cd34	1.20945e-50	1.41093	0.393	0.031	3.62835e-47	FAP.1
Ripk1	1.93965e-50	1.13593	0.288	0.103	5.81895e-47	FAP.1
Cdc16	3.22054e-50	2.36329	0.287	0.113	9.66161e-47	FAP.1
Ckap4	1.75295e-49	3.08724	0.296	0.098	5.25885e-46	FAP.1
Abhd18	3.19913e-49	0.885247	0.251	0.157	9.59739e-46	FAP.1
Trim56	5.22896e-49	0.730398	0.287	0.127	1.56869e-45	FAP.1
Col4a1	8.28612e-49	2.93292	0.407	0.051	2.48584e-45	FAP.1
Loxl2	8.92451e-49	1.89024	0.271	0.071	2.67735e-45	FAP.1
Ighmbp2	9.88289e-49	0.412254	0.227	0.12	2.96487e-45	FAP.1
Numbl	2.30128e-48	2.77749	0.356	0.047	6.90383e-45	FAP.1
Flrt2	2.58619e-48	2.10782	0.256	0.09	7.75856e-45	FAP.1
Mospd3	4.85289e-48	3.25359	0.198	0.091	1.45587e-44	FAP.1
Dgcr14	5.07191e-48	0.307868	0.157	0.126	1.52157e-44	FAP.1
Mif	6.93135e-48	1.8542	0.184	0.12	2.0794e-44	FAP.1
Lifr	1.13837e-47	5.94538	0.375	0.136	3.41512e-44	FAP.1
Tbc1d10a	2.97111e-47	3.05753	0.208	0.047	8.91332e-44	FAP.1
Atxn7l3	3.19965e-47	2.43694	0.235	0.116	9.59895e-44	FAP.1
Gatd1	5.84384e-47	2.50027	0.224	0.104	1.75315e-43	FAP.1
Rhoj	1.09029e-46	3.43208	0.376	0.05	3.27086e-43	FAP.1
Rbms3	1.2183e-46	2.11337	0.363	0.065	3.65491e-43	FAP.1
Rpl35a	2.56531e-46	0.368922	0.296	0.16	7.69594e-43	FAP.1
Deptor	3.26952e-46	1.34607	0.282	0.134	9.80855e-43	FAP.1
Bri3	4.34405e-46	3.16178	0.205	0.076	1.30322e-42	FAP.1
Adgrl1	5.98923e-46	0.255893	0.289	0.108	1.79677e-42	FAP.1
Tspyl1	9.51162e-46	1.29534	0.19	0.076	2.85349e-42	FAP.1
Col15a1	1.51549e-45	2.88168	0.398	0.053	4.54648e-42	FAP.1
Atrx	1.99491e-45	1.56364	0.569	0.374	5.98473e-42	FAP.1
Sgpp1	2.46966e-45	1.3685	0.235	0.103	7.40897e-42	FAP.1
Bcl3	3.64654e-45	1.36089	0.172	0.073	1.09396e-41	FAP.1
Abca9	3.65795e-45	2.64643	0.382	0.03	1.09739e-41	FAP.1
P3h3	4.63673e-45	2.0994	0.373	0.061	1.39102e-41	FAP.1
Zfp28	4.81004e-45	2.40899	0.199	0.093	1.44301e-41	FAP.1
Adamtsl1	4.96645e-45	5.29144	0.38	0.032	1.48994e-41	FAP.1
Pcdhgb5	5.7646e-45	3.68199	0.209	0.101	1.72938e-41	FAP.1
Zcchc24	7.69134e-45	0.271244	0.288	0.14	2.3074e-41	FAP.1
Slc25a38	1.35886e-44	0.234971	0.253	0.094	4.07657e-41	FAP.1
Engase	3.68678e-44	1.74171	0.356	0.058	1.10603e-40	FAP.1
Hsbp1	5.25157e-44	2.31625	0.217	0.119	1.57547e-40	FAP.1
Ankrd12	8.62594e-44	0.742507	0.443	0.241	2.58778e-40	FAP.1
Prdm5	9.51679e-44	4.58712	0.36	0.091	2.85504e-40	FAP.1
Copg1	1.11697e-43	1.56671	0.291	0.121	3.35092e-40	FAP.1
Aldh1l2	1.42405e-43	1.03753	0.194	0.035	4.27214e-40	FAP.1
Apod	3.4175e-43	4.64647	0.382	0.02	1.02525e-39	FAP.1
Klf7	4.82761e-43	2.72273	0.347	0.172	1.44828e-39	FAP.1
Gstm2	4.83238e-43	1.92222	0.23	0.085	1.44972e-39	FAP.1
Spred1	1.09561e-42	5.22777	0.275	0.091	3.28684e-39	FAP.1
Mthfr	1.64436e-42	2.76686	0.315	0.118	4.93309e-39	FAP.1
Plpp3	2.08657e-42	2.69071	0.409	0.145	6.2597e-39	FAP.1
Plekha4	3.24532e-42	2.68831	0.365	0.054	9.73595e-39	FAP.1
Fam160b1	4.30578e-42	2.24005	0.264	0.129	1.29173e-38	FAP.1
Dubr	1.16886e-41	1.78896	0.183	0.061	3.50659e-38	FAP.1
Arhgdia	2.3592e-41	1.97109	0.26	0.12	7.0776e-38	FAP.1
S100a8	2.74282e-41	0.312343	0.246	0.104	8.22846e-38	FAP.1
Gga1	4.60641e-41	0.974063	0.275	0.146	1.38192e-37	FAP.1
Tnks1bp1	4.61754e-41	1.39824	0.238	0.072	1.38526e-37	FAP.1
Tra2a	6.13013e-41	0.394439	0.391	0.292	1.83904e-37	FAP.1
2700046G09Rik	7.71375e-41	1.8944	0.212	0.128	2.31412e-37	FAP.1
Dsel	8.64165e-41	2.96093	0.359	0.028	2.5925e-37	FAP.1
Osmr	1.06609e-40	3.38623	0.375	0.032	3.19826e-37	FAP.1
Mast3	1.21283e-40	3.9857	0.16	0.083	3.63848e-37	FAP.1
Ube2e3	1.25328e-40	1.6298	0.205	0.106	3.75984e-37	FAP.1
Gm26615	1.94177e-40	1.14956	0.187	0.124	5.82532e-37	FAP.1
Renbp	4.6338e-40	0.830113	0.265	0.04	1.39014e-36	FAP.1
Prrx1	8.86718e-40	1.72854	0.43	0.263	2.66015e-36	FAP.1
Itpr2	9.49247e-40	3.60856	0.267	0.148	2.84774e-36	FAP.1
Celf2	1.65532e-39	0.669679	0.553	0.354	4.96596e-36	FAP.1
Slc39a13	2.15638e-39	2.17321	0.279	0.133	6.46915e-36	FAP.1
Kmt5c	2.94395e-39	3.03627	0.295	0.116	8.83186e-36	FAP.1
Msantd2	3.50776e-39	1.44175	0.228	0.119	1.05233e-35	FAP.1
Grb10	5.19023e-39	0.538264	0.402	0.138	1.55707e-35	FAP.1
Rbms1	1.03043e-38	0.332217	0.489	0.29	3.09128e-35	FAP.1
Csf1	1.29932e-38	1.8248	0.321	0.084	3.89796e-35	FAP.1
Pik3r1	1.40547e-38	3.21184	0.334	0.133	4.21642e-35	FAP.1
Pard3b	1.53504e-38	2.1183	0.315	0.085	4.60512e-35	FAP.1
Itga5	1.5768e-38	2.05206	0.241	0.091	4.7304e-35	FAP.1
Cand1	2.63463e-38	0.810329	0.174	0.133	7.9039e-35	FAP.1
Rin2	4.54369e-38	1.74495	0.248	0.065	1.36311e-34	FAP.1
Lima1	5.72965e-38	3.58982	0.365	0.098	1.71889e-34	FAP.1
Nfia	6.13474e-38	2.23331	0.363	0.157	1.84042e-34	FAP.1
Cpt1c	6.41865e-38	2.31901	0.386	0.044	1.92559e-34	FAP.1
Adamtsl3	6.44036e-38	2.46022	0.353	0.018	1.93211e-34	FAP.1
Steap2	8.73626e-38	0.709845	0.211	0.07	2.62088e-34	FAP.1
St3gal2	9.08124e-38	2.19521	0.219	0.125	2.72437e-34	FAP.1
Slc39a14	1.05575e-37	2.54255	0.332	0.1	3.16725e-34	FAP.1
Dpt	1.30132e-37	3.02693	0.372	0.043	3.90396e-34	FAP.1
Flt3l	2.85057e-37	3.40461	0.231	0.068	8.55172e-34	FAP.1
3222401L13Rik	5.05983e-37	2.87535	0.192	0.126	1.51795e-33	FAP.1
Trappc6b	5.31735e-37	0.808869	0.25	0.132	1.5952e-33	FAP.1
Pear1	5.79435e-37	3.32635	0.317	0.017	1.73831e-33	FAP.1
Mlh3	7.27537e-37	2.9788	0.23	0.154	2.18261e-33	FAP.1
Ifi27	1.57588e-36	1.51378	0.364	0.104	4.72765e-33	FAP.1
Amotl2	1.86084e-36	0.980498	0.271	0.058	5.58251e-33	FAP.1
Stk3	3.17561e-36	0.987288	0.233	0.095	9.52684e-33	FAP.1
Nr1h2	5.35291e-36	0.756989	0.241	0.119	1.60587e-32	FAP.1
Sp100	9.11078e-36	0.539827	0.35	0.042	2.73323e-32	FAP.1
Pknox1	1.49376e-35	2.2486	0.248	0.127	4.48128e-32	FAP.1
Il1r1	1.55736e-35	3.96869	0.365	0.03	4.67209e-32	FAP.1
Meox2	2.28119e-35	3.6349	0.362	0.018	6.84358e-32	FAP.1
Epb41l3	2.97037e-35	1.80882	0.273	0.055	8.91112e-32	FAP.1
Col14a1	3.6114e-35	2.84733	0.352	0.022	1.08342e-31	FAP.1
Ppp1r9a	4.03836e-35	2.39865	0.324	0.104	1.21151e-31	FAP.1
Adgrd1	6.53867e-35	2.49544	0.31	0.009	1.9616e-31	FAP.1
Cdc42bpa	8.47474e-35	0.79888	0.284	0.154	2.54242e-31	FAP.1
Arl4a	9.45408e-35	1.03667	0.184	0.078	2.83622e-31	FAP.1
Pkd2	9.85488e-35	5.62569	0.349	0.165	2.95646e-31	FAP.1
Lrrk1	1.16326e-34	4.49239	0.329	0.071	3.48977e-31	FAP.1
Galnt7	1.49167e-34	0.829277	0.22	0.041	4.47502e-31	FAP.1
Ddx27	2.23426e-34	0.18684	0.166	0.115	6.70277e-31	FAP.1
Tex264	2.57014e-34	0.876576	0.203	0.102	7.71043e-31	FAP.1
Plagl1	2.62372e-34	1.51646	0.372	0.058	7.87116e-31	FAP.1
Cdk5rap2	3.7198e-34	2.96762	0.223	0.107	1.11594e-30	FAP.1
Prpsap1	4.04289e-34	1.09319	0.261	0.141	1.21287e-30	FAP.1
Higd2a	1.71363e-33	2.09416	0.177	0.128	5.14088e-30	FAP.1
Angpt1	1.77647e-33	0.984897	0.198	0.106	5.32942e-30	FAP.1
Zfp113	2.70628e-33	1.2188	0.165	0.127	8.11885e-30	FAP.1
Ssu72	2.74543e-33	0.181702	0.153	0.122	8.23629e-30	FAP.1
Anxa5	3.16079e-33	2.04011	0.257	0.133	9.48236e-30	FAP.1
Medag	4.74135e-33	2.93805	0.351	0.033	1.4224e-29	FAP.1
Orc6	4.96146e-33	1.40093	0.237	0.125	1.48844e-29	FAP.1
Gm10600	6.16488e-33	1.66413	0.155	0.132	1.84946e-29	FAP.1
Rnf138	6.64106e-33	1.50152	0.185	0.105	1.99232e-29	FAP.1
Igf1	7.67417e-33	1.93897	0.362	0.048	2.30225e-29	FAP.1
Hoxa9	9.82081e-33	2.70476	0.281	0.131	2.94624e-29	FAP.1
Adgrl2	1.28209e-32	0.645653	0.251	0.045	3.84626e-29	FAP.1
Kdm7a	1.29114e-32	0.378604	0.242	0.136	3.87343e-29	FAP.1
Fam53c	1.92617e-32	4.49746	0.269	0.138	5.77851e-29	FAP.1
Rgmb	3.09925e-32	5.1341	0.325	0.087	9.29774e-29	FAP.1
Mmp23	3.77264e-32	2.83766	0.368	0.021	1.13179e-28	FAP.1
Smarca1	6.34584e-32	1.22177	0.177	0.07	1.90375e-28	FAP.1
Prr13	7.03552e-32	1.05916	0.219	0.079	2.11066e-28	FAP.1
Il6st	7.26268e-32	0.610986	0.352	0.146	2.1788e-28	FAP.1
Zbtb10	7.63434e-32	1.3911	0.266	0.124	2.2903e-28	FAP.1
Hmgcr	1.07735e-31	1.60947	0.186	0.096	3.23204e-28	FAP.1
Abcd4	1.22282e-31	1.14408	0.325	0.187	3.66847e-28	FAP.1
Ifi211	1.39836e-31	2.08754	0.349	0.034	4.19508e-28	FAP.1
Adam19	1.61785e-31	3.40311	0.373	0.074	4.85356e-28	FAP.1
Gskip	3.01977e-31	2.33301	0.157	0.117	9.05931e-28	FAP.1
Ccdc157	3.30928e-31	2.10773	0.233	0.09	9.92785e-28	FAP.1
Map3k5	3.94252e-31	0.185108	0.197	0.097	1.18276e-27	FAP.1
Myef2	5.75432e-31	3.81309	0.218	0.1	1.7263e-27	FAP.1
Adamts2	8.72936e-31	5.08735	0.342	0.056	2.61881e-27	FAP.1
Dock11	1.35075e-30	2.70534	0.269	0.023	4.05226e-27	FAP.1
Podn	1.52257e-30	6.40138	0.372	0.011	4.56771e-27	FAP.1
Rnasel	1.91788e-30	4.15648	0.31	0.055	5.75365e-27	FAP.1
Nrep	2.41232e-30	0.891227	0.348	0.133	7.23696e-27	FAP.1
Far1	3.42684e-30	2.31801	0.288	0.143	1.02805e-26	FAP.1
Ssc5d	4.06727e-30	2.37039	0.332	0.037	1.22018e-26	FAP.1
Rab34	6.62444e-30	3.73964	0.32	0.073	1.98733e-26	FAP.1
A230050P20Rik	7.16193e-30	2.06824	0.347	0.039	2.14858e-26	FAP.1
Dock1	1.22452e-29	0.191406	0.203	0.053	3.67355e-26	FAP.1
1810037I17Rik	1.91707e-29	0.505223	0.212	0.09	5.7512e-26	FAP.1
Col27a1	1.95133e-29	1.66231	0.344	0.049	5.85399e-26	FAP.1
Gbp7	3.25477e-29	1.07221	0.34	0.052	9.7643e-26	FAP.1
Ski	3.92747e-29	2.11651	0.32	0.076	1.17824e-25	FAP.1
Fam208b	4.07577e-29	0.483212	0.266	0.146	1.22273e-25	FAP.1
Polr2e	4.22549e-29	0.538267	0.217	0.135	1.26765e-25	FAP.1
Plce1	4.68034e-29	2.01945	0.291	0.08	1.4041e-25	FAP.1
Tor1a	5.80618e-29	1.8092	0.158	0.112	1.74185e-25	FAP.1
Taok2	7.59507e-29	1.33364	0.246	0.127	2.27852e-25	FAP.1
Jund	1.21325e-28	5.12134	0.237	0.118	3.63975e-25	FAP.1
Nenf	1.40363e-28	2.4217	0.174	0.119	4.21089e-25	FAP.1
Col11a2	1.47343e-28	2.56608	0.183	0.157	4.4203e-25	FAP.1
Slc38a6	2.03427e-28	1.58398	0.367	0.194	6.10281e-25	FAP.1
Ddx42	2.91221e-28	0.382324	0.275	0.164	8.73662e-25	FAP.1
Pdzd2	3.87699e-28	0.850081	0.273	0.069	1.1631e-24	FAP.1
Adamts5	4.9333e-28	0.344218	0.382	0.212	1.47999e-24	FAP.1
Sgsm2	8.55194e-28	4.42595	0.247	0.108	2.56558e-24	FAP.1
Ahnak2	1.21287e-27	0.790805	0.323	0.071	3.6386e-24	FAP.1
Eif2ak2	1.65508e-27	2.35201	0.238	0.081	4.96525e-24	FAP.1
Fndc3b	2.17146e-27	1.76691	0.352	0.094	6.51439e-24	FAP.1
Arhgef18	2.80949e-27	2.0361	0.195	0.115	8.42847e-24	FAP.1
C4b	2.92383e-27	0.970893	0.308	0.06	8.77149e-24	FAP.1
Ttc28	3.06678e-27	3.5652	0.287	0.131	9.20035e-24	FAP.1
Efcc1	4.16549e-27	2.69748	0.307	0.031	1.24965e-23	FAP.1
Dock6	5.01556e-27	1.89028	0.301	0.053	1.50467e-23	FAP.1
Phactr2	6.43894e-27	4.03219	0.253	0.146	1.93168e-23	FAP.1
Sema3c	7.57982e-27	0.257821	0.201	0.139	2.27395e-23	FAP.1
Sulf2	7.58527e-27	2.00608	0.291	0.031	2.27558e-23	FAP.1
4833420G17Rik	9.57383e-27	0.465163	0.308	0.19	2.87215e-23	FAP.1
Hivep1	1.0585e-26	1.74959	0.237	0.105	3.1755e-23	FAP.1
Fam102b	1.28054e-26	2.74074	0.287	0.07	3.84161e-23	FAP.1
Skiv2l	1.3422e-26	0.461885	0.229	0.137	4.0266e-23	FAP.1
Arhgef40	2.42596e-26	0.207654	0.319	0.112	7.27789e-23	FAP.1
Pou6f1	3.68246e-26	1.95278	0.191	0.108	1.10474e-22	FAP.1
Bmpr2	3.71091e-26	1.89036	0.247	0.17	1.11327e-22	FAP.1
Loxl3	4.22587e-26	3.15296	0.346	0.049	1.26776e-22	FAP.1
Dusp18	5.37397e-26	2.78215	0.166	0.11	1.61219e-22	FAP.1
Gas1	1.00763e-25	2.35278	0.321	0.053	3.02288e-22	FAP.1
Stox2	1.01342e-25	1.4816	0.334	0.069	3.04027e-22	FAP.1
Psme1	1.18148e-25	0.34604	0.227	0.12	3.54445e-22	FAP.1
Phtf1	1.55847e-25	0.686703	0.172	0.118	4.67542e-22	FAP.1
Auts2	1.66886e-25	1.6615	0.443	0.221	5.00657e-22	FAP.1
Antxr1	1.84047e-25	2.49173	0.344	0.046	5.52141e-22	FAP.1
Htra3	1.87153e-25	1.27587	0.346	0.056	5.61459e-22	FAP.1
Sept1	2.86366e-25	4.55932	0.223	0.118	8.59098e-22	FAP.1
Fam110b	4.42918e-25	1.7959	0.281	0.078	1.32875e-21	FAP.1
Slc7a1	5.75431e-25	1.1813	0.227	0.066	1.72629e-21	FAP.1
Ly6a	7.2784e-25	1.08389	0.303	0.03	2.18352e-21	FAP.1
Lpl	7.42807e-25	0.967101	0.34	0.098	2.22842e-21	FAP.1
Cbx5	1.08864e-24	0.365025	0.233	0.168	3.26593e-21	FAP.1
Elk4	1.34939e-24	5.32972	0.235	0.114	4.04818e-21	FAP.1
Nlgn2	1.42577e-24	1.91494	0.346	0.064	4.27731e-21	FAP.1
Bcl2l11	1.96602e-24	1.25914	0.151	0.112	5.89807e-21	FAP.1
Lims2	2.72309e-24	0.589775	0.332	0.02	8.16926e-21	FAP.1
Wsb1	3.1941e-24	1.6703	0.36	0.223	9.58229e-21	FAP.1
Prkcsh	3.43419e-24	2.53539	0.22	0.115	1.03026e-20	FAP.1
Coq4	4.02217e-24	1.37459	0.199	0.113	1.20665e-20	FAP.1
Creb3l1	4.1643e-24	0.694938	0.159	0.06	1.24929e-20	FAP.1
Golim4	5.12352e-24	0.782014	0.247	0.088	1.53706e-20	FAP.1
Cnrip1	5.32885e-24	1.81001	0.264	0.104	1.59866e-20	FAP.1
Tppp3	6.19019e-24	2.37535	0.307	0.073	1.85706e-20	FAP.1
Stat2	1.50217e-23	2.03667	0.337	0.111	4.50651e-20	FAP.1
Sgpl1	1.53163e-23	0.393984	0.219	0.063	4.59488e-20	FAP.1
Pofut2	1.68623e-23	0.477228	0.245	0.117	5.05868e-20	FAP.1
Fam118a	4.81226e-23	1.8555	0.204	0.093	1.44368e-19	FAP.1
Ppp2r5c	5.69009e-23	0.764479	0.197	0.16	1.70703e-19	FAP.1
Cwc27	6.06715e-23	0.834903	0.201	0.154	1.82015e-19	FAP.1
Ipmk	6.2714e-23	3.59485	0.108	0.152	1.88142e-19	FAP.1
Akt1s1	6.64315e-23	1.6373	0.098	0.164	1.99294e-19	FAP.1
Fam46a	7.03637e-23	1.03866	0.309	0.05	2.11091e-19	FAP.1
Camk1d	8.15362e-23	1.34531	0.259	0.035	2.44609e-19	FAP.1
Hnrnpr	8.20638e-23	0.733013	0.41	0.322	2.46191e-19	FAP.1
Polr2a	8.27501e-23	2.13645	0.23	0.162	2.4825e-19	FAP.1
Kctd12	1.05591e-22	2.39994	0.305	0.034	3.16773e-19	FAP.1
Pdgfrl	1.11094e-22	1.74602	0.269	0.055	3.33282e-19	FAP.1
Adamts12	1.17302e-22	2.84577	0.328	0.054	3.51905e-19	FAP.1
Sept2	1.4508e-22	4.2857	0.193	0.096	4.35241e-19	FAP.1
Ip6k1	1.46768e-22	0.89679	0.279	0.193	4.40304e-19	FAP.1
Mdc1	1.89939e-22	2.55077	0.188	0.072	5.69817e-19	FAP.1
Ext1	1.99678e-22	0.297638	0.338	0.095	5.99034e-19	FAP.1
Sntb2	2.6466e-22	0.842505	0.301	0.08	7.9398e-19	FAP.1
Tnks	2.98609e-22	0.928472	0.207	0.149	8.95826e-19	FAP.1
2700081O15Rik	3.27007e-22	0.685932	0.34	0.067	9.81021e-19	FAP.1
Gfpt1	4.2465e-22	2.47759	0.269	0.134	1.27395e-18	FAP.1
Bbc3	4.74654e-22	1.80108	0.169	0.096	1.42396e-18	FAP.1
Zfp945	7.25361e-22	1.64185	0.249	0.136	2.17608e-18	FAP.1
Gnb4	1.26458e-21	2.99508	0.322	0.049	3.79374e-18	FAP.1
Nova1	1.27455e-21	1.8138	0.34	0.013	3.82364e-18	FAP.1
Ccs	2.03169e-21	0.453777	0.204	0.132	6.09508e-18	FAP.1
Rassf2	2.1428e-21	1.05817	0.308	0.035	6.42841e-18	FAP.1
Ifitm3	2.9076e-21	0.474034	0.349	0.073	8.72279e-18	FAP.1
B2m	2.96145e-21	0.27083	0.301	0.074	8.88435e-18	FAP.1
Ggcx	3.01982e-21	0.465951	0.183	0.117	9.05946e-18	FAP.1
Sult5a1	3.93276e-21	4.33037	0.336	0.023	1.17983e-17	FAP.1
Pi16	5.62126e-21	0.559032	0.285	0.024	1.68638e-17	FAP.1
Btf3	6.5686e-21	0.763595	0.223	0.116	1.97058e-17	FAP.1
Trmt13	7.24095e-21	0.611813	0.223	0.184	2.17228e-17	FAP.1
Numa1	8.82577e-21	0.705591	0.28	0.204	2.64773e-17	FAP.1
Tbc1d19	1.27324e-20	2.67599	0.183	0.148	3.81973e-17	FAP.1
Lhfpl2	1.48368e-20	1.0633	0.176	0.074	4.45103e-17	FAP.1
Uba7	1.84744e-20	2.12769	0.289	0.048	5.54231e-17	FAP.1
Gpsm1	2.12183e-20	3.99376	0.292	0.048	6.36549e-17	FAP.1
Smap2	2.12375e-20	2.67465	0.155	0.107	6.37126e-17	FAP.1
Amn1	2.41522e-20	2.80373	0.271	0.182	7.24566e-17	FAP.1
Tmed3	2.47163e-20	0.883338	0.164	0.054	7.41489e-17	FAP.1
Axl	2.47897e-20	0.291746	0.359	0.109	7.43692e-17	FAP.1
Dhx8	3.48606e-20	1.43961	0.22	0.129	1.04582e-16	FAP.1
Anxa1	4.51323e-20	2.66395	0.218	0.076	1.35397e-16	FAP.1
Col4a2	7.89739e-20	1.84718	0.314	0.049	2.36922e-16	FAP.1
Acap3	1.14339e-19	2.62504	0.209	0.124	3.43016e-16	FAP.1
Atf5	1.47024e-19	1.15008	0.314	0.077	4.41073e-16	FAP.1
Klhl42	1.5723e-19	0.876142	0.163	0.098	4.7169e-16	FAP.1
Prkd3	2.18688e-19	1.23485	0.235	0.116	6.56064e-16	FAP.1
Carf	3.04793e-19	0.506455	0.157	0.162	9.14379e-16	FAP.1
Pck2	3.08022e-19	2.47795	0.314	0.055	9.24067e-16	FAP.1
Gstt2	3.49029e-19	2.10869	0.187	0.052	1.04709e-15	FAP.1
Cdh11	4.20221e-19	6.54127	0.26	0.053	1.26066e-15	FAP.1
Zfp950	5.04556e-19	0.655501	0.318	0.232	1.51367e-15	FAP.1
Heca	5.42092e-19	0.193263	0.171	0.126	1.62627e-15	FAP.1
Ankrd54	5.55624e-19	0.438236	0.154	0.121	1.66687e-15	FAP.1
Dhx40	6.50699e-19	2.80126	0.168	0.113	1.9521e-15	FAP.1
B230354K17Rik	6.61531e-19	2.42459	0.211	0.107	1.98459e-15	FAP.1
Smc3	7.08458e-19	0.925434	0.159	0.138	2.12537e-15	FAP.1
Dcbld2	7.82544e-19	2.00125	0.316	0.076	2.34763e-15	FAP.1
Cln5	8.28535e-19	1.73935	0.184	0.11	2.48561e-15	FAP.1
Gnl3l	1.2453e-18	0.431166	0.165	0.139	3.73589e-15	FAP.1
Smurf2	1.33323e-18	1.27118	0.224	0.122	3.99969e-15	FAP.1
Sec23ip	1.98623e-18	2.63904	0.217	0.125	5.95869e-15	FAP.1
Mast4	2.00125e-18	1.27524	0.404	0.304	6.00374e-15	FAP.1
Gkap1	2.14431e-18	1.39002	0.226	0.13	6.43292e-15	FAP.1
Lmo2	2.40625e-18	0.66029	0.291	0.049	7.21876e-15	FAP.1
Col12a1	2.50659e-18	2.96602	0.294	0.06	7.51977e-15	FAP.1
Trim2	3.17296e-18	3.42132	0.31	0.048	9.51889e-15	FAP.1
Tbx2	5.23616e-18	1.37654	0.168	0.078	1.57085e-14	FAP.1
H13	6.91162e-18	0.161118	0.223	0.151	2.07349e-14	FAP.1
Myo9a	9.87001e-18	0.477816	0.286	0.19	2.961e-14	FAP.1
Gja1	1.04304e-17	2.60971	0.3	0.024	3.12911e-14	FAP.1
Rsrc1	1.18794e-17	0.188388	0.204	0.115	3.56383e-14	FAP.1
Slc12a4	1.2987e-17	1.16128	0.209	0.111	3.89611e-14	FAP.1
Nfatc4	1.38964e-17	2.32298	0.323	0.015	4.16891e-14	FAP.1
Cdk14	1.39678e-17	1.20043	0.261	0.176	4.19035e-14	FAP.1
Lmo4	1.55807e-17	1.30384	0.23	0.137	4.6742e-14	FAP.1
Arhgap6	1.6804e-17	0.37164	0.197	0.138	5.04121e-14	FAP.1
Tgfb2	1.76311e-17	1.44738	0.263	0.116	5.28932e-14	FAP.1
Egfr	2.53837e-17	2.54118	0.319	0.051	7.61511e-14	FAP.1
Fam120b	3.20475e-17	1.11103	0.263	0.17	9.61425e-14	FAP.1
Klhdc4	3.2792e-17	0.761029	0.116	0.153	9.83759e-14	FAP.1
Nckipsd	4.05106e-17	0.333091	0.155	0.121	1.21532e-13	FAP.1
Anpep	4.54499e-17	1.58037	0.273	0.028	1.3635e-13	FAP.1
Fcgrt	5.68999e-17	1.953	0.209	0.108	1.707e-13	FAP.1
Fam111a	6.07766e-17	0.745394	0.295	0.038	1.8233e-13	FAP.1
Ebf3	6.40167e-17	0.180208	0.309	0.09	1.9205e-13	FAP.1
Slc26a2	7.42203e-17	0.845047	0.158	0.121	2.22661e-13	FAP.1
Zfp292	9.14441e-17	1.55013	0.26	0.23	2.74332e-13	FAP.1
Tomm34	1.11964e-16	2.93005	0.206	0.103	3.35893e-13	FAP.1
Ugdh	1.16187e-16	1.7815	0.261	0.087	3.48561e-13	FAP.1
Pygo1	1.17371e-16	2.76967	0.184	0.161	3.52113e-13	FAP.1
Trim44	1.52165e-16	0.503769	0.175	0.195	4.56495e-13	FAP.1
Trim11	1.57096e-16	0.669129	0.187	0.166	4.71289e-13	FAP.1
Cacna1a	1.64759e-16	1.06305	0.293	0.09	4.94277e-13	FAP.1
Zfyve1	1.78653e-16	2.45598	0.24	0.157	5.3596e-13	FAP.1
Rufy1	1.98894e-16	2.58908	0.176	0.176	5.96683e-13	FAP.1
Gls	2.09596e-16	1.2242	0.352	0.271	6.28789e-13	FAP.1
Oasl2	2.33853e-16	0.834839	0.32	0.065	7.0156e-13	FAP.1
Sparcl1	2.72773e-16	0.316868	0.28	0.033	8.18318e-13	FAP.1
Plgrkt	2.78578e-16	1.08695	0.263	0.1	8.35735e-13	FAP.1
Alkbh5	3.20224e-16	2.04783	0.191	0.139	9.60673e-13	FAP.1
Zfhx3	3.37635e-16	0.324052	0.263	0.189	1.01291e-12	FAP.1
Gpx3	3.5404e-16	0.731601	0.271	0.066	1.06212e-12	FAP.1
Ccdc9	4.63211e-16	1.4901	0.151	0.087	1.38963e-12	FAP.1
Foxp4	4.82331e-16	1.59748	0.207	0.098	1.44699e-12	FAP.1
Ptch1	4.88484e-16	0.566204	0.153	0.138	1.46545e-12	FAP.1
Ppox	4.95444e-16	0.667892	0.252	0.174	1.48633e-12	FAP.1
Lpgat1	5.53177e-16	0.954109	0.147	0.157	1.65953e-12	FAP.1
Myd88	8.32287e-16	1.19483	0.163	0.121	2.49686e-12	FAP.1
Tpcn2	1.04788e-15	1.08101	0.231	0.075	3.14363e-12	FAP.1
Setd5	1.19485e-15	1.20474	0.345	0.274	3.58454e-12	FAP.1
Gk5	1.19748e-15	0.21123	0.226	0.081	3.59245e-12	FAP.1
Tbc1d23	1.6129e-15	3.01106	0.26	0.165	4.83871e-12	FAP.1
Luzp1	1.66531e-15	4.27737	0.248	0.128	4.99592e-12	FAP.1
Nupr1	1.70249e-15	2.07566	0.309	0.083	5.10747e-12	FAP.1
Cmtm3	2.86903e-15	1.02636	0.264	0.031	8.60708e-12	FAP.1
Rbak	4.43114e-15	0.473193	0.184	0.11	1.32934e-11	FAP.1
Chrd	4.5606e-15	0.470154	0.151	0.075	1.36818e-11	FAP.1
Akap12	5.41378e-15	2.66251	0.173	0.046	1.62413e-11	FAP.1
Ghitm	1.09604e-14	1.31519	0.128	0.151	3.28811e-11	FAP.1
Stard9	1.1024e-14	2.69261	0.35	0.154	3.30719e-11	FAP.1
Mgp	1.10359e-14	3.09754	0.316	0.041	3.31078e-11	FAP.1
Apbb1ip	1.34382e-14	1.3654	0.295	0.034	4.03147e-11	FAP.1
Washc4	1.92546e-14	1.39833	0.185	0.131	5.77637e-11	FAP.1
Ube2s	2.36999e-14	0.669905	0.133	0.159	7.10997e-11	FAP.1
Dennd4a	2.5211e-14	2.35941	0.188	0.123	7.56329e-11	FAP.1
Plin3	2.87846e-14	0.479294	0.173	0.103	8.63538e-11	FAP.1
Gstm1	4.58852e-14	1.38828	0.232	0.113	1.37656e-10	FAP.1
Cygb	4.61995e-14	4.02108	0.346	0.017	1.38599e-10	FAP.1
Nkd2	5.43112e-14	2.60548	0.277	0.019	1.62934e-10	FAP.1
Plcb4	5.56771e-14	0.267932	0.291	0.132	1.67031e-10	FAP.1
Klf13	5.73159e-14	0.803309	0.222	0.192	1.71948e-10	FAP.1
Nfxl1	1.09978e-13	0.239634	0.194	0.112	3.29933e-10	FAP.1
Mitf	1.37194e-13	1.52144	0.193	0.123	4.11582e-10	FAP.1
Tada2a	1.64905e-13	4.20656	0.177	0.175	4.94715e-10	FAP.1
Baz2a	2.13049e-13	0.648984	0.207	0.206	6.39147e-10	FAP.1
Cfh	2.31403e-13	2.26282	0.232	0.046	6.94208e-10	FAP.1
Enpp2	2.36761e-13	2.19988	0.286	0.067	7.10282e-10	FAP.1
Vegfd	3.9025e-13	1.26949	0.186	0.106	1.17075e-09	FAP.1
Tmem198b	3.92869e-13	2.98554	0.204	0.097	1.17861e-09	FAP.1
N4bp2	4.78489e-13	5.4441	0.245	0.151	1.43547e-09	FAP.1
Nars	5.2809e-13	0.51202	0.177	0.151	1.58427e-09	FAP.1
Ints3	5.53408e-13	0.407641	0.178	0.177	1.66022e-09	FAP.1
Pan3	5.66234e-13	0.578321	0.291	0.227	1.6987e-09	FAP.1
Sept8	6.15906e-13	3.41224	0.236	0.067	1.84772e-09	FAP.1
Lars2	7.75487e-13	1.86956	0.497	0.368	2.32646e-09	FAP.1
Myadm	8.10794e-13	2.71018	0.273	0.09	2.43238e-09	FAP.1
Pmepa1	9.20198e-13	1.33879	0.284	0.074	2.76059e-09	FAP.1
Adarb1	1.63379e-12	3.44133	0.188	0.118	4.90138e-09	FAP.1
Cep63	1.68845e-12	0.709924	0.13	0.151	5.06534e-09	FAP.1
Fzd4	2.14334e-12	2.96801	0.14	0.194	6.43003e-09	FAP.1
Ranbp3	2.18471e-12	1.27993	0.198	0.166	6.55413e-09	FAP.1
Sec61a1	2.55944e-12	0.38154	0.247	0.154	7.67831e-09	FAP.1
Csnk1g1	2.56486e-12	2.13573	0.24	0.167	7.69458e-09	FAP.1
Ebf2	5.93364e-12	3.35287	0.303	0.009	1.78009e-08	FAP.1
Slc22a5	7.83932e-12	1.14826	0.172	0.104	2.3518e-08	FAP.1
Emp1	8.01851e-12	1.5483	0.299	0.049	2.40555e-08	FAP.1
Ltbp4	8.38897e-12	1.4736	0.324	0.049	2.51669e-08	FAP.1
Zmat1	1.07768e-11	1.91165	0.238	0.062	3.23305e-08	FAP.1
Sri	1.3933e-11	1.13332	0.215	0.097	4.17991e-08	FAP.1
Pgap1	1.61312e-11	0.320293	0.25	0.08	4.83935e-08	FAP.1
Gm12689	2.66333e-11	1.73889	0.057	0.152	7.99e-08	FAP.1
Akap8l	3.69069e-11	0.490514	0.314	0.299	1.10721e-07	FAP.1
Slc16a2	4.68456e-11	2.01782	0.182	0.122	1.40537e-07	FAP.1
Ubl3	5.49924e-11	0.559592	0.207	0.162	1.64977e-07	FAP.1
Fyn	6.35508e-11	2.57808	0.299	0.065	1.90652e-07	FAP.1
Tsnax	8.33495e-11	0.931382	0.116	0.185	2.50048e-07	FAP.1
Agk	8.43663e-11	0.852528	0.172	0.145	2.53099e-07	FAP.1
Rasa1	9.90087e-11	1.51877	0.223	0.159	2.97026e-07	FAP.1
Chmp3	1.1883e-10	0.644502	0.183	0.148	3.56491e-07	FAP.1
Zbtb12	1.40189e-10	0.765018	0.151	0.14	4.20568e-07	FAP.1
Srebf1	1.74063e-10	2.97749	0.171	0.175	5.2219e-07	FAP.1
Klf6	2.70913e-10	2.50083	0.264	0.119	8.1274e-07	FAP.1
Mbd4	3.11054e-10	3.05645	0.154	0.077	9.33161e-07	FAP.1
Guf1	3.25222e-10	0.757364	0.236	0.16	9.75665e-07	FAP.1
Taf1	3.31011e-10	1.09402	0.185	0.174	9.93033e-07	FAP.1
Jade1	3.43447e-10	2.13188	0.171	0.127	1.03034e-06	FAP.1
Slc35a2	3.61027e-10	2.21784	0.15	0.161	1.08308e-06	FAP.1
Ggt5	4.09483e-10	3.12644	0.309	0.017	1.22845e-06	FAP.1
Zfp36l1	4.43714e-10	0.528497	0.309	0.182	1.33114e-06	FAP.1
Gnb2	4.5092e-10	0.195371	0.186	0.133	1.35276e-06	FAP.1
Snx18	7.15941e-10	1.06997	0.228	0.103	2.14782e-06	FAP.1
Parp14	9.50287e-10	1.14175	0.277	0.079	2.85086e-06	FAP.1
Rps26	1.45101e-09	1.31025	0.204	0.115	4.35302e-06	FAP.1
Zbtb46	1.61747e-09	1.23469	0.155	0.09	4.85242e-06	FAP.1
Erbin	2.01486e-09	1.09883	0.172	0.155	6.04459e-06	FAP.1
Stk19	3.70982e-09	0.614227	0.186	0.129	1.11294e-05	FAP.1
Syde1	6.15385e-09	2.05641	0.153	0.064	1.84616e-05	FAP.1
Caprin2	6.99128e-09	0.445646	0.147	0.151	2.09739e-05	FAP.1
mt-Nd4	7.55938e-09	1.2187	0.238	0.192	2.26781e-05	FAP.1
Mib2	9.69177e-09	1.81817	0.159	0.136	2.90753e-05	FAP.1
Flnb	1.00809e-08	0.348519	0.246	0.043	3.02427e-05	FAP.1
Enpp1	1.20362e-08	3.54634	0.177	0.049	3.61086e-05	FAP.1
Adam15	1.91358e-08	2.22539	0.278	0.056	5.74073e-05	FAP.1
Camk2n1	2.22946e-08	2.62806	0.247	0.039	6.68838e-05	FAP.1
Cuedc1	2.32707e-08	0.309216	0.275	0.427	6.98121e-05	FAP.1
Ube2e1	3.02512e-08	0.884499	0.081	0.168	9.07536e-05	FAP.1
Kctd9	3.89217e-08	1.62606	0.178	0.146	0.000116765	FAP.1
Map4k5	4.34267e-08	1.47115	0.174	0.173	0.00013028	FAP.1
Pcdhgb4	5.51689e-08	4.41768	0.162	0.124	0.000165507	FAP.1
Klf4	7.79301e-08	1.17053	0.271	0.046	0.00023379	FAP.1
Zfp383	1.01486e-07	1.2021	0.156	0.16	0.000304459	FAP.1
Zyx	1.24785e-07	0.433192	0.221	0.118	0.000374355	FAP.1
Trio	1.62054e-07	2.54927	0.284	0.247	0.000486161	FAP.1
Rps15a	1.69455e-07	3.68163	0.102	0.152	0.000508364	FAP.1
Sh3pxd2a	1.75486e-07	1.68146	0.194	0.145	0.000526459	FAP.1
Hspg2	1.75763e-07	4.01399	0.345	0.222	0.00052729	FAP.1
Plcg1	1.79824e-07	2.36006	0.187	0.113	0.000539473	FAP.1
Traf5	1.99269e-07	2.06244	0.251	0.079	0.000597807	FAP.1
Cnksr1	2.14035e-07	1.9083	0.025	0.217	0.000642104	FAP.1
Syne1	3.20835e-07	0.293943	0.276	0.243	0.000962506	FAP.1
mt-Cytb	3.98992e-07	0.744947	0.257	0.229	0.00119698	FAP.1
Ddhd2	5.25823e-07	0.269298	0.205	0.176	0.00157747	FAP.1
Chd8	6.37129e-07	1.52564	0.319	0.299	0.00191139	FAP.1
Rapgef3	6.93386e-07	0.59066	0.247	0.027	0.00208016	FAP.1
Col8a1	6.95673e-07	3.11443	0.236	0.041	0.00208702	FAP.1
Casp4	7.45784e-07	1.48232	0.207	0.052	0.00223735	FAP.1
Gnas	8.30584e-07	0.319382	0.361	0.221	0.00249175	FAP.1
Ddx60	1.21616e-06	0.534967	0.224	0.059	0.00364847	FAP.1
Cul7	1.48064e-06	4.44008	0.28	0.087	0.00444191	FAP.1
Nid2	1.62795e-06	3.50643	0.28	0.035	0.00488385	FAP.1
Cst3	1.78612e-06	3.23959	0.322	0.178	0.00535835	FAP.1
Ccdc107	1.88558e-06	1.84548	0.061	0.179	0.00565673	FAP.1
Strip1	1.9288e-06	1.01384	0.148	0.167	0.00578641	FAP.1
Cbx6	2.1401e-06	1.02439	0.244	0.116	0.00642029	FAP.1
S100a6	2.76762e-06	3.24231	0.27	0.095	0.00830286	FAP.1
mt-Co2	3.23323e-06	0.762809	0.376	0.382	0.0096997	FAP.1
Ptprm	3.35464e-06	1.93704	0.157	0.116	0.0100639	FAP.1
Sp2	3.97407e-06	2.36654	0.202	0.122	0.0119222	FAP.1
Plod2	4.33733e-06	2.92491	0.281	0.064	0.013012	FAP.1
Adamts1	5.30711e-06	1.49054	0.103	0.175	0.0159213	FAP.1
Iars	5.78313e-06	0.82641	0.116	0.151	0.0173494	FAP.1
Mum1	6.81573e-06	0.584223	0.195	0.173	0.0204472	FAP.1
Rab22a	9.52588e-06	4.4592	0.146	0.154	0.0285776	FAP.1
Sod2	1.08187e-05	1.44989	0.078	0.167	0.032456	FAP.1
Farsa	1.10757e-05	0.735425	0.124	0.184	0.0332272	FAP.1
Plscr4	1.27425e-05	3.04039	0.273	0.026	0.0382274	FAP.1
Atg16l2	1.39084e-05	0.781824	0.117	0.194	0.0417251	FAP.1
Tnfaip2	1.48318e-05	1.8752	0.183	0.313	0.0444954	FAP.1
Agpat4	1.5342e-05	1.63533	0.232	0.06	0.046026	FAP.1
4930402H24Rik	1.65383e-05	4.39618	0.212	0.135	0.049615	FAP.1
Dynlt1f	2.06495e-05	2.32357	0.175	0.129	0.0619485	FAP.1
Plxnd1	2.21378e-05	0.366612	0.212	0.115	0.0664134	FAP.1
Gabbr1	2.89346e-05	1.23368	0.237	0.085	0.0868037	FAP.1
Ugcg	2.98423e-05	4.86434	0.143	0.172	0.0895269	FAP.1
Sulf1	4.1462e-05	0.93459	0.263	0.112	0.124386	FAP.1
Cys1	4.19364e-05	2.94238	0.179	0.036	0.125809	FAP.1
Eln	4.47474e-05	2.00958	0.241	0.025	0.134242	FAP.1
Gas6	5.58021e-05	3.43816	0.197	0.178	0.167406	FAP.1
Dab2	7.63552e-05	0.198666	0.267	0.063	0.229066	FAP.1
Hnrnph2	0.000106735	0.196481	0.168	0.158	0.320204	FAP.1
Tgfbr3	0.000126156	0.979763	0.222	0.045	0.378469	FAP.1
3110062M04Rik	0.000156182	0.464091	0.1	0.168	0.468547	FAP.1
Asap2	0.000278619	1.77755	0.158	0.08	0.835857	FAP.1
Bcdin3d	0.000288786	0.966365	0.14	0.168	0.866359	FAP.1
Nras	0.000297909	0.706161	0.188	0.205	0.893726	FAP.1
Kcnma1	0.000299425	2.25855	0.016	0.151	0.898274	FAP.1
Ndufa6	0.000308691	3.12253	0.056	0.198	0.926072	FAP.1
Mospd1	0.000314187	0.599701	0.077	0.154	0.94256	FAP.1
Tmem110	0.000334749	1.09432	0.124	0.167	1	FAP.1
Fos	0.000373007	0.658841	0.033	0.159	1	FAP.1
Cd81	0.000381327	0.253028	0.166	0.134	1	FAP.1
Nr2f2	0.000487348	1.80023	0.201	0.12	1	FAP.1
Baiap2	0.000507507	2.47263	0.269	0.069	1	FAP.1
Add3	0.000514433	4.892	0.202	0.155	1	FAP.1
Sf3b2	0.000645597	0.446618	0.185	0.174	1	FAP.1
Ccnd2	0.000827432	3.23805	0.264	0.034	1	FAP.1
Ifih1	0.000919589	1.51689	0.238	0.072	1	FAP.1
Med13l	0.00112609	3.29923	0.202	0.221	1	FAP.1
Gm26532	0.00115583	1.47973	0.12	0.187	1	FAP.1
Snx27	0.00119632	6.38416	0.164	0.196	1	FAP.1
Adcy9	0.00157485	0.316961	0.099	0.196	1	FAP.1
Nol3	0.00174446	2.72221	0.02	0.163	1	FAP.1
Anxa3	0.00178629	0.585452	0.201	0.059	1	FAP.1
Zfp53	0.0018323	4.70893	0.154	0.09	1	FAP.1
Nlk	0.00216238	1.87031	0.081	0.156	1	FAP.1
Dolpp1	0.00263253	3.36035	0.071	0.172	1	FAP.1
Plekha6	0.00281627	3.81101	0.164	0.167	1	FAP.1
Cdk16	0.00287702	0.546227	0.127	0.208	1	FAP.1
Tigd2	0.00382655	1.16842	0.19	0.146	1	FAP.1
Ctsh	0.00392072	0.784029	0.168	0.058	1	FAP.1
Noct	0.00479098	2.14556	0.107	0.19	1	FAP.1
Card10	0.00530867	0.916501	0.186	0.037	1	FAP.1
Lmna	0.00561319	1.89844	0.23	0.208	1	FAP.1
Xiap	0.00581512	0.940279	0.189	0.196	1	FAP.1
P4hb	0.00618005	0.501697	0.158	0.134	1	FAP.1
Txlna	0.00706215	0.567188	0.166	0.134	1	FAP.1
Abca6	0.00724488	2.76658	0.238	0.023	1	FAP.1
Npr1	0.00807377	0.482734	0.208	0.021	1	FAP.1
Palm	0.00993764	4.11934	0.243	0.027	1	FAP.1
Ebf1	2.21517e-48	3.46744	0.947	0.115	6.64552e-45	FAP.2
Col3a1	7.84801e-46	2.87636	0.937	0.154	2.3544e-42	FAP.2
Creb5	8.29152e-41	7.34961	0.832	0.1	2.48746e-37	FAP.2
Fbn1	3.20514e-40	5.83098	0.853	0.065	9.61541e-37	FAP.2
Anxa3	2.49488e-36	5.69391	0.8	0.064	7.48463e-33	FAP.2
Tnxb	1.76436e-33	4.20923	0.832	0.077	5.29309e-30	FAP.2
Col1a2	4.16279e-33	1.02598	0.842	0.156	1.24884e-29	FAP.2
Pi16	7.33175e-33	5.81569	0.768	0.039	2.19953e-29	FAP.2
Meg3	2.95021e-32	2.10043	0.789	0.128	8.85063e-29	FAP.2
Sema3c	8.31001e-31	6.85019	0.674	0.139	2.493e-27	FAP.2
Adamts5	4.69457e-29	5.87259	0.758	0.221	1.40837e-25	FAP.2
Fn1	7.79245e-29	4.36428	0.789	0.078	2.33774e-25	FAP.2
Fndc1	2.14031e-28	4.19373	0.768	0.126	6.42094e-25	FAP.2
Lsp1	7.09908e-26	3.06657	0.758	0.163	2.12972e-22	FAP.2
Ahnak	1.18888e-25	1.45788	0.8	0.299	3.56665e-22	FAP.2
Bmp1	1.0708e-23	1.52287	0.705	0.143	3.21239e-20	FAP.2
Axl	5.62111e-23	4.50717	0.642	0.125	1.68633e-19	FAP.2
Cd55	1.42003e-20	2.62061	0.632	0.28	4.26008e-17	FAP.2
Col1a1	1.96494e-19	0.257283	0.684	0.115	5.89482e-16	FAP.2
Dnm1	3.42235e-19	4.07814	0.589	0.06	1.02671e-15	FAP.2
Adam33	1.42871e-18	4.26825	0.568	0.055	4.28613e-15	FAP.2
Nisch	2.54409e-17	1.58633	0.789	0.341	7.63228e-14	FAP.2
Tshz2	3.41594e-17	3.83043	0.632	0.087	1.02478e-13	FAP.2
Dpp4	1.48578e-16	5.40718	0.284	0.025	4.45735e-13	FAP.2
Il18	1.6319e-16	3.22506	0.179	0.062	4.89571e-13	FAP.2
Col5a3	3.59577e-16	2.86069	0.642	0.167	1.07873e-12	FAP.2
Marcks	2.51154e-15	3.5654	0.589	0.134	7.53463e-12	FAP.2
Mfap5	5.46464e-15	4.64935	0.568	0.048	1.63939e-11	FAP.2
Igfbp5	2.93487e-14	4.06868	0.611	0.264	8.8046e-11	FAP.2
Fstl1	6.04211e-14	5.35853	0.558	0.074	1.81263e-10	FAP.2
Cd34	1.24568e-13	3.9679	0.484	0.056	3.73704e-10	FAP.2
Gm42418	1.954e-13	0.350479	0.653	0.332	5.862e-10	FAP.2
Vcan	4.63093e-13	3.5487	0.558	0.073	1.38928e-09	FAP.2
Timp2	7.6866e-13	3.3634	0.316	0.14	2.30598e-09	FAP.2
Ahnak2	1.07005e-12	4.57409	0.568	0.087	3.21015e-09	FAP.2
Ddr2	3.28085e-12	3.71207	0.516	0.236	9.84255e-09	FAP.2
Gm15675	4.41867e-11	1.66173	0.579	0.355	1.3256e-07	FAP.2
Plpp3	2.75342e-10	4.22256	0.474	0.163	8.26025e-07	FAP.2
Heg1	1.99161e-09	4.47553	0.432	0.07	5.97482e-06	FAP.2
Dact1	3.78975e-09	4.32955	0.158	0.077	1.13692e-05	FAP.2
Ugdh	5.6236e-09	5.38133	0.4	0.098	1.68708e-05	FAP.2
Sned1	7.10887e-09	2.2692	0.432	0.146	2.13266e-05	FAP.2
Phldb1	9.82028e-09	0.66883	0.411	0.173	2.94609e-05	FAP.2
Hdac7	1.97823e-08	3.53699	0.474	0.134	5.93469e-05	FAP.2
Smurf2	5.51334e-08	3.0753	0.211	0.129	0.0001654	FAP.2
Engase	6.73353e-08	5.43766	0.4	0.079	0.000202006	FAP.2
AC149090.1	7.14618e-08	0.998163	0.632	0.359	0.000214385	FAP.2
Tmem63a	1.07319e-07	1.72947	0.189	0.123	0.000321957	FAP.2
Medag	1.13777e-07	1.59156	0.411	0.056	0.000341332	FAP.2
Nr1h2	1.27164e-07	2.58819	0.158	0.129	0.000381493	FAP.2
Slc12a4	1.2929e-07	0.469655	0.189	0.118	0.000387871	FAP.2
Mmp23	1.30043e-07	4.36001	0.4	0.046	0.000390129	FAP.2
Nova1	1.34615e-07	5.39804	0.453	0.036	0.000403845	FAP.2
Taok2	2.40365e-07	2.06323	0.158	0.136	0.000721094	FAP.2
Celf2	2.4098e-07	1.26748	0.621	0.368	0.000722939	FAP.2
Cdc16	2.5256e-07	2.29815	0.158	0.126	0.000757681	FAP.2
Tnnc2	2.70124e-07	2.05934	0.221	0.416	0.000810372	FAP.2
Vegfd	2.82336e-07	1.90221	0.158	0.112	0.000847007	FAP.2
Gsn	4.49386e-07	2.74362	0.474	0.101	0.00134816	FAP.2
Zc3h7a	6.13641e-07	0.916971	0.389	0.261	0.00184092	FAP.2
Klhdc8b	6.26595e-07	2.57724	0.2	0.119	0.00187978	FAP.2
Lama4	7.0565e-07	3.28752	0.411	0.069	0.00211695	FAP.2
Pamr1	9.84953e-07	3.45906	0.432	0.051	0.00295486	FAP.2
Thbs3	1.3083e-06	3.74809	0.4	0.063	0.00392489	FAP.2
Jun	1.31695e-06	0.596764	0.242	0.19	0.00395084	FAP.2
Abca8a	1.40785e-06	1.26068	0.411	0.092	0.00422355	FAP.2
Rbms1	3.06599e-06	1.84012	0.516	0.304	0.00919797	FAP.2
Ddx42	3.0849e-06	1.04318	0.221	0.172	0.00925469	FAP.2
Eea1	3.72622e-06	2.50206	0.168	0.142	0.0111787	FAP.2
Far1	3.96148e-06	0.194806	0.221	0.155	0.0118844	FAP.2
Sgsm2	4.32363e-06	2.39665	0.158	0.119	0.0129709	FAP.2
Apbb2	4.49694e-06	0.877675	0.284	0.178	0.0134908	FAP.2
Col5a2	4.61457e-06	0.207713	0.453	0.118	0.0138437	FAP.2
Hoxa9	5.90554e-06	2.60382	0.158	0.143	0.0177166	FAP.2
Gnb2	1.67567e-05	0.403251	0.158	0.137	0.0502702	FAP.2
Klf4	1.83865e-05	3.2301	0.389	0.061	0.0551596	FAP.2
Atrx	4.08401e-05	2.52518	0.589	0.388	0.12252	FAP.2
Klf3	4.20323e-05	7.00642	0.379	0.127	0.126097	FAP.2
Fam208b	4.50183e-05	0.937968	0.137	0.155	0.135055	FAP.2
Tns2	5.13772e-05	5.9312	0.337	0.15	0.154132	FAP.2
Ar	6.73268e-05	2.07393	0.189	0.182	0.20198	FAP.2
Epb41l2	6.82021e-05	4.17167	0.347	0.16	0.204606	FAP.2
Slc43a3	7.73481e-05	3.29844	0.326	0.071	0.232044	FAP.2
Adamtsl5	0.000102606	0.433742	0.242	0.219	0.307817	FAP.2
mt-Nd4	0.000129952	1.17218	0.158	0.196	0.389856	FAP.2
Gga1	0.000137488	0.602887	0.137	0.157	0.412465	FAP.2
Tns1	0.000141031	0.284238	0.4	0.34	0.423092	FAP.2
Gfpt2	0.000158817	7.09924	0.347	0.033	0.47645	FAP.2
Arhgap20	0.000164156	2.99184	0.242	0.215	0.492469	FAP.2
Add3	0.00017043	1.24449	0.126	0.159	0.511289	FAP.2
Tcf7l2	0.000211142	0.453938	0.221	0.207	0.633426	FAP.2
Fgfr1	0.000252833	1.99712	0.484	0.361	0.7585	FAP.2
Abhd18	0.000253351	2.67513	0.084	0.165	0.760053	FAP.2
Pan3	0.000260233	1.25858	0.232	0.232	0.7807	FAP.2
Nfe2l2	0.000290212	3.20493	0.105	0.166	0.870636	FAP.2
Slfn5	0.000320636	2.95382	0.347	0.084	0.961909	FAP.2
Adgrd1	0.000323882	4.71501	0.337	0.031	0.971645	FAP.2
Pard3b	0.000337153	3.28128	0.158	0.103	1	FAP.2
Tbc1d23	0.00036739	0.194966	0.158	0.173	1	FAP.2
Cc2d1b	0.000392272	0.607341	0.116	0.17	1	FAP.2
Clip4	0.000442447	0.896799	0.179	0.195	1	FAP.2
Myo9a	0.000516685	1.96292	0.232	0.198	1	FAP.2
Ddhd2	0.000648723	0.405587	0.158	0.178	1	FAP.2
Ubl3	0.000656615	0.688178	0.116	0.166	1	FAP.2
Lima1	0.000842574	1.48212	0.242	0.118	1	FAP.2
Cdc42bpa	0.000851171	0.315608	0.158	0.165	1	FAP.2
Dlc1	0.00118053	4.10739	0.337	0.06	1	FAP.2
Npepl1	0.00123667	2.09659	0.305	0.192	1	FAP.2
Sf3b2	0.00133823	0.944974	0.137	0.175	1	FAP.2
Clock	0.00134866	2.76715	0.147	0.18	1	FAP.2
Sec61a1	0.00136224	0.774331	0.137	0.162	1	FAP.2
Mical1	0.00170642	4.1669	0.232	0.062	1	FAP.2
Ankrd12	0.00181309	5.73349	0.368	0.256	1	FAP.2
Prpsap1	0.00194763	4.20071	0.095	0.151	1	FAP.2
Tulp4	0.00197989	0.534635	0.284	0.285	1	FAP.2
Ifi203	0.00200119	2.01059	0.337	0.096	1	FAP.2
C1s1	0.00203331	1.00644	0.305	0.06	1	FAP.2
Klf7	0.00216313	1.67306	0.168	0.187	1	FAP.2
Rpl35a	0.00220863	0.483145	0.147	0.171	1	FAP.2
Ppox	0.00242433	0.860835	0.137	0.18	1	FAP.2
Nid1	0.00320835	3.53815	0.295	0.053	1	FAP.2
Fam208a	0.00323694	0.783451	0.358	0.235	1	FAP.2
Dhx9	0.00329645	0.374949	0.074	0.157	1	FAP.2
Mmp2	0.00344108	4.14412	0.326	0.069	1	FAP.2
Stxbp5	0.00350503	5.81841	0.211	0.108	1	FAP.2
2700081O15Rik	0.00367638	4.31203	0.242	0.088	1	FAP.2
Dcn	0.00459644	1.50917	0.368	0.08	1	FAP.2
CT025619.1	0.0046661	6.1305	0.189	0.188	1	FAP.2
Col6a3	0.00477124	1.08816	0.316	0.078	1	FAP.2
Col5a1	0.00499058	1.52684	0.284	0.093	1	FAP.2
Dock11	0.00503568	0.787742	0.158	0.042	1	FAP.2
mt-Nd1	0.00662906	0.307016	0.105	0.186	1	FAP.2
Samhd1	0.00736442	3.65342	0.305	0.144	1	FAP.2
Clec3b	0.00743014	3.86289	0.263	0.047	1	FAP.2
Smim10l1	0.00743869	2.47223	0.116	0.174	1	FAP.2
Tra2a	0.0079221	0.223493	0.284	0.3	1	FAP.2
Sash1	0.00862141	0.736403	0.253	0.079	1	FAP.2
Rbms3	0.00930324	2.84296	0.189	0.089	1	FAP.2
Nupr1	0.00935059	3.24127	0.232	0.1	1	FAP.2
Fermt2	0.00942476	1.30817	0.253	0.278	1	FAP.2
Pdgfra	0.00991845	2.01679	0.189	0.056	1	FAP.2
Myh2	8.26904e-128	5.76408	0.973	0.102	2.48071e-124	IIA
Ckmt2	8.2431e-73	3.3157	0.89	0.294	2.47293e-69	IIA
Coq8a	7.64936e-42	2.26693	0.74	0.242	2.29481e-38	IIA
Atp1b1	2.11955e-37	1.63885	0.758	0.266	6.35864e-34	IIA
Atp1a2	4.0568e-36	0.208576	0.813	0.436	1.21704e-32	IIA
Neb	1.47329e-31	0.597172	0.895	0.558	4.41986e-28	IIA
Slc38a3	1.85487e-31	0.943305	0.699	0.303	5.5646e-28	IIA
Fgfr1op	2.26977e-28	1.09096	0.689	0.284	6.80931e-25	IIA
Mb	1.2054e-26	2.67234	0.616	0.19	3.61619e-23	IIA
Adamts20	1.80394e-24	1.98568	0.073	0.184	5.41183e-21	IIA
5430401H09Rik	1.83722e-23	3.03591	0.553	0.093	5.51166e-20	IIA
Fhl1	2.67455e-23	0.983546	0.63	0.209	8.02366e-20	IIA
Srebf1	2.47724e-20	1.84366	0.091	0.176	7.43171e-17	IIA
Retsat	4.84432e-19	4.63861	0.447	0.095	1.4533e-15	IIA
Sacs	4.73397e-18	1.69631	0.58	0.272	1.42019e-14	IIA
Prrx1	1.16753e-17	3.55724	0.626	0.269	3.5026e-14	IIA
Adamtsl5	1.7805e-17	1.5402	0.58	0.213	5.34149e-14	IIA
Mdm2	1.3016e-16	0.371875	0.132	0.182	3.90481e-13	IIA
Car7	6.61481e-16	1.16557	0.429	0.107	1.98444e-12	IIA
Tnnt1	3.07301e-15	3.25666	0.493	0.045	9.21902e-12	IIA
Abra	5.20092e-15	1.43205	0.489	0.188	1.56028e-11	IIA
Myh10	9.03307e-15	4.70711	0.521	0.125	2.70992e-11	IIA
Plin3	1.42337e-14	2.89655	0.164	0.108	4.27012e-11	IIA
Adamtsl4	2.10316e-13	2.03308	0.53	0.15	6.30949e-10	IIA
Nqo1	2.63708e-13	0.979175	0.429	0.111	7.91123e-10	IIA
Neat1	3.84763e-13	0.545494	0.662	0.455	1.15429e-09	IIA
Teddm2	3.7655e-12	1.27002	0.457	0.135	1.12965e-08	IIA
Tsc22d4	1.4571e-11	1.44647	0.521	0.259	4.37131e-08	IIA
Acss1	2.3383e-11	3.10961	0.411	0.065	7.01491e-08	IIA
Car3	8.07748e-11	1.64595	0.534	0.223	2.42324e-07	IIA
Kcnma1	1.49794e-10	3.7785	0.438	0.135	4.49382e-07	IIA
Ilk	2.31949e-10	6.95465	0.128	0.164	6.95848e-07	IIA
Wfs1	3.28682e-10	2.21879	0.47	0.141	9.86046e-07	IIA
Lgals4	3.46025e-10	1.20038	0.489	0.144	1.03808e-06	IIA
Tmem65	4.75952e-10	0.573057	0.516	0.236	1.42786e-06	IIA
Ppp1r13b	8.68517e-10	2.01712	0.374	0.109	2.60555e-06	IIA
Apol6	3.92209e-09	3.41747	0.507	0.154	1.17663e-05	IIA
Tbc1d32	1.10806e-08	1.61498	0.356	0.137	3.32418e-05	IIA
Ntn4	2.48026e-08	0.255509	0.416	0.094	7.44077e-05	IIA
Tfrc	3.13905e-08	2.50282	0.489	0.258	9.41715e-05	IIA
Mvd	3.16843e-08	3.1357	0.511	0.185	9.5053e-05	IIA
Alpl	3.83718e-08	0.635642	0.457	0.148	0.000115115	IIA
Coq10a	4.56197e-08	1.40991	0.539	0.281	0.000136859	IIA
Kcng4	5.37976e-08	1.78269	0.338	0.109	0.000161393	IIA
Gm28653	7.31643e-08	0.380193	0.447	0.139	0.000219493	IIA
Ndufv3	8.56414e-08	0.692994	0.164	0.161	0.000256924	IIA
Ankrd2	1.99902e-07	3.17328	0.438	0.071	0.000599706	IIA
Fads6	6.14637e-07	1.65074	0.461	0.134	0.00184391	IIA
Ppargc1a	6.38815e-07	1.38892	0.502	0.281	0.00191644	IIA
S100a8	9.60072e-07	1.37155	0.233	0.113	0.00288022	IIA
Mid2	1.82519e-06	3.39252	0.174	0.108	0.00547557	IIA
Apobec2	2.95403e-06	1.52281	0.447	0.207	0.0088621	IIA
Acsl1	7.43941e-06	0.366897	0.534	0.29	0.0223182	IIA
Aplp2	9.4714e-06	0.882977	0.11	0.163	0.0284142	IIA
Sh3rf2	1.40287e-05	0.670627	0.411	0.158	0.042086	IIA
Npr3	3.47419e-05	2.32309	0.379	0.096	0.104226	IIA
Cox7b	4.06875e-05	0.707967	0.42	0.181	0.122063	IIA
Tbx1	4.49136e-05	0.466137	0.21	0.229	0.134741	IIA
Alyref	6.3748e-05	2.51205	0.256	0.108	0.191244	IIA
Amn1	6.89802e-05	2.62602	0.142	0.19	0.20694	IIA
Mrm3	7.78462e-05	1.19001	0.347	0.124	0.233539	IIA
Atp1b4	9.04617e-05	1.54656	0.329	0.114	0.271385	IIA
Klf2	9.72926e-05	1.83731	0.292	0.081	0.291878	IIA
Wfdc1	0.00014544	1.28412	0.274	0.125	0.436319	IIA
Hist1h4h	0.000186142	0.264087	0.242	0.141	0.558425	IIA
Slc22a5	0.000217028	0.744191	0.311	0.106	0.651084	IIA
Adcy9	0.000245695	1.03528	0.205	0.188	0.737085	IIA
Efcab6	0.000246313	1.87508	0.411	0.127	0.73894	IIA
Abhd18	0.000267135	0.391144	0.196	0.164	0.801406	IIA
Nlrc3	0.000301964	2.8966	0.297	0.085	0.905893	IIA
Sfswap	0.000316124	8.18417	0.279	0.277	0.948373	IIA
Ogg1	0.000532276	0.276306	0.174	0.066	1	IIA
Map2k3os	0.000566062	2.31375	0.402	0.14	1	IIA
Dgat2l6	0.000816972	1.95765	0.219	0.156	1	IIA
Tmem150a	0.000900941	0.285048	0.457	0.334	1	IIA
D3Ertd751e	0.00117248	0.160432	0.16	0.116	1	IIA
Scrn2	0.00148593	0.275193	0.16	0.134	1	IIA
1600002K03Rik	0.00166073	0.464497	0.397	0.176	1	IIA
Hspb7	0.00168365	2.60208	0.26	0.152	1	IIA
Synpo	0.00173826	1.30764	0.397	0.179	1	IIA
Ccdc93	0.00218887	0.499091	0.224	0.144	1	IIA
Rnf128	0.00219463	2.74742	0.16	0.086	1	IIA
Pik3r1	0.00225335	0.472974	0.26	0.147	1	IIA
Agbl1	0.00229606	2.38284	0.429	0.151	1	IIA
Spns2	0.00235582	2.98659	0.046	0.153	1	IIA
Zfp597	0.00301131	0.316235	0.151	0.125	1	IIA
Slc41a1	0.00386704	0.294422	0.365	0.134	1	IIA
Nrbp2	0.0039661	1.48312	0.174	0.165	1	IIA
Nrep	0.00400701	0.621479	0.256	0.148	1	IIA
Dusp18	0.00416014	1.14712	0.215	0.113	1	IIA
Cdh13	0.00453365	0.408627	0.429	0.273	1	IIA
Wsb1	0.00569881	0.981947	0.219	0.234	1	IIA
Neu2	0.00573942	0.456929	0.237	0.146	1	IIA
Prkg1	0.00589033	1.35988	0.365	0.17	1	IIA
Cbr1	0.00612426	1.12472	0.269	0.125	1	IIA
Fam126b	0.00690861	1.30412	0.324	0.204	1	IIA
Cbfb	0.00763234	3.16294	0.365	0.271	1	IIA
Homer2	0.00857858	4.06752	0.384	0.097	1	IIA
Myh4	0	0.864623	0.905	0.325	0	IIB.1
Tnnt3	2.50189e-304	0.670057	0.83	0.421	7.50568e-301	IIB.1
Atp2a1	6.64943e-303	0.640748	0.853	0.462	1.99483e-299	IIB.1
Ttn	1.59273e-291	1.10085	0.843	0.479	4.77818e-288	IIB.1
Tpm1	2.20206e-288	0.744585	0.773	0.4	6.60619e-285	IIB.1
Phkg1	5.29516e-238	1.30223	0.762	0.413	1.58855e-234	IIB.1
Neb	1.46638e-169	0.435597	0.802	0.503	4.39915e-166	IIB.1
Actn3	4.58365e-164	0.477029	0.658	0.359	1.3751e-160	IIB.1
Casq1	3.36324e-159	0.157512	0.69	0.395	1.00897e-155	IIB.1
Neat1	2.54993e-126	0.410885	0.641	0.412	7.6498e-123	IIB.1
Acta1	2.44843e-95	0.203307	0.598	0.414	7.34529e-92	IIB.1
Klhl33	7.64953e-78	0.221828	0.55	0.324	2.29486e-74	IIB.1
Plcd4	1.57393e-51	1.01488	0.43	0.224	4.72179e-48	IIB.1
Vldlr	1.67001e-45	0.848854	0.523	0.361	5.01004e-42	IIB.1
Cpeb1	2.55851e-42	0.936032	0.45	0.288	7.67552e-39	IIB.1
Cd55	1.32029e-39	0.205843	0.417	0.248	3.96088e-36	IIB.1
Gm15675	7.07428e-38	1.32772	0.492	0.322	2.12228e-34	IIB.1
Cpeb3	1.61318e-36	1.25895	0.425	0.27	4.83954e-33	IIB.1
Gadl1	6.10783e-35	3.35269	0.261	0.114	1.83235e-31	IIB.1
Sobp	2.53264e-33	2.04677	0.409	0.25	7.59791e-30	IIB.1
Atp1b2	1.64947e-29	0.955358	0.339	0.178	4.94841e-26	IIB.1
Dupd1	6.36138e-27	0.464106	0.257	0.113	1.90841e-23	IIB.1
Nmrk2	1.81944e-25	1.74433	0.341	0.18	5.45831e-22	IIB.1
Zcchc6	3.77758e-25	3.53218	0.151	0.227	1.13327e-21	IIB.1
B3galt2	4.53414e-25	2.86542	0.275	0.175	1.36024e-21	IIB.1
E130308A19Rik	2.59073e-23	1.25883	0.288	0.158	7.77219e-20	IIB.1
F830016B08Rik	2.70771e-21	1.08743	0.376	0.247	8.12314e-18	IIB.1
Txnip	1.46069e-20	3.27322	0.458	0.32	4.38207e-17	IIB.1
Gm5113	3.85763e-20	1.33884	0.17	0.086	1.15729e-16	IIB.1
Myo5c	1.95935e-19	4.5612	0.332	0.185	5.87806e-16	IIB.1
Pld5	8.43452e-19	0.822878	0.298	0.12	2.53036e-15	IIB.1
1700034I23Rik	6.73186e-18	1.10469	0.209	0.113	2.01956e-14	IIB.1
Lzts1	2.05295e-17	0.605704	0.113	0.151	6.15886e-14	IIB.1
Teddm2	7.96599e-17	0.292002	0.233	0.117	2.3898e-13	IIB.1
Vps26b	2.90236e-16	1.19175	0.168	0.104	8.70708e-13	IIB.1
Hist1h2bc	3.34416e-16	0.649479	0.187	0.105	1.00325e-12	IIB.1
Gm33489	1.81424e-15	0.829476	0.22	0.078	5.44273e-12	IIB.1
Gm10605	5.42139e-15	0.260868	0.226	0.095	1.62642e-11	IIB.1
Nit2	7.57274e-14	2.31894	0.217	0.132	2.27182e-10	IIB.1
Itm2a	1.19591e-13	3.10922	0.31	0.213	3.58772e-10	IIB.1
Tspan7	2.06189e-12	1.03519	0.214	0.141	6.18566e-09	IIB.1
Aebp1	2.31721e-12	0.583596	0.126	0.16	6.95164e-09	IIB.1
Ghitm	3.26991e-12	0.586641	0.126	0.156	9.80973e-09	IIB.1
Aspa	4.06178e-12	3.60204	0.278	0.18	1.21853e-08	IIB.1
Rida	5.50476e-12	0.658068	0.195	0.117	1.65143e-08	IIB.1
Syne1	6.35304e-12	1.79163	0.208	0.255	1.90591e-08	IIB.1
Tlcd2	1.68631e-11	1.68906	0.162	0.098	5.05894e-08	IIB.1
Ldlrad4	4.67308e-11	0.618212	0.204	0.144	1.40192e-07	IIB.1
Prr29	5.14461e-11	4.24126	0.223	0.133	1.54338e-07	IIB.1
Spns2	5.18899e-11	1.47482	0.257	0.124	1.5567e-07	IIB.1
Slbp	7.62031e-11	1.3551	0.158	0.116	2.28609e-07	IIB.1
Cwc27	1.80246e-10	0.166998	0.21	0.145	5.40739e-07	IIB.1
Selenof	3.63109e-10	4.62913	0.129	0.159	1.08933e-06	IIB.1
Timp3	9.33843e-10	0.206049	0.242	0.183	2.80153e-06	IIB.1
Dnajc12	1.13746e-09	1.40107	0.238	0.151	3.41238e-06	IIB.1
Chmp2b	2.81604e-09	1.2112	0.159	0.097	8.44812e-06	IIB.1
B230312C02Rik	3.31992e-09	0.594971	0.256	0.163	9.95976e-06	IIB.1
Tst	1.66536e-08	0.455386	0.228	0.148	4.99608e-05	IIB.1
Tet1	2.81398e-08	0.727725	0.223	0.14	8.44194e-05	IIB.1
Ndufv3	4.25499e-08	0.668985	0.159	0.162	0.00012765	IIB.1
Pclo	4.37268e-08	1.43065	0.232	0.13	0.000131181	IIB.1
mt-Co2	1.19701e-07	0.239795	0.389	0.379	0.000359102	IIB.1
Cntfr	1.89026e-07	2.01718	0.218	0.135	0.000567077	IIB.1
Hic2	1.93465e-07	0.374852	0.178	0.121	0.000580395	IIB.1
Alpl	2.1665e-07	1.32862	0.182	0.146	0.00064995	IIB.1
Utp20	2.88392e-07	1.33179	0.166	0.156	0.000865175	IIB.1
Tbx1	4.79575e-07	0.677259	0.297	0.211	0.00143873	IIB.1
Ift27	5.52696e-07	3.00468	0.226	0.116	0.00165809	IIB.1
Trim11	5.90549e-07	0.257918	0.159	0.17	0.00177165	IIB.1
Eid2b	8.21217e-07	2.71456	0.197	0.157	0.00246365	IIB.1
Gm26664	8.80388e-07	0.665523	0.167	0.093	0.00264116	IIB.1
Tgfb1i1	8.97827e-07	0.389355	0.17	0.128	0.00269348	IIB.1
Flad1	9.55144e-07	2.95647	0.211	0.136	0.00286543	IIB.1
Maged2	1.32257e-06	0.719336	0.266	0.195	0.0039677	IIB.1
Stub1	4.7014e-06	0.783565	0.415	0.341	0.0141042	IIB.1
Mus81	8.41871e-06	0.799026	0.28	0.194	0.0252561	IIB.1
Wfdc1	2.32497e-05	0.881717	0.23	0.101	0.0697492	IIB.1
Arntl2	2.44251e-05	1.57612	0.172	0.123	0.0732752	IIB.1
Dnajc15	2.8483e-05	1.16268	0.181	0.118	0.085449	IIB.1
Tbc1d8	3.12063e-05	0.380163	0.159	0.176	0.0936188	IIB.1
Pfkfb3	3.29937e-05	1.29069	0.219	0.153	0.098981	IIB.1
Gm12224	3.8553e-05	0.28767	0.198	0.144	0.115659	IIB.1
Gdap1	7.40378e-05	0.583912	0.205	0.156	0.222113	IIB.1
Gm44037	0.000120131	1.04859	0.188	0.133	0.360394	IIB.1
Xntrpc	0.000198091	2.69538	0.162	0.148	0.594274	IIB.1
Tarbp1	0.000230079	0.382241	0.157	0.107	0.690238	IIB.1
Slc25a25	0.000414058	1.01206	0.19	0.16	1	IIB.1
Slc47a1	0.000416701	0.714249	0.187	0.155	1	IIB.1
B9d2	0.000423488	0.501535	0.203	0.134	1	IIB.1
1110002E22Rik	0.000483383	0.710687	0.323	0.235	1	IIB.1
Mybpc1	0.00051567	2.57091	0.33	0.405	1	IIB.1
Gm26534	0.000515829	1.10304	0.162	0.121	1	IIB.1
Dhx32	0.000598348	4.38739	0.215	0.166	1	IIB.1
Gm45871	0.000693693	0.172138	0.182	0.113	1	IIB.1
Fam13a	0.000730319	1.03464	0.194	0.201	1	IIB.1
Cdk5rap1	0.0012528	0.632152	0.156	0.121	1	IIB.1
Kcnb1	0.00185522	1.00362	0.168	0.122	1	IIB.1
Minos1	0.0020747	0.224319	0.18	0.185	1	IIB.1
Cd27	0.00373165	1.75939	0.174	0.162	1	IIB.1
Ccdc146	0.00378968	2.03339	0.156	0.134	1	IIB.1
Rnpepl1	0.0039307	5.28878	0.156	0.187	1	IIB.1
Carf	0.00401262	2.50654	0.192	0.154	1	IIB.1
Atp5g3	0.00427525	0.701139	0.207	0.217	1	IIB.1
Txndc16	0.0050117	0.166803	0.172	0.152	1	IIB.1
Ube2e1	0.00525597	0.819622	0.222	0.146	1	IIB.1
Calm1	0.00552388	1.37729	0.294	0.226	1	IIB.1
Coa7	0.00607913	1.01691	0.223	0.158	1	IIB.1
Klhdc3	0.00659014	0.39725	0.259	0.208	1	IIB.1
Ramp1	0.00725612	0.176313	0.153	0.13	1	IIB.1
Lrrcc1	0.00812395	0.995658	0.241	0.237	1	IIB.1
Car3	0	2.80089	0.841	0.175	0	IIB.2
Gm26740	2.22978e-194	3.72325	0.765	0.267	6.68933e-191	IIB.2
Mylk4	9.83687e-163	3.04445	0.724	0.266	2.95106e-159	IIB.2
Phkg1	6.07356e-133	0.755127	0.821	0.454	1.82207e-129	IIB.2
Tnnt3	2.6145e-127	0.34563	0.871	0.472	7.84351e-124	IIB.2
Phka1	4.24662e-112	1.99901	0.75	0.369	1.27399e-108	IIB.2
Ampd1	5.68169e-111	0.203674	0.732	0.354	1.70451e-107	IIB.2
Mss51	5.32512e-105	1.72151	0.575	0.187	1.59754e-101	IIB.2
Amy1	1.1893e-81	3.26423	0.507	0.132	3.5679e-78	IIB.2
Tpm1	2.52386e-78	0.206762	0.772	0.45	7.57159e-75	IIB.2
Gm4841	4.35801e-78	0.764857	0.52	0.132	1.3074e-74	IIB.2
Atp2a1	9.13753e-74	0.161455	0.856	0.514	2.74126e-70	IIB.2
Vldlr	3.65329e-69	1.14332	0.656	0.371	1.09599e-65	IIB.2
Napb	2.41145e-65	0.300328	0.647	0.358	7.23435e-62	IIB.2
Ttn	4.36546e-57	0.58177	0.817	0.53	1.30964e-53	IIB.2
Ntsr2	5.24023e-57	1.30325	0.393	0.123	1.57207e-53	IIB.2
Plcd4	7.62247e-57	0.161118	0.539	0.242	2.28674e-53	IIB.2
Atp8a1	3.33117e-56	0.26436	0.463	0.167	9.9935e-53	IIB.2
Pfkfb3	3.04082e-55	0.348309	0.509	0.136	9.12245e-52	IIB.2
Pld5	4.95999e-54	2.61758	0.459	0.13	1.488e-50	IIB.2
Tst	4.06184e-52	1.50013	0.425	0.142	1.21855e-48	IIB.2
Thrsp	4.64055e-47	2.00585	0.351	0.146	1.39216e-43	IIB.2
Xpr1	7.80342e-46	1.83861	0.525	0.223	2.34102e-42	IIB.2
Gm5113	8.74478e-46	2.14034	0.273	0.088	2.62343e-42	IIB.2
Carmn	1.72639e-44	0.705749	0.389	0.123	5.17918e-41	IIB.2
Cbr2	2.00274e-41	0.992349	0.344	0.091	6.00823e-38	IIB.2
Mrpl20	2.27389e-41	2.36184	0.258	0.113	6.82167e-38	IIB.2
Thrb	4.49356e-41	3.05588	0.368	0.144	1.34807e-37	IIB.2
Vwa7	9.43569e-41	0.328985	0.384	0.129	2.83071e-37	IIB.2
Cuedc1	9.45391e-40	0.693449	0.617	0.396	2.83617e-36	IIB.2
Efcab6	2.08688e-38	1.16299	0.411	0.107	6.26063e-35	IIB.2
Asb2	8.14887e-38	2.35663	0.48	0.218	2.44466e-34	IIB.2
Elk1	3.60375e-35	0.830341	0.294	0.116	1.08113e-31	IIB.2
Cnksr1	1.08149e-34	1.13389	0.437	0.181	3.24447e-31	IIB.2
6330403L08Rik	1.83665e-33	1.04195	0.245	0.098	5.50994e-30	IIB.2
Gm45605	2.06693e-33	0.602723	0.268	0.137	6.2008e-30	IIB.2
Katnal2	2.78708e-33	1.72597	0.404	0.09	8.36125e-30	IIB.2
Lipe	4.46009e-33	5.28908	0.31	0.119	1.33803e-29	IIB.2
Pde7a	2.00848e-32	0.318304	0.564	0.349	6.02545e-29	IIB.2
Col11a2	4.67296e-31	1.18849	0.362	0.142	1.40189e-27	IIB.2
Hs3st5	6.00141e-31	2.99295	0.389	0.067	1.80042e-27	IIB.2
Ighm	9.05637e-31	1.53535	0.296	0.062	2.71691e-27	IIB.2
Sh2d6	7.7736e-30	1.51298	0.301	0.136	2.33208e-26	IIB.2
Sh3rf2	1.60686e-29	2.07599	0.384	0.144	4.82058e-26	IIB.2
Pou4f1	6.31071e-29	1.00314	0.334	0.135	1.89321e-25	IIB.2
Acsl1	7.9288e-29	5.55372	0.442	0.282	2.37864e-25	IIB.2
Rgs11	1.15978e-28	0.384377	0.291	0.112	3.47934e-25	IIB.2
Ttll3	4.3365e-28	0.996392	0.284	0.144	1.30095e-24	IIB.2
Cyp27a1	3.33499e-26	2.39724	0.402	0.183	1.0005e-22	IIB.2
Lgalsl	4.84649e-26	3.3283	0.34	0.106	1.45395e-22	IIB.2
Tspan8	9.19285e-26	2.59367	0.212	0.092	2.75786e-22	IIB.2
Sobp	2.73818e-25	0.266758	0.466	0.266	8.21455e-22	IIB.2
Wipf3	2.81589e-25	1.25956	0.356	0.143	8.44768e-22	IIB.2
Spata2	4.90345e-24	2.1037	0.203	0.098	1.47103e-20	IIB.2
Cpeb2	1.00289e-23	1.07239	0.293	0.127	3.00867e-20	IIB.2
Plin4	2.4236e-23	5.90284	0.487	0.284	7.27079e-20	IIB.2
Zfp11	3.58182e-23	1.2443	0.19	0.097	1.07454e-19	IIB.2
Mtfp1	4.37198e-23	2.08492	0.331	0.129	1.31159e-19	IIB.2
Ppp1r27	2.49469e-22	1.39449	0.425	0.206	7.48406e-19	IIB.2
Tmem238	6.39406e-22	0.673464	0.246	0.078	1.91822e-18	IIB.2
Homer1	1.43942e-21	2.08405	0.452	0.224	4.31826e-18	IIB.2
Egf	3.7088e-21	1.34131	0.387	0.127	1.11264e-17	IIB.2
Ccdc146	1.3645e-20	1.21414	0.376	0.117	4.0935e-17	IIB.2
Ube2t	4.821e-20	1.71928	0.258	0.118	1.4463e-16	IIB.2
Gpt2	1.01403e-19	0.272144	0.398	0.174	3.04208e-16	IIB.2
Nrbf2	1.39311e-19	2.81377	0.285	0.144	4.17932e-16	IIB.2
Mocs1	3.89898e-19	2.01957	0.323	0.174	1.16969e-15	IIB.2
Tmco1	5.49426e-19	0.249053	0.188	0.119	1.64828e-15	IIB.2
Igfn1	7.44858e-19	1.45893	0.302	0.083	2.23457e-15	IIB.2
Plbd2	1.07134e-17	0.673469	0.232	0.139	3.21401e-14	IIB.2
Hsd17b7	3.30889e-17	1.62211	0.278	0.086	9.92666e-14	IIB.2
0610040B10Rik	4.33647e-17	1.56912	0.269	0.126	1.30094e-13	IIB.2
Mfsd14a	1.8383e-16	0.410191	0.261	0.143	5.5149e-13	IIB.2
Ankrd9	3.67393e-16	2.18797	0.44	0.232	1.10218e-12	IIB.2
Slc5a3	1.2338e-15	0.510188	0.179	0.107	3.7014e-12	IIB.2
Tnfrsf23	1.28448e-15	2.29142	0.271	0.12	3.85343e-12	IIB.2
Acaca	1.65165e-15	5.45995	0.322	0.221	4.95494e-12	IIB.2
Park7	2.01119e-15	0.705283	0.38	0.2	6.03357e-12	IIB.2
Pitpnm3	7.48816e-15	0.445538	0.298	0.103	2.24645e-11	IIB.2
Dnal4	1.13635e-14	1.90032	0.192	0.098	3.40906e-11	IIB.2
Muc4	1.56612e-13	1.57564	0.157	0.12	4.69837e-10	IIB.2
Kcnc3	2.71895e-13	3.09135	0.323	0.114	8.15684e-10	IIB.2
Map2k3os	4.15393e-13	3.12728	0.265	0.134	1.24618e-09	IIB.2
Gm10600	4.32284e-13	0.343062	0.238	0.125	1.29685e-09	IIB.2
Apobec2	5.1039e-13	1.86181	0.348	0.2	1.53117e-09	IIB.2
Dynll2	4.40671e-12	2.17835	0.29	0.111	1.32201e-08	IIB.2
Dhx40	5.67208e-12	0.303341	0.163	0.114	1.70162e-08	IIB.2
Maged2	1.52243e-11	0.925944	0.279	0.203	4.56729e-08	IIB.2
Nim1k	1.93016e-11	2.0778	0.277	0.113	5.79047e-08	IIB.2
AC154507.3	4.46139e-11	1.16198	0.386	0.238	1.33842e-07	IIB.2
Rgp1	4.7757e-11	0.738263	0.247	0.129	1.43271e-07	IIB.2
4930480K23Rik	9.30149e-11	1.56058	0.193	0.113	2.79045e-07	IIB.2
Irf2bpl	9.98416e-11	0.258823	0.2	0.121	2.99525e-07	IIB.2
Arntl2	3.81931e-10	1.892	0.243	0.124	1.14579e-06	IIB.2
Gclm	7.78949e-10	3.26645	0.259	0.109	2.33685e-06	IIB.2
2310016D23Rik	1.03817e-09	2.19236	0.258	0.112	3.11452e-06	IIB.2
Msrb1	2.68693e-09	1.52871	0.221	0.155	8.06079e-06	IIB.2
Gm10138	4.06452e-09	0.849812	0.185	0.112	1.21936e-05	IIB.2
Dopey2	5.74247e-09	2.38979	0.29	0.172	1.72274e-05	IIB.2
Mylip	8.73171e-09	1.35818	0.283	0.172	2.61951e-05	IIB.2
Actl6a	2.95331e-08	1.23351	0.217	0.146	8.85993e-05	IIB.2
Sod2	6.47123e-08	0.58534	0.204	0.156	0.000194137	IIB.2
Ulk2	7.11621e-08	0.240119	0.22	0.158	0.000213486	IIB.2
Spns2	8.81812e-08	0.419871	0.317	0.137	0.000264544	IIB.2
Palmd	1.33374e-07	1.64025	0.168	0.123	0.000400121	IIB.2
Vgll2	1.47216e-07	0.530851	0.22	0.143	0.000441649	IIB.2
B230317F23Rik	1.76737e-07	1.06341	0.28	0.085	0.000530212	IIB.2
Hist1h4i	1.13113e-06	1.00075	0.23	0.108	0.0033934	IIB.2
Ranbp3	1.55858e-06	0.58717	0.152	0.17	0.00467575	IIB.2
Ptp4a3	1.85584e-06	2.34815	0.384	0.223	0.00556751	IIB.2
Tbccd1	7.83448e-06	1.40777	0.179	0.129	0.0235035	IIB.2
Usp49	9.48693e-06	2.78817	0.229	0.158	0.0284608	IIB.2
Fam57b	1.18278e-05	2.30847	0.271	0.19	0.0354834	IIB.2
Zfp219	1.20155e-05	1.9853	0.208	0.154	0.0360465	IIB.2
Ndufa12	1.43365e-05	0.573402	0.263	0.164	0.0430096	IIB.2
Ube2v1	1.80537e-05	0.24291	0.181	0.09	0.054161	IIB.2
Rarb	1.84823e-05	1.29833	0.274	0.157	0.055447	IIB.2
Smox	2.03833e-05	1.12847	0.256	0.117	0.06115	IIB.2
Masp1	5.33243e-05	0.494298	0.193	0.097	0.159973	IIB.2
Psmb5	5.78298e-05	0.253979	0.207	0.136	0.173489	IIB.2
Pygo1	9.77831e-05	0.369829	0.269	0.154	0.293349	IIB.2
Tbl1x	0.000149897	0.515713	0.264	0.181	0.449692	IIB.2
Csad	0.000160034	5.78418	0.275	0.2	0.480103	IIB.2
Fance	0.000241884	1.27845	0.198	0.145	0.725651	IIB.2
Eloa	0.000245826	1.94406	0.171	0.105	0.737477	IIB.2
Adcy9	0.000546116	0.215917	0.294	0.179	1	IIB.2
Cacna2d4	0.000584683	2.10291	0.32	0.072	1	IIB.2
Hpn	0.00081818	4.09214	0.264	0.151	1	IIB.2
F8	0.000899984	1.91052	0.243	0.124	1	IIB.2
Slc25a19	0.000970111	1.77279	0.3	0.197	1	IIB.2
Gm7967	0.000993223	1.22213	0.32	0.134	1	IIB.2
Plp1	0.000999057	1.78106	0.252	0.137	1	IIB.2
Nos1	0.00110257	2.15607	0.278	0.14	1	IIB.2
Slc12a2	0.00145222	1.88416	0.317	0.171	1	IIB.2
Ncoa6	0.00197804	0.3344	0.193	0.154	1	IIB.2
Lrrc30	0.00289864	0.231065	0.287	0.13	1	IIB.2
Gm26909	0.00325711	1.5871	0.158	0.089	1	IIB.2
Mvk	0.00336382	1.7674	0.154	0.108	1	IIB.2
Gm26532	0.00480361	0.707022	0.201	0.179	1	IIB.2
Gstm1	0.00502097	0.778858	0.168	0.119	1	IIB.2
Stat5a	0.00783317	2.46724	0.226	0.167	1	IIB.2
Lsm7	0.0098911	2.28542	0.175	0.146	1	IIB.2
Pvalb	0	5.19333	0.875	0.354	0	IIB.3
Mybpc2	0	3.2898	0.884	0.347	0	IIB.3
Myh4	0	2.09072	0.955	0.384	0	IIB.3
Tnnt3	0	1.34958	0.939	0.454	0	IIB.3
Tpm1	0	1.30067	0.917	0.425	0	IIB.3
Prkag3	0	3.62396	0.871	0.352	2.20508e-304	IIB.3
Atp2a1	2.53954e-285	0.965497	0.954	0.494	7.61861e-282	IIB.3
Myl1	1.37404e-279	1.67683	0.871	0.419	4.12212e-276	IIB.3
Casq1	1.25542e-254	1.94036	0.862	0.408	3.76627e-251	IIB.3
Actg1	1.35368e-250	2.74514	0.837	0.406	4.06104e-247	IIB.3
Acta1	2.6689e-239	1.23589	0.846	0.406	8.00669e-236	IIB.3
Ckm	9.4123e-229	1.56472	0.846	0.42	2.82369e-225	IIB.3
Actn3	1.85565e-167	1.73295	0.757	0.381	5.56694e-164	IIB.3
Actc1	1.61738e-165	3.41617	0.514	0.136	4.85215e-162	IIB.3
Ampd1	1.86444e-142	1.75572	0.697	0.349	5.59332e-139	IIB.3
Phkg1	4.83492e-128	0.404699	0.78	0.449	1.45048e-124	IIB.3
Phka1	1.06968e-111	0.613746	0.711	0.364	3.20903e-108	IIB.3
Atcayos	6.92762e-96	3.01818	0.642	0.376	2.07829e-92	IIB.3
Tnnc2	1.97856e-92	3.59182	0.656	0.387	5.93569e-89	IIB.3
Lpgat1	6.16145e-61	0.28004	0.083	0.165	1.84844e-57	IIB.3
Plcd4	9.11279e-55	1.4769	0.499	0.239	2.73384e-51	IIB.3
Sod2	1.14289e-49	0.469039	0.097	0.167	3.42867e-46	IIB.3
Gm15675	4.85478e-41	0.908938	0.564	0.332	1.45643e-37	IIB.3
Gm42418	4.58187e-40	0.52509	0.167	0.354	1.37456e-36	IIB.3
Mamstr	2.47377e-39	0.408889	0.581	0.342	7.42132e-36	IIB.3
Eya4	3.664e-39	2.55789	0.506	0.286	1.0992e-35	IIB.3
Gm29773	4.8705e-37	5.58373	0.434	0.212	1.46115e-33	IIB.3
Pgam2	2.33447e-36	0.272724	0.556	0.357	7.00341e-33	IIB.3
Htatsf1	2.27001e-33	2.70664	0.12	0.156	6.81004e-30	IIB.3
Ttll3	3.31019e-29	0.664573	0.132	0.158	9.93057e-26	IIB.3
Cpeb3	1.76019e-26	2.05994	0.467	0.282	5.28058e-23	IIB.3
Fosl2	1.62505e-24	2.92178	0.138	0.168	4.87514e-21	IIB.3
Lrrc2	5.40354e-22	1.08908	0.134	0.225	1.62106e-18	IIB.3
Itm2a	1.20342e-21	0.218761	0.4	0.213	3.61025e-18	IIB.3
Lrp2bp	2.14022e-21	0.645435	0.111	0.151	6.42067e-18	IIB.3
Fbxl22	1.03221e-20	2.03782	0.151	0.11	3.09663e-17	IIB.3
Rreb1	2.04978e-20	0.483278	0.206	0.217	6.14933e-17	IIB.3
Adcy9	5.2599e-20	0.3753	0.167	0.19	1.57797e-16	IIB.3
Slc25a25	2.66507e-17	1.84754	0.168	0.166	7.9952e-14	IIB.3
Ankrd9	2.48922e-16	1.38683	0.437	0.227	7.46767e-13	IIB.3
Herc2	4.9513e-16	0.209032	0.225	0.233	1.48539e-12	IIB.3
Caprin2	6.45275e-15	0.552252	0.14	0.152	1.93583e-11	IIB.3
Ankrd23	1.94133e-14	1.79743	0.193	0.156	5.82399e-11	IIB.3
Gbe1	1.53499e-13	1.1325	0.196	0.215	4.60498e-10	IIB.3
Pim1	4.84857e-12	0.172574	0.348	0.2	1.45457e-08	IIB.3
Ifitm10	1.05055e-11	1.39811	0.278	0.102	3.15166e-08	IIB.3
Hax1	3.47566e-11	0.62349	0.124	0.151	1.0427e-07	IIB.3
Atp1b2	9.27728e-11	1.52823	0.359	0.194	2.78318e-07	IIB.3
Neu2	6.16022e-10	0.84405	0.16	0.146	1.84807e-06	IIB.3
Abhd18	6.71677e-10	0.22103	0.148	0.166	2.01503e-06	IIB.3
AC154507.3	8.20769e-10	0.297272	0.41	0.231	2.46231e-06	IIB.3
Fance	8.31641e-10	0.76931	0.121	0.152	2.49492e-06	IIB.3
Hr	1.02685e-09	1.04607	0.184	0.14	3.08056e-06	IIB.3
Smim10l1	1.78721e-09	1.69326	0.164	0.175	5.36164e-06	IIB.3
Kalrn	3.62442e-09	0.78874	0.176	0.164	1.08732e-05	IIB.3
Tbc1d9b	6.3424e-09	0.644272	0.136	0.151	1.90272e-05	IIB.3
Nfe2l2	8.08295e-09	1.0702	0.136	0.168	2.42489e-05	IIB.3
Gm45890	1.10081e-08	1.3622	0.154	0.138	3.30243e-05	IIB.3
Mif4gd	1.66505e-08	1.16227	0.329	0.184	4.99514e-05	IIB.3
Mospd1	1.98179e-08	0.460639	0.167	0.146	5.94537e-05	IIB.3
Gm4861	7.01966e-08	0.550724	0.22	0.087	0.00021059	IIB.3
Clec2e	1.27652e-07	1.65431	0.164	0.076	0.000382955	IIB.3
Hist1h1d	3.86234e-07	2.06766	0.282	0.128	0.0011587	IIB.3
Ccdc69	5.40068e-07	0.511429	0.32	0.157	0.00162021	IIB.3
Tmem182	6.57822e-07	2.04518	0.17	0.149	0.00197347	IIB.3
B230312C02Rik	8.1352e-07	2.09923	0.354	0.162	0.00244056	IIB.3
Lars2	8.64525e-07	0.912325	0.32	0.385	0.00259358	IIB.3
Chchd3	1.27656e-06	1.93391	0.195	0.187	0.00382967	IIB.3
Pla2r1	1.62607e-06	0.293493	0.178	0.179	0.0048782	IIB.3
Dohh	2.00017e-06	1.051	0.23	0.132	0.00600052	IIB.3
Wbp1	5.21497e-06	1.79605	0.121	0.154	0.0156449	IIB.3
Lig3	1.05073e-05	0.188014	0.168	0.179	0.0315218	IIB.3
Zbtb43	1.92944e-05	0.996287	0.192	0.17	0.0578831	IIB.3
Kcnb1	1.94187e-05	1.99596	0.156	0.129	0.058256	IIB.3
Akap6	7.25059e-05	1.50381	0.236	0.226	0.217518	IIB.3
Fam160a1	8.13253e-05	0.256407	0.268	0.186	0.243976	IIB.3
Cflar	0.000103349	6.32061	0.192	0.225	0.310048	IIB.3
Psph	0.000104483	0.214343	0.185	0.151	0.31345	IIB.3
Fam126b	0.000149367	0.392011	0.258	0.2	0.448101	IIB.3
Pclo	0.000167075	1.87847	0.244	0.14	0.501226	IIB.3
Eno1	0.000229531	0.543738	0.271	0.213	0.688594	IIB.3
Ctsa	0.000245003	0.694057	0.296	0.219	0.735009	IIB.3
D1Ertd622e	0.000291528	3.3721	0.267	0.153	0.874583	IIB.3
Zscan18	0.000377031	2.08235	0.173	0.128	1	IIB.3
Ube2e1	0.000418148	0.360227	0.261	0.15	1	IIB.3
Azin1	0.000484556	0.320025	0.372	0.233	1	IIB.3
Carmn	0.000495385	1.83907	0.254	0.132	1	IIB.3
D430041D05Rik	0.000744045	1.11588	0.232	0.102	1	IIB.3
Ankrd33b	0.000881206	0.652061	0.261	0.206	1	IIB.3
Atp5g1	0.000981444	1.9866	0.195	0.191	1	IIB.3
Uba3	0.0012176	0.276353	0.191	0.178	1	IIB.3
Pgk1	0.00144607	1.26871	0.295	0.171	1	IIB.3
Hic2	0.00194641	1.14715	0.154	0.13	1	IIB.3
Prelid3b	0.00207717	1.7281	0.165	0.106	1	IIB.3
Mtif2	0.00302813	0.246058	0.187	0.2	1	IIB.3
Anp32e	0.0033053	0.205647	0.154	0.108	1	IIB.3
Park7	0.00494108	1.05993	0.3	0.204	1	IIB.3
Thrsp	0.00533755	1.27077	0.262	0.151	1	IIB.3
E130308A19Rik	0.00546323	0.366998	0.219	0.181	1	IIB.3
Atp5g3	0.00602374	0.268813	0.274	0.208	1	IIB.3
Scarf1	0.00755381	0.747302	0.331	0.2	1	IIB.3
Pdlim3	5.91016e-133	5.13733	0.813	0.352	1.77305e-129	IIB.4
Ankrd10	6.52113e-78	5.14035	0.716	0.305	1.95634e-74	IIB.4
Trim63	5.81137e-71	5.44652	0.681	0.333	1.74341e-67	IIB.4
Dlgap4	7.92002e-69	1.92664	0.679	0.318	2.37601e-65	IIB.4
Napb	8.32979e-48	2.43665	0.681	0.367	2.49894e-44	IIB.4
Wipf3	2.25048e-47	0.481972	0.052	0.165	6.75143e-44	IIB.4
F830016B08Rik	8.63899e-40	1.8495	0.152	0.28	2.5917e-36	IIB.4
Cox7b	5.92828e-35	2.65137	0.108	0.189	1.77848e-31	IIB.4
Alpl	4.79574e-32	1.89223	0.041	0.159	1.43872e-28	IIB.4
Neat1	1.45653e-30	0.309541	0.666	0.449	4.36958e-27	IIB.4
Tnfaip2	2.87289e-28	3.39558	0.21	0.307	8.61866e-25	IIB.4
Hcfc1r1	1.73553e-27	2.16425	0.139	0.179	5.20658e-24	IIB.4
Ankrd33b	6.4142e-27	4.38972	0.145	0.215	1.92426e-23	IIB.4
Srsf9	6.69011e-27	0.974658	0.137	0.174	2.00703e-23	IIB.4
Atp5g1	2.68938e-26	0.836597	0.109	0.195	8.06815e-23	IIB.4
Cwc27	1.00792e-25	0.166553	0.089	0.162	3.02375e-22	IIB.4
Mybph	3.93618e-25	1.55359	0.495	0.141	1.18085e-21	IIB.4
Eif4e	1.77921e-24	4.04079	0.145	0.224	5.33763e-21	IIB.4
B3galt2	2.27653e-24	0.454279	0.139	0.198	6.82958e-21	IIB.4
Noct	2.78429e-24	3.15295	0.147	0.185	8.35288e-21	IIB.4
Pde7b	6.70276e-24	2.26034	0.096	0.182	2.01083e-20	IIB.4
Gm28653	2.44623e-23	1.55388	0.453	0.13	7.33869e-20	IIB.4
Trak2	5.36039e-23	2.84709	0.158	0.208	1.60812e-19	IIB.4
Slc38a2	9.45501e-23	5.55387	0.584	0.309	2.8365e-19	IIB.4
Lrrc14b	9.78746e-23	0.453051	0.13	0.234	2.93624e-19	IIB.4
Aimp2	1.66344e-22	0.78784	0.093	0.195	4.99033e-19	IIB.4
Coa7	2.9967e-22	0.181246	0.126	0.173	8.99009e-19	IIB.4
Coro6	1.0185e-21	6.95914	0.581	0.372	3.05551e-18	IIB.4
Igfn1	9.49746e-21	3.44122	0.434	0.085	2.84924e-17	IIB.4
Serpinb1a	1.38027e-19	2.43551	0.143	0.153	4.14081e-16	IIB.4
Sacs	1.59135e-19	1.73347	0.226	0.28	4.77406e-16	IIB.4
Nfe2l2	1.73572e-19	0.396068	0.135	0.166	5.20716e-16	IIB.4
Atp1b1	3.54579e-19	0.51497	0.267	0.276	1.06374e-15	IIB.4
Mcl1	9.30892e-19	3.04112	0.156	0.213	2.79268e-15	IIB.4
Clip4	1.78273e-18	2.45844	0.18	0.195	5.34819e-15	IIB.4
Fam126b	2.05555e-18	1.00567	0.167	0.208	6.16665e-15	IIB.4
Twf2	1.37214e-17	2.83891	0.165	0.169	4.11643e-14	IIB.4
Lama2	2.88843e-17	0.509804	0.124	0.19	8.6653e-14	IIB.4
Ddhd2	5.61645e-17	0.318	0.187	0.178	1.68494e-13	IIB.4
Stat3	6.72636e-17	4.73307	0.161	0.159	2.01791e-13	IIB.4
Zdhhc24	1.98542e-15	2.53581	0.154	0.132	5.95626e-12	IIB.4
Zfp462	2.79527e-15	2.75231	0.13	0.193	8.38582e-12	IIB.4
Cspg4	2.92131e-15	1.39685	0.186	0.128	8.76392e-12	IIB.4
Helb	4.03924e-15	0.424786	0.169	0.161	1.21177e-11	IIB.4
Klf13	6.92741e-15	0.710261	0.139	0.197	2.07822e-11	IIB.4
Rab21	9.22607e-15	5.66593	0.178	0.138	2.76782e-11	IIB.4
Ppp1r27	1.2396e-14	3.50386	0.199	0.225	3.71879e-11	IIB.4
Tnfrsf23	1.26407e-14	0.241054	0.449	0.117	3.79221e-11	IIB.4
Baz2a	2.04402e-14	0.550326	0.206	0.206	6.13206e-11	IIB.4
Nabp1	5.17411e-14	5.77648	0.466	0.159	1.55223e-10	IIB.4
Trim7	6.08683e-14	4.3508	0.594	0.423	1.82605e-10	IIB.4
Grsf1	1.02116e-13	0.627846	0.173	0.137	3.06348e-10	IIB.4
Pwp1	1.19702e-13	2.74259	0.156	0.117	3.59107e-10	IIB.4
Lmcd1	3.10488e-13	3.19219	0.189	0.179	9.31465e-10	IIB.4
Gbe1	5.28419e-13	2.088	0.186	0.214	1.58526e-09	IIB.4
Zfp383	1.166e-12	0.840409	0.143	0.161	3.49799e-09	IIB.4
Zfp703	1.97883e-12	0.589648	0.163	0.113	5.93649e-09	IIB.4
Atp13a3	2.07877e-12	4.13453	0.395	0.123	6.2363e-09	IIB.4
Fst	2.32083e-12	1.72446	0.306	0.065	6.96249e-09	IIB.4
Map3k1	3.92246e-12	3.20523	0.152	0.116	1.17674e-08	IIB.4
Gm4841	5.58483e-12	2.2493	0.143	0.164	1.67545e-08	IIB.4
Lgals4	9.71494e-12	0.790985	0.098	0.153	2.91448e-08	IIB.4
Tob1	3.37772e-11	3.46085	0.319	0.338	1.01332e-07	IIB.4
Ankrd1	4.37544e-11	2.54784	0.382	0.14	1.31263e-07	IIB.4
Gtpbp3	4.43891e-11	0.535957	0.152	0.145	1.33167e-07	IIB.4
Cwc22	6.56469e-11	0.531788	0.135	0.158	1.96941e-07	IIB.4
Crhr2	7.41854e-11	2.56081	0.267	0.307	2.22556e-07	IIB.4
Dusp1	1.15059e-10	2.73097	0.124	0.181	3.45176e-07	IIB.4
Gm26740	1.19581e-10	1.60858	0.304	0.308	3.58742e-07	IIB.4
Dgkh	1.72918e-10	2.34655	0.193	0.154	5.18753e-07	IIB.4
Hspb8	2.0927e-10	4.12384	0.399	0.167	6.27811e-07	IIB.4
Slc15a2	2.2322e-10	0.322444	0.154	0.167	6.6966e-07	IIB.4
Stk11ip	6.18249e-10	1.13471	0.161	0.114	1.85475e-06	IIB.4
Ube2s	6.93605e-10	0.550782	0.154	0.157	2.08082e-06	IIB.4
Flnc	7.00821e-10	6.12433	0.508	0.311	2.10246e-06	IIB.4
2810474O19Rik	8.14583e-10	3.37922	0.442	0.265	2.44375e-06	IIB.4
Mfsd7a	9.23781e-10	2.51432	0.171	0.096	2.77134e-06	IIB.4
Pou4f1	9.8787e-10	1.60543	0.234	0.147	2.96361e-06	IIB.4
Anxa1	9.97356e-10	1.9328	0.204	0.082	2.99207e-06	IIB.4
mt-Nd1	1.04061e-09	1.5745	0.173	0.186	3.12183e-06	IIB.4
Fbxo32	1.28801e-09	6.05794	0.408	0.203	3.86402e-06	IIB.4
Dusp13	1.86488e-09	5.67451	0.429	0.239	5.59465e-06	IIB.4
Cdkl3	2.5991e-09	1.73264	0.161	0.125	7.79729e-06	IIB.4
Plbd2	5.41922e-09	2.36733	0.184	0.145	1.62577e-05	IIB.4
Vamp5	5.88327e-09	1.59727	0.167	0.153	1.76498e-05	IIB.4
Neu2	9.67068e-09	0.879462	0.173	0.147	2.9012e-05	IIB.4
Egr1	1.07901e-08	2.84793	0.412	0.089	3.23704e-05	IIB.4
Aip	1.21047e-08	2.78358	0.152	0.148	3.63142e-05	IIB.4
Klf5	1.90927e-08	2.55465	0.18	0.098	5.72781e-05	IIB.4
AC154507.3	2.03759e-08	2.6775	0.25	0.25	6.11276e-05	IIB.4
Zscan18	2.27737e-08	1.29226	0.191	0.13	6.8321e-05	IIB.4
Gpcpd1	3.12477e-08	3.25373	0.254	0.262	9.3743e-05	IIB.4
Rarb	4.26126e-08	1.88606	0.221	0.164	0.000127838	IIB.4
Abra	5.11625e-08	0.268342	0.169	0.195	0.000153487	IIB.4
Fbxw7	5.3796e-08	3.15769	0.284	0.227	0.000161388	IIB.4
Trp63	5.80372e-08	4.83208	0.391	0.138	0.000174111	IIB.4
Tmem209	6.70302e-08	0.191816	0.167	0.129	0.00020109	IIB.4
Nrap	9.03526e-08	6.65184	0.499	0.374	0.000271058	IIB.4
Nes	9.19031e-08	0.518886	0.226	0.084	0.000275709	IIB.4
Col5a3	9.84705e-08	0.514518	0.093	0.174	0.000295412	IIB.4
Cntfr	1.05721e-07	0.809211	0.186	0.15	0.000317162	IIB.4
Tsc22d4	1.35581e-07	1.08466	0.304	0.262	0.000406744	IIB.4
Cd81	1.38723e-07	3.32255	0.187	0.134	0.000416168	IIB.4
Adamtsl5	1.69942e-07	0.414725	0.256	0.218	0.000509825	IIB.4
Far1	2.20787e-07	0.247005	0.167	0.155	0.000662362	IIB.4
Mdm2	2.65027e-07	3.16697	0.362	0.172	0.000795081	IIB.4
Gfpt1	3.08355e-07	1.5482	0.174	0.143	0.000925065	IIB.4
Gadd45a	3.49962e-07	4.30169	0.38	0.088	0.00104988	IIB.4
Tnni1	4.08168e-07	0.740128	0.213	0.054	0.0012245	IIB.4
Hspb7	4.26798e-07	3.24094	0.228	0.151	0.00128039	IIB.4
Golgb1	5.64571e-07	0.176474	0.25	0.236	0.00169371	IIB.4
Sbk1	6.44334e-07	1.27715	0.174	0.151	0.001933	IIB.4
Myo10	6.74519e-07	0.802808	0.41	0.252	0.00202356	IIB.4
5730419F03Rik	8.07194e-07	4.9944	0.429	0.164	0.00242158	IIB.4
Zbtb46	9.00149e-07	1.86465	0.158	0.092	0.00270045	IIB.4
Sbno2	9.55407e-07	3.53616	0.317	0.146	0.00286622	IIB.4
Nmrk2	1.16417e-06	0.957227	0.2	0.214	0.0034925	IIB.4
Ampd1	1.30798e-06	1.94608	0.327	0.388	0.00392395	IIB.4
Ybx3	1.31312e-06	0.740577	0.378	0.199	0.00393935	IIB.4
Zbtb10	1.31783e-06	2.92705	0.195	0.133	0.0039535	IIB.4
Junb	2.03189e-06	2.62966	0.399	0.115	0.00609566	IIB.4
Ppfibp2	2.18402e-06	6.2121	0.38	0.163	0.00655206	IIB.4
Pabpc1	3.65922e-06	4.41696	0.293	0.259	0.0109777	IIB.4
Slc35b3	3.89471e-06	1.30119	0.163	0.119	0.0116841	IIB.4
Sh2d6	4.00681e-06	2.45462	0.252	0.145	0.0120204	IIB.4
Apobec3	4.87043e-06	2.23533	0.169	0.083	0.0146113	IIB.4
Bcl2l13	5.30847e-06	0.293249	0.184	0.136	0.0159254	IIB.4
Notch2	6.09515e-06	0.267356	0.36	0.14	0.0182854	IIB.4
Tnfrsf12a	6.70944e-06	3.13428	0.189	0.107	0.0201283	IIB.4
Ccdc141	7.3104e-06	2.30568	0.401	0.181	0.0219312	IIB.4
Fos	1.11503e-05	2.22645	0.169	0.148	0.0334508	IIB.4
Errfi1	1.54808e-05	1.93945	0.18	0.095	0.0464425	IIB.4
Hist2h2be	2.08007e-05	0.210577	0.154	0.13	0.0624021	IIB.4
Supt6	2.41836e-05	0.213721	0.226	0.182	0.0725508	IIB.4
Hspb1	2.75661e-05	2.82824	0.223	0.144	0.0826984	IIB.4
Ldlrad3	6.19162e-05	2.60521	0.156	0.072	0.185749	IIB.4
Hbegf	7.22267e-05	3.20099	0.202	0.12	0.21668	IIB.4
Stat5a	7.55163e-05	2.48692	0.351	0.163	0.226549	IIB.4
Ppp6r3	8.15483e-05	0.319737	0.321	0.288	0.244645	IIB.4
Aldh2	0.000118621	0.878506	0.161	0.127	0.355863	IIB.4
Sec61b	0.000126442	1.72892	0.154	0.117	0.379326	IIB.4
Zbtb43	0.000144751	0.275421	0.197	0.171	0.434253	IIB.4
Pdgfb	0.000145052	5.75	0.132	0.155	0.435157	IIB.4
Pim1	0.000146309	3.64759	0.375	0.208	0.438927	IIB.4
Cadm1	0.000184664	1.83879	0.245	0.127	0.553992	IIB.4
Tox4	0.000209996	1.77899	0.176	0.165	0.629988	IIB.4
Alpk2	0.000213942	4.15913	0.245	0.163	0.641826	IIB.4
Hipk2	0.000225915	2.19353	0.212	0.138	0.677746	IIB.4
Myom3	0.000226984	3.28152	0.382	0.112	0.680953	IIB.4
Nfat5	0.000227037	1.92222	0.449	0.362	0.681112	IIB.4
Copz1	0.000240167	0.923013	0.158	0.144	0.720502	IIB.4
Lpgat1	0.000268923	0.847778	0.152	0.156	0.80677	IIB.4
Ehd1	0.000353087	2.35265	0.156	0.089	1	IIB.4
Tbx1	0.000382661	0.270436	0.293	0.226	1	IIB.4
Utp14b	0.000384142	0.883734	0.215	0.119	1	IIB.4
Nfatc2	0.000459037	1.28966	0.308	0.227	1	IIB.4
Rpl36a	0.000510783	0.204739	0.171	0.111	1	IIB.4
Mdm4	0.000724215	7.88793	0.475	0.356	1	IIB.4
Atp5k	0.000797138	1.47669	0.21	0.179	1	IIB.4
BC067074	0.00082447	0.892095	0.174	0.116	1	IIB.4
Snrpf	0.000868204	4.09037	0.195	0.105	1	IIB.4
Phlda3	0.000880156	1.78938	0.41	0.185	1	IIB.4
Hes1	0.000894332	1.78826	0.262	0.169	1	IIB.4
Psmd8	0.000950577	6.23754	0.243	0.19	1	IIB.4
Dclk1	0.000960114	0.851546	0.226	0.082	1	IIB.4
Cavin4	0.000975891	2.68853	0.395	0.217	1	IIB.4
Acsl3	0.00102965	0.980448	0.204	0.115	1	IIB.4
Gpt2	0.00112384	3.4168	0.325	0.186	1	IIB.4
Dmwd	0.00113316	3.20404	0.18	0.123	1	IIB.4
Colq	0.00128628	2.29845	0.284	0.05	1	IIB.4
Numa1	0.0014229	0.700165	0.219	0.209	1	IIB.4
Morc3	0.00166001	0.272747	0.158	0.144	1	IIB.4
C730034F03Rik	0.00190434	2.30473	0.18	0.099	1	IIB.4
Itga5	0.00194793	0.215425	0.158	0.101	1	IIB.4
Zfp668	0.00202713	2.5291	0.193	0.109	1	IIB.4
Timp3	0.00218908	2.03794	0.206	0.195	1	IIB.4
Prmt7	0.00263878	1.15431	0.202	0.143	1	IIB.4
Hk2	0.00302158	6.45495	0.386	0.354	1	IIB.4
Clic4	0.00306578	0.865199	0.237	0.166	1	IIB.4
Vegfa	0.00326016	0.648431	0.351	0.421	1	IIB.4
Pfkfb3	0.00348974	2.6059	0.163	0.167	1	IIB.4
Slc25a24	0.0036326	3.81552	0.327	0.106	1	IIB.4
Pde4b	0.0036647	3.36947	0.213	0.182	1	IIB.4
Gatsl2	0.00373771	5.6316	0.262	0.202	1	IIB.4
Ammecr1	0.00404646	3.25061	0.154	0.08	1	IIB.4
Xirp2	0.00426532	3.44543	0.455	0.378	1	IIB.4
Klhl40	0.00431447	5.93873	0.336	0.211	1	IIB.4
Ccdc136	0.00469812	1.53743	0.21	0.099	1	IIB.4
Golim4	0.00476577	0.443203	0.154	0.098	1	IIB.4
Ube2g2	0.00512235	2.19885	0.176	0.108	1	IIB.4
Igfbp5	0.00564368	1.65685	0.375	0.261	1	IIB.4
Cisd1	0.00668793	2.53939	0.167	0.133	1	IIB.4
6030443J06Rik	0.00692153	0.477437	0.178	0.114	1	IIB.4
Herc2	0.00704908	0.381815	0.25	0.231	1	IIB.4
Srrm4os	0.00761874	1.64772	0.273	0.096	1	IIB.4
Eif4a1	0.00771238	5.65806	0.334	0.208	1	IIB.4
Ctsl	0.00942397	5.66413	0.282	0.143	1	IIB.4
Zfp36l1	0.00942433	0.182501	0.338	0.186	1	IIB.4
Neb	0.00977739	0.296372	0.575	0.563	1	IIB.4
Myh1	0	3.18882	0.934	0.169	0	IIX.1
Vegfa	0	3.04793	0.804	0.353	0	IIX.1
Ckmt2	1.76499e-197	1.27952	0.686	0.242	5.29496e-194	IIX.1
Neb	5.49785e-175	0.583404	0.837	0.518	1.64936e-171	IIX.1
Atp1a2	5.16724e-173	0.568783	0.72	0.397	1.55017e-169	IIX.1
Atp1b1	8.92261e-139	0.270687	0.624	0.217	2.67678e-135	IIX.1
Ttn	1.43414e-135	0.258398	0.809	0.51	4.30242e-132	IIX.1
Art1	5.28937e-132	2.94518	0.686	0.394	1.58681e-128	IIX.1
Neat1	1.63154e-109	0.167423	0.678	0.422	4.89463e-106	IIX.1
Coq8a	4.26785e-104	3.26885	0.559	0.199	1.28036e-100	IIX.1
Lmod2	2.7684e-86	4.07265	0.541	0.21	8.3052e-83	IIX.1
Actn2	8.93159e-81	4.86319	0.546	0.216	2.67948e-77	IIX.1
Tacc2	1.78796e-78	2.97387	0.632	0.388	5.36388e-75	IIX.1
Slc38a3	3.91507e-76	0.744617	0.555	0.269	1.17452e-72	IIX.1
Fgfr1op	3.30833e-52	1.13963	0.531	0.252	9.92498e-49	IIX.1
Ank2	2.99441e-50	0.34148	0.495	0.272	8.98323e-47	IIX.1
Klhl33	4.06321e-48	1.19224	0.551	0.34	1.21896e-44	IIX.1
Fhl1	1.96679e-47	0.8232	0.435	0.18	5.90037e-44	IIX.1
Coq10a	4.1002e-47	0.993708	0.493	0.251	1.23006e-43	IIX.1
Pde4a	5.90499e-47	1.52408	0.511	0.271	1.7715e-43	IIX.1
Mb	1.17599e-45	0.386503	0.396	0.165	3.52797e-42	IIX.1
Gm3830	3.26863e-40	4.04271	0.41	0.183	9.8059e-37	IIX.1
Ppargc1a	6.22917e-37	0.836386	0.493	0.251	1.86875e-33	IIX.1
Hspb6	8.89628e-34	2.58879	0.417	0.178	2.66888e-30	IIX.1
Gm11266	6.02002e-33	4.20279	0.472	0.265	1.80601e-29	IIX.1
Gbe1	1.97746e-31	1.30631	0.414	0.179	5.93238e-28	IIX.1
Lrrc2	1.41127e-30	0.406226	0.404	0.184	4.2338e-27	IIX.1
Nrp1	3.67518e-30	1.38995	0.417	0.194	1.10255e-26	IIX.1
G0s2	2.96764e-28	4.67736	0.372	0.142	8.90292e-25	IIX.1
Cbfb	3.17642e-28	2.38101	0.423	0.248	9.52925e-25	IIX.1
Fam57b	4.16205e-28	1.38175	0.398	0.162	1.24861e-24	IIX.1
Lmcd1	5.69792e-28	1.49267	0.384	0.145	1.70938e-24	IIX.1
Mylk2	1.44698e-27	1.2353	0.538	0.4	4.34094e-24	IIX.1
Chmp3	5.62959e-27	0.204031	0.122	0.156	1.68888e-23	IIX.1
Dnajc9	1.23886e-26	0.339198	0.206	0.098	3.71658e-23	IIX.1
Carns1	3.4675e-26	1.63288	0.463	0.284	1.04025e-22	IIX.1
Kcnq4	9.3646e-26	1.8131	0.191	0.233	2.80938e-22	IIX.1
Tfrc	3.83601e-24	0.40529	0.434	0.234	1.1508e-20	IIX.1
Zic1	2.96404e-23	0.647426	0.235	0.1	8.89212e-20	IIX.1
Gm10600	1.06404e-19	0.555188	0.164	0.129	3.19213e-16	IIX.1
Rgs2	1.18425e-19	0.791867	0.319	0.137	3.55274e-16	IIX.1
Clip4	2.24835e-19	0.670725	0.36	0.167	6.74506e-16	IIX.1
Snai3	9.35078e-19	2.70169	0.36	0.145	2.80524e-15	IIX.1
Cuedc1	2.64275e-18	0.375066	0.528	0.395	7.92825e-15	IIX.1
Dnajc12	5.27398e-18	0.766734	0.165	0.169	1.5822e-14	IIX.1
Abhd18	1.3217e-17	0.305818	0.151	0.167	3.96509e-14	IIX.1
Zfp384	2.40953e-16	2.03225	0.117	0.16	7.22858e-13	IIX.1
Adcy9	3.46793e-16	0.386984	0.315	0.166	1.04038e-12	IIX.1
Vars2	1.38933e-15	3.4587	0.156	0.157	4.168e-12	IIX.1
Stub1	3.25466e-15	0.843892	0.459	0.338	9.76398e-12	IIX.1
Gm7598	3.38792e-15	1.98247	0.158	0.089	1.01638e-11	IIX.1
Ctnnal1	4.34749e-15	0.519176	0.333	0.152	1.30425e-11	IIX.1
Fip1l1	5.48297e-15	5.64833	0.17	0.19	1.64489e-11	IIX.1
Eef1a2	5.6153e-15	3.29088	0.452	0.298	1.68459e-11	IIX.1
Apobec2	6.62705e-15	0.825562	0.353	0.188	1.98812e-11	IIX.1
5430401H09Rik	9.63816e-15	1.16135	0.257	0.076	2.89145e-11	IIX.1
Tmem150a	1.18569e-14	0.607642	0.449	0.317	3.55707e-11	IIX.1
Apol6	1.5362e-14	0.429914	0.352	0.128	4.60859e-11	IIX.1
Tst	2.97228e-14	0.858798	0.147	0.168	8.91683e-11	IIX.1
Car7	3.55417e-14	0.492379	0.243	0.091	1.06625e-10	IIX.1
Aqp4	4.13443e-14	2.04455	0.307	0.102	1.24033e-10	IIX.1
Fads6	5.26717e-14	2.70546	0.272	0.117	1.58015e-10	IIX.1
2310016D23Rik	5.9775e-14	0.761331	0.177	0.115	1.79325e-10	IIX.1
Mvd	6.43932e-14	2.40852	0.393	0.157	1.93179e-10	IIX.1
Ddx18	7.69689e-14	4.83014	0.12	0.155	2.30907e-10	IIX.1
Trmt13	1.30867e-13	0.477894	0.143	0.195	3.92601e-10	IIX.1
Slc25a19	1.41077e-13	0.256705	0.335	0.183	4.23231e-10	IIX.1
Pgam2	1.55384e-13	1.47531	0.462	0.364	4.66153e-10	IIX.1
Slc47a1	1.51548e-12	0.629007	0.33	0.133	4.54644e-09	IIX.1
Tmem65	2.14125e-11	1.09303	0.399	0.215	6.42374e-08	IIX.1
Snupn	2.74495e-11	0.544908	0.217	0.091	8.23486e-08	IIX.1
Agbl1	3.26573e-11	1.98351	0.353	0.124	9.79719e-08	IIX.1
Ppara	1.74459e-10	1.33206	0.272	0.08	5.23378e-07	IIX.1
Hspb1	2.64064e-10	1.23813	0.234	0.133	7.92193e-07	IIX.1
1600002K03Rik	2.99699e-10	1.23754	0.222	0.174	8.99096e-07	IIX.1
Fgf1	3.26394e-10	1.32312	0.163	0.096	9.79182e-07	IIX.1
Nfatc2	4.00404e-10	0.799205	0.342	0.212	1.20121e-06	IIX.1
Kcng4	4.89113e-10	1.10475	0.228	0.093	1.46734e-06	IIX.1
Tet1	4.89533e-10	0.728223	0.168	0.155	1.4686e-06	IIX.1
Pgm1	6.90116e-10	0.177012	0.236	0.11	2.07035e-06	IIX.1
Trappc13	4.70648e-09	3.42414	0.144	0.159	1.41194e-05	IIX.1
Magoh	6.65759e-09	3.2792	0.151	0.123	1.99728e-05	IIX.1
Fdxr	6.84895e-09	5.31578	0.265	0.136	2.05469e-05	IIX.1
Pdgfa	9.31971e-09	3.55462	0.238	0.248	2.79591e-05	IIX.1
Cep295	9.74515e-09	0.213392	0.146	0.157	2.92355e-05	IIX.1
Zfp27	2.18801e-08	3.52449	0.166	0.104	6.56403e-05	IIX.1
Cd55	4.07374e-08	1.39747	0.348	0.272	0.000122212	IIX.1
Prrg1	4.68952e-08	0.320675	0.192	0.136	0.000140686	IIX.1
Mrpl18	1.23988e-07	0.875703	0.178	0.131	0.000371965	IIX.1
Parp10	2.19947e-07	0.646026	0.172	0.117	0.000659842	IIX.1
Phlda3	2.28669e-07	0.60441	0.33	0.172	0.000686006	IIX.1
E130308A19Rik	2.62944e-07	0.254486	0.16	0.189	0.000788833	IIX.1
Plxna4	5.31282e-07	0.624388	0.172	0.091	0.00159385	IIX.1
Ercc3	8.33537e-07	0.463861	0.185	0.132	0.00250061	IIX.1
Wfs1	1.14114e-06	1.78182	0.254	0.129	0.00342341	IIX.1
Tango2	6.6893e-06	0.199596	0.217	0.175	0.0200679	IIX.1
Atp8a1	6.83439e-06	1.53629	0.147	0.198	0.0205032	IIX.1
Cyp2u1	1.25061e-05	1.14315	0.213	0.112	0.0375183	IIX.1
Gm14827	2.10256e-05	3.9473	0.152	0.095	0.0630767	IIX.1
Dgat2l6	3.17073e-05	3.50921	0.203	0.15	0.095122	IIX.1
Vwa7	3.44496e-05	2.09349	0.198	0.142	0.103349	IIX.1
Zfp462	4.21452e-05	0.255193	0.292	0.173	0.126436	IIX.1
Gm12781	4.40471e-05	0.582891	0.206	0.12	0.132141	IIX.1
Nol3	4.52974e-05	0.408188	0.238	0.137	0.135892	IIX.1
Lrrc14b	7.40127e-05	1.47705	0.356	0.207	0.222038	IIX.1
Cnksr1	8.3467e-05	1.25475	0.211	0.2	0.250401	IIX.1
Car2	8.3719e-05	1.32785	0.218	0.092	0.251157	IIX.1
Cpeb1	0.000123344	0.655052	0.298	0.325	0.370033	IIX.1
Rora	0.00012514	3.16247	0.218	0.214	0.375421	IIX.1
Gpr137c	0.000171976	1.14646	0.213	0.182	0.515927	IIX.1
Zbtb10	0.000212841	0.457454	0.162	0.131	0.638522	IIX.1
Utp20	0.000222687	1.41035	0.17	0.156	0.668062	IIX.1
Slc15a2	0.000259589	0.574726	0.218	0.157	0.778767	IIX.1
Rab40b	0.000273531	0.247909	0.203	0.132	0.820592	IIX.1
Caprin2	0.00053497	1.32302	0.156	0.15	1	IIX.1
Prdx3	0.000754082	3.66408	0.183	0.145	1	IIX.1
Zfp827	0.000845825	0.32075	0.191	0.123	1	IIX.1
Serpinb6a	0.000988254	2.46176	0.31	0.276	1	IIX.1
Car14	0.00131244	0.9624	0.232	0.117	1	IIX.1
Fam220a	0.00142021	2.04368	0.265	0.161	1	IIX.1
Twf2	0.00148969	1.72461	0.288	0.148	1	IIX.1
Serpinb1a	0.00197859	0.692307	0.211	0.143	1	IIX.1
Cdk5rap1	0.0030035	1.01791	0.16	0.123	1	IIX.1
Cdk16	0.0031169	1.10151	0.232	0.197	1	IIX.1
Zfp703	0.00331991	2.8497	0.184	0.103	1	IIX.1
D3Ertd751e	0.00361534	1.23077	0.156	0.111	1	IIX.1
Cd27	0.00452748	1.23884	0.229	0.154	1	IIX.1
Rarb	0.00569465	0.963948	0.255	0.152	1	IIX.1
Coq3	0.00609077	2.71574	0.162	0.142	1	IIX.1
Spag1	0.00847388	1.88523	0.181	0.118	1	IIX.1
1700027J07Rik	0.00965983	0.668608	0.193	0.076	1	IIX.1
Car3	1.12377e-152	2.27708	0.921	0.208	3.37132e-149	IIX.2
Myh1	2.4567e-107	0.614289	0.886	0.261	7.37011e-104	IIX.2
Mybpc1	5.17027e-93	0.234071	0.883	0.374	1.55108e-89	IIX.2
Vegfa	8.89216e-68	0.702155	0.824	0.406	2.66765e-64	IIX.2
Slc38a3	1.7995e-53	3.36271	0.727	0.298	5.3985e-50	IIX.2
Ckmt2	5.68079e-41	0.340614	0.692	0.294	1.70424e-37	IIX.2
Tcap	2.80732e-37	5.10832	0.727	0.399	8.42196e-34	IIX.2
[truncated: 2,448 more rows]
