# Supplementary material for: Regenerating human skeletal muscle forms an emerging niche in vivo to support PAX7 cells
Source: Nat Cell Biol. 2023 Nov 2;25(12):1758–73. doi: 10.1038/s41556-023-01271-0 (PMC10709143; doi:10.1038/s41556-023-01271-0)
Supplement: Supplementary file 4 — Differential gene expression from snRNA-seq supporting Fig. 4e. Tab 1. Shown are P values, log2 fold change (FC), and expression (pct.1) of IIB.3 myofibres (Actc1+Myh4+) compared with all other cell populations (pct.2). Data are separated by mouse models; from left to right: mdx-NSG Pax7-DTX 8 days post injury, mdx-NSG Pax7-DTX no injury, mdx-NSG, and mdx-NSG 8 days post injury. [file 41556_2023_1271_MOESM4_ESM.xlsx]

## Sheet: IIB.3 All Genes
	Pax7KO.Injury.R1.MH.data_p_val	Pax7KO.Injury.R1.MH.data_avg_log2FC	Pax7KO.Injury.R1.MH.data_pct.1	Pax7KO.Injury.R1.MH.data_pct.2	Pax7KO.Injury.R1.MH.data_p_val_adj	Fold Change	Pax7KO.R1.MH.data_p_val	Pax7KO.R1.MH.data_avg_log2FC	Pax7KO.R1.MH.data_pct.1	Pax7KO.R1.MH.data_pct.2	Pax7KO.R1.MH.data_p_val_adj	Fold Change	mdx.R1.MH_p_val	mdx.R1.MH_avg_log2FC	mdx.R1.MH_pct.1	mdx.R1.MH_pct.2	mdx.R1.MH_p_val_adj	Fold Change	mdx.R1.Injury.MH_p_val	mdx.R1.Injury.MH_avg_log2FC	mdx.R1.Injury.MH_pct.1	mdx.R1.Injury.MH_pct.2	mdx.R1.Injury.MH_p_val_adj	Fold Change	max_pval	minimump_p_val
Actc1	6.69739e-72	6.3305	1	0.036	1.15785e-67	27.7778	7.42872e-96	8.86837	1	0.022	1.28428e-91	45.4545	0	7.85809	0.991	0.049	0	20.2245	0	4.9081	1	0.135	0	7.40741	6.69739e-72	0
Myhas	0.000150233	0.505785	0.4	0.116	1	3.44828	0.000548613	0.595242	0.353	0.097	1	3.63918	7.13052e-14	0.444771	0.457	0.179	1.23272e-09	2.55307	1.86907e-21	0.549087	0.259	0.08	3.23125e-17	3.2375	0.000548613	7.47628e-21
Pdzd7	0.258832	0.297222	0.15	0.081	1	1.85185	0.00289396	0.729678	0.294	0.089	1	3.30337	3.73436e-10	0.445338	0.241	0.078	6.45595e-06	3.08974	1.56019e-16	0.331053	0.206	0.064	2.69725e-12	3.21875	0.258832	6.24076e-16
Gm29773	0.0114969	0.360144	0.3	0.114	1	2.63158	0.145561	0.490884	0.294	0.169	1	1.73964	2.44004e-15	1.17481	0.448	0.172	4.21835e-11	2.60465	6.68271e-27	4.70402	0.399	0.146	1.15531e-22	2.73288	0.145561	2.67308e-26
Sh3bgr	0.00117351	1.08977	0.5	0.214	1	2.33645	0.000325538	0.848043	0.588	0.213	1	2.76056	0.000893772	0.832129	0.345	0.228	1	1.51316	2.45099e-33	1.40489	0.496	0.182	4.23727e-29	2.72527	0.00117351	9.80395e-33
Carnmt1	0.436891	0.300726	0.2	0.146	1	1.36986	0.488001	0.413624	0.176	0.125	1	1.408	0.0165995	0.316752	0.216	0.139	1	1.55396	2.38144e-12	0.848651	0.268	0.115	4.11704e-08	2.33043	0.488001	9.52578e-12
Fbxo40	0.578568	-0.273771	0.25	0.19	1	1.31579	3.47175e-06	1.0359	0.529	0.137	0.0600196	3.86131	0.440583	0.678176	0.198	0.169	1	1.1716	9.15017e-13	0.686912	0.289	0.126	1.58188e-08	2.29365	0.578568	3.66007e-12
AC154507.3	0.62764	0.963369	0.1	0.143	1	0.699301	0.000485067	0.588935	0.294	0.071	1	4.14085	9.85046e-06	0.440205	0.371	0.203	0.170295	1.82759	6.19741e-16	0.626478	0.364	0.16	1.07141e-11	2.275	0.62764	2.47896e-15
Ganc	0.146918	1.30462	0.25	0.155	1	1.6129	0.727705	0.786308	0.176	0.16	1	1.1	1.60125e-05	0.423213	0.44	0.263	0.276823	1.673	6.8595e-24	1.66781	0.487	0.219	1.18587e-19	2.22374	0.727705	2.7438e-23
Ptges3l	0.00312685	0.594248	0.4	0.157	1	2.54777	0.000104679	0.547186	0.412	0.108	1	3.81481	9.04527e-06	0.449607	0.379	0.213	0.156375	1.77934	6.53424e-18	0.73865	0.408	0.186	1.12964e-13	2.19355	0.00312685	2.6137e-17
Sypl2	0.0330225	1.56826	0.35	0.186	1	1.88172	2.14186e-05	5.02975	0.588	0.201	0.370284	2.92537	7.0693e-12	2.62523	0.612	0.333	1.22214e-07	1.83784	1.56422e-32	1.38039	0.645	0.298	2.70422e-28	2.16443	0.0330225	6.25687e-32
Pla2g4e	0.912874	0.353705	0.15	0.154	1	0.974026	0.16107	0.780195	0.294	0.167	1	1.76048	0.00229366	0.471145	0.353	0.235	1	1.50213	3.05963e-15	0.644369	0.373	0.173	5.28949e-11	2.15607	0.912874	1.22385e-14
Eya4	0.0134806	1.72214	0.45	0.211	1	2.1327	0.0485045	1.28526	0.353	0.184	1	1.91848	7.10551e-09	2.64714	0.526	0.302	0.00012284	1.74172	6.18532e-24	5.75503	0.526	0.247	1.06932e-19	2.12955	0.0485045	2.47413e-23
Ampd1	0.0882215	-3.41138	0.6	0.541	1	1.10906	0.00256889	12.5892	0.706	0.452	1	1.56195	2.95804e-13	-0.318917	0.784	0.495	5.11386e-09	1.58384	1.22233e-52	5.54149	0.838	0.396	2.11316e-48	2.11616	0.0882215	4.8893e-52
Jph2	0.00183885	0.631987	0.45	0.189	1	2.38095	0.0149125	0.924556	0.471	0.238	1	1.97899	1.1706e-06	0.991296	0.509	0.298	0.0202373	1.70805	8.38403e-20	0.767073	0.465	0.221	1.44943e-15	2.10407	0.0149125	3.35361e-19
Mybpc2	0.000583264	-3.75989	0.8	0.489	1	1.63599	0.000151689	1.51666	0.882	0.639	1	1.38028	4.13784e-20	11.9571	0.905	0.574	7.1535e-16	1.57666	6.12927e-82	4.76998	0.969	0.463	1.05963e-77	2.09287	0.000583264	2.45171e-81
Hhatl	0.0597179	1.61143	0.25	0.114	1	2.19298	9.92042e-05	1.04285	0.471	0.136	1	3.46324	1.41712e-06	0.842323	0.379	0.202	0.0244992	1.87624	4.11167e-16	0.811271	0.412	0.198	7.10826e-12	2.08081	0.0597179	1.64467e-15
Itm2a	0.129549	0.691628	0.15	0.065	1	2.30769	0.0164853	0.479439	0.176	0.049	1	3.59184	5.86241e-06	0.380823	0.224	0.095	0.101349	2.35789	1.24233e-11	0.773596	0.289	0.139	2.14774e-07	2.07914	0.129549	4.96931e-11
Cpeb3	0.0201445	0.257099	0.4	0.191	1	2.09424	0.738141	-3.15718	0.176	0.198	1	0.888889	0.00298148	2.7361	0.379	0.269	1	1.40892	1.20462e-15	-13.3256	0.434	0.209	2.08254e-11	2.07656	0.738141	4.81846e-15
Pdlim7	0.532176	-0.792074	0.45	0.367	1	1.22616	0.0112781	1.15705	0.765	0.543	1	1.40884	3.3615e-19	1.57093	0.81	0.48	5.81136e-15	1.6875	4.86026e-43	4.51548	0.789	0.392	8.40242e-39	2.01276	0.532176	1.9441e-42
Phka1	0.0471395	-1.75424	0.75	0.515	1	1.45631	0.00310532	2.84778	0.647	0.401	1	1.61347	6.05309e-11	1.02168	0.759	0.479	1.04646e-06	1.58455	5.03799e-36	1.01051	0.768	0.385	8.70967e-32	1.99481	0.0471395	2.0152e-35
Rabep2	0.374889	1.26485	0.4	0.348	1	1.14943	0.0167059	0.344726	0.471	0.219	1	2.15068	0.00094791	1.99059	0.517	0.366	1	1.41257	4.41486e-27	1.47789	0.623	0.313	7.63241e-23	1.99042	0.374889	1.76594e-26
Dock4	0.0131809	2.07455	0.45	0.214	1	2.1028	2.61724e-05	1.95796	0.706	0.282	0.452468	2.50355	8.04897e-09	0.77432	0.543	0.309	0.000139151	1.75728	1.28797e-19	1.99706	0.544	0.276	2.22665e-15	1.97101	0.0131809	5.15189e-19
Ocrl	0.315224	-0.308896	0.05	0.124	1	0.403226	0.00620393	1.78562	0.353	0.136	1	2.59559	0.113499	0.311083	0.241	0.186	1	1.2957	7.74495e-10	0.469566	0.303	0.154	1.33895e-05	1.96753	0.315224	3.09798e-09
Rnf123	1.72831e-05	0.868015	0.45	0.125	0.29879	3.6	0.0642766	1.69672	0.294	0.139	1	2.11511	0.000403219	0.366411	0.302	0.176	1	1.71591	8.46763e-09	0.273053	0.281	0.143	0.000146388	1.96503	0.0642766	3.38705e-08
Itgb1bp2	0.000780611	-2.17205	0.6	0.292	1	2.05479	0.0535275	-3.53916	0.588	0.397	1	1.48111	2.67422e-14	2.98724	0.845	0.553	4.6232e-10	1.52803	9.62349e-45	-3.63782	0.868	0.444	1.66371e-40	1.95495	0.0535275	3.8494e-44
Pgm2	0.0943908	0.585718	0.5	0.369	1	1.35501	0.0164273	2.74051	0.647	0.397	1	1.62972	5.72894e-06	0.925076	0.603	0.388	0.0990419	1.55412	1.5899e-22	2.91323	0.618	0.325	2.74862e-18	1.90154	0.0943908	6.3596e-22
Gm15675	0.630828	-0.559219	0.35	0.293	1	1.19454	0.0251393	2.94481	0.471	0.274	1	1.71898	2.75241e-08	-4.8685	0.586	0.371	0.000475836	1.57951	4.42209e-22	1.0807	0.632	0.335	7.64491e-18	1.88657	0.630828	1.76884e-21
Klhl31	0.0277042	0.436986	0.65	0.436	1	1.49083	0.00510091	2.17678	0.647	0.346	1	1.86994	2.26287e-10	0.790482	0.707	0.421	3.91206e-06	1.67933	2.25459e-20	1.30895	0.579	0.308	3.89773e-16	1.87987	0.0277042	9.01836e-20
Stac3	0.359708	-0.497367	0.4	0.284	1	1.40845	0.0230074	1.17919	0.529	0.306	1	1.72876	0.00802524	0.559548	0.474	0.36	1	1.31667	9.17008e-19	0.793813	0.57	0.306	1.58532e-14	1.86275	0.359708	3.66803e-18
Tob2	0.677929	-0.611876	0.15	0.179	1	0.837989	0.0297873	0.875183	0.353	0.163	1	2.16564	0.00105966	-0.351794	0.552	0.403	1	1.36973	8.25922e-09	0.554476	0.307	0.166	0.000142785	1.8494	0.677929	3.30369e-08
Dhrs7c	0.137332	2.82595	0.2	0.101	1	1.9802	0.00562919	1.01587	0.294	0.094	1	3.12766	0.000604752	0.704057	0.25	0.14	1	1.78571	7.46453e-11	0.372464	0.368	0.199	1.29047e-06	1.84925	0.137332	2.98581e-10
Tmod4	0.0677389	1.09529	0.5	0.348	1	1.43678	0.325116	-0.267021	0.471	0.359	1	1.31198	6.63007e-07	1.15067	0.647	0.407	0.0114621	1.58968	1.75078e-22	1.5278	0.654	0.355	3.02675e-18	1.84225	0.325116	7.00312e-22
Unc45b	0.224269	-0.81655	0.6	0.446	1	1.34529	0.000640318	1.26105	0.824	0.448	1	1.83929	0.000355217	0.976009	0.595	0.449	1	1.32517	7.5214e-18	1.1	0.601	0.327	1.3003e-13	1.83792	0.224269	3.00856e-17
Pde7a	0.0129992	-4.02225	0.85	0.547	1	1.55393	0.0142933	0.535386	0.588	0.375	1	1.568	0.260446	-2.6646	0.543	0.485	1	1.11959	5.3018e-19	1.33985	0.645	0.352	9.16575e-15	1.83239	0.260446	2.12072e-18
Atcayos	0.0867971	3.56834	0.7	0.564	1	1.24113	0.000559208	17.8456	0.765	0.387	1	1.97674	1.0945e-09	-8.7898	0.819	0.595	1.89217e-05	1.37647	3.85366e-50	-9.53115	0.89	0.486	6.6622e-46	1.83128	0.0867971	1.54146e-49
Clcn1	0.68427	-6.90325	0.6	0.548	1	1.09489	0.000611273	0.588923	0.941	0.62	1	1.51774	7.02537e-06	-1.93259	0.759	0.558	0.121455	1.36022	1.50033e-23	1.12666	0.724	0.397	2.59377e-19	1.82368	0.68427	6.00131e-23
Snta1	0.0845661	0.677792	0.3	0.159	1	1.88679	0.00324531	1.25545	0.471	0.199	1	2.36683	5.59551e-05	-0.313195	0.5	0.32	0.967351	1.5625	3.79861e-14	0.37983	0.474	0.26	6.56703e-10	1.82308	0.0845661	1.51944e-13
Ky	0.800846	-0.640545	0.3	0.339	1	0.884956	0.0359903	2.18164	0.529	0.326	1	1.6227	0.0205305	0.797811	0.379	0.288	1	1.31597	3.62099e-09	0.457641	0.346	0.19	6.25997e-05	1.82105	0.800846	1.4484e-08
Eef2k	0.565528	-0.32347	0.15	0.195	1	0.769231	0.0165915	0.256638	0.294	0.109	1	2.69725	5.33708e-09	1.10695	0.353	0.154	9.22675e-05	2.29221	4.09694e-06	0.692018	0.237	0.131	0.070828	1.80916	0.565528	2.13483e-08
Obsl1	0.00168049	0.422423	0.45	0.174	1	2.58621	0.116229	0.903054	0.412	0.264	1	1.56061	2.88127e-06	0.257475	0.457	0.261	0.0498115	1.75096	3.8051e-09	1.34414	0.373	0.21	6.57826e-05	1.77619	0.116229	1.52204e-08
Ddit4l	0.271056	0.701119	0.3	0.202	1	1.48515	0.00224877	1.36531	0.412	0.151	1	2.72848	0.00177213	-7.92373	0.345	0.221	1	1.56109	3.49284e-06	-1.92592	0.259	0.147	0.0603842	1.7619	0.271056	1.39713e-05
Camk2b	0.537025	-1.65944	0.25	0.199	1	1.25628	0.290286	-0.562006	0.118	0.22	1	0.536364	0.0110124	-0.2621	0.414	0.318	1	1.30189	1.16737e-10	1.03415	0.412	0.234	2.01815e-06	1.76068	0.537025	4.66949e-10
Pkia	0.856835	-0.300252	0.15	0.169	1	0.887574	0.0491194	0.972094	0.235	0.095	1	2.47368	0.627526	-0.743638	0.181	0.164	1	1.10366	7.5227e-07	0.543665	0.276	0.157	0.0130052	1.75796	0.856835	3.00908e-06
Camk2a	0.942409	-2.26904	0.5	0.486	1	1.02881	0.00398089	-0.384588	0.765	0.439	1	1.7426	3.71588e-07	0.977258	0.69	0.476	0.00642402	1.44958	8.79346e-21	0.353345	0.64	0.365	1.52021e-16	1.75342	0.942409	3.51738e-20
Casq1	0.000845175	-1.43318	0.85	0.546	1	1.55678	2.38555e-06	3.33271	0.941	0.633	0.0412414	1.48657	2.04181e-22	-1.16776	0.948	0.644	3.52988e-18	1.47205	3.20816e-63	-0.740887	0.943	0.538	5.54627e-59	1.75279	0.000845175	1.28327e-62
Prkag3	0.0106231	-14.4057	0.85	0.615	1	1.38211	0.000144724	-14.402	0.941	0.609	1	1.54516	1.17013e-20	-50.0225	0.974	0.676	2.02292e-16	1.44083	1.37092e-67	1.71491	0.978	0.558	2.37004e-63	1.75269	0.0106231	5.48367e-67
Mylk4	0.588661	-19.8533	0.65	0.58	1	1.12069	0.044397	-14.059	0.706	0.484	1	1.45868	0.00120909	-9.41503	0.586	0.423	1	1.38534	4.24674e-08	-5.34282	0.373	0.214	0.000734176	1.74299	0.588661	1.69869e-07
Actn3	0.151658	-1.63881	0.65	0.554	1	1.17329	1.47287e-06	1.94402	1	0.624	0.0254631	1.60256	1.70411e-13	-14.972	0.897	0.62	2.94607e-09	1.44677	4.2843e-38	1.26585	0.873	0.503	7.4067e-34	1.73559	0.151658	1.71372e-37
Myoz1	0.0610526	-4.14945	0.85	0.673	1	1.263	0.17147	1.01621	0.588	0.578	1	1.0173	2.75759e-11	3.54343	0.905	0.647	4.76731e-07	1.39876	1.62609e-30	6.07167	0.873	0.504	2.81119e-26	1.73214	0.17147	6.50436e-30
Ksr1	0.0100835	1.55797	0.8	0.535	1	1.49533	0.853589	-0.526853	0.588	0.617	1	0.952998	1.44516e-05	0.713427	0.802	0.617	0.249839	1.29984	1.72963e-23	1.26299	0.715	0.413	2.99019e-19	1.73123	0.853589	6.91854e-23
Mypn	0.221855	0.370605	0.6	0.442	1	1.35747	0.00268579	0.452385	0.647	0.357	1	1.81232	0.0270569	0.784357	0.56	0.461	1	1.21475	1.18955e-17	1.96122	0.592	0.342	2.05649e-13	1.73099	0.221855	4.75819e-17
Xirp2	0.769973	-12.0924	0.65	0.559	1	1.16279	0.12767	-84.7931	0.647	0.585	1	1.10598	0.0118808	-168.493	0.793	0.651	1	1.21813	2.68157e-20	-120.547	0.776	0.449	4.6359e-16	1.72829	0.769973	1.07263e-19
Klhl33	0.0185804	-0.657623	0.7	0.426	1	1.64319	0.431715	-2.22193	0.588	0.461	1	1.27549	0.0792027	-1.78455	0.534	0.446	1	1.19731	1.34305e-13	-0.718518	0.553	0.32	2.32186e-09	1.72813	0.431715	5.37218e-13
Phtf2	0.467758	-0.320628	0.15	0.212	1	0.707547	0.0106823	0.759271	0.412	0.178	1	2.31461	0.0719956	0.411186	0.319	0.242	1	1.31818	8.82705e-07	0.39639	0.285	0.165	0.0152602	1.72727	0.467758	3.53082e-06
Mlxipl	0.632901	-2.08739	0.45	0.469	1	0.959488	0.0341759	-1.10916	0.765	0.511	1	1.49706	0.00314589	-4.10214	0.647	0.566	1	1.14311	1.47611e-19	-2.43305	0.711	0.413	2.55189e-15	1.72155	0.632901	5.90443e-19
B3galnt2	0.862379	-0.542042	0.25	0.252	1	0.992063	3.2515e-05	1.46246	0.529	0.161	0.56212	3.28571	0.00328869	0.950683	0.422	0.298	1	1.41611	6.67603e-12	0.55372	0.456	0.265	1.15415e-07	1.72075	0.862379	2.67041e-11
Svil	0.595845	-5.2458	0.6	0.563	1	1.06572	0.000713831	1.7739	0.765	0.585	1	1.30769	3.46875e-13	-2.32788	0.888	0.648	5.99678e-09	1.37037	7.84554e-37	3.21678	0.864	0.508	1.35634e-32	1.70079	0.595845	3.13822e-36
Hfe2	0.0723366	2.2683	0.65	0.422	1	1.54028	0.000397118	1.07112	0.706	0.367	1	1.92371	5.81923e-05	0.884604	0.595	0.414	1	1.4372	9.78054e-13	0.878269	0.509	0.3	1.69086e-08	1.69667	0.0723366	3.91222e-12
Cacna1s	0.0695095	-1.12995	0.65	0.498	1	1.30522	6.29788e-05	5.91961	1	0.604	1	1.65563	1.11761e-10	2.60466	0.828	0.623	1.93213e-06	1.32905	3.13805e-29	2.68136	0.816	0.483	5.42507e-25	1.68944	0.0695095	1.25522e-28
Ablim2	0.586579	-8.73195	0.25	0.28	1	0.892857	0.953411	-4.01388	0.235	0.255	1	0.921569	0.00516349	-20.1456	0.414	0.288	1	1.4375	3.72262e-08	-25.5174	0.434	0.257	0.000643566	1.68872	0.953411	1.48905e-07
Cmya5	0.0188539	-2.0219	0.8	0.543	1	1.4733	0.00118356	0.695955	0.824	0.57	1	1.44561	9.82846e-07	-1.12683	0.81	0.616	0.0169914	1.31494	4.88129e-21	6.15439	0.768	0.455	8.43878e-17	1.68791	0.0188539	1.95252e-20
Myo18b	0.361173	-0.819084	0.15	0.256	1	0.585938	0.00415286	1.26739	0.588	0.338	1	1.73964	4.68047e-10	-1.68176	0.741	0.489	8.0916e-06	1.51534	3.09858e-16	5.62452	0.601	0.357	5.35682e-12	1.68347	0.361173	1.23943e-15
Myom2	0.0666515	-1.33487	0.75	0.514	1	1.45914	0.0225555	0.918718	0.765	0.543	1	1.40884	3.95689e-08	-0.788913	0.802	0.615	0.000684067	1.30407	3.17376e-19	-2.05998	0.715	0.425	5.48679e-15	1.68235	0.0666515	1.2695e-18
Usp2	0.279936	-2.83274	0.5	0.376	1	1.32979	0.148679	-1.47869	0.588	0.395	1	1.48861	0.152709	0.993084	0.595	0.517	1	1.15087	4.12449e-12	0.998055	0.522	0.311	7.13042e-08	1.67846	0.279936	1.6498e-11
Ldb3	0.660256	-7.94772	0.75	0.667	1	1.12444	0.00130713	-4.35635	1	0.758	1	1.31926	6.56815e-10	-7.09825	0.931	0.75	1.1355e-05	1.24133	9.22755e-43	-0.819656	0.943	0.567	1.59526e-38	1.66314	0.660256	3.69102e-42
Lrrfip2	0.924912	1.64698	0.35	0.416	1	0.841346	0.0153028	3.74014	0.588	0.381	1	1.54331	9.7147e-05	0.628799	0.741	0.538	1	1.37732	7.25722e-21	-0.496032	0.754	0.454	1.25463e-16	1.66079	0.924912	2.90289e-20
Nexn	0.153687	-4.64347	0.75	0.669	1	1.12108	0.00459811	9.96277	0.882	0.695	1	1.26906	3.01151e-08	1.25545	0.828	0.68	0.00052063	1.21765	1.79791e-29	6.24518	0.829	0.501	3.10823e-25	1.65469	0.153687	7.19164e-29
Kcnc1	0.489043	-0.508717	0.35	0.293	1	1.19454	0.769489	1.33671	0.294	0.322	1	0.913043	0.00563573	-2.64407	0.534	0.383	1	1.39426	1.04616e-07	0.376698	0.425	0.257	0.0018086	1.6537	0.769489	4.18464e-07
Reep1	0.962538	-1.08427	0.15	0.147	1	1.02041	0.212225	1.08395	0.235	0.147	1	1.59864	0.000425898	1.36945	0.405	0.275	1	1.47273	1.9459e-07	0.328322	0.36	0.218	0.00336407	1.65138	0.962538	7.7836e-07
Tpi1	0.319968	0.592062	0.4	0.328	1	1.21951	2.84688e-05	1.0991	0.647	0.233	0.492169	2.77682	0.000437872	-6.81034	0.517	0.357	1	1.44818	3.48525e-14	1.09248	0.548	0.332	6.0253e-10	1.6506	0.319968	1.3941e-13
Mat2a	0.555226	-0.674124	0.35	0.446	1	0.784753	9.25793e-05	0.982483	0.706	0.315	1	2.24127	1.84368e-17	6.45274	0.862	0.545	3.18736e-13	1.58165	1.38092e-30	-5.42291	0.82	0.498	2.38733e-26	1.64659	0.555226	5.52367e-30
Lrrfip1	0.949844	0.696654	0.45	0.43	1	1.04651	0.00019579	4.45212	0.824	0.511	1	1.61252	3.4847e-11	6.75504	0.733	0.55	6.02435e-07	1.33273	1.0049e-22	0.336906	0.772	0.47	1.73726e-18	1.64255	0.949844	4.01958e-22
Rbm20	0.76968	-0.264839	0.2	0.167	1	1.1976	0.68075	0.421319	0.118	0.162	1	0.728395	0.0660743	0.533986	0.302	0.228	1	1.32456	8.82871e-05	0.27576	0.25	0.153	1	1.63399	0.76968	0.000353101
Phkg1	0.87495	-9.30304	0.95	0.785	1	1.21019	0.0146003	-9.46742	0.941	0.834	1	1.1283	2.96184e-06	-5.25202	0.966	0.78	0.0512042	1.23846	5.46408e-44	4.55437	0.982	0.601	9.44629e-40	1.63394	0.87495	2.18563e-43
Gm26740	0.979329	-9.21813	0.6	0.518	1	1.1583	0.00577032	3.83358	0.765	0.488	1	1.56762	0.462162	-8.90104	0.5	0.436	1	1.14679	9.16175e-07	-4.65671	0.373	0.229	0.0158388	1.62882	0.979329	3.6647e-06
Clip1	0.330701	-0.37406	0.35	0.469	1	0.746269	0.0729673	0.287787	0.588	0.424	1	1.38679	0.637206	-9.36116	0.491	0.474	1	1.03586	1.23922e-11	0.700792	0.544	0.334	2.14237e-07	1.62874	0.637206	4.95689e-11
Cacna2d1	0.293162	-0.339326	0.45	0.337	1	1.33531	0.0476199	5.48691	0.588	0.4	1	1.47	0.000995279	1.63728	0.672	0.546	1	1.23077	8.40061e-20	1.905	0.724	0.445	1.4523e-15	1.62697	0.293162	3.36024e-19
Cd55	0.688271	1.86975	0.15	0.205	1	0.731707	3.73129e-05	1.84135	0.471	0.127	0.645065	3.70866	1.05526e-06	-0.294759	0.414	0.22	0.0182434	1.88182	1.4562e-06	-2.67877	0.338	0.208	0.0251747	1.625	0.688271	4.22104e-06
Hook3	0.305459	0.673879	0.4	0.303	1	1.32013	0.0908227	1.57591	0.412	0.255	1	1.61569	0.000128171	-0.407566	0.569	0.402	1	1.41542	8.87817e-14	0.53794	0.605	0.373	1.53486e-09	1.62198	0.305459	3.55127e-13
Mylk2	0.327817	-5.95906	0.85	0.669	1	1.27055	0.19027	-6.89753	1	0.784	1	1.27551	5.47747e-06	-25.219	0.897	0.705	0.0946945	1.27234	3.95339e-19	-9.67418	0.776	0.479	6.83463e-15	1.62004	0.327817	1.58136e-18
Pfkm	0.468145	-3.79186	0.85	0.7	1	1.21429	0.00843719	1.98044	0.882	0.678	1	1.30088	0.00208146	-0.918718	0.81	0.702	1	1.15385	7.58601e-24	-2.32518	0.864	0.536	1.31147e-19	1.61194	0.468145	3.0344e-23
Trdn	0.209891	-4.41205	0.85	0.709	1	1.19887	0.0648582	-4.60412	0.941	0.757	1	1.24306	7.5208e-12	-1.58786	0.948	0.715	1.3002e-07	1.32587	8.45363e-35	1.92459	0.947	0.588	1.46146e-30	1.61054	0.209891	3.38145e-34
Hrc	0.0367358	1.75315	0.45	0.278	1	1.61871	0.0270491	5.44627	0.471	0.302	1	1.5596	0.00756996	-0.980871	0.448	0.333	1	1.34535	4.11223e-08	-2.00574	0.456	0.284	0.000710923	1.60563	0.0367358	1.64489e-07
Ppp1r12b	0.845123	-1.65308	0.35	0.347	1	1.00865	0.593987	-1.59193	0.294	0.344	1	0.854651	0.0113379	-0.306716	0.578	0.461	1	1.2538	4.35398e-12	0.422998	0.61	0.38	7.52715e-08	1.60526	0.845123	1.74159e-11
Rtn2	0.282571	-0.367935	0.15	0.262	1	0.572519	0.01979	0.525368	0.529	0.279	1	1.89606	0.41629	0.607512	0.259	0.236	1	1.09746	5.73662e-06	0.310883	0.333	0.208	0.0991747	1.60096	0.41629	2.29463e-05
Slc8a3	0.191944	1.4027	0.2	0.386	1	0.518135	0.0601905	2.1576	0.471	0.276	1	1.70652	0.335774	-0.490865	0.388	0.344	1	1.12791	1.3106e-06	0.772915	0.373	0.234	0.0226576	1.59402	0.335774	5.24239e-06
Sema6c	0.0110559	-0.99192	0.65	0.372	1	1.74731	0.000392563	1.60542	0.765	0.46	1	1.66304	0.0134704	1.49756	0.655	0.525	1	1.24762	9.13766e-17	-0.265067	0.706	0.443	1.57972e-12	1.59368	0.0134704	3.65506e-16
Ugp2	0.295758	-0.676363	0.35	0.235	1	1.48936	0.599045	0.7962	0.176	0.144	1	1.22222	0.0581409	0.461888	0.319	0.239	1	1.33473	0.000365407	0.470988	0.246	0.155	1	1.5871	0.599045	0.00146083
Pdlim5	0.00851869	0.449373	0.35	0.141	1	2.48227	0.351761	0.339782	0.176	0.109	1	1.61468	1.16267e-05	0.835978	0.362	0.203	0.201002	1.78325	7.38085e-06	0.836846	0.311	0.196	0.1276	1.58673	0.351761	2.95231e-05
Agl	0.0440778	-0.765805	0.8	0.576	1	1.38889	0.00429351	2.15727	0.882	0.579	1	1.52332	2.3317e-06	-3.38174	0.828	0.657	0.0403104	1.26027	1.2974e-27	0.557524	0.829	0.523	2.24295e-23	1.58509	0.0440778	5.18961e-27
Pvalb	0.000177785	-20.6854	0.95	0.677	1	1.40325	2.57203e-08	-4.19856	1	0.636	0.000444652	1.57233	1.2748e-26	-125.043	0.94	0.624	2.20388e-22	1.50641	2.39367e-72	-8.20391	0.961	0.607	4.13818e-68	1.5832	0.000177785	9.57469e-72
Palld	0.964623	-0.866234	0.4	0.389	1	1.02828	0.0306298	1.65199	0.647	0.499	1	1.29659	6.414e-06	-1.9117	0.698	0.505	0.110885	1.38218	6.75341e-14	-10.8284	0.711	0.45	1.16753e-09	1.58	0.964623	2.70137e-13
Mamstr	0.00735811	-0.433601	0.5	0.243	1	2.05761	0.0229152	3.33544	0.471	0.252	1	1.86905	8.48623e-13	4.05241	0.733	0.474	1.4671e-08	1.54641	5.31345e-11	1.00895	0.553	0.352	9.18589e-07	1.57102	0.0229152	3.39449e-12
Pygm	4.6562e-05	-2.56392	0.95	0.753	0.804965	1.26162	0.00022457	0.548012	0.941	0.804	1	1.1704	4.8765e-18	-5.72915	0.991	0.791	8.43049e-14	1.25284	1.59985e-54	-19.1269	1	0.639	2.76582e-50	1.56495	0.00022457	6.3994e-54
Nav2	0.0707107	-0.308557	0.35	0.194	1	1.80412	0.937421	-2.14898	0.176	0.18	1	0.977778	0.437653	-1.70778	0.293	0.259	1	1.13127	2.45245e-06	-8.01172	0.373	0.239	0.0423979	1.56067	0.937421	9.80975e-06
Speg	0.0142863	-5.83693	0.65	0.421	1	1.54394	0.011033	-1.56905	0.765	0.547	1	1.39854	2.79326e-07	0.867634	0.836	0.618	0.00482898	1.35275	5.15065e-16	0.807024	0.711	0.456	8.90444e-12	1.55921	0.0142863	2.06026e-15
Usp15	0.488123	3.09639	0.45	0.38	1	1.18421	0.594509	1.01999	0.353	0.307	1	1.14984	0.00254365	0.723469	0.509	0.367	1	1.38692	9.92257e-10	0.455813	0.531	0.341	1.71541e-05	1.55718	0.594509	3.96903e-09
Sgcg	0.708589	0.290729	0.25	0.226	1	1.10619	0.461233	0.253548	0.176	0.122	1	1.44262	0.00115275	0.368233	0.336	0.212	1	1.58491	3.75899e-05	0.321631	0.303	0.195	0.649854	1.55385	0.708589	0.000150351
Dbp	0.453535	-1.47296	0.35	0.397	1	0.881612	0.231121	0.525408	0.412	0.316	1	1.3038	0.401298	-0.883191	0.466	0.413	1	1.12833	1.96334e-06	0.438679	0.382	0.246	0.0339422	1.55285	0.453535	7.85334e-06
Cep85	0.0160096	0.95476	0.35	0.161	1	2.17391	0.00594067	0.537143	0.294	0.095	1	3.09474	0.300221	0.265191	0.207	0.175	1	1.18286	0.000424372	0.307415	0.237	0.153	1	1.54902	0.300221	0.00169641
Filip1l	0.724098	-3.18148	0.45	0.41	1	1.09756	0.175631	-0.930277	0.647	0.466	1	1.38841	0.0190904	-1.2347	0.603	0.518	1	1.16409	4.18223e-10	-0.477945	0.596	0.385	7.23024e-06	1.54805	0.724098	1.67289e-09
Prune2	0.034168	-2.06405	0.6	0.376	1	1.59574	0.507505	-1.29861	0.353	0.29	1	1.21724	7.48501e-06	-3.55286	0.672	0.503	0.129401	1.33598	2.47932e-13	-2.63245	0.702	0.456	4.28626e-09	1.53947	0.507505	9.9173e-13
Mfn2	0.045649	0.507476	0.3	0.146	1	2.05479	0.135457	-0.368986	0	0.117	1	0	0.00145307	0.865421	0.284	0.179	1	1.58659	0.000781259	1.23329	0.237	0.154	1	1.53896	0.135457	0.00312137
Myh4	0.0179175	-38.0186	0.95	0.76	1	1.25	4.47691e-07	-3.03478	1	0.69	0.00773968	1.44928	1.4658e-24	-99.0747	0.974	0.684	2.53407e-20	1.42398	9.48407e-69	-29.7741	1	0.651	1.63961e-64	1.5361	0.0179175	3.79363e-68
Atp1a2	0.0587877	-2.16404	0.75	0.611	1	1.2275	0.00821989	9.84323	0.824	0.697	1	1.18221	9.6404e-07	3.94288	0.845	0.719	0.0166663	1.17524	5.22803e-22	-31.1851	0.912	0.594	9.03822e-18	1.53535	0.0587877	2.09121e-21
Ndrg2	0.887925	-1.46311	0.5	0.531	1	0.94162	0.0479522	-0.848056	0.824	0.584	1	1.41096	0.0338419	-1.76888	0.733	0.621	1	1.18035	1.39399e-11	-2.63787	0.68	0.443	2.40993e-07	1.53499	0.887925	5.57595e-11
Srpk3	0.114222	-0.400485	0.3	0.165	1	1.81818	0.0995409	0.899174	0.294	0.158	1	1.86076	9.22814e-07	1.19413	0.534	0.328	0.0159536	1.62805	6.80347e-07	0.898398	0.408	0.266	0.0117618	1.53383	0.114222	2.72138e-06
Asph	0.692749	0.892918	0.5	0.422	1	1.18483	0.938293	-2.80167	0.353	0.393	1	0.898219	0.000362417	0.391521	0.733	0.569	1	1.28822	1.55785e-20	-12.1973	0.759	0.498	2.69322e-16	1.5241	0.938293	6.23142e-20
Obscn	0.0959967	-6.8598	0.9	0.794	1	1.1335	0.00241301	-10.8137	0.941	0.898	1	1.04788	3.54474e-09	-7.21865	0.991	0.849	6.12815e-05	1.16726	5.71071e-36	7.63783	1	0.658	9.87268e-32	1.51976	0.0959967	2.28429e-35
Ank3	0.0808859	-7.69605	0.8	0.607	1	1.31796	0.00160389	-4.90951	0.882	0.641	1	1.37598	1.24913e-05	-18.7722	0.862	0.716	0.215949	1.20391	2.05173e-24	-14.0449	0.886	0.584	3.54704e-20	1.51712	0.0808859	8.20693e-24
Trim63	0.139789	-1.65637	0.65	0.461	1	1.40998	0.286996	-29.5257	0.412	0.271	1	1.5203	0.13747	-34.3942	0.517	0.435	1	1.18851	2.538e-06	-34.1885	0.491	0.324	0.0438769	1.51543	0.286996	1.0152e-05
Ppp3cb	0.088184	-1.43054	0.25	0.433	1	0.577367	0.0895887	-0.289838	0.588	0.375	1	1.568	0.0279436	-0.278213	0.534	0.414	1	1.28986	1.28911e-09	1.69429	0.522	0.345	2.22861e-05	1.51304	0.0895887	5.15643e-09
Rasa4	0.257063	0.597023	0.5	0.361	1	1.38504	0.0880744	2.39502	0.529	0.408	1	1.29657	3.81269e-06	-2.111	0.664	0.465	0.0659139	1.42796	2.61523e-12	-0.604818	0.632	0.418	4.5212e-08	1.51196	0.257063	1.04609e-11
Pdlim3	0.207425	-5.98663	0.65	0.567	1	1.14638	0.00285262	-14.5437	0.706	0.444	1	1.59009	6.86206e-07	-34.1534	0.845	0.639	0.0118631	1.32238	4.61249e-17	-44.2547	0.759	0.503	7.97408e-13	1.50895	0.207425	1.845e-16
Map3k20	0.822401	-1.03221	0.35	0.307	1	1.14007	0.273243	1.51306	0.353	0.25	1	1.412	0.297596	-0.35654	0.397	0.331	1	1.1994	1.54649e-06	-0.848408	0.425	0.282	0.0267357	1.50709	0.822401	6.18595e-06
Vegfa	0.962557	-9.9914	0.8	0.644	1	1.24224	0.864309	-19.8439	0.706	0.691	1	1.02171	0.00378338	-11.0277	0.862	0.695	1	1.24029	1.91455e-11	-14.72	0.816	0.542	3.30988e-07	1.50554	0.962557	7.65822e-11
Tacc2	0.865719	-5.3127	0.55	0.495	1	1.11111	0.0201228	-3.62285	0.647	0.468	1	1.38248	0.0001334	-7.22203	0.707	0.553	1	1.27848	9.22343e-13	-11.1557	0.684	0.455	1.59455e-08	1.5033	0.865719	3.68937e-12
Pde4dip	0.395279	-9.42661	0.95	0.805	1	1.18012	0.036189	1.10113	0.941	0.871	1	1.08037	0.000445277	4.60976	0.957	0.839	1	1.14064	2.5582e-34	0.66851	0.969	0.645	4.42261e-30	1.50233	0.395279	1.02328e-33
Rbm24	0.355494	-5.6549	0.45	0.55	1	0.818182	0.00118248	0.908653	0.824	0.429	1	1.92075	1.72713e-06	-1.57589	0.819	0.651	0.0298586	1.25806	2.72528e-20	-2.14226	0.789	0.526	4.71146e-16	1.5	0.355494	1.09011e-19
Bcl6	0.898593	1.89065	0.2	0.212	1	0.943396	0.0777293	-0.834342	0.294	0.136	1	2.16176	0.279329	1.69465	0.207	0.169	1	1.22485	9.00205e-06	0.577973	0.382	0.255	0.155627	1.49804	0.898593	3.60077e-05
Hivep2	0.951652	-0.690049	0.4	0.378	1	1.0582	0.320458	-0.375963	0.471	0.326	1	1.44479	0.461372	-4.06436	0.431	0.404	1	1.06683	9.94465e-07	0.328961	0.447	0.299	0.0171923	1.49498	0.951652	3.97785e-06
Gpatch8	0.0923511	0.372268	0.65	0.453	1	1.43488	0.0132036	3.16722	0.647	0.38	1	1.70263	0.00286011	0.647496	0.603	0.489	1	1.23313	1.65253e-12	1.61642	0.636	0.426	2.8569e-08	1.49296	0.0923511	6.61013e-12
Usp40	0.0941942	-0.664259	0.1	0.262	1	0.381679	0.462768	0.3075	0.294	0.233	1	1.2618	0.0851773	0.574452	0.336	0.27	1	1.24444	8.01005e-05	0.466186	0.329	0.221	1	1.48869	0.462768	0.000320364
Synm	0.449014	-0.446314	0.35	0.266	1	1.31579	0.424624	-0.393686	0.235	0.158	1	1.48734	0.0149453	0.770666	0.31	0.222	1	1.3964	0.000402361	0.304026	0.272	0.183	1	1.48634	0.449014	0.00160847
Cpeb4	0.299522	-0.816623	0.15	0.252	1	0.595238	0.612665	-1.56855	0.353	0.28	1	1.26071	0.125498	-1.97574	0.362	0.295	1	1.22712	4.31608e-05	0.582815	0.346	0.233	0.746165	1.48498	0.612665	0.000172632
Sorbs2	0.903488	-5.58349	0.4	0.356	1	1.1236	0.0437225	-6.83841	0.353	0.166	1	2.12651	3.87207e-06	-16.9512	0.414	0.219	0.0669404	1.89041	0.000407191	-15.6805	0.329	0.222	1	1.48198	0.903488	1.54882e-05
Lpin1	0.983772	-0.540764	0.2	0.202	1	0.990099	0.146814	-0.281969	0.235	0.117	1	2.00855	0.317228	1.34096	0.267	0.23	1	1.16087	0.00148475	0.2585	0.259	0.175	1	1.48	0.983772	0.0059258
Pbxip1	0.284891	-1.72338	0.5	0.413	1	1.21065	0.0993986	1.31818	0.588	0.393	1	1.49618	0.00487235	-0.887006	0.681	0.569	1	1.19684	1.07183e-12	-0.851272	0.693	0.469	1.85298e-08	1.47761	0.284891	4.28732e-12
Fxr1	0.16215	-1.44592	0.5	0.348	1	1.43678	0.00835968	2.88533	0.588	0.318	1	1.84906	0.0229226	0.559238	0.474	0.387	1	1.22481	1.60751e-08	0.336059	0.522	0.354	0.000277906	1.47458	0.16215	6.43004e-08
Vps13a	0.410252	-0.647438	0.15	0.22	1	0.681818	0.0154879	0.887442	0.412	0.185	1	2.22703	0.0276031	0.416833	0.388	0.282	1	1.37589	0.000542675	0.299422	0.289	0.196	1	1.47449	0.410252	0.00216893
Myot	0.935257	-3.29908	0.4	0.405	1	0.987654	0.862853	2.21721	0.412	0.414	1	0.995169	0.040346	-2.34281	0.595	0.487	1	1.22177	8.92639e-06	-1.01774	0.482	0.327	0.154319	1.47401	0.935257	3.57051e-05
Eno3	0.0385185	3.20527	0.75	0.665	1	1.12782	0.000481668	1.47287	1	0.794	1	1.25945	1.37371e-13	-37.1281	0.948	0.744	2.37487e-09	1.27419	1.40025e-31	4.44086	0.943	0.642	2.42075e-27	1.46885	0.0385185	5.60099e-31
5430431A17Rik	0.00492697	-58.2336	0.75	0.527	1	1.42315	0.000458204	-1.41824	0.647	0.37	1	1.74865	9.11477e-20	-9.56869	0.94	0.653	1.57576e-15	1.43951	1.19714e-43	-23.465	0.978	0.666	2.06962e-39	1.46847	0.00492697	4.78858e-43
Tnfaip2	0.813477	-3.2512	0.2	0.186	1	1.07527	5.79965e-06	-5.03214	0.647	0.219	0.100264	2.95434	5.34931e-07	5.80875	0.448	0.254	0.00924789	1.76378	1.51877e-05	-6.24523	0.395	0.269	0.262566	1.4684	0.813477	2.13972e-06
Fsd1l	0.499674	1.19219	0.15	0.112	1	1.33929	0.384394	0.824386	0.176	0.113	1	1.55752	0.000217018	0.2621	0.353	0.208	1	1.69712	0.000853109	0.553043	0.289	0.197	1	1.46701	0.499674	0.00086779
Fermt2	0.592314	-1.19056	0.25	0.191	1	1.3089	0.000975663	1.06896	0.471	0.169	1	2.78698	0.00325557	0.291045	0.388	0.263	1	1.47529	0.000215863	0.295306	0.333	0.227	1	1.46696	0.592314	0.000863173
Mss51	0.252368	-13.3486	0.3	0.197	1	1.52284	0.194017	-18.4913	0.235	0.122	1	1.92623	0.561102	-13.8783	0.155	0.136	1	1.13971	0.00311342	-16.973	0.215	0.147	1	1.46259	0.561102	0.0123956
AI314180	0.795923	-0.982725	0.45	0.41	1	1.09756	0.0925406	0.373768	0.529	0.39	1	1.35641	0.028689	0.771279	0.552	0.468	1	1.17949	2.61192e-09	-2.33359	0.596	0.408	4.51549e-05	1.46078	0.795923	1.04477e-08
Myo10	0.0198119	0.596528	0.35	0.157	1	2.2293	0.000552896	0.721851	0.412	0.131	1	3.14504	0.00312566	0.296937	0.328	0.214	1	1.53271	0.000310883	0.29579	0.316	0.217	1	1.45622	0.0198119	0.00124295
Igfbp5	0.475826	-0.828012	0.2	0.147	1	1.36054	0.0233906	0.812373	0.294	0.122	1	2.40984	1.21789e-05	-4.40066	0.388	0.225	0.210548	1.72444	5.34602e-05	-14.9282	0.404	0.278	0.92422	1.45324	0.475826	4.87146e-05
F830016B08Rik	0.728926	2.154	0.15	0.182	1	0.824176	2.90776e-09	3.76093	0.647	0.136	5.02694e-05	4.75735	4.81546e-05	-31.2546	0.397	0.248	0.832497	1.60081	0.000533358	-109.119	0.303	0.209	1	1.44976	0.728926	1.16311e-08
Napb	0.488452	-7.09253	0.3	0.424	1	0.707547	0.00927424	2.16564	0.588	0.331	1	1.77644	0.0717007	-1.69514	0.543	0.478	1	1.13598	1.3263e-06	-5.68209	0.513	0.354	0.0229291	1.44915	0.488452	5.30519e-06
Dmd	0.488165	-7.00298	0.8	0.705	1	1.13475	0.000686023	-9.70617	0.941	0.779	1	1.20796	4.70039e-06	-4.01123	0.974	0.834	0.0812603	1.16787	6.05546e-20	-3.62406	0.895	0.62	1.04687e-15	1.44355	0.488165	2.42219e-19
Art1	0.514638	-5.20029	0.6	0.607	1	0.988468	0.920288	-1.05285	0.529	0.551	1	0.960073	0.00703805	-1.72899	0.741	0.612	1	1.21078	5.14456e-08	-6.574	0.684	0.475	0.000889391	1.44	0.920288	2.05782e-07
Dmpk	0.670958	-2.7259	0.5	0.442	1	1.13122	0.0135408	-9.22519	0.882	0.643	1	1.3717	3.10021e-05	-0.698934	0.733	0.593	0.535964	1.23609	1.50134e-12	1.51654	0.728	0.507	2.59552e-08	1.4359	0.670958	6.00538e-12
Dgkz	0.511372	-3.123	0.75	0.579	1	1.29534	0.0245494	2.71269	0.824	0.66	1	1.24848	3.55255e-06	0.394549	0.767	0.645	0.0614164	1.18915	8.80895e-14	1.71441	0.794	0.553	1.52289e-09	1.4358	0.511372	3.52358e-13
Tnnc2	0.121865	-17.8407	0.65	0.518	1	1.25483	0.637104	1.85185	0.412	0.396	1	1.0404	3.78581e-07	-123.172	0.69	0.473	0.0065449	1.45877	4.01045e-21	-20.7243	0.794	0.557	6.93327e-17	1.42549	0.637104	1.60418e-20
Actg1	2.77243e-05	-2.91886	0.95	0.614	0.479297	1.54723	0.000101055	11.1079	1	0.801	1	1.24844	2.97184e-21	3.1655	0.983	0.794	5.13771e-17	1.23804	8.16971e-65	-6.76112	1	0.703	1.41238e-60	1.42248	0.000101055	3.26789e-64
Znrf1	0.080032	-0.316306	0.45	0.268	1	1.6791	0.00207355	1.01761	0.529	0.249	1	2.1245	0.00337427	0.648806	0.457	0.337	1	1.35608	3.15759e-05	0.402168	0.425	0.3	0.545885	1.41667	0.080032	0.000126298
Mef2c	0.903033	0.393824	0.75	0.758	1	0.989446	0.00233783	0.812054	0.941	0.727	1	1.29436	1.11162e-06	-12.7755	0.974	0.782	0.0192177	1.24552	2.36635e-24	-5.33882	0.939	0.665	4.09095e-20	1.41203	0.903033	9.4654e-24
Ryr1	0.0153425	-1.01976	0.9	0.802	1	1.12219	0.000323238	10.1161	1	0.894	1	1.11857	1.3715e-17	-2.91267	1	0.872	2.37105e-13	1.14679	2.70634e-42	-5.13017	0.996	0.706	4.67873e-38	1.41076	0.0153425	1.08254e-41
Cnot4	0.130113	-0.738022	0.1	0.24	1	0.416667	0.0191297	1.20578	0.353	0.167	1	2.11377	0.0135627	0.294528	0.388	0.285	1	1.3614	0.000347352	0.5255	0.368	0.261	1	1.40996	0.130113	0.00138868
Ice1	0.177066	-0.728474	0.1	0.235	1	0.425532	0.288396	0.389992	0.353	0.265	1	1.33208	0.147575	0.299647	0.353	0.303	1	1.16502	0.000136473	1.48444	0.382	0.271	1	1.40959	0.288396	0.000545782
Slc44a2	0.129747	-0.334264	0.6	0.409	1	1.46699	0.00622832	-3.96019	0.647	0.368	1	1.75815	9.31892e-05	-1.72474	0.664	0.49	1	1.3551	1.03661e-08	-9.9688	0.654	0.465	0.000179209	1.40645	0.129747	4.14644e-08
Smarcd3	0.297677	-0.67159	0.1	0.189	1	0.529101	0.0211792	1.27186	0.529	0.28	1	1.88929	0.000681346	0.497291	0.362	0.231	1	1.5671	0.00196692	0.263734	0.303	0.217	1	1.39631	0.297677	0.0027226
Mylpf	2.39141e-05	8.0933	1	0.684	0.413427	1.46199	1.67168e-05	6.24683	0.882	0.626	0.288999	1.40895	3.10357e-25	-171.209	0.991	0.744	5.36544e-21	1.33199	2.1471e-59	-208.738	0.987	0.709	3.71191e-55	1.3921	2.39141e-05	8.5884e-59
Actb	0.00143771	-36.8129	0.85	0.596	1	1.42617	0.0024751	1.18439	0.882	0.698	1	1.26361	1.64704e-11	-0.566642	0.862	0.67	2.8474e-07	1.28657	6.45586e-26	-11.0971	0.886	0.643	1.11609e-21	1.37792	0.0024751	2.58234e-25
BC005561	0.152128	0.735952	0.5	0.357	1	1.40056	0.0420512	0.919372	0.529	0.324	1	1.63272	0.000422904	-1.77295	0.638	0.493	1	1.29412	4.11183e-06	-5.05215	0.618	0.449	0.0710853	1.37639	0.152128	1.64472e-05
Aldoa	0.368233	-12.0719	0.9	0.734	1	1.22616	0.000890692	5.41006	1	0.726	1	1.37741	1.09659e-07	-44.0918	0.888	0.715	0.00189579	1.24196	2.60872e-15	-13.755	0.851	0.619	4.50995e-11	1.3748	0.368233	1.04349e-14
Myl1	0.0367461	-15.9094	0.9	0.784	1	1.14796	0.00538713	1.45064	0.882	0.731	1	1.20657	5.00758e-26	-11.8897	1	0.801	8.6571e-22	1.24844	6.50677e-67	-35.615	1	0.728	1.12489e-62	1.37363	0.0367461	2.60271e-66
Tnni2	0.044582	-11.2979	0.85	0.726	1	1.1708	0.000356192	-3.97342	0.941	0.783	1	1.20179	8.96102e-11	-72.5473	0.931	0.761	1.54918e-06	1.22339	2.03943e-32	-8.73298	0.943	0.687	3.52577e-28	1.37263	0.044582	8.15772e-32
Jsrp1	0.681826	-0.799425	0.25	0.292	1	0.856164	0.293655	-1.21953	0.235	0.336	1	0.699405	0.00973685	0.263203	0.483	0.398	1	1.21357	2.36604e-05	-0.350935	0.487	0.355	0.409041	1.37183	0.681826	9.46382e-05
Pip5k1a	0.784705	-0.335504	0.2	0.219	1	0.913242	0.745026	-0.377175	0.176	0.201	1	0.875622	0.742894	-51.1383	0.259	0.241	1	1.07469	0.00628381	0.301598	0.254	0.186	1	1.36559	0.784705	0.0248993
Neb	0.324922	-62.5721	1	0.839	1	1.1919	0.0362634	-66.3395	1	0.903	1	1.10742	5.50085e-09	-214.487	1	0.884	9.50987e-05	1.13122	4.61776e-26	-91.8716	1	0.733	7.98318e-22	1.36426	0.324922	1.8471e-25
Maf	0.333662	1.49454	0.6	0.537	1	1.11732	0.000582308	-0.65959	0.824	0.484	1	1.70248	1.24314e-05	1.90577	0.629	0.442	0.214914	1.42308	1.59185e-06	0.805336	0.509	0.374	0.0275199	1.36096	0.333662	6.36739e-06
Cbfb	0.00045468	0.987852	0.35	0.106	1	3.30189	0.000127375	0.555557	0.235	0.041	1	5.73171	0.00107515	-1.90948	0.302	0.182	1	1.65934	0.0086425	-3.882	0.272	0.2	1	1.36	0.0086425	0.000509401
Pkm	0.00837377	-1.47327	0.8	0.509	1	1.57171	0.00793856	-5.34484	0.765	0.45	1	1.7	2.25136e-15	-5.22156	0.905	0.649	3.89214e-11	1.39445	3.51895e-27	2.31745	0.86	0.633	6.08356e-23	1.35861	0.00837377	1.40758e-26
Tpm1	0.000958608	-15.0366	1	0.835	1	1.1976	2.57835e-07	11.3654	1	0.811	0.00445745	1.23305	2.5959e-25	-65.8068	1	0.878	4.4878e-21	1.13895	4.20196e-64	-42.6325	1	0.74	7.26435e-60	1.35135	0.000958608	1.68078e-63
Cuedc1	0.631137	-2.02078	0.6	0.494	1	1.21457	0.276157	-0.442782	0.529	0.422	1	1.25355	0.302127	-1.37935	0.603	0.554	1	1.08845	2.03969e-05	0.648083	0.557	0.414	0.352621	1.34541	0.631137	8.1585e-05
Slc25a4	0.115938	2.89223	0.65	0.502	1	1.29482	0.070095	3.68293	0.588	0.385	1	1.52727	0.000564232	-5.93622	0.647	0.494	1	1.30972	4.95879e-06	-1.45265	0.566	0.421	0.0857276	1.34442	0.115938	1.9835e-05
Dnmt3a	0.102862	-0.583065	0.5	0.311	1	1.60772	0.268205	-5.34871	0.412	0.327	1	1.25994	0.0660691	-1.4695	0.509	0.415	1	1.22651	4.40312e-05	0.613274	0.491	0.366	0.761211	1.34153	0.268205	0.000176113
Hk2	0.0685549	-14.2395	0.4	0.559	1	0.715564	0.177606	-36.6805	0.588	0.413	1	1.42373	0.843331	-61.8355	0.491	0.498	1	0.985944	0.00373506	-16.8712	0.351	0.264	1	1.32955	0.843331	0.0148567
Akap9	0.0477965	-1.16136	0.75	0.623	1	1.20385	3.01284e-05	1.85089	0.882	0.583	0.52086	1.51286	0.000532868	-8.94488	0.819	0.733	1	1.11733	1.4845e-12	-4.37806	0.798	0.601	2.56641e-08	1.32779	0.0477965	5.93801e-12
Peg3	0.277379	-73.5317	0.75	0.615	1	1.21951	0.000259828	-24.0838	0.882	0.683	1	1.29136	4.12221e-16	-16.9361	0.983	0.853	7.12647e-12	1.1524	1.17218e-20	-9.60338	0.943	0.712	2.02646e-16	1.32444	0.277379	4.68871e-20
Clk4	0.312313	-0.332581	0.5	0.389	1	1.28535	0.662504	0.307475	0.353	0.326	1	1.08282	0.130322	-0.368736	0.466	0.378	1	1.2328	0.000526963	0.278742	0.447	0.339	1	1.31858	0.662504	0.00210619
Ppp2r3a	0.875864	-0.358329	0.35	0.315	1	1.11111	0.00724276	0.2886	0.529	0.239	1	2.21339	0.257913	-0.734092	0.466	0.392	1	1.18878	0.001123	-0.26513	0.412	0.313	1	1.31629	0.875864	0.00448443
Mga	0.0293298	0.492943	0.45	0.226	1	1.99115	0.0247552	0.923018	0.412	0.204	1	2.01961	0.426629	1.28419	0.336	0.31	1	1.08387	0.00231633	0.313805	0.408	0.31	1	1.31613	0.426629	0.0092332
Tnnt3	0.0143929	-14.5336	1	0.873	1	1.14548	3.58657e-05	3.33928	1	0.915	0.620046	1.0929	1.22046e-25	-34.5939	1	0.885	2.10994e-21	1.12994	1.62011e-70	10.408	1	0.76	2.80085e-66	1.31579	0.0143929	6.48045e-70
Nrap	0.308678	-2.98545	0.4	0.494	1	0.809717	0.790437	-33.0354	0.412	0.387	1	1.0646	0.157597	-8.96477	0.621	0.523	1	1.18738	0.00269768	-16.9273	0.474	0.361	1	1.31302	0.790437	0.0107471
Ptp4a2	0.373244	-0.518719	0.15	0.226	1	0.663717	0.849929	-0.253528	0.235	0.208	1	1.12981	0.0551026	0.498217	0.388	0.317	1	1.22397	0.000469392	0.273623	0.43	0.328	1	1.31098	0.849929	0.00187625
Serf2	0.0110775	0.408102	0.45	0.222	1	2.02703	0.510118	0.327415	0.176	0.131	1	1.34351	0.00954129	0.786237	0.431	0.332	1	1.29819	0.002652	-0.267688	0.43	0.328	1	1.31098	0.510118	0.0105659
Pxn	0.477875	-0.772265	0.3	0.363	1	0.826446	0.645965	-0.629901	0.471	0.423	1	1.11348	0.260814	-3.9865	0.483	0.432	1	1.11806	0.00102462	-4.38629	0.447	0.341	1	1.31085	0.645965	0.00409219
Kidins220	0.650289	-0.451606	0.25	0.288	1	0.868056	0.175091	0.6581	0.412	0.27	1	1.52593	0.42254	0.65765	0.405	0.363	1	1.1157	0.00257856	-0.540311	0.39	0.298	1	1.30872	0.650289	0.0102744
Ckmt2	0.511977	-5.77366	0.3	0.344	1	0.872093	0.742596	-1.02389	0.294	0.248	1	1.18548	0.0859655	-1.17643	0.19	0.27	1	0.703704	0.0161969	-2.43562	0.32	0.246	1	1.30081	0.742596	0.0632304
Des	0.0407129	-11.6508	0.65	0.394	1	1.64975	0.323116	-1.4236	0.412	0.306	1	1.34641	0.00357698	-24.8616	0.69	0.556	1	1.24101	9.23756e-06	-10.0353	0.68	0.524	0.159699	1.29771	0.323116	3.69497e-05
Map4	0.514559	-10.1626	0.7	0.673	1	1.04012	0.281815	-1.40311	0.647	0.626	1	1.03355	0.0174347	-11.3402	0.845	0.738	1	1.14499	3.77224e-06	-1.05965	0.737	0.568	0.0652145	1.29754	0.514559	1.50889e-05
Ckm	0.00943181	-23.5872	0.95	0.834	1	1.13909	1.16446e-05	-5.74618	1	0.85	0.201312	1.17647	2.15927e-18	-241.902	1	0.848	3.73295e-14	1.17925	3.82508e-52	-6.31928	1	0.771	6.61279e-48	1.29702	0.00943181	1.53003e-51
Atp2a1	3.52685e-05	-14.0039	1	0.862	0.609722	1.16009	5.25655e-08	-17.1929	1	0.912	0.000908753	1.09649	1.08032e-22	-6.75201	1	0.893	1.86766e-18	1.11982	2.21788e-58	-35.6148	1	0.777	3.83427e-54	1.287	3.52685e-05	8.87152e-58
Kif1b	0.936071	-0.709025	0.7	0.648	1	1.08025	0.0418345	-1.25724	0.824	0.668	1	1.23353	7.59457e-07	-11.3275	0.922	0.775	0.0131295	1.18968	2.00702e-10	-0.961295	0.82	0.638	3.46973e-06	1.28527	0.936071	8.02806e-10
Flnc	0.983632	-8.17467	0.2	0.216	1	0.925926	0.0958341	-31.9472	0.529	0.323	1	1.63777	0.000282537	-41.7887	0.586	0.42	1	1.39524	0.00181804	-69.8881	0.452	0.352	1	1.28409	0.983632	0.00112967
Celf2	0.228709	-3.84096	0.45	0.349	1	1.2894	0.0474044	0.885524	0.471	0.279	1	1.68817	2.69525e-06	0.543143	0.638	0.448	0.0465954	1.42411	0.000121098	-8.43274	0.601	0.469	1	1.28145	0.228709	1.07809e-05
Smtn	0.245315	3.23888	0.35	0.252	1	1.38889	0.0218835	0.936593	0.471	0.261	1	1.8046	3.90966e-05	-0.472154	0.578	0.357	0.675903	1.61905	0.00091844	-0.681988	0.474	0.371	1	1.27763	0.245315	0.000156377
Nfib	0.890397	1.16841	0.5	0.529	1	0.94518	0.720739	-1.40491	0.353	0.439	1	0.8041	0.253893	-2.16762	0.655	0.569	1	1.15114	6.38765e-05	-1.93058	0.658	0.517	1	1.27273	0.890397	0.000255482
Slc38a2	0.34829	0.394643	0.3	0.226	1	1.32743	0.000696093	-32.7848	0.529	0.21	1	2.51905	0.000851745	-9.00901	0.517	0.368	1	1.40489	0.000451432	-12.8155	0.421	0.331	1	1.2719	0.34829	0.00180451
Txnip	0.966595	-5.31341	0.55	0.526	1	1.04563	0.0196903	1.26478	0.647	0.463	1	1.39741	0.000517984	-1.56204	0.534	0.416	1	1.28365	0.00379737	-3.5098	0.412	0.324	1	1.2716	0.966595	0.00207032
Taf1d	0.987083	-3.23199	0.4	0.402	1	0.995025	0.0152094	1.00849	0.471	0.272	1	1.73162	0.0328495	1.21618	0.534	0.441	1	1.21088	3.57934e-05	-6.62711	0.592	0.467	0.618797	1.26767	0.987083	0.000143166
Nmrk2	0.955685	-1.07244	0.15	0.145	1	1.03448	0.124148	-10.8968	0.412	0.233	1	1.76824	0.00111311	-1.63541	0.362	0.229	1	1.58079	0.149999	-1.55973	0.175	0.139	1	1.25899	0.955685	0.00444502
Rock2	0.601085	-0.470644	0.5	0.409	1	1.22249	0.24457	-1.10298	0.529	0.372	1	1.42204	0.0124595	0.626491	0.483	0.391	1	1.23529	0.00113648	-0.998551	0.491	0.391	1	1.25575	0.601085	0.00453819
Enah	0.653045	-0.769002	0.15	0.181	1	0.828729	0.540743	-0.720726	0.235	0.169	1	1.39053	0.0112034	-8.15139	0.414	0.315	1	1.31429	0.00424664	-41.6203	0.404	0.322	1	1.25466	0.653045	0.0168786
Camk2d	0.334074	-0.851311	0.3	0.205	1	1.46341	0.000403535	0.487855	0.471	0.156	1	3.01923	0.182024	-1.60079	0.345	0.293	1	1.17747	0.00588384	21.176	0.39	0.311	1	1.25402	0.334074	0.00161316
Tnrc6b	0.612078	-3.28984	0.45	0.499	1	0.901804	0.264556	-0.766019	0.529	0.422	1	1.25355	0.558086	-0.460924	0.569	0.564	1	1.00887	0.000159104	0.790878	0.579	0.463	1	1.25054	0.612078	0.000636265
Xpo6	0.782893	-0.437815	0.35	0.317	1	1.1041	0.641131	-0.547989	0.471	0.44	1	1.07045	0.414042	-0.513054	0.569	0.506	1	1.12451	0.00194082	-0.347179	0.522	0.418	1	1.2488	0.782893	0.00774072
Stub1	0.417189	-0.585302	0.15	0.22	1	0.681818	0.828105	0.825269	0.353	0.382	1	0.924084	1.52001e-05	-5.42404	0.578	0.408	0.262779	1.41667	0.00480703	1.14731	0.408	0.327	1	1.24771	0.828105	6.07989e-05
Klhl24	0.035297	-1.05608	0.1	0.333	1	0.3003	0.112134	0.501505	0.353	0.211	1	1.67299	0.0585231	0.694875	0.397	0.326	1	1.21779	0.00680511	0.353036	0.373	0.299	1	1.24749	0.112134	0.0269439
Ano6	0.0135706	0.48805	0.55	0.283	1	1.94346	0.0461012	0.57825	0.412	0.234	1	1.76068	0.0013744	1.04036	0.422	0.294	1	1.43537	0.00987204	0.495593	0.351	0.282	1	1.24468	0.0461012	0.00548629
Ube2d3	0.89887	-0.873802	0.4	0.385	1	1.03896	0.577287	-0.467814	0.353	0.28	1	1.26071	0.504461	1.71984	0.414	0.392	1	1.05612	0.00169375	-3.077	0.513	0.413	1	1.24213	0.89887	0.0067578
Ogt	0.201506	-1.18831	0.7	0.631	1	1.10935	0.00730431	1.11722	0.765	0.56	1	1.36607	9.42972e-06	-0.800869	0.871	0.754	0.163021	1.15517	9.46061e-12	1.32857	0.807	0.65	1.63555e-07	1.24154	0.201506	3.78424e-11
Zranb1	0.320387	-0.838917	0.25	0.333	1	0.750751	0.161781	0.634059	0.412	0.306	1	1.34641	0.066309	-0.799169	0.276	0.369	1	0.747967	0.00641814	0.264574	0.412	0.332	1	1.24096	0.320387	0.0254264
Dlgap4	0.354813	-1.63805	0.4	0.301	1	1.3289	0.523261	-7.68757	0.353	0.339	1	1.0413	0.00148739	-10.9008	0.621	0.464	1	1.33836	0.00357411	-9.91212	0.504	0.407	1	1.23833	0.523261	0.0059363
Zfp950	0.505946	-0.292344	0.2	0.141	1	1.41844	0.0149988	0.830834	0.235	0.081	1	2.90123	0.059767	0.284948	0.267	0.203	1	1.31527	0.0498095	0.410078	0.276	0.223	1	1.23767	0.505946	0.0586589
Rbfox2	0.393836	-1.44045	0.3	0.351	1	0.854701	0.241646	0.531729	0.529	0.41	1	1.29024	0.0379493	-0.271024	0.578	0.474	1	1.21941	0.0086337	-1.08138	0.5	0.404	1	1.23762	0.393836	0.0340901
Kcnq4	0.901687	-0.286627	0.2	0.181	1	1.10497	2.19662e-05	1.46715	0.471	0.135	0.379752	3.48889	0.0155899	0.376909	0.259	0.173	1	1.49711	0.0875014	-1.01464	0.241	0.195	1	1.2359	0.901687	8.78619e-05
Mafg	0.0161329	0.75105	0.5	0.243	1	2.05761	0.011627	1.11711	0.412	0.185	1	2.22703	2.26825e-05	0.52036	0.483	0.315	0.392134	1.53333	0.0114867	0.448385	0.36	0.292	1	1.23288	0.0161329	9.07267e-05
Cbfa2t3	0.00287098	2.33422	0.3	0.102	1	2.94118	0.521558	-5.88437	0.059	0.105	1	0.561905	0.00239163	0.330678	0.25	0.147	1	1.70068	0.170334	-0.568198	0.175	0.142	1	1.23239	0.521558	0.00953226
Acta1	0.00129946	-2.16517	1	0.83	1	1.20482	5.24814e-05	4.35109	1	0.88	0.907299	1.13636	4.87333e-20	-267.87	1	0.856	8.42501e-16	1.16822	5.85175e-52	-63.0261	0.996	0.821	1.01165e-47	1.21315	0.00129946	2.3407e-51
Rbm5	0.667843	4.55387	0.4	0.51	1	0.784314	0.0338249	1.21309	0.647	0.535	1	1.20935	0.0963747	2.541	0.664	0.607	1	1.0939	9.06719e-06	0.390288	0.697	0.575	0.156754	1.21217	0.667843	3.62683e-05
Tcap	0.343184	-12.2114	0.75	0.73	1	1.0274	0.481294	2.61467	0.471	0.578	1	0.814879	0.899009	-19.2628	0.784	0.755	1	1.03841	0.0519374	-9.82752	0.575	0.481	1	1.19543	0.899009	0.192118
Pnisr	0.468486	-1.04929	0.55	0.707	1	0.777935	8.88391e-05	2.28456	0.941	0.717	1	1.31241	0.00488539	-0.729661	0.897	0.787	1	1.13977	3.86933e-08	-2.01926	0.851	0.714	0.00066893	1.19188	0.468486	1.54773e-07
Anapc5	0.173718	-1.07262	0.25	0.388	1	0.64433	0.000272611	3.2535	0.706	0.362	1	1.95028	0.220058	-0.334104	0.448	0.387	1	1.15762	0.0162344	0.454326	0.447	0.376	1	1.18883	0.220058	0.00109
Dvl1	0.875998	-1.44932	0.35	0.329	1	1.06383	0.0437816	0.639002	0.588	0.357	1	1.64706	0.102311	0.572833	0.517	0.428	1	1.20794	0.0334562	-0.731703	0.482	0.406	1	1.18719	0.875998	0.127257
Clec2d	0.961968	-1.88352	0.45	0.408	1	1.10294	0.0155341	0.92678	0.471	0.246	1	1.91463	0.765229	-0.417615	0.414	0.417	1	0.992806	0.0927589	-0.315181	0.307	0.259	1	1.18533	0.961968	0.0607034
Rsrp1	0.077359	-8.06431	1	0.912	1	1.09649	3.36949e-06	10.9673	1	0.89	0.0582517	1.1236	1.40628e-10	-5.3411	0.991	0.899	2.43118e-06	1.10234	3.41566e-37	-3.88064	0.996	0.846	5.90499e-33	1.1773	0.077359	1.36626e-36
Kcnq1ot1	0.370948	-2.59308	0.8	0.744	1	1.07527	0.00907936	-8.63164	0.824	0.689	1	1.19594	0.016003	-1.73022	0.871	0.828	1	1.05193	1.21646e-14	-25.516	0.904	0.768	2.10302e-10	1.17708	0.370948	4.86585e-14
Slc25a36	0.331602	-0.91547	0.2	0.283	1	0.706714	0.290327	0.26006	0.353	0.236	1	1.49576	0.216949	0.282507	0.379	0.335	1	1.13134	0.0642821	-0.393678	0.399	0.339	1	1.17699	0.331602	0.233381
Dot1l	0.116037	-0.794228	0.65	0.424	1	1.53302	0.509827	-24.0696	0.529	0.446	1	1.1861	0.740606	-3.66541	0.56	0.575	1	0.973913	0.0592865	-2.42453	0.557	0.474	1	1.17511	0.740606	0.216878
Zfp638	0.0918169	-2.30518	0.15	0.317	1	0.473186	0.128902	-0.581442	0.529	0.336	1	1.5744	0.0628036	1.20755	0.457	0.389	1	1.17481	0.0196429	0.61072	0.43	0.366	1	1.17486	0.128902	0.0762867
Ttn	0.659877	-346.783	1	0.903	1	1.10742	0.0118207	-457.24	1	0.94	1	1.06383	1.67827e-08	-Inf	1	0.939	0.000290139	1.06496	5.86434e-25	-403.499	1	0.853	1.01383e-20	1.17233	0.659877	2.34573e-24
Hdac4	0.995075	-1.21858	0.25	0.235	1	1.06383	0.291875	-0.548327	0.118	0.218	1	0.541284	0.0033335	0.328157	0.397	0.284	1	1.39789	0.161726	0.30408	0.228	0.195	1	1.16923	0.995075	0.0132675
Eif4a2	0.620995	-0.961904	0.25	0.286	1	0.874126	0.0390164	3.35435	0.471	0.276	1	1.70652	0.244707	-0.281573	0.44	0.389	1	1.13111	0.0483502	0.462867	0.43	0.369	1	1.16531	0.620995	0.147167
Mybpc1	0.807063	-23.6148	0.45	0.514	1	0.875486	0.665131	-18.5976	0.706	0.669	1	1.05531	1.07315e-06	-60.0426	0.922	0.811	0.0185527	1.13687	0.0615077	-15.9755	0.697	0.603	1	1.15589	0.807063	4.2926e-06
Map2k3	0.0414941	-0.675222	0	0.174	1	0	0.313092	0.283629	0.235	0.15	1	1.56667	0.0133827	0.730548	0.319	0.229	1	1.39301	0.243353	0.371357	0.211	0.183	1	1.15301	0.313092	0.0524656
Csnk1a1	0.785077	-2.64023	0.4	0.461	1	0.867679	0.999584	-0.914211	0.353	0.356	1	0.991573	0.0146887	-0.591875	0.664	0.541	1	1.22736	0.0207008	0.346457	0.605	0.527	1	1.14801	0.999584	0.0574729
Pabpn1	0.349729	-0.73794	0.3	0.43	1	0.697674	0.0055465	-0.454419	0.765	0.47	1	1.62766	0.289764	0.683697	0.612	0.57	1	1.07368	0.0212959	0.406133	0.539	0.471	1	1.14437	0.349729	0.0220021
Luc7l3	0.497935	0.870945	0.5	0.495	1	1.0101	0.000888649	2.27995	0.882	0.549	1	1.60656	0.0394881	-0.538943	0.681	0.609	1	1.11823	0.00157483	0.856477	0.675	0.59	1	1.14407	0.497935	0.00354986
Zbtb20	0.895767	-9.57691	0.7	0.786	1	0.890585	0.00412546	-3.43446	0.882	0.72	1	1.225	0.77724	-7.77368	0.897	0.875	1	1.02514	1.22462e-05	-10.837	0.93	0.813	0.211712	1.14391	0.895767	4.89837e-05
Luc7l2	0.142076	-19.0006	0.9	0.88	1	1.02273	0.645462	12.3742	0.882	0.878	1	1.00456	2.29285e-06	1.07389	0.966	0.94	0.0396388	1.02766	1.27982e-21	-4.30992	0.982	0.859	2.21255e-17	1.14319	0.645462	5.11928e-21
Tead1	0.373372	-6.29276	0.7	0.519	1	1.34875	0.112333	-1.50964	0.647	0.489	1	1.32311	0.191269	-2.81141	0.681	0.641	1	1.0624	0.0276444	-7.87818	0.618	0.543	1	1.13812	0.373372	0.106076
Cdip1	0.442069	-0.432672	0.4	0.293	1	1.36519	0.023365	1.49587	0.471	0.27	1	1.74444	0.0044784	0.315724	0.457	0.353	1	1.29462	0.200892	0.300135	0.36	0.317	1	1.13565	0.442069	0.0177936
Ddx17	0.548719	-4.56694	0.55	0.625	1	0.88	0.0164297	2.15329	0.765	0.502	1	1.5239	0.00288384	0.90651	0.819	0.717	1	1.14226	0.00185416	-0.936365	0.737	0.657	1	1.12177	0.548719	0.00739606
Eif4g1	0.638854	-0.35794	0.4	0.337	1	1.18694	0.0395279	0.971072	0.529	0.328	1	1.6128	0.0756767	1.38797	0.44	0.376	1	1.17021	0.17375	-0.271407	0.395	0.353	1	1.11898	0.638854	0.148982
Rb1cc1	0.441661	-1.01583	0.6	0.459	1	1.30719	0.792939	-0.807661	0.412	0.457	1	0.901532	0.175533	-0.381073	0.569	0.51	1	1.11569	0.122041	-2.98466	0.478	0.432	1	1.10648	0.792939	0.405848
Grina	0.540179	0.840111	0.3	0.263	1	1.14068	0.22702	1.27156	0.412	0.302	1	1.36424	0.0264819	0.557382	0.431	0.356	1	1.21067	0.227739	-7.5646	0.382	0.347	1	1.10086	0.540179	0.101793
Dst	0.325317	-5.05785	0.75	0.667	1	1.12444	0.117981	-1.04655	0.765	0.71	1	1.07746	0.900524	-5.91293	0.759	0.778	1	0.975578	0.892055	-5.66753	0.715	0.653	1	1.09495	0.900524	0.394783
Tulp4	0.326126	-0.846709	0.15	0.236	1	0.635593	0.380639	-0.746839	0.118	0.199	1	0.592965	0.167029	-0.340423	0.224	0.282	1	0.794326	0.552322	3.64256	0.307	0.285	1	1.07719	0.552322	0.518584
Mdm4	0.137613	-10.2174	0.2	0.339	1	0.589971	0.00184816	-17.7053	0.647	0.335	1	1.93134	0.807449	-6.41448	0.422	0.41	1	1.02927	0.341258	-27.5367	0.412	0.385	1	1.07013	0.807449	0.00737216
Son	0.227455	-7.34168	0.75	0.849	1	0.883392	0.0295672	-8.80511	1	0.831	1	1.20337	0.265321	2.81796	0.922	0.933	1	0.98821	0.0332413	-4.48362	0.925	0.873	1	1.05956	0.265321	0.113126
Mycbp2	0.719782	-1.46395	0.5	0.398	1	1.25628	0.983696	-0.611499	0.412	0.416	1	0.990385	0.847638	-4.89888	0.56	0.535	1	1.04673	0.693762	-0.597342	0.482	0.457	1	1.0547	0.983696	0.991205
Phip	0.991165	-1.50736	0.4	0.389	1	1.02828	0.844433	-0.441761	0.294	0.28	1	1.05	0.307156	3.56989	0.336	0.378	1	0.888889	0.662087	-1.20382	0.399	0.379	1	1.05277	0.991165	0.769568
Tmcc1	0.539217	-0.762863	0.3	0.34	1	0.882353	0.0651891	0.262098	0.471	0.286	1	1.64685	0.00999211	0.397465	0.405	0.302	1	1.34106	0.627235	-0.28319	0.311	0.297	1	1.04714	0.627235	0.0393734
Spag9	0.965164	-2.57819	0.5	0.433	1	1.15473	0.769383	-1.09832	0.353	0.352	1	1.00284	0.114735	-0.285331	0.569	0.49	1	1.16122	0.89982	-1.11751	0.439	0.421	1	1.04276	0.965164	0.385823
Rbm39	0.810238	-2.94607	0.6	0.633	1	0.947867	0.125668	-6.85407	0.647	0.541	1	1.19593	0.190335	2.16697	0.69	0.64	1	1.07812	0.383975	0.938204	0.711	0.683	1	1.041	0.810238	0.415608
Map1b	0.90814	-0.904654	0.1	0.112	1	0.892857	0.0034749	-1.20241	0.176	0.038	1	4.63158	0.0658588	-0.526306	0.25	0.184	1	1.3587	0.965081	-3.02372	0.294	0.283	1	1.03887	0.965081	0.0138273
Prpf4b	0.534959	-0.407434	0.45	0.576	1	0.78125	0.000484594	-0.344896	0.824	0.493	1	1.6714	0.143818	-1.657	0.603	0.68	1	0.886765	0.501854	-0.913771	0.583	0.563	1	1.03552	0.534959	0.00193697
Neat1	0.0136601	-95.7541	1	0.975	1	1.02564	0.114021	-12.9599	1	0.987	1	1.01317	0.00682342	-136.585	0.991	0.995	1	0.99598	3.02134e-08	-220.28	1	0.973	0.000522329	1.02775	0.114021	1.20853e-07
Ccnl2	0.17247	-2.29233	0.75	0.584	1	1.28425	0.340068	-1.07418	0.706	0.569	1	1.24077	0.784181	-1.21121	0.69	0.693	1	0.995671	0.221722	-1.57423	0.675	0.658	1	1.02584	0.784181	0.531042
Nfat5	0.687123	-0.507891	0.35	0.295	1	1.18644	0.263339	-20.5549	0.353	0.261	1	1.35249	0.086906	-11.7592	0.466	0.403	1	1.15633	0.779934	-2.19599	0.43	0.423	1	1.01655	0.779934	0.304877
Hnrnpa2b1	0.24551	-1.28607	0.35	0.458	1	0.764192	0.0393099	0.864998	0.588	0.346	1	1.69942	0.216443	-0.519805	0.56	0.484	1	1.15702	0.590265	-0.400688	0.487	0.482	1	1.01037	0.590265	0.148208
Ddx5	0.455303	-7.75328	0.85	0.841	1	1.0107	0.00957732	-4.04842	1	0.804	1	1.24378	0.416829	-6.43152	0.776	0.764	1	1.01571	0.14935	-0.6843	0.754	0.747	1	1.00937	0.455303	0.0377624
Med13	0.325261	0.456543	0.3	0.208	1	1.44231	0.757419	-0.978996	0.235	0.197	1	1.19289	0.0828415	0.445424	0.328	0.255	1	1.28627	0.982181	-0.378516	0.228	0.226	1	1.00885	0.982181	0.292417
Rab14	0.915211	-0.342842	0.25	0.231	1	1.08225	0.738236	-0.374124	0.176	0.203	1	0.866995	0.642778	-0.267017	0.31	0.284	1	1.09155	0.902274	0.370633	0.307	0.305	1	1.00656	0.915211	0.983716
Car3	0.778273	-48.1233	0.55	0.425	1	1.29412	0.708859	-16.4814	0.471	0.415	1	1.13494	0.893125	-69.0661	0.457	0.431	1	1.06032	0.696321	-52.7021	0.175	0.174	1	1.00575	0.893125	0.991495
Ptprd	0.817855	-0.647913	0.1	0.12	1	0.833333	0.00521073	0.506813	0.294	0.095	1	3.09474	0.0343396	-2.23216	0.293	0.211	1	1.38863	0.96415	-0.510533	0.219	0.218	1	1.00459	0.96415	0.0206806
Gm42418	0.812674	-156.347	1	0.987	1	1.01317	0.0359084	-151.459	1	1	1	1	1.06647e-05	-Inf	1	1	0.184371	1	0.105909	-824.699	1	1	1	1	0.812674	4.26581e-05
Lars2	0.232749	-6.23431	0.5	0.619	1	0.807754	0.0146896	-19.8467	0.765	0.608	1	1.25822	0.0720143	-39.6671	0.69	0.598	1	1.15385	0.535251	-189.658	0.654	0.66	1	0.990909	0.535251	0.0574763
mt-Co3	0.0726891	-1.1892	0.6	0.409	1	1.46699	0.677348	-1.88755	0.294	0.273	1	1.07692	0.497843	-2.44422	0.543	0.524	1	1.03626	0.639128	4.46161	0.395	0.399	1	0.989975	0.677348	0.260563
2010111I01Rik	0.234914	-0.801389	0.6	0.417	1	1.43885	0.0581938	-2.33212	0.471	0.306	1	1.53922	0.349305	-8.26547	0.543	0.486	1	1.11728	0.392509	-2.93521	0.452	0.46	1	0.982609	0.392509	0.213233
Fgfr1	0.158996	-1.52542	0.15	0.311	1	0.482315	0.46078	0.347177	0.235	0.186	1	1.26344	0.297767	-0.56482	0.353	0.4	1	0.8825	0.563566	-0.470928	0.39	0.402	1	0.970149	0.563566	0.499745
mt-Atp6	0.522619	-1.06199	0.35	0.284	1	1.23239	0.957603	-0.27613	0.176	0.166	1	1.06024	0.128438	1.45172	0.379	0.315	1	1.20317	0.705228	-1.82257	0.224	0.232	1	0.965517	0.957603	0.422977
Atp1b1	0.879035	-1.3159	0.2	0.205	1	0.97561	0.70131	-1.50414	0.118	0.146	1	0.808219	0.474315	-2.23146	0.25	0.212	1	1.17925	0.583543	-2.62458	0.228	0.237	1	0.962025	0.879035	0.923633
Gm47283	0.404831	-52.9893	0.65	0.518	1	1.25483	0.055288	-50.9915	0.941	0.796	1	1.18216	0.634407	-45.1923	0.819	0.848	1	0.965802	0.128675	-35.0688	0.579	0.603	1	0.960199	0.634407	0.203478
Ttc14	0.272496	-0.552256	0.25	0.378	1	0.661376	0.446229	1.02116	0.353	0.321	1	1.09969	0.00182266	0.313886	0.629	0.472	1	1.33263	0.468215	3.03155	0.465	0.486	1	0.95679	0.468215	0.00727073
Fus	0.899509	6.53301	0.45	0.45	1	1	0.699392	-0.822745	0.471	0.382	1	1.23298	0.43025	-0.578568	0.491	0.52	1	0.944231	0.22345	-1.37686	0.504	0.531	1	0.949153	0.899509	0.636355
Huwe1	0.443103	0.691316	0.3	0.282	1	1.06383	0.824675	-0.408103	0.353	0.303	1	1.16502	0.386407	-0.275618	0.328	0.361	1	0.908587	0.395489	-0.250337	0.316	0.333	1	0.948949	0.824675	0.85825
Prrc2c	0.94216	-0.512785	0.3	0.268	1	1.1194	0.0630055	-0.296736	0.471	0.254	1	1.85433	0.261493	0.361022	0.371	0.321	1	1.15576	0.368063	-0.585714	0.316	0.333	1	0.948949	0.94216	0.229188
Ccnl1	0.948137	-0.660745	0.35	0.339	1	1.03245	0.860615	-0.48468	0.294	0.282	1	1.04255	0.612875	-0.2786	0.397	0.423	1	0.938534	0.487533	-12.783	0.434	0.46	1	0.943478	0.948137	0.93103
Rtn4	0.719483	-0.282772	0.25	0.206	1	1.21359	0.160643	0.354458	0.294	0.169	1	1.73964	0.820444	-0.708251	0.216	0.206	1	1.04854	0.323637	-1.25463	0.281	0.299	1	0.939799	0.820444	0.50365
Tns1	0.0255487	-2.68817	0.15	0.404	1	0.371287	0.796066	-1.70811	0.294	0.332	1	0.885542	0.014931	-9.70559	0.474	0.361	1	1.31302	0.331698	-1.39186	0.325	0.346	1	0.939306	0.796066	0.0583996
Actn2	0.936538	0.382441	0.15	0.169	1	0.887574	0.120714	-1.62813	0	0.125	1	0	0.912857	-3.52234	0.267	0.257	1	1.03891	0.410803	-4.25232	0.206	0.221	1	0.932127	0.936538	0.402249
AC149090.1	0.398868	-1.25695	0.15	0.228	1	0.657895	0.296462	-0.75842	0.529	0.382	1	1.38482	0.0255086	-5.93765	0.664	0.56	1	1.18571	0.590066	-3.63236	0.461	0.496	1	0.929435	0.590066	0.0981962
Tcf4	0.225315	-3.1537	0.6	0.436	1	1.37615	0.667335	-2.46477	0.353	0.379	1	0.931398	0.765395	-0.821133	0.526	0.518	1	1.01544	0.125084	-5.7394	0.518	0.558	1	0.928315	0.765395	0.414044
Bptf	0.94462	0.461192	0.25	0.284	1	0.880282	0.0043681	0.757308	0.529	0.23	1	2.3	0.935467	-0.265882	0.328	0.308	1	1.06494	0.552192	0.373063	0.289	0.312	1	0.926282	0.94462	0.0173582
Psap	0.135737	-8.21351	0.4	0.256	1	1.5625	0.274419	-1.56624	0.235	0.142	1	1.65493	0.72398	-3.74958	0.25	0.23	1	1.08696	0.152836	-18.0579	0.298	0.328	1	0.908537	0.72398	0.442066
Kmt2e	0.319788	-1.54318	0.35	0.459	1	0.762527	0.548083	-0.639167	0.353	0.4	1	0.8825	0.610225	1.80961	0.474	0.444	1	1.06757	0.125489	-1.48597	0.399	0.447	1	0.892617	0.610225	0.415129
Ankrd12	0.103534	-0.813057	0.05	0.193	1	0.259067	0.959088	-0.56891	0.235	0.227	1	1.03524	0.0284777	-1.23144	0.147	0.234	1	0.628205	0.228947	-0.715461	0.224	0.253	1	0.885375	0.959088	0.109137
Adamtsl5	0.377464	0.286957	0.15	0.094	1	1.59574	0.115305	-0.700363	0	0.128	1	0	0.84973	0.30375	0.164	0.161	1	1.01863	0.385938	-0.301778	0.123	0.14	1	0.878571	0.84973	0.387403
Iqgap1	0.835185	-1.82451	0.3	0.309	1	0.970874	0.604033	-1.56604	0.118	0.181	1	0.651934	0.270462	-0.360886	0.397	0.361	1	1.09972	0.0195182	-1.60833	0.377	0.431	1	0.87471	0.835185	0.0758164
mt-Co1	0.44863	-11.7793	0.35	0.456	1	0.767544	0.391025	0.490243	0.294	0.222	1	1.32432	0.0887154	-15.1767	0.526	0.443	1	1.18736	0.0687636	-13.377	0.338	0.389	1	0.868895	0.44863	0.247962
Itga7	0.0201163	0.319653	0.35	0.157	1	2.2293	0.13965	-2.52553	0.353	0.204	1	1.73039	0.262628	-3.20955	0.302	0.256	1	1.17969	0.121878	-3.17378	0.254	0.293	1	0.866894	0.262628	0.0780695
Macf1	0.618054	-11.2797	0.3	0.24	1	1.25	0.149717	-4.18649	0.059	0.196	1	0.30102	0.146902	-33.3074	0.44	0.363	1	1.21212	0.0125251	-17.6642	0.338	0.395	1	0.855696	0.618054	0.0491671
Trio	0.145531	-2.45348	0.05	0.173	1	0.289017	0.94869	0.764079	0.176	0.188	1	0.93617	0.279973	-0.61939	0.172	0.208	1	0.826923	0.187096	-1.41113	0.197	0.231	1	0.852814	0.94869	0.466928
Top1	0.406006	-0.343333	0.1	0.167	1	0.598802	0.922875	-0.323943	0.118	0.123	1	0.95935	0.526953	-0.300412	0.207	0.18	1	1.15	0.213312	-0.485345	0.189	0.222	1	0.851351	0.922875	0.61699
Lmod2	0.0632742	-5.11211	0	0.149	1	0	0.478334	-0.54176	0.059	0.111	1	0.531532	0.343723	-7.72183	0.224	0.269	1	0.832714	0.0957292	-9.89627	0.149	0.188	1	0.792553	0.478334	0.230072
2810474O19Rik	0.0191535	-8.26343	0	0.219	1	0	0.350205	-63.4292	0.118	0.2	1	0.59	0.338525	-65.4802	0.371	0.314	1	1.18153	0.00315943	-38.1653	0.232	0.319	1	0.727273	0.350205	0.012578
Atp2b1	0.211636	-1.42335	0.1	0.21	1	0.47619	0.370271	-0.816791	0.118	0.201	1	0.587065	0.531838	-0.533771	0.19	0.213	1	0.892019	0.000697749	-2.48182	0.211	0.308	1	0.685065	0.531838	0.00278808
Fhl1	0.281061	-10.4406	0.1	0.195	1	0.512821	0.065429	-8.77383	0	0.168	1	0	0.0583505	-26.9394	0.155	0.235	1	0.659574	0.0238909	-3.5314	0.11	0.162	1	0.679012	0.281061	0.092193
Coq8a	0.0923048	-1.11901	0.05	0.199	1	0.251256	0.782287	-0.755463	0.176	0.194	1	0.907216	0.0807858	-3.10876	0.172	0.239	1	0.719665	0.00533433	-4.65848	0.123	0.191	1	0.643979	0.782287	0.0211672
Ahnak	0.0625296	-1.92995	0.1	0.299	1	0.334448	0.459427	-3.54735	0.176	0.274	1	0.642336	0.511904	-1.57871	0.353	0.364	1	0.96978	1.61747e-06	-17.8796	0.241	0.387	0.0279628	0.622739	0.511904	6.46986e-06
Nrp1	0.687926	-0.338075	0.15	0.127	1	1.1811	0.533868	0.597774	0.176	0.128	1	1.375	0.0626333	-0.570208	0.086	0.152	1	0.565789	0.00109439	-1.01201	0.123	0.211	1	0.582938	0.687926	0.00437037
Ubc	0.905453	-0.29822	0.1	0.106	1	0.943396	0.615913	0.383163	0.118	0.087	1	1.35632	0.605771	-1.10736	0.095	0.109	1	0.87156	0.00900545	-0.530176	0.083	0.145	1	0.572414	0.905453	0.0355381
Myh1	0.752861	-59.5823	0.35	0.331	1	1.0574	0.076607	-61.78	0.235	0.394	1	0.596447	0.000582363	-92.1327	0.405	0.529	1	0.765595	1.48189e-11	-80.6681	0.25	0.441	2.5619e-07	0.566893	0.752861	5.92757e-11
Rrbp1	0.903953	-1.36533	0.1	0.106	1	0.943396	0.604454	-5.74051	0.059	0.101	1	0.584158	0.255335	-1.7057	0.112	0.145	1	0.772414	4.15622e-05	-1.53165	0.132	0.243	0.718527	0.54321	0.903953	0.000166238
Zeb2	0.572732	-5.25456	0.25	0.284	1	0.880282	0.813763	-8.16376	0.235	0.208	1	1.12981	0.00800047	-3.48092	0.138	0.236	1	0.584746	3.54428e-10	-5.85447	0.189	0.377	6.12735e-06	0.501326	0.813763	1.41771e-09
Runx1	0.394433	-0.868107	0.05	0.109	1	0.458716	0.0812545	-1.74197	0.176	0.067	1	2.62687	0.689684	-5.81812	0.138	0.148	1	0.932432	1.5895e-07	-7.02023	0.092	0.239	0.00274793	0.384937	0.689684	6.35799e-07
