# Supplementary material for: Regenerating human skeletal muscle forms an emerging niche in vivo to support PAX7 cells
Source: Nat Cell Biol. 2023 Nov 2;25(12):1758–73. doi: 10.1038/s41556-023-01271-0 (PMC10709143; doi:10.1038/s41556-023-01271-0)
Supplement: Supplementary file 5 — Tab 1. Meta-analysis datasheet containing all spatial RNA-seq information for ROIs (N = 122) including population identity formatted for upload into Nanostring GeoMx for further analysis. Tabs 2–4. Further output information about target, bioprobes and dataset summary generated from GeoMx. Tabs 5–7. RNA counts used to generate Figs. 6 and 7, and Extended Data Fig. 10. As RNA counts are normalized on the basis of sample input, datasets containing foetal engraftment, hPSC engraftment or all data combined produce slightly different RNA counts and gene cutoffs. Thus, separate tabs are required for accurate analysis. [file 41556_2023_1271_MOESM5_ESM.xlsx]

## Sheet: Sample Info Sheet
Delete this row for uploading into GeoMx. Columns A-M will allow for Target and Factor information for analysis
Sample Name	SlideName	ScanLabel	ROILabel	SegmentLabel	Cell Type	Treatment	PAX7	PAX7- LaminAC	Engraft Fetal ACTC1	Engraft Fetal Chimeric	hPSC Myofiber	Tissue Myofiber	User Title	AOISurfaceArea	AOINucleiCount	ROICoordinateX	ROICoordinateY	RawReads	AlignedReads	DeduplicatedReads	TrimmedReads	StitchedReads	SequencingSaturation	SequencingSetID	UMIQ30	RTSQ30	GeoMxNgsPipelineVersion	ROI_Label	LOT_Human_NGS_Whole_Transcriptome_Atlas_RNA_1_0	ROIID	SegmentID	ScanWidth	ScanHeight	ScanOffsetX	ScanOffsetY	LOQ (Human NGS Whole Transcriptome Atlas RNA_1.0)
Two-month-S1 | 001 | pax7	Two-month	Two-month-S1	001	pax7	Fetal SMPC	None	True	False	False	False	False	False	Engrafted_Fetal_Two-month. PAX7+_rep1	420.454	6	25535	40488	351417	338117	21364	351031	347927	93.6815	A00850:243:HKCC5DSX5	0.9967	0.9968	"GeoMx_NGS_Pipeline_2.3.3.10"	ROI 001	HWTA21004	c47b7009-58d1-4800-927a-0ef49eab31d2	b365a570-7058-4587-a8b1-bf94d6c41261	31564.3	46324.4	602	1414	2.83989
Two-month-S1 | 001 | actc1	Two-month	Two-month-S1	001	actc1	Fetal SMPC	None	False	False	True	False	False	False	Engrafted_Fetal_Two-month. ACTC1+_rep1	1615.51	5	25535	40488	384763	368528	22026	384335	379991	94.0232	A00850:243:HKCC5DSX5	0.997	0.9969	"GeoMx_NGS_Pipeline_2.3.3.10"	ROI 001	HWTA21004	c47b7009-58d1-4800-927a-0ef49eab31d2	0df65032-e418-4dda-80bb-c2919bd41b47	31564.3	46324.4	602	1414	2.46719
Two-month-S1 | 002 | Full ROI	Two-month	Two-month-S1	002	Full ROI	Fetal SMPC	None	False	False	False	True	False	False	Engrafted_Fetal_Two-month. ACTC1-_rep1	11345.6	19	25576	40730	1465574	1413539	79173	1464290	1453707	94.399	A00850:243:HKCC5DSX5	0.9968	0.9967	"GeoMx_NGS_Pipeline_2.3.3.10"	ROI 002	HWTA21004	cd3bd19e-822e-4868-b206-98b27b312b86	0274dc08-b436-467a-b557-b96198fb28dc	31564.3	46324.4	602	1414	10.7039
Two-month-S1 | 003 | Full ROI	Two-month	Two-month-S1	003	Full ROI	Fetal SMPC	None	False	False	True	False	False	False	Engrafted_Fetal_Two-month. ACTC1+_rep2	7289.25	24	26563	27145	1061570	1021539	64391	1060581	1052758	93.6967	A00850:243:HKCC5DSX5	0.9972	0.9971	"GeoMx_NGS_Pipeline_2.3.3.10"	ROI 003	HWTA21004	ce655730-61bd-4475-ac32-faec2816e06c	9f951442-b36a-47a8-828b-917a80e27282	31564.3	46324.4	602	1414	5.79117
Two-month-S1 | 004 | Full ROI	Two-month	Two-month-S1	004	Full ROI	Fetal SMPC	None	False	False	True	False	False	False	Engrafted_Fetal_Two-month. ACTC1-_rep2	13305.8	17	26526	26779	1658919	1598449	100327	1657403	1644497	93.7235	A00850:243:HKCC5DSX5	0.997	0.9969	"GeoMx_NGS_Pipeline_2.3.3.10"	ROI 004	HWTA21004	5ff4fce5-b7d1-4b2e-b329-59c0e1527baa	c8d81618-1185-4d95-8a16-86b5d218b279	31564.3	46324.4	602	1414	11.7325
Two-month-S1 | 005 | Full ROI	Two-month	Two-month-S1	005	Full ROI	Fetal SMPC	None	False	False	True	False	False	False	Engrafted_Fetal_Two-month. ACTC1+_rep3	5423.34	5	25307	27133	646088	621363	40231	645475	639468	93.5254	A00850:243:HKCC5DSX5	0.997	0.9969	"GeoMx_NGS_Pipeline_2.3.3.10"	ROI 005	HWTA21004	c9148c83-38e9-4ff8-9b37-f388d5f2a17e	4581ada8-79af-47fb-898f-4ddb91e5e41c	31564.3	46324.4	602	1414	4.72837
Two-month-S1 | 006 | Full ROI	Two-month	Two-month-S1	006	Full ROI	Fetal SMPC	None	False	False	False	True	False	False	Engrafted_Fetal_Two-month. ACTC1-_rep3	6521.49	9	25466	27062	506736	485878	29006	506268	502448	94.0302	A00850:243:HKCC5DSX5	0.9971	0.9969	"GeoMx_NGS_Pipeline_2.3.3.10"	ROI 006	HWTA21004	3c85d6b4-4ebe-4626-ae71-812a8eb514ae	f1e2a07c-3c70-4b1e-abd2-34ff2ae8f77d	31564.3	46324.4	602	1414	3.122
Two-month-S1 | 007 | Full ROI	Two-month	Two-month-S1	007	Full ROI	Fetal SMPC	None	False	False	False	True	False	False	Engrafted_Fetal_Two-month. ACTC1-_rep4	6142.8	7	25003	27155	579424	557039	40179	578805	573483	92.787	A00850:243:HKCC5DSX5	0.9969	0.9967	"GeoMx_NGS_Pipeline_2.3.3.10"	ROI 007	HWTA21004	46c53ea9-a746-4738-a4a7-c8b9c81502ce	6f0e61ce-c787-45fc-a5e6-ba788c9b1f53	31564.3	46324.4	602	1414	4.69748
Two-month-S1 | 008 | Full ROI	Two-month	Two-month-S1	008	Full ROI	Fetal SMPC	None	False	False	True	False	False	False	Engrafted_Fetal_Two-month. ACTC1+_rep4	4451.42	17	25072	40509	583903	561558	33389	583282	578494	94.0542	A00850:243:HKCC5DSX5	0.997	0.997	"GeoMx_NGS_Pipeline_2.3.3.10"	ROI 008	HWTA21004	15cfe284-514b-432e-8cbc-a80d30bdeceb	d89b0897-2183-4e79-8241-812c48970edb	31564.3	46324.4	602	1414	3.73161
Two-month-S1 | 009 | Full ROI	Two-month	Two-month-S1	009	Full ROI	Fetal SMPC	None	False	False	True	False	False	False	Engrafted_Fetal_Two-month. ACTC1+_rep5	4530.48	29	28883	40977	1325456	1270627	69531	1324023	1309613	94.5278	A00850:243:HKCC5DSX5	0.997	0.9967	"GeoMx_NGS_Pipeline_2.3.3.10"	ROI 009	HWTA21004	b6b9bab1-932c-4dfe-b976-edf26dae6cd3	e9e8e8d1-b16e-490a-bad8-27a42877fd57	31564.3	46324.4	602	1414	9.18247
Two-month-S1 | 010 | Full ROI	Two-month	Two-month-S1	010	Full ROI	Fetal SMPC	None	False	False	False	True	False	False	Engrafted_Fetal_Two-month. ACTC1-_rep5	11594.8	13	24844	15462	1143087	1100529	73351	1141945	1131957	93.3349	A00850:243:HKCC5DSX5	0.9968	0.9968	"GeoMx_NGS_Pipeline_2.3.3.10"	ROI 010	HWTA21004	40502c0f-932e-49b1-ad7a-a54b8e53c2df	a9ba895b-1ce4-4554-85fa-3c10351e3e75	31564.3	46324.4	602	1414	8.75951
Two-month-S1 | 011 | human nuclei	Two-month	Two-month-S1	011	human nuclei	Fetal SMPC	None	False	True	False	False	False	False	Engrafted_Fetal_Two-month. PAX7-_rep1	2606.08	67	26275	26541	882987	850808	46662	882133	875817	94.5156	A00850:243:HKCC5DSX5	0.997	0.9967	"GeoMx_NGS_Pipeline_2.3.3.10"	ROI 011	HWTA21004	eab5e3c7-333e-4125-bba4-0428fc173e54	333a733e-96c4-47c9-ab12-27df5ae9e3dc	31564.3	46324.4	602	1414	4.28791
Four-month-S1 | 001 | Pax7	Four-month	Four-month-S1	001	Pax7	Fetal SMPC	None	True	False	False	False	False	False	Engrafted_Fetal_Four-month. PAX7+_rep1	386.505	2	30150	53743	361913	347575	19636	361561	358466	94.3506	A00850:243:HKCC5DSX5	0.9969	0.9967	"GeoMx_NGS_Pipeline_2.3.3.10"	ROI 001	HWTA21004	ec89820f-4bcc-4a02-a4eb-8dee9de0a355	bf08d3cf-75e3-4ad8-bcfd-4231ea9e4966	33412.9	53718.6	7869	5908	2.29101
Four-month-S1 | 001 | Actc1	Four-month	Four-month-S1	001	Actc1	Fetal SMPC	None	False	False	True	False	False	False	Engrafted_Fetal_Four-month. ACTC1-_rep1	26098.1	52	30150	53743	5468198	5257140	269143	5462308	5417967	94.8804	A00850:243:HKCC5DSX5	0.9971	0.997	"GeoMx_NGS_Pipeline_2.3.3.10"	ROI 001	HWTA21004	ec89820f-4bcc-4a02-a4eb-8dee9de0a355	fe2a5402-3b36-44e0-8f9a-8dd10b133c6c	33412.9	53718.6	7869	5908	27.2379
Four-month-S1 | 002 | Pax7	Four-month	Four-month-S1	002	Pax7	Fetal SMPC	None	True	False	False	False	False	False	Engrafted_Fetal_Four-month. PAX7+_rep2	335.184	6	30420	41176	322626	309114	20105	322232	318854	93.4959	A00850:243:HKCC5DSX5	0.9967	0.9963	"GeoMx_NGS_Pipeline_2.3.3.10"	ROI 002	HWTA21004	a38ae174-47e9-449c-a7bf-422ac57139a7	f3aab66b-1a22-4d9c-b8a0-5bef86fc13b7	33412.9	53718.6	7869	5908	2.56218
Four-month-S1 | 003 | human nuclei	Four-month	Four-month-S1	003	human nuclei	Fetal SMPC	None	False	True	False	False	False	False	Engrafted_Fetal_Four-month. PAX7-_rep1	2763.87	91	30959	39739	955908	920049	51508	954821	947953	94.4016	A00850:243:HKCC5DSX5	0.997	0.9969	"GeoMx_NGS_Pipeline_2.3.3.10"	ROI 003	HWTA21004	0a2ed551-c5e6-4ef2-805f-fb9d37f9ba38	0fdf179c-dd1d-4668-9020-f37bfdfce3bd	33412.9	53718.6	7869	5908	5.85793
Four-month-S1 | 004 | Pax7	Four-month	Four-month-S1	004	Pax7	Fetal SMPC	None	True	False	False	False	False	False	Engrafted_Fetal_Four-month. PAX7+_rep3	553.22	7	32454	27330	528538	508235	29552	528047	523499	94.1854	A00850:243:HKCC5DSX5	0.9967	0.9967	"GeoMx_NGS_Pipeline_2.3.3.10"	ROI 004	HWTA21004	ba467fc0-ed46-48aa-8c12-474abe6f3c61	e3b92d01-602b-4064-80d6-2c6cd66fd17c	33412.9	53718.6	7869	5908	4.01489
Four-month-S1 | 004 | Actc1	Four-month	Four-month-S1	004	Actc1	Fetal SMPC	None	False	False	True	False	False	False	Engrafted_Fetal_Four-month. ACTC1+_rep1	2315.36	2	32454	27330	886998	853074	52164	886317	878751	93.8852	A00850:243:HKCC5DSX5	0.997	0.9969	"GeoMx_NGS_Pipeline_2.3.3.10"	ROI 004	HWTA21004	ba467fc0-ed46-48aa-8c12-474abe6f3c61	c0b99afb-3b72-4aa1-956f-380e856cbf3f	33412.9	53718.6	7869	5908	6.77601
Four-month-S1 | 005 | Full ROI	Four-month	Four-month-S1	005	Full ROI	Fetal SMPC	None	False	False	False	True	False	False	Engrafted_Fetal_Four-month. ACTC1-_rep2	9301.3	26	33905	13615	1572587	1512786	90259	1571250	1559150	94.0336	A00850:243:HKCC5DSX5	0.9971	0.997	"GeoMx_NGS_Pipeline_2.3.3.10"	ROI 005	HWTA21004	d44de0d6-afbd-4dbe-9025-c74af07e74f1	34e1e57d-4679-47bf-abcf-f190922a6174	33412.9	53718.6	7869	5908	11.8281
Four-month-S1 | 007 | human nuclei	Four-month	Four-month-S1	007	human nuclei	Fetal SMPC	None	False	True	False	False	False	False	Engrafted_Fetal_Four-month. PAX7-_rep2	5889.38	115	31900	26216	2137448	2057402	114249	2135540	2119339	94.4469	A00850:243:HKCC5DSX5	0.9974	0.9972	"GeoMx_NGS_Pipeline_2.3.3.10"	ROI 007	HWTA21004	b7f316a2-69e4-403d-a1f7-7ac4289eef94	40ef9334-46fc-471b-be9b-5eace71aed0e	33412.9	53718.6	7869	5908	14.3854
Four-month-S1 | 008 | Full ROI	Four-month	Four-month-S1	008	Full ROI	Fetal SMPC	None	False	False	False	True	False	False	Engrafted_Fetal_Four-month. ACTC1-_rep3	4243.59	11	33043	25486	683407	658074	39434	682709	676575	94.0077	A00850:243:HKCC5DSX5	0.9971	0.997	"GeoMx_NGS_Pipeline_2.3.3.10"	ROI 008	HWTA21004	21eeb8db-05d8-4ed8-ac0f-a388c25df4b2	64c79a6b-aa67-4de0-8255-40da790d1368	33412.9	53718.6	7869	5908	5.14777
Four-month-S1 | 009 | Full ROI	Four-month	Four-month-S1	009	Full ROI	Fetal SMPC	None	False	False	True	False	False	False	Engrafted_Fetal_Four-month. ACTC1-_rep4	2991.15	4	32162	27045	766424	735797	47140	765633	758838	93.5933	A00850:243:HKCC5DSX5	0.9972	0.9969	"GeoMx_NGS_Pipeline_2.3.3.10"	ROI 009	HWTA21004	aaa1f17c-7ec6-4d26-a02b-8345b8a50cb5	3d71b30f-8f3a-4e6a-af5f-8e8c66c4e4b5	33412.9	53718.6	7869	5908	6.3796
Four-month-S1 | 010 | human nuclei	Four-month	Four-month-S1	010	human nuclei	Fetal SMPC	None	False	True	False	False	False	False	Engrafted_Fetal_Four-month. PAX7-_rep3	1931.57	48	31752	29033	597449	574644	37251	596816	591285	93.5176	A00850:243:HKCC5DSX5	0.9973	0.997	"GeoMx_NGS_Pipeline_2.3.3.10"	ROI 010	HWTA21004	e3bec1d0-acd6-45f0-9ed6-2d618129f328	c4875dce-5f72-4323-8587-bb5d59885bf7	33412.9	53718.6	7869	5908	5.66887
Reinjury-S1 | 001 | PAX7	Reinjury	Reinjury-S1	001	PAX7	Fetal SMPC	None	True	False	False	False	False	False	Engrafted_Fetal_Reinjury. PAX7+_rep1	1915.95	18	28065.3	23461.7	733951	707760	37566	733264	727478	94.6923	A00850:243:HKCC5DSX5	0.9969	0.9968	"GeoMx_NGS_Pipeline_2.3.3.10"	ROI 001	HWTA21004	66305c0c-f712-4de9-b8a1-4a02f5d2ed39	09b84c04-6990-47fc-abf7-f35f8dc61598	33387.1	55547.8	7882	4994	5.33019
Reinjury-S1 | 001 | ACTC1	Reinjury	Reinjury-S1	001	ACTC1	Fetal SMPC	None	False	False	True	False	False	False	Engrafted_Fetal_Reinjury. ACTC1+_rep1	3863.14	6	28065.3	23461.7	1013749	970493	57919	1012735	999773	94.032	A00850:243:HKCC5DSX5	0.9968	0.9969	"GeoMx_NGS_Pipeline_2.3.3.10"	ROI 001	HWTA21004	66305c0c-f712-4de9-b8a1-4a02f5d2ed39	c9c2d27e-e618-44a7-a120-f75eedeefb4c	33387.1	55547.8	7882	4994	8.2376
Reinjury-S1 | 002 | Full ROI	Reinjury	Reinjury-S1	002	Full ROI	Fetal SMPC	None	False	False	False	True	False	False	Engrafted_Fetal_Reinjury. ACTC1+_rep2	8292.88	14	27102	22288	1319188	1272745	77766	1318079	1308322	93.8899	A00850:243:HKCC5DSX5	0.9971	0.9968	"GeoMx_NGS_Pipeline_2.3.3.10"	ROI 002	HWTA21004	3b80c0ba-d896-4ad9-861c-e6ae347439c4	9b60a909-2b44-4c86-bcaf-e845bcb46be4	33387.1	55547.8	7882	4994	10.0221
Reinjury-S1 | 003 | Full ROI	Reinjury	Reinjury-S1	003	Full ROI	Fetal SMPC	None	False	False	True	False	False	False	Engrafted_Fetal_Reinjury. ACTC1+_rep3	6678.81	8	28673	25259	2042900	1968748	105563	2041217	2026952	94.6381	A00850:243:HKCC5DSX5	0.9973	0.9972	"GeoMx_NGS_Pipeline_2.3.3.10"	ROI 003	HWTA21004	fa962909-1390-4bf1-a6d0-69d9155911d2	2392ec8f-a715-40a6-bd57-f8ad5566686f	33387.1	55547.8	7882	4994	13.0035
Reinjury-S1 | 004 | PAX7	Reinjury	Reinjury-S1	004	PAX7	Fetal SMPC	None	True	False	False	False	False	False	Engrafted_Fetal_Reinjury. PAX7+_rep2	118.741	4	27426	22504	192196	184086	10076	192017	189744	94.5265	A00850:243:HKCC5DSX5	0.9968	0.9966	"GeoMx_NGS_Pipeline_2.3.3.10"	ROI 004	HWTA21004	09e6ebd4-97f9-4588-adb3-ec269e9a41c1	fc84b873-ebcb-49fd-aafe-cb7a965cf6e2	33387.1	55547.8	7882	4994	1.79193
Reinjury-S1 | 005 | Full ROI	Reinjury	Reinjury-S1	005	Full ROI	Fetal SMPC	None	False	False	True	False	False	False	Engrafted_Fetal_Reinjury. ACTC1+_rep4	3023.03	16	30394	22756	881508	846355	48586	880672	872932	94.2594	A00850:243:HKCC5DSX5	0.9967	0.9964	"GeoMx_NGS_Pipeline_2.3.3.10"	ROI 005	HWTA21004	29bcd82b-0b4f-49f4-871e-84f2d04deaaf	5f5fa4e9-5851-4ffd-8271-8b30cc619acf	33387.1	55547.8	7882	4994	7.69922
Reinjury-S1 | 006 | Full ROI	Reinjury	Reinjury-S1	006	Full ROI	Fetal SMPC	None	False	False	True	False	False	False	Engrafted_Fetal_Reinjury. ACTC1+_rep5	7356.82	29	30971	22287	2189616	2107693	101960	2187575	2170779	95.1625	A00850:243:HKCC5DSX5	0.9973	0.9971	"GeoMx_NGS_Pipeline_2.3.3.10"	ROI 006	HWTA21004	7ecea06c-db9c-4283-8f4c-0e24c484cd61	a52117fd-894a-48cd-993c-db663c69b283	33387.1	55547.8	7882	4994	12.0949
Reinjury-S1 | 007 | PAX7	Reinjury	Reinjury-S1	007	PAX7	Fetal SMPC	None	True	False	False	False	False	False	Engrafted_Fetal_Reinjury. PAX7+_rep3	139.62	3	31032	22109	226163	214862	13644	225941	222913	93.6499	A00850:243:HKCC5DSX5	0.9966	0.9967	"GeoMx_NGS_Pipeline_2.3.3.10"	ROI 007	HWTA21004	1a84d90c-dc73-471d-89a8-b01bf1ca8cf4	f790290e-3ea7-455e-930d-62aa11226fc2	33387.1	55547.8	7882	4994	2.10684
Reinjury-S1 | 008 | Full ROI	Reinjury	Reinjury-S1	008	Full ROI	Fetal SMPC	None	False	False	False	True	False	False	Engrafted_Fetal_Reinjury. ACTC1-_rep1	8297.03	23	33648	37737	1229113	1182637	73611	1227967	1218114	93.7757	A00850:243:HKCC5DSX5	0.9969	0.9967	"GeoMx_NGS_Pipeline_2.3.3.10"	ROI 008	HWTA21004	5d87afca-c73b-4154-82e6-904e2a8e8a1b	713dac35-6e74-491f-ac38-9de762b55844	33387.1	55547.8	7882	4994	9.65854
Reinjury-S1 | 009 | PAX7	Reinjury	Reinjury-S1	009	PAX7	Fetal SMPC	None	True	False	False	False	False	False	Engrafted_Fetal_Reinjury. PAX7+_rep4	443.405	8	33710	38331	409367	384737	22466	408883	398972	94.1607	A00850:243:HKCC5DSX5	0.9968	0.9966	"GeoMx_NGS_Pipeline_2.3.3.10"	ROI 009	HWTA21004	66f76b67-044f-475d-80ff-2680db9b2a71	4e8dfdda-aa79-44a3-902d-93ee9f50600a	33387.1	55547.8	7882	4994	2.37214
Reinjury-S1 | 009 | ACTC1	Reinjury	Reinjury-S1	009	ACTC1	Fetal SMPC	None	False	False	True	False	False	False	Engrafted_Fetal_Reinjury. ACTC1+_rep6	4419.7	10	33710	38331	1153031	1107167	59792	1151718	1142238	94.5996	A00850:243:HKCC5DSX5	0.9972	0.9969	"GeoMx_NGS_Pipeline_2.3.3.10"	ROI 009	HWTA21004	66f76b67-044f-475d-80ff-2680db9b2a71	2728a484-480e-4b5e-bae0-2c25c4769e99	33387.1	55547.8	7882	4994	6.57611
Reinjury-S1 | 010 | PAX7	Reinjury	Reinjury-S1	010	PAX7	Fetal SMPC	None	True	False	False	False	False	False	Engrafted_Fetal_Reinjury. PAX7+_rep5	421.251	3	34067	37802	329876	316397	17574	329546	325885	94.4456	A00850:243:HKCC5DSX5	0.997	0.9968	"GeoMx_NGS_Pipeline_2.3.3.10"	ROI 010	HWTA21004	1ff63de3-8adc-4e0b-93a3-e51fe470c50a	096103b1-6637-4c34-b69d-1f00a7c889d0	33387.1	55547.8	7882	4994	2.13653
Reinjury-S1 | 010 | ACTC1	Reinjury	Reinjury-S1	010	ACTC1	Fetal SMPC	None	False	False	True	False	False	False	Engrafted_Fetal_Reinjury. ACTC1+_rep7	2879.74	6	34067	37802	667320	642779	35431	666640	661433	94.4878	A00850:243:HKCC5DSX5	0.9973	0.9969	"GeoMx_NGS_Pipeline_2.3.3.10"	ROI 010	HWTA21004	1ff63de3-8adc-4e0b-93a3-e51fe470c50a	80a6575c-38b1-4d30-a7e6-4bf377aa79e0	33387.1	55547.8	7882	4994	4.35039
Reinjury-S1 | 011 | PAX7	Reinjury	Reinjury-S1	011	PAX7	Fetal SMPC	None	True	False	False	False	False	False	Engrafted_Fetal_Reinjury. PAX7+_rep6	145.677	1	34449	37043	313919	301602	17736	313665	310489	94.1194	A00850:243:HKCC5DSX5	0.997	0.9968	"GeoMx_NGS_Pipeline_2.3.3.10"	ROI 011	HWTA21004	54b41810-13ec-436a-a78f-4a2cdacedd28	cb9a4554-29bb-45ab-8ef3-8333a67b3399	33387.1	55547.8	7882	4994	2.56486
Reinjury-S1 | 011 | ACTC1	Reinjury	Reinjury-S1	011	ACTC1	Fetal SMPC	None	False	False	True	False	False	False	Engrafted_Fetal_Reinjury. PAX7+_rep7	2864.6	5	34449	37043	790012	760238	53420	789332	783087	92.9733	A00850:243:HKCC5DSX5	0.9972	0.9973	"GeoMx_NGS_Pipeline_2.3.3.10"	ROI 011	HWTA21004	54b41810-13ec-436a-a78f-4a2cdacedd28	3522c956-bdb6-42ad-bc81-b79378e6b830	33387.1	55547.8	7882	4994	7.03256
Reinjury-S1 | 012 | Full ROI	Reinjury	Reinjury-S1	012	Full ROI	Fetal SMPC	None	False	False	False	True	False	False	Engrafted_Fetal_Reinjury. ACTC1-_rep2	5936.4	8	34259	38133	902843	868689	46817	901977	893237	94.6106	A00850:243:HKCC5DSX5	0.997	0.997	"GeoMx_NGS_Pipeline_2.3.3.10"	ROI 012	HWTA21004	75eee540-bb71-4650-aa17-a94cc5cb54f9	31eb39ce-e4e2-4a6f-b711-4415a2281c2b	33387.1	55547.8	7882	4994	5.47175
Reinjury-S1 | 013 | Full ROI	Reinjury	Reinjury-S1	013	Full ROI	Fetal SMPC	None	False	False	True	False	False	False	Engrafted_Fetal_Reinjury. ACTC1+_rep8	3659.76	10	33867	37413	732125	695368	44097	730511	716385	93.6585	A00850:243:HKCC5DSX5	0.9971	0.9968	"GeoMx_NGS_Pipeline_2.3.3.10"	ROI 013	HWTA21004	c449d84f-93e2-42f7-9d6a-2569b1445fa5	0a3de589-bf58-4b16-9b83-65739366e369	33387.1	55547.8	7882	4994	4.67533
Reinjury-S1 | 014 | Full ROI	Reinjury	Reinjury-S1	014	Full ROI	Fetal SMPC	None	False	False	False	True	False	False	Engrafted_Fetal_Reinjury. ACTC1-_rep3	12040.8	35	31928	51451	2177389	2097914	102362	2175465	2158751	95.1208	A00850:243:HKCC5DSX5	0.9971	0.997	"GeoMx_NGS_Pipeline_2.3.3.10"	ROI 014	HWTA21004	1fb8dfb5-5c20-416f-820c-465e95b4a6ee	5fe03461-2c2b-4118-b859-250b4b542dce	33387.1	55547.8	7882	4994	15.5401
Reinjury-S1 | 015 | Full ROI	Reinjury	Reinjury-S1	015	Full ROI	Fetal SMPC	None	False	False	True	False	False	False	Engrafted_Fetal_Reinjury. ACTC1+_rep9	7321.28	11	32176	51351	1025887	981086	51759	1022897	1007880	94.7243	A00850:243:HKCC5DSX5	0.9972	0.9969	"GeoMx_NGS_Pipeline_2.3.3.10"	ROI 015	HWTA21004	994bff72-8720-4b88-a62e-bfb0d36efeff	10d2482a-f749-4bfa-a621-51d11911ce26	33387.1	55547.8	7882	4994	8.11209
Reinjury-S1 | 016 | PAX7	Reinjury	Reinjury-S1	016	PAX7	Fetal SMPC	None	True	False	False	False	False	False	Engrafted_Fetal_Reinjury. PAX7+_rep8	538.397	8	13411	55811	475541	456887	23853	475128	470347	94.7792	A00850:243:HKCC5DSX5	0.9971	0.997	"GeoMx_NGS_Pipeline_2.3.3.10"	ROI 016	HWTA21004	0040c155-46a1-4184-b872-8c9de0c8f209	529528ad-56c0-4208-88a5-3c2370b1b632	33387.1	55547.8	7882	4994	3.29342
Reinjury-S1 | 016 | ACTC1	Reinjury	Reinjury-S1	016	ACTC1	Fetal SMPC	None	False	False	True	False	False	False	Engrafted_Fetal_Reinjury. ACTC1+_rep10	5343.33	6	13411	55811	1117372	1074277	62955	1116275	1106377	94.1398	A00850:243:HKCC5DSX5	0.9968	0.9966	"GeoMx_NGS_Pipeline_2.3.3.10"	ROI 016	HWTA21004	0040c155-46a1-4184-b872-8c9de0c8f209	3b2a413f-8e6a-4b8e-996a-f0edba5356bf	33387.1	55547.8	7882	4994	8.58865
Day90_scan1 | 001 | Segment 1	Day 90	Day90_scan1	001	Segment 1	hPSC SMPC	None	True	False	False	False	False	False	Engrafted_hPSC_Untreated. PAX7+_rep1	1349.02	35	15098	56621	375430	362018	63122	374582	368747	82.5639	A00850:256:HTJGFDSX5	0.9964	0.9954	"GeoMx_NGS_Pipeline_2.3.3.10"	ROI 001	HWTA21003	376d09b4-2c3b-431c-9d57-84028eeee53a	357e61f8-abd7-4826-86ed-cb4d254819cb	35339.7	77637.3	6906	2141	13.8021
Day90_scan1 | 001 | Segment 2	Day 90	Day90_scan1	001	Segment 2	hPSC SMPC	None	False	False	False	False	True	False	Engrafted_hPSC_Untreated. Myofiber_rep1	30741.9	170	15098	56621	5128131	5011420	835600	5124464	5102623	83.3261	A00850:256:HTJGFDSX5	0.997	0.9958	"GeoMx_NGS_Pipeline_2.3.3.10"	ROI 001	HWTA21003	376d09b4-2c3b-431c-9d57-84028eeee53a	7c17e09c-b22f-4cb8-a218-bbebe199fb62	35339.7	77637.3	6906	2141	146.349
Day90_scan1 | 002 | Segment 1	Day 90	Day90_scan1	002	Segment 1	hPSC SMPC	None	True	False	False	False	False	False	Engrafted_hPSC_Untreated. PAX7+_rep2	1278.89	33	15436	57353	221618	212810	50507	220849	217687	76.2666	A00850:256:HTJGFDSX5	0.9973	0.9959	"GeoMx_NGS_Pipeline_2.3.3.10"	ROI 002	HWTA21003	de34874b-87a6-420a-80e8-f1d7818325b4	d841f4b7-1df4-4248-877f-615764b0d99e	35339.7	77637.3	6906	2141	11.5174
Day90_scan1 | 002 | Segment 2	Day 90	Day90_scan1	002	Segment 2	hPSC SMPC	None	False	False	False	False	True	False	Engrafted_hPSC_Untreated. Myofiber_rep2	10962.2	58	15436	57353	1935042	1888974	281044	1933243	1923712	85.1219	A00850:256:HTJGFDSX5	0.9969	0.9957	"GeoMx_NGS_Pipeline_2.3.3.10"	ROI 002	HWTA21003	de34874b-87a6-420a-80e8-f1d7818325b4	0762e38c-4f60-4edc-a0d2-8d36e494af1a	35339.7	77637.3	6906	2141	56.005
Day90_scan1 | 003 | Segment 1	Day 90	Day90_scan1	003	Segment 1	hPSC SMPC	None	True	False	False	False	False	False	Engrafted_hPSC_Untreated. PAX7+_rep3	754.362	18	15054	58626	202568	196822	28995	202337	200491	85.2684	A00850:256:HTJGFDSX5	0.9967	0.9955	"GeoMx_NGS_Pipeline_2.3.3.10"	ROI 003	HWTA21003	0650820c-adb6-4be9-882a-62c858c54200	f3aa08e3-c3a3-4e5d-8a55-3d31809d0031	35339.7	77637.3	6906	2141	4.81133
Day90_scan1 | 003 | Segment 2	Day 90	Day90_scan1	003	Segment 2	hPSC SMPC	None	False	False	False	False	True	False	Engrafted_hPSC_Untreated. Myofiber_rep3	14566.5	129	15054	58626	3174383	3100594	397647	3171799	3157618	87.1751	A00850:256:HTJGFDSX5	0.9965	0.9951	"GeoMx_NGS_Pipeline_2.3.3.10"	ROI 003	HWTA21003	0650820c-adb6-4be9-882a-62c858c54200	72847dd2-ad41-46ea-9394-a01c44ba3818	35339.7	77637.3	6906	2141	97.6179
Day90_scan1 | 004 | Segment 1	Day 90	Day90_scan1	004	Segment 1	hPSC SMPC	None	True	False	False	False	False	False	Engrafted_hPSC_Untreated. PAX7+_rep4	1030.1	24	15672	58064	348346	339605	46649	348059	345955	86.2637	A00850:256:HTJGFDSX5	0.9969	0.9957	"GeoMx_NGS_Pipeline_2.3.3.10"	ROI 004	HWTA21003	2ad908d1-83b5-48ee-af7e-39b3447a7543	5bd4704c-780b-422b-b37a-e8f96203dafb	35339.7	77637.3	6906	2141	9.50165
Day90_scan1 | 004 | Segment 2	Day 90	Day90_scan1	004	Segment 2	hPSC SMPC	None	False	False	False	False	True	False	Engrafted_hPSC_Untreated. Myofiber_rep4	10854.5	133	15672	58064	2290364	2237973	323857	2288466	2278568	85.529	A00850:256:HTJGFDSX5	0.9969	0.9957	"GeoMx_NGS_Pipeline_2.3.3.10"	ROI 004	HWTA21003	2ad908d1-83b5-48ee-af7e-39b3447a7543	dcd66941-abfb-4b56-8da3-198a1813dfc5	35339.7	77637.3	6906	2141	75.6862
Day90_scan1 | 005 | Segment 1	Day 90	Day90_scan1	005	Segment 1	hPSC SMPC	None	True	False	False	False	False	False	Engrafted_hPSC_Untreated. PAX7+_rep5	1271.88	25	14362	45577	310687	303237	47026	310457	308855	84.492	A00850:256:HTJGFDSX5	0.997	0.9958	"GeoMx_NGS_Pipeline_2.3.3.10"	ROI 005	HWTA21003	6d8a5d38-e686-4b09-9dc8-1c32a258f088	1f88d105-5837-4d45-82d3-2ea7dc2d4425	35339.7	77637.3	6906	2141	7.56572
Day90_scan1 | 005 | Segment 2	Day 90	Day90_scan1	005	Segment 2	hPSC SMPC	None	False	False	False	False	True	False	Engrafted_hPSC_Untreated. Myofiber_rep5	24427.8	152	14362	45577	2694095	2629651	505245	2690844	2677706	80.7866	A00850:256:HTJGFDSX5	0.9967	0.9953	"GeoMx_NGS_Pipeline_2.3.3.10"	ROI 005	HWTA21003	6d8a5d38-e686-4b09-9dc8-1c32a258f088	8c254d73-4c98-48ba-a7a2-211363165d09	35339.7	77637.3	6906	2141	82.8597
Day90_scan1 | 006 | Segment 1	Day 90	Day90_scan1	006	Segment 1	hPSC SMPC	None	True	False	False	False	False	False	Engrafted_hPSC_Untreated. PAX7+_rep6	1432.86	28	14240	46806	228862	223430	40968	228645	227522	81.6641	A00850:256:HTJGFDSX5	0.997	0.9958	"GeoMx_NGS_Pipeline_2.3.3.10"	ROI 006	HWTA21003	7eb5ac91-c1af-48c0-9923-b8a6d6037f88	5c5b3ec5-c77e-455e-8101-e9a097f2ea81	35339.7	77637.3	6906	2141	7.41696
Day90_scan1 | 006 | Segment 2	Day 90	Day90_scan1	006	Segment 2	hPSC SMPC	None	False	False	False	False	True	False	Engrafted_hPSC_Untreated. Myofiber_rep6	12082.9	111	14240	46806	1207284	1179962	226053	1206265	1201142	80.8423	A00850:256:HTJGFDSX5	0.9969	0.9958	"GeoMx_NGS_Pipeline_2.3.3.10"	ROI 006	HWTA21003	7eb5ac91-c1af-48c0-9923-b8a6d6037f88	a77a57bd-7cb2-4f23-9d21-e2715b15fd9c	35339.7	77637.3	6906	2141	42.0841
Day90_scan1 | 007 | Segment 2	Day 90	Day90_scan1	007	Segment 2	hPSC SMPC	None	False	False	False	False	True	False	Engrafted_hPSC_Untreated. Myofiber_rep7	20600	165	12692	46540	2289416	2235256	424356	2287619	2275277	81.0153	A00850:256:HTJGFDSX5	0.9968	0.9956	"GeoMx_NGS_Pipeline_2.3.3.10"	ROI 007	HWTA21003	55e29f9d-8d2e-49aa-895f-f53685012e91	94fa2a89-2f8d-4379-9ff4-82068fd424aa	35339.7	77637.3	6906	2141	56.8946
Day90_scan1 | 008 | Segment 1	Day 90	Day90_scan1	008	Segment 1	hPSC SMPC	None	True	False	False	False	False	False	Engrafted_hPSC_Untreated. PAX7+_rep7	1350.78	26	12405	28322	308020	301090	43478	307723	306501	85.5598	A00850:256:HTJGFDSX5	0.9963	0.995	"GeoMx_NGS_Pipeline_2.3.3.10"	ROI 008	HWTA21003	976e3dc1-8c2e-428c-b332-8efc35bd327f	13d6d94f-7104-4e17-b374-48bc79f3559a	35339.7	77637.3	6906	2141	7.04575
Day90_scan1 | 008 | Segment 2	Day 90	Day90_scan1	008	Segment 2	hPSC SMPC	None	False	False	False	False	True	False	Engrafted_hPSC_Untreated. Myofiber_rep8	10756	87	12405	28322	1561537	1522784	233361	1560014	1550548	84.6754	A00850:256:HTJGFDSX5	0.9956	0.9942	"GeoMx_NGS_Pipeline_2.3.3.10"	ROI 008	HWTA21003	976e3dc1-8c2e-428c-b332-8efc35bd327f	c940a2f1-5429-4429-ba50-707bd5133493	35339.7	77637.3	6906	2141	37.978
Day90_scan1 | 009 | Segment 1	Day 90	Day90_scan1	009	Segment 1	hPSC SMPC	None	True	False	False	False	False	False	Engrafted_hPSC_Untreated. PAX7+_rep8	817	14	11534	28710	185787	178020	26908	185319	181528	84.8848	A00850:256:HTJGFDSX5	0.9965	0.9954	"GeoMx_NGS_Pipeline_2.3.3.10"	ROI 009	HWTA21003	5250658b-6c8b-424e-a0f0-3b507c20addf	994f7070-786c-4377-8e41-79b1115b995c	35339.7	77637.3	6906	2141	4.5154
Day90_scan1 | 009 | Segment 2	Day 90	Day90_scan1	009	Segment 2	hPSC SMPC	None	False	False	False	False	True	False	Engrafted_hPSC_Untreated. Myofiber_rep9	16674.1	123	11534	28710	2063470	2014300	284711	2061661	2051450	85.8655	A00850:256:HTJGFDSX5	0.9967	0.9955	"GeoMx_NGS_Pipeline_2.3.3.10"	ROI 009	HWTA21003	5250658b-6c8b-424e-a0f0-3b507c20addf	7facfaa5-48e9-4337-842e-129d38b27855	35339.7	77637.3	6906	2141	48.3653
Day90_scan1 | 010 | Segment 2	Day 90	Day90_scan1	010	Segment 2	hPSC SMPC	None	False	False	False	False	True	False	Engrafted_hPSC_Untreated. Myofiber_rep10	4942.16	48	11857	27808	807683	788987	116450	806927	803446	85.2406	A00850:256:HTJGFDSX5	0.9968	0.9955	"GeoMx_NGS_Pipeline_2.3.3.10"	ROI 010	HWTA21003	fa2f52e3-b4d5-4507-9f50-c6ffa02cc4d2	88892974-af05-4e8e-85e3-243fcde25fd8	35339.7	77637.3	6906	2141	20.7374
Day90_scan1 | 011 | Segment 1	Day 90	Day90_scan1	011	Segment 1	hPSC SMPC	None	True	False	False	False	False	False	Engrafted_hPSC_Untreated. PAX7+_rep9	1022.13	28	15551	68502	148259	144190	21030	148092	146891	85.4151	A00850:256:HTJGFDSX5	0.9965	0.9952	"GeoMx_NGS_Pipeline_2.3.3.10"	ROI 011	HWTA21003	a9b37d4e-c75c-400a-b487-6195d3198539	92bf80f2-29c6-4c66-9206-683ddd5974b7	35339.7	77637.3	6906	2141	3.54539
Day90_scan1 | 011 | Segment 2	Day 90	Day90_scan1	011	Segment 2	hPSC SMPC	None	False	False	False	False	True	False	Engrafted_hPSC_Untreated. Myofiber_rep11	30158.4	183	15551	68502	7738265	7555653	1060268	7728553	7693744	85.9672	A00850:256:HTJGFDSX5	0.9968	0.9955	"GeoMx_NGS_Pipeline_2.3.3.10"	ROI 011	HWTA21003	a9b37d4e-c75c-400a-b487-6195d3198539	dac3e690-d9f8-4379-97b3-cbbbfc2de97d	35339.7	77637.3	6906	2141	183.16
Day90_scan1 | 012 | Segment 1	Day 90	Day90_scan1	012	Segment 1	hPSC SMPC	None	True	False	False	False	False	False	Engrafted_hPSC_Untreated. PAX7+_rep10	1405.44	39	16693	68459	404412	394404	60345	404083	401839	84.6997	A00850:256:HTJGFDSX5	0.9966	0.9954	"GeoMx_NGS_Pipeline_2.3.3.10"	ROI 012	HWTA21003	f0273e67-7368-46d2-8f92-953865703428	05c5a113-8d60-407b-9282-3f638b8881e6	35339.7	77637.3	6906	2141	12.0856
Day90_scan1 | 012 | Segment 2	Day 90	Day90_scan1	012	Segment 2	hPSC SMPC	None	False	False	False	False	True	False	Engrafted_hPSC_Untreated. Myofiber_rep12	30353.8	180	16693	68459	4857717	4742845	887604	4853608	4830521	81.2854	A00850:256:HTJGFDSX5	0.9959	0.9946	"GeoMx_NGS_Pipeline_2.3.3.10"	ROI 012	HWTA21003	f0273e67-7368-46d2-8f92-953865703428	20bc6af4-58a5-43ae-beb3-9919625562d7	35339.7	77637.3	6906	2141	145.712
Day90_scan1 | 013 | Segment 2	Day 90	Day90_scan1	013	Segment 2	hPSC SMPC	None	False	False	False	False	True	False	Engrafted_hPSC_Untreated. Myofiber_rep13	31408	187	15198	69851	8152030	7963058	1144585	8145697	8110122	85.6263	A00850:256:HTJGFDSX5	0.9966	0.9955	"GeoMx_NGS_Pipeline_2.3.3.10"	ROI 013	HWTA21003	8b3fbfb3-307b-4379-a059-93cf6384836b	954f90d8-e5fd-4d94-93d8-52e994bd9640	35339.7	77637.3	6906	2141	218.59
Day90_scan1 | 014 | Segment 1	Day 90	Day90_scan1	014	Segment 1	hPSC SMPC	None	True	False	False	False	False	False	Engrafted_hPSC_Untreated. PAX7+_rep11	311.276	12	16321	69638	130355	127158	20844	130233	129577	83.6078	A00850:256:HTJGFDSX5	0.997	0.9961	"GeoMx_NGS_Pipeline_2.3.3.10"	ROI 014	HWTA21003	b9e0a3ec-d2ac-46c7-b187-774cd57f4d6c	42aa649c-278f-4a52-8668-c891e808780d	35339.7	77637.3	6906	2141	3.51156
Day90_scan1 | 014 | Segment 2	Day 90	Day90_scan1	014	Segment 2	hPSC SMPC	None	False	False	False	False	True	False	Engrafted_hPSC_Untreated. Myofiber_rep14	23990.7	139	16321	69638	4787789	4665527	795495	4782647	4751372	82.9495	A00850:256:HTJGFDSX5	0.9965	0.9953	"GeoMx_NGS_Pipeline_2.3.3.10"	ROI 014	HWTA21003	b9e0a3ec-d2ac-46c7-b187-774cd57f4d6c	db43aa0e-d4e1-45bc-83c0-4b8d19c0037d	35339.7	77637.3	6906	2141	146.326
Day90_scan1 | 015 | Segment 1	Day 90	Day90_scan1	015	Segment 1	hPSC SMPC	None	True	False	False	False	False	False	Engrafted_hPSC_Untreated. PAX7+_rep12	301.235	15	16618	67095	101265	98499	16700	101185	100453	83.0455	A00850:256:HTJGFDSX5	0.9968	0.9955	"GeoMx_NGS_Pipeline_2.3.3.10"	ROI 015	HWTA21003	4c5adca3-43f1-4bb6-b3f0-2bc762f05a58	15cde7ab-d56f-4438-bc78-a3ef7bb96213	35339.7	77637.3	6906	2141	3.30206
Day90_scan1 | 015 | Segment 2	Day 90	Day90_scan1	015	Segment 2	hPSC SMPC	None	False	False	False	False	True	False	Engrafted_hPSC_Untreated. Myofiber_rep15	23008.3	105	16618	67095	3524045	3441027	623299	3521040	3504072	81.8863	A00850:256:HTJGFDSX5	0.9962	0.995	"GeoMx_NGS_Pipeline_2.3.3.10"	ROI 015	HWTA21003	4c5adca3-43f1-4bb6-b3f0-2bc762f05a58	654314fd-8e59-4a5d-9099-9088fe22643b	35339.7	77637.3	6906	2141	112.079
Day90_scan1 | 016 | Segment 2	Day 90	Day90_scan1	016	Segment 2	hPSC SMPC	None	False	True	False	False	False	False	Engrafted_hPSC_Untreated. PAX7-_rep1	11575.1	194	31801	60352	4713442	4605972	670911	4709678	4689489	85.4339	A00850:256:HTJGFDSX5	0.9969	0.9957	"GeoMx_NGS_Pipeline_2.3.3.10"	ROI 016	HWTA21003	a09b8443-264f-4f08-8b78-86501b2f85c4	2d843150-c2ef-4f0b-b2ec-45e80eebeabb	35339.7	77637.3	6906	2141	166.229
Day90_scan1 | 017 | Segment 2	Day 90	Day90_scan1	017	Segment 2	hPSC SMPC	None	False	True	False	False	False	False	Engrafted_hPSC_Untreated. PAX7-_rep2	5369.63	128	31805	58706	2136544	2087461	352512	2134689	2125138	83.1129	A00850:256:HTJGFDSX5	0.9965	0.9953	"GeoMx_NGS_Pipeline_2.3.3.10"	ROI 017	HWTA21003	1924d52a-886b-4f2b-8425-ac7393290df0	384751d8-4bc7-4abd-a172-adfabee1f8c9	35339.7	77637.3	6906	2141	92.871
Day90_scan1 | 018 | Segment 2	Day 90	Day90_scan1	018	Segment 2	hPSC SMPC	None	False	True	False	False	False	False	Engrafted_hPSC_Untreated. PAX7-_rep3	7371.97	150	28794	59374	2359319	2306422	361308	2357684	2348180	84.3347	A00850:256:HTJGFDSX5	0.9971	0.9959	"GeoMx_NGS_Pipeline_2.3.3.10"	ROI 018	HWTA21003	fa3857e4-5d72-4aa7-83e5-0231730a53d3	2abf17e5-abd6-4b97-a79d-ad29f0251e14	35339.7	77637.3	6906	2141	84.4082
Day90_scan1 | 019 | Segment 2	Day 90	Day90_scan1	019	Segment 2	hPSC SMPC	None	False	True	False	False	False	False	Engrafted_hPSC_Untreated. PAX7-_rep4	5483.11	108	27468	58287	2013447	1965958	312833	2011969	2002170	84.0875	A00850:256:HTJGFDSX5	0.9962	0.9952	"GeoMx_NGS_Pipeline_2.3.3.10"	ROI 019	HWTA21003	8c32f79d-4b0a-4a0a-8a62-b74f3156b04f	39587070-ec51-47f3-9c0e-6fe1abc27b13	35339.7	77637.3	6906	2141	73.9558
Day90_scan1 | 020 | Segment 2	Day 90	Day90_scan1	020	Segment 2	hPSC SMPC	None	False	True	False	False	False	False	Engrafted_hPSC_Untreated. PAX7-_rep5	6605.33	136	10199	30992	1352305	1321923	227354	1350971	1345050	82.8013	A00850:256:HTJGFDSX5	0.9966	0.9953	"GeoMx_NGS_Pipeline_2.3.3.10"	ROI 020	HWTA21003	780c287a-10e6-4660-9ffa-3bc2855dfa21	2dbf1afe-bf57-42d6-a90d-ecaf8565e42a	35339.7	77637.3	6906	2141	50.2602
Day90_scan1 | 021 | Segment 2	Day 90	Day90_scan1	021	Segment 2	hPSC SMPC	None	False	True	False	False	False	False	Engrafted_hPSC_Untreated. PAX7-_rep6	4430.86	84	14506	30645	822152	802679	174710	821501	817629	78.2341	A00850:256:HTJGFDSX5	0.9965	0.9953	"GeoMx_NGS_Pipeline_2.3.3.10"	ROI 021	HWTA21003	098a8293-d82c-4653-8e71-e5bb46822fc2	f3d766bf-af97-4bdd-8de4-f490100f5ff6	35339.7	77637.3	6906	2141	41.9572
Day90_scan1 | 022 | Segment 2	Day 90	Day90_scan1	022	Segment 2	hPSC SMPC	None	False	True	False	False	False	False	Engrafted_hPSC_Untreated. PAX7-_rep7	5927.95	138	27585	48169	1250146	1222629	220373	1249162	1244291	81.9755	A00850:256:HTJGFDSX5	0.9972	0.9962	"GeoMx_NGS_Pipeline_2.3.3.10"	ROI 022	HWTA21003	19ccee41-efcb-4c22-aedb-634b2cd8fd36	65eeba55-2a6b-4e62-9e0e-d50ff2952de9	35339.7	77637.3	6906	2141	50.2422
Day90_scan1 | 023 | Segment 2	Day 90	Day90_scan1	023	Segment 2	hPSC SMPC	None	False	True	False	False	False	False	Engrafted_hPSC_Untreated. PAX7-_rep8	7100.22	148	25459	49689	2031543	1984746	349856	2029831	2020842	82.3728	A00850:256:HTJGFDSX5	0.997	0.9958	"GeoMx_NGS_Pipeline_2.3.3.10"	ROI 023	HWTA21003	9c01dd67-0352-4c40-8a11-9b1ede4db1de	7dab8f91-f0ca-4d39-964a-d5da75a85b0b	35339.7	77637.3	6906	2141	70.9519
Day90_scan1 | 024 | Segment 2	Day 90	Day90_scan1	024	Segment 2	hPSC SMPC	None	False	True	False	False	False	False	Engrafted_hPSC_Untreated. PAX7-_rep9	5792.95	126	30900	47597	1151943	1124381	206931	1150855	1144649	81.596	A00850:256:HTJGFDSX5	0.9967	0.9955	"GeoMx_NGS_Pipeline_2.3.3.10"	ROI 024	HWTA21003	026e0fa2-fdaf-4c19-aa21-9c8119c9e9c5	0233ed23-dd50-4046-b76e-ce808f9f5d6c	35339.7	77637.3	6906	2141	44.0923
Day90A_scan1 | 001 | Segment 2	Day 90 A	Day90A_scan1	001	Segment 2	hPSC SMPC	AP1903	FALSE	TRUE	False	False	False	False	Engrafted_hPSC_AP1903. PAX7-_rep1	24570.2	402	34266	54818	2941178	2873804	514088	2938976	2925551	82.1112	A00850:256:HTJGFDSX5	0.9968	0.9955	"GeoMx_NGS_Pipeline_2.3.3.10"	001	HWTA21003	cab6d88f-dd92-4d41-93f6-298ec79c081a	4819121e-b79d-43e2-86cf-4ee441ed710f	33443.7	66685.1	7854	7617	46.0736
Day90A_scan1 | 002 | Segment 2	Day 90 A	Day90A_scan1	002	Segment 2	hPSC SMPC	AP1903	FALSE	TRUE	False	False	False	False	Engrafted_hPSC_AP1903. PAX7-_rep2	16931	270	29514	57197	1811830	1765859	264727	1809623	1797903	85.0086	A00850:256:HTJGFDSX5	0.9968	0.9956	"GeoMx_NGS_Pipeline_2.3.3.10"	002	HWTA21003	4396e31b-9909-4269-bd76-af97929c4d98	64a4b4f2-e7d8-4896-bfb1-88fdc55c2c5e	33443.7	66685.1	7854	7617	30.2006
Day90A_scan1 | 003 | Segment 2	Day 90 A	Day90A_scan1	003	Segment 2	hPSC SMPC	AP1903	FALSE	TRUE	False	False	False	False	Engrafted_hPSC_AP1903. PAX7-_rep3	4410.3	69	31347	57085	351123	342728	55134	350788	348957	83.9132	A00850:256:HTJGFDSX5	0.9969	0.9956	"GeoMx_NGS_Pipeline_2.3.3.10"	003	HWTA21003	17aef422-8682-4352-9ec9-dc3804118498	a6d68efc-2b8e-46d9-81a7-54466021469a	33443.7	66685.1	7854	7617	9.64012
Day90A_scan1 | 004 | Segment 2	Day 90 A	Day90A_scan1	004	Segment 2	hPSC SMPC	AP1903	FALSE	FALSE	False	False	True	False	Engrafted_hPSC_AP1903. Myofiber_rep1	7073.92	38	30531	53161	660557	645283	102664	660031	657195	84.0901	A00850:256:HTJGFDSX5	0.9972	0.996	"GeoMx_NGS_Pipeline_2.3.3.10"	004	HWTA21003	59114533-9611-459d-b07c-063da3bd9fa0	3674b30b-5d88-4c80-9482-bfdd2adf1980	33443.7	66685.1	7854	7617	13.9479
Day90A_scan1 | 005 | Segment 2	Day 90 A	Day90A_scan1	005	Segment 2	hPSC SMPC	AP1903	FALSE	TRUE	False	False	False	False	Engrafted_hPSC_AP1903. PAX7-_rep4	5192.71	65	34522	52615	457192	446765	82304	456852	454820	81.5778	A00850:256:HTJGFDSX5	0.9969	0.9958	"GeoMx_NGS_Pipeline_2.3.3.10"	005	HWTA21003	d985a765-370c-4897-af9f-bb15d3749b4a	13415c64-6bf3-4548-a381-3f2a2fa0f13e	33443.7	66685.1	7854	7617	12.55
Day90A_scan1 | 006 | Segment 1	Day 90 A	Day90A_scan1	006	Segment 1	hPSC SMPC	AP1903	TRUE	FALSE	False	False	False	False	Engrafted_hPSC_AP1903. PAX7+_rep1	41.7585	1	26237	31102	52627	51362	8229	52566	52197	83.9784	A00850:256:HTJGFDSX5	0.996	0.9946	"GeoMx_NGS_Pipeline_2.3.3.10"	006	HWTA21003	d3902a5d-c9be-4f6e-bde4-7ea6e8beaa15	6f7413f0-2ae7-47c0-bcd1-1a020dacf23a	33443.7	66685.1	7854	7617	1.49977
Day90A_scan1 | 006 | Segment 2	Day 90 A	Day90A_scan1	006	Segment 2	hPSC SMPC	AP1903	FALSE	FALSE	False	False	True	False	Engrafted_hPSC_AP1903. Myofiber_rep2	11119.5	65	26237	31102	1473799	1439488	220181	1472565	1465694	84.7042	A00850:256:HTJGFDSX5	0.9965	0.9953	"GeoMx_NGS_Pipeline_2.3.3.10"	006	HWTA21003	d3902a5d-c9be-4f6e-bde4-7ea6e8beaa15	b45b7eb3-b5bb-4948-8348-a8a9146aac3a	33443.7	66685.1	7854	7617	25.5118
Day90A_scan1 | 007 | Segment 1	Day 90 A	Day90A_scan1	007	Segment 1	hPSC SMPC	AP1903	TRUE	FALSE	False	False	False	False	Engrafted_hPSC_AP1903. PAX7+_rep2	264.258	3	26517	31547	91329	82290	13905	90598	83875	83.1024	A00850:256:HTJGFDSX5	0.9969	0.9955	"GeoMx_NGS_Pipeline_2.3.3.10"	007	HWTA21003	321ddf05-86d3-436c-bae6-7872971bfe12	0cdee2de-d175-47d0-9713-a8494c6e54a9	33443.7	66685.1	7854	7617	2.43497
Day90A_scan1 | 007 | Segment 2	Day 90 A	Day90A_scan1	007	Segment 2	hPSC SMPC	AP1903	FALSE	FALSE	False	False	True	False	Engrafted_hPSC_AP1903. Myofiber_rep3	12812.5	63	26517	31547	1298070	1267901	234757	1297047	1291370	81.4846	A00850:256:HTJGFDSX5	0.9964	0.995	"GeoMx_NGS_Pipeline_2.3.3.10"	007	HWTA21003	321ddf05-86d3-436c-bae6-7872971bfe12	97b12f47-e614-41fe-8f3d-5a386b742a66	33443.7	66685.1	7854	7617	28.8135
Day90A_scan1 | 008 | Segment 2	Day 90 A	Day90A_scan1	008	Segment 2	hPSC SMPC	AP1903	FALSE	FALSE	False	False	True	False	Engrafted_hPSC_AP1903. Myofiber_rep4	11249.4	53	25827	31062	1574220	1537459	237332	1572882	1565347	84.5634	A00850:256:HTJGFDSX5	0.9969	0.9957	"GeoMx_NGS_Pipeline_2.3.3.10"	008	HWTA21003	6082018b-a22b-496d-8f1e-50060f563280	47df03bc-abe6-47d0-9624-b4d7af8506cc	33443.7	66685.1	7854	7617	28.641
Day90A_scan1 | 009 | Segment 2	Day 90 A	Day90A_scan1	009	Segment 2	hPSC SMPC	AP1903	FALSE	FALSE	False	False	True	False	Engrafted_hPSC_AP1903. Myofiber_rep5	3975.82	22	26652	31030	520669	507818	71642	520259	517145	85.8922	A00850:256:HTJGFDSX5	0.9966	0.9954	"GeoMx_NGS_Pipeline_2.3.3.10"	009	HWTA21003	2a0c13e9-e62c-4ef0-8f6d-ed50fe7ebc52	829b3a21-2c18-4140-b8cb-d6623167a923	33443.7	66685.1	7854	7617	11.5008
Day90A_scan1 | 010 | Segment 2	Day 90 A	Day90A_scan1	010	Segment 2	hPSC SMPC	AP1903	FALSE	TRUE	False	False	False	False	Engrafted_hPSC_AP1903. PAX7-_rep5	6480.06	105	24176	32774	639359	621633	139647	638132	632628	77.5355	A00850:256:HTJGFDSX5	0.9971	0.9953	"GeoMx_NGS_Pipeline_2.3.3.10"	010	HWTA21003	593eb770-1fc3-4e2a-9ebb-1118a525de84	e261477f-80c7-464f-912a-6488bdd7079b	33443.7	66685.1	7854	7617	19.7597
Day90A_scan1 | 011 | Segment 2	Day 90 A	Day90A_scan1	011	Segment 2	hPSC SMPC	AP1903	FALSE	TRUE	False	False	False	False	Engrafted_hPSC_AP1903. PAX7-_rep6	7292.75	121	25133	35560	1994402	1949797	272357	1993048	1985119	86.0315	A00850:256:HTJGFDSX5	0.997	0.9959	"GeoMx_NGS_Pipeline_2.3.3.10"	011	HWTA21003	65b9d459-1e64-429a-9f2d-ad54b85459cd	6b87adbc-8fda-4f7b-9153-47deaa5f003d	33443.7	66685.1	7854	7617	28.1886
Day90A_scan1 | 012 | Segment 1	Day 90 A	Day90A_scan1	012	Segment 1	hPSC SMPC	AP1903	TRUE	FALSE	False	False	False	False	Engrafted_hPSC_AP1903. PAX7+_rep3	158.905	8	28917	42960	37871	36965	5216	37834	37550	85.8894	A00850:256:HTJGFDSX5	0.9968	0.9956	"GeoMx_NGS_Pipeline_2.3.3.10"	012	HWTA21003	7db4d0ec-3157-4e54-ad04-4864ed66c43e	555b4d6f-9ca7-47ff-9192-dc70e1452f71	33443.7	66685.1	7854	7617	1.32846
Day90A_scan1 | 012 | Segment 2	Day 90 A	Day90A_scan1	012	Segment 2	hPSC SMPC	AP1903	FALSE	FALSE	False	False	True	False	Engrafted_hPSC_AP1903. Myofiber_rep6	10187.8	54	28917	42960	994832	971889	148991	993954	989547	84.67	A00850:256:HTJGFDSX5	0.9966	0.9953	"GeoMx_NGS_Pipeline_2.3.3.10"	012	HWTA21003	7db4d0ec-3157-4e54-ad04-4864ed66c43e	4ec3d001-4b61-4737-9880-64d5e32dbc5f	33443.7	66685.1	7854	7617	20.347
Day90A_scan1 | 013 | Segment 2	Day 90 A	Day90A_scan1	013	Segment 2	hPSC SMPC	AP1903	FALSE	TRUE	False	False	False	False	Engrafted_hPSC_AP1903. PAX7-_rep7	7383.6	151	32581	45674	1161436	1135527	175376	1160516	1155495	84.5555	A00850:256:HTJGFDSX5	0.9965	0.9956	"GeoMx_NGS_Pipeline_2.3.3.10"	013	HWTA21003	6aa1d2f7-cd0d-4245-b907-3f3b0a8f9c59	62d35123-a06f-4408-8b56-f47c92c5d952	33443.7	66685.1	7854	7617	20.4368
Day90A_scan1 | 014 | Full ROI	Day 90 A	Day90A_scan1	014	Full ROI	hPSC SMPC	AP1903	FALSE	FALSE	False	False	True	False	Engrafted_hPSC_AP1903. Myofiber_rep7	5912.49	25	27949	21919	566841	553713	91442	566285	563577	83.4857	A00850:256:HTJGFDSX5	0.9961	0.9946	"GeoMx_NGS_Pipeline_2.3.3.10"	014	HWTA21003	85d01156-d232-4b5d-b995-e74153f4ccad	6070dd70-89db-4fec-8488-8dd93ec8330a	33443.7	66685.1	7854	7617	14.9851
Day90A_scan1 | 015 | Segment 2	Day 90 A	Day90A_scan1	015	Segment 2	hPSC SMPC	AP1903	FALSE	FALSE	False	False	True	False	Engrafted_hPSC_AP1903. Myofiber_rep8	8582.16	48	26984	22058	1087662	1063035	151545	1086770	1081718	85.7441	A00850:256:HTJGFDSX5	0.9969	0.9958	"GeoMx_NGS_Pipeline_2.3.3.10"	015	HWTA21003	50c96db7-d884-45a3-aa77-957652a72a4e	61d01d2d-3c02-4714-b3f0-d40d7aaa8bcb	33443.7	66685.1	7854	7617	18.7999
Day90A_scan1 | 016 | Segment 2	Day 90 A	Day90A_scan1	016	Segment 2	hPSC SMPC	AP1903	FALSE	TRUE	False	False	False	False	Engrafted_hPSC_AP1903. PAX7-_rep8	3708.06	64	25560	23239	506427	495191	84450	506021	503755	82.946	A00850:256:HTJGFDSX5	0.9969	0.9957	"GeoMx_NGS_Pipeline_2.3.3.10"	016	HWTA21003	2ca00044-c472-49f3-9af0-ce6d755762a7	c97907e6-c857-4111-91b3-0bc1808a5239	33443.7	66685.1	7854	7617	12.0295
Day90A_scan1 | 017 | Segment 2	Day 90 A	Day90A_scan1	017	Segment 2	hPSC SMPC	AP1903	FALSE	TRUE	False	False	False	False	Engrafted_hPSC_AP1903. PAX7-_rep9	3091.24	47	28905	23635	300227	292992	49757	300021	298443	83.0176	A00850:256:HTJGFDSX5	0.9967	0.9954	"GeoMx_NGS_Pipeline_2.3.3.10"	017	HWTA21003	71d7b863-8f8e-465a-99cd-bed52ea242a9	5419e3d8-a486-4379-9eb3-2f2ecfa9605c	33443.7	66685.1	7854	7617	6.58623
NCB_PosCtrl2 | 001 | Nuclei	NCB_PosCntl2	NCB_PosCtrl2	001	Nuclei	Fetal Tissue	None	False	True	False	False	False	False	Fetal_W20_Tissue. Nuclei_rep1	1551.44	78	22380	68442	3601379	3511616	415970	3594710	3574704	88.1545	A00850:226:H2NYVDSX5	0.995	0.9945	"GeoMx_NGS_Pipeline_2.3.3.10"	ROI 001	HWTA21003	46e87e3d-ac73-4123-95ce-936ad02f8853	fcd57cda-83e9-4466-85b8-3cc3c1966e35	26097	70296.1	3335	5812	46.9435
NCB_PosCtrl2 | 001 | MyoFiber	NCB_PosCntl2	NCB_PosCtrl2	001	MyoFiber	Fetal Tissue	None	False	False	False	False	False	True	Fetal_W20_Tissue. Myofiber_rep1	19214.8	116	22380	68442	7343416	7170929	695988	7331337	7296503	90.2943	A00850:226:H2NYVDSX5	0.9953	0.9951	"GeoMx_NGS_Pipeline_2.3.3.10"	ROI 001	HWTA21003	46e87e3d-ac73-4123-95ce-936ad02f8853	0226d90f-6401-462e-a336-16a773b445e2	26097	70296.1	3335	5812	52.5134
NCB_PosCtrl2 | 002 | Nuclei	NCB_PosCntl2	NCB_PosCtrl2	002	Nuclei	Fetal Tissue	None	False	True	False	False	False	False	Fetal_W20_Tissue. Nuclei_rep2	1225.98	46	10595	52679	2045431	1992476	236276	2041267	2029081	88.1416	A00850:226:H2NYVDSX5	0.9951	0.9949	"GeoMx_NGS_Pipeline_2.3.3.10"	ROI 002	HWTA21003	40757c79-b774-4f29-932f-e61f2337babb	ac3c21b0-0935-42fe-8653-0a9479f1bafa	26097	70296.1	3335	5812	28.8691
NCB_PosCtrl2 | 002 | MyoFiber	NCB_PosCntl2	NCB_PosCtrl2	002	MyoFiber	Fetal Tissue	None	False	False	False	False	False	True	Fetal_W20_Tissue. Myofiber_rep2	8841.96	34	10595	52679	2309829	2255659	277882	2306689	2294995	87.6807	A00850:226:H2NYVDSX5	0.995	0.9943	"GeoMx_NGS_Pipeline_2.3.3.10"	ROI 002	HWTA21003	40757c79-b774-4f29-932f-e61f2337babb	2c32148e-c076-4dc7-b97e-399441921175	26097	70296.1	3335	5812	28.9938
NCB_PosCtrl2 | 003 | Nuclei	NCB_PosCntl2	NCB_PosCtrl2	003	Nuclei	Fetal Tissue	None	False	True	False	False	False	False	Fetal_W20_Tissue. Nuclei_rep3	2072.78	99	17793	70404	6732884	6570844	740549	6721681	6685768	88.7298	A00850:226:H2NYVDSX5	0.9952	0.9947	"GeoMx_NGS_Pipeline_2.3.3.10"	ROI 003	HWTA21003	c7d04e17-c3a9-4a5a-84d3-3530f9f460a6	4d333bac-d46c-404a-8854-53cdf82f8b78	26097	70296.1	3335	5812	81.2486
NCB_PosCtrl2 | 003 | MyoFiber	NCB_PosCntl2	NCB_PosCtrl2	003	MyoFiber	Fetal Tissue	None	False	False	False	False	False	True	Fetal_W20_Tissue. Myofiber_rep3	51592.8	365	17793	70404	12079697	11781713	1447375	12049761	11988273	87.7151	A00850:226:H2NYVDSX5	0.9953	0.9945	"GeoMx_NGS_Pipeline_2.3.3.10"	ROI 003	HWTA21003	c7d04e17-c3a9-4a5a-84d3-3530f9f460a6	238c8c05-87ce-4fcc-a843-25a8e12d2c1e	26097	70296.1	3335	5812	87.9743
NCB_PosCtrl2 | 004 | Nuclei	NCB_PosCntl2	NCB_PosCtrl2	004	Nuclei	Fetal Tissue	None	False	True	False	False	False	False	Fetal_W20_Tissue. Nuclei_rep4	5260.93	130	14469	50342	4314143	4212541	496725	4305289	4286238	88.2084	A00850:226:H2NYVDSX5	0.9956	0.9951	"GeoMx_NGS_Pipeline_2.3.3.10"	ROI 004	HWTA21003	4ce9b888-cb43-4258-b3a4-3b6c752f67ac	af78894a-3e8e-444f-a333-f04645556852	26097	70296.1	3335	5812	49.953
NCB_PosCtrl2 | 004 | MyoFiber	NCB_PosCntl2	NCB_PosCtrl2	004	MyoFiber	Fetal Tissue	None	False	False	False	False	False	True	Fetal_W20_Tissue. Myofiber_rep4	26467.9	106	14469	50342	7134965	6952824	812694	7121294	7075608	88.3113	A00850:226:H2NYVDSX5	0.9953	0.9947	"GeoMx_NGS_Pipeline_2.3.3.10"	ROI 004	HWTA21003	4ce9b888-cb43-4258-b3a4-3b6c752f67ac	d82b2850-fb36-4313-8f1d-0c33e7b2dc03	26097	70296.1	3335	5812	63.7677
NCB_PosCtrl2 | 005 | Nuclei	NCB_PosCntl2	NCB_PosCtrl2	005	Nuclei	Fetal Tissue	None	False	True	False	False	False	False	Fetal_W20_Tissue. Nuclei_rep5	1577.26	60	17429	49624	2657440	2594144	325778	2652570	2638099	87.4418	A00850:226:H2NYVDSX5	0.9957	0.9947	"GeoMx_NGS_Pipeline_2.3.3.10"	ROI 005	HWTA21003	14e98284-0b84-4285-8205-8417046f682a	1ab4b4b8-e1d9-49ee-aad6-6fd8ff3abc89	26097	70296.1	3335	5812	38.9655
NCB_PosCtrl2 | 005 | MyoFiber	NCB_PosCntl2	NCB_PosCtrl2	005	MyoFiber	Fetal Tissue	None	False	False	False	False	False	True	Fetal_W20_Tissue. Myofiber_rep5	11282.1	66	17429	49624	4238073	4129926	476970	4230782	4205594	88.4509	A00850:226:H2NYVDSX5	0.9957	0.9952	"GeoMx_NGS_Pipeline_2.3.3.10"	ROI 005	HWTA21003	14e98284-0b84-4285-8205-8417046f682a	26984f0a-a094-4cfd-8ef0-ada740ee5d47	26097	70296.1	3335	5812	39.7516
NCB_PosCtrl2 | 006 | Nuclei	NCB_PosCntl2	NCB_PosCtrl2	006	Nuclei	Fetal Tissue	None	False	True	False	False	False	False	Fetal_W20_Tissue. Nuclei_rep6	1856.02	82	16865	70884	7755707	7565367	923225	7741607	7696376	87.7967	A00850:226:H2NYVDSX5	0.9952	0.9947	"GeoMx_NGS_Pipeline_2.3.3.10"	ROI 006	HWTA21003	11eb9912-8e7f-423e-b4e2-588a057265bb	c4706fe4-95c0-480b-8b9e-4b8622c178bf	26097	70296.1	3335	5812	96.5281
NCB_PosCtrl2 | 006 | MyoFiber	NCB_PosCntl2	NCB_PosCtrl2	006	MyoFiber	Fetal Tissue	None	False	False	False	False	False	True	Fetal_W20_Tissue. Myofiber_rep6	25292.7	148	16865	70884	7667615	7478152	1008546	7651955	7609788	86.5134	A00850:226:H2NYVDSX5	0.9948	0.9942	"GeoMx_NGS_Pipeline_2.3.3.10"	ROI 006	HWTA21003	11eb9912-8e7f-423e-b4e2-588a057265bb	04a456af-de6c-4a05-8808-79ba9fea38d4	26097	70296.1	3335	5812	74.5767
NCB_PosCtrl2 | 007 | Full ROI	NCB_PosCntl2	NCB_PosCtrl2	007	Full ROI	Fetal Tissue	None	False	False	False	False	False	True	Fetal_W20_Tissue. Nonmyogenic_rep1	12316	170	21244	72224	7819061	7629822	806723	7806421	7762529	89.4267	A00850:226:H2NYVDSX5	0.9955	0.995	"GeoMx_NGS_Pipeline_2.3.3.10"	ROI 007	HWTA21003	3136f4df-a5b3-4377-8f0f-b8cc148f9f76	1310af4d-5f5d-459e-bd50-58538987f86d	26097	70296.1	3335	5812	81.3551
NCB_PosCtrl2 | 008 | Nuclei	NCB_PosCntl2	NCB_PosCtrl2	008	Nuclei	Fetal Tissue	None	False	True	False	False	False	False	Fetal_W20_Tissue. Nuclei_rep7	558.161	24	15149	39298	1715722	1673595	196510	1712059	1703679	88.2582	A00850:226:H2NYVDSX5	0.9952	0.9947	"GeoMx_NGS_Pipeline_2.3.3.10"	ROI 008	HWTA21003	b2f702ff-3a8d-486a-8b6f-dbb42415c4e6	185b8e57-eb6a-43f2-b9bd-105657301de3	26097	70296.1	3335	5812	26.5019
NCB_PosCtrl2 | 008 | MyoFiber	NCB_PosCntl2	NCB_PosCtrl2	008	MyoFiber	Fetal Tissue	None	False	False	False	False	False	True	Fetal_W20_Tissue. Myofiber_rep7	8822.36	16	15149	39298	1889981	1843517	220935	1887854	1876801	88.0156	A00850:226:H2NYVDSX5	0.9957	0.9954	"GeoMx_NGS_Pipeline_2.3.3.10"	ROI 008	HWTA21003	b2f702ff-3a8d-486a-8b6f-dbb42415c4e6	739af430-52c0-4aa8-a8de-48915b4b75aa	26097	70296.1	3335	5812	25.2178
NCB_PosCtrl2 | 009 | Nuclei	NCB_PosCntl2	NCB_PosCtrl2	009	Nuclei	Fetal Tissue	None	False	True	False	False	False	False	Fetal_W20_Tissue. Nuclei_rep8	1423.29	59	16177	39126	2988173	2914115	336127	2981829	2966940	88.4656	A00850:226:H2NYVDSX5	0.996	0.9954	"GeoMx_NGS_Pipeline_2.3.3.10"	ROI 009	HWTA21003	afac2ea8-9661-4460-9071-9fdd3975484c	aee874f2-3e50-4148-bfc6-4a18a810536e	26097	70296.1	3335	5812	37.8452
NCB_PosCtrl2 | 009 | MyoFiber	NCB_PosCntl2	NCB_PosCtrl2	009	MyoFiber	Fetal Tissue	None	False	False	False	False	False	True	Fetal_W20_Tissue. Myofiber_rep8	14900.8	29	16177	39126	5226861	5089248	544277	5214581	5182038	89.3054	A00850:226:H2NYVDSX5	0.9959	0.995	"GeoMx_NGS_Pipeline_2.3.3.10"	ROI 009	HWTA21003	afac2ea8-9661-4460-9071-9fdd3975484c	906a5b9a-41b1-46d7-8eca-6a3f2fbe570d	26097	70296.1	3335	5812	51.5987
NCB_PosCtrl2 | 010 | Nuclei	NCB_PosCntl2	NCB_PosCtrl2	010	Nuclei	Fetal Tissue	None	False	True	False	False	False	False	Fetal_W20_Tissue. Nuclei_rep9	1211.16	57	13531	39458	5033356	4913887	545110	5025929	5001583	88.9067	A00850:226:H2NYVDSX5	0.9956	0.9955	"GeoMx_NGS_Pipeline_2.3.3.10"	ROI 010	HWTA21003	8f7ea134-88a1-4220-8dee-94e1276237bb	e436af9c-8544-456a-8a5f-b6bbc1356583	26097	70296.1	3335	5812	60.5806
NCB_PosCtrl2 | 010 | MyoFiber	NCB_PosCntl2	NCB_PosCtrl2	010	MyoFiber	Fetal Tissue	None	False	False	False	False	False	True	Fetal_W20_Tissue. Myofiber_rep9	11592.3	23	13531	39458	4648025	4526907	553173	4636005	4607044	87.7803	A00850:226:H2NYVDSX5	0.9953	0.9943	"GeoMx_NGS_Pipeline_2.3.3.10"	ROI 010	HWTA21003	8f7ea134-88a1-4220-8dee-94e1276237bb	493597ba-3df2-4a32-98ab-d7fec0ad3b6a	26097	70296.1	3335	5812	50.7094
NCB_PosCtrl2 | 011 | Full ROI	NCB_PosCntl2	NCB_PosCtrl2	011	Full ROI	Fetal Tissue	None	False	False	False	False	False	True	Fetal_W20_Tissue. Nonmyogenic_rep2	12141.8	87	21100	39068	3128567	3051889	337369	3122661	3105281	88.9456	A00850:226:H2NYVDSX5	0.9953	0.995	"GeoMx_NGS_Pipeline_2.3.3.10"	ROI 011	HWTA21003	bb4e6536-7ae3-4df4-9ecb-3a557fde52e8	50dc854c-74f6-4324-825e-14a7eed56db6	26097	70296.1	3335	5812	33.1229
NCB_PosCtrl2 | 012 | Full ROI	NCB_PosCntl2	NCB_PosCtrl2	012	Full ROI	Fetal Tissue	None	False	False	False	False	False	True	Fetal_W20_Tissue. Nonmyogenic_rep3	16172.3	125	20297	40905	5378288	5245391	598354	5368336	5338765	88.5928	A00850:226:H2NYVDSX5	0.9954	0.995	"GeoMx_NGS_Pipeline_2.3.3.10"	ROI 012	HWTA21003	69f5a748-48c2-4c9f-b203-bba672d511b2	2910cb3b-1757-4c6a-8e49-da73c0fa0a43	26097	70296.1	3335	5812	50.7463
NCB_PosCtrl2 | 013 | Full ROI	NCB_PosCntl2	NCB_PosCtrl2	013	Full ROI	Fetal Tissue	None	False	False	False	False	False	True	Fetal_W20_Tissue. Nonmyogenic_rep4	9658.48	84	8518	53605	3473003	3390703	497941	3468938	3449931	85.3145	A00850:226:H2NYVDSX5	0.9953	0.9947	"GeoMx_NGS_Pipeline_2.3.3.10"	ROI 013	HWTA21003	507f9f3d-4ab9-40c1-9778-e87d2c928142	e9b203d7-c654-483a-a47e-4b667ba1eb78	26097	70296.1	3335	5812	43.5317

## Sheet: TargetProperties
TargetName	HUGOSymbol	TargetGroup	AnalyteType	CodeClass	ProbePool	MinCount	MaxCount	MedianCount	GeomeanCount	NumberOfProbesIncluded	NumberOfProbesTotal	GeneID
ATP6V0B	ATP6V0B	All Targets	RNA	Endogenous	01	1	45	7	6.33156	1	1	533
AP2A2	AP2A2	All Targets	RNA	Endogenous	01	1	66	7	6.28419	1	1	161
MEX3D	MEX3D	All Targets	RNA	Endogenous	01	1	77	6	6.158	1	1	399664
C1QL3	C1QL3	All Targets	RNA	Endogenous	01	1	65	6.5	6.83043	1	1	389941
NFYA	NFYA	All Targets	RNA	Endogenous	01	1	1081	57.5	66.9784	1	1	4800
SFMBT1	SFMBT1	All Targets	RNA	Endogenous	01	1	79	6.5	6.9338	1	1	51460
CNPPD1	CNPPD1	All Targets	RNA	Endogenous	01	1	368	8	8.40147	1	1	27013
RACK1	RACK1	All Targets	RNA	Endogenous	01	1	517	11	13.0276	1	1	10399
PIEZO1	PIEZO1	All Targets	RNA	Endogenous	01	1	140	5	5.5794	1	1	9780
SCARB1	SCARB1	All Targets	RNA	Endogenous	01	1	82	5	5.48182	1	1	949
CCDC12	CCDC12	All Targets	RNA	Endogenous	01	1	76	5.5	6.07369	1	1	151903
GRK2	GRK2	All Targets	RNA	Endogenous	01	1	88	8	8.10556	1	1	156
SIPA1L3	SIPA1L3	All Targets	RNA	Endogenous	01	1	98	7	7.74769	1	1	23094
FGF6	FGF6	All Targets	RNA	Endogenous	01	1	109	7.5	7.34577	1	1	2251
BSDC1	BSDC1	All Targets	RNA	Endogenous	01	1	118	6.5	6.23935	1	1	55108
NRDC	NRDC	All Targets	RNA	Endogenous	01	1	165	8	9.25654	1	1	4898
RPA3	RPA3	All Targets	RNA	Endogenous	01	1	178	8.5	8.09869	1	1	6119
ZFP36L2	ZFP36L2	All Targets	RNA	Endogenous	01	1	91	8	7.95637	1	1	678
TEAD3	TEAD3	All Targets	RNA	Endogenous	01	1	139	5	5.18361	1	1	7005
EMP2	EMP2	All Targets	RNA	Endogenous	01	1	175	6	6.35372	1	1	2013
ZNF578	ZNF578	All Targets	RNA	Endogenous	01	1	59	5	4.97018	1	1	147660
DNAJA4	DNAJA4	All Targets	RNA	Endogenous	01	1	154	8	7.50349	1	1	55466
SYNCRIP	SYNCRIP	All Targets	RNA	Endogenous	01	1	137	8	8.55112	1	1	10492
ADAMTS2	ADAMTS2	All Targets	RNA	Endogenous	01	1	99	6.5	7.06432	1	1	9509
DCBLD2	DCBLD2	All Targets	RNA	Endogenous	01	1	103	5	5.9577	1	1	131566
LMNA	LMNA	All Targets	RNA	Endogenous	01	1	245	15	15.1355	1	1	4000
ACP1	ACP1	All Targets	RNA	Endogenous	01	1	69	8.5	7.93538	1	1	52
UBE2N	UBE2NL,UBE2N	All Targets	RNA	Endogenous	01	1	38	4	4.38636	1	1	7334
NDEL1	NDEL1	All Targets	RNA	Endogenous	01	1	111	8	7.68105	1	1	81565
LAMB2	LAMB2	All Targets	RNA	Endogenous	01	1	365	12	14.658	1	1	3913
TTLL11	TTLL11	All Targets	RNA	Endogenous	01	1	94	6	6.0413	1	1	158135
DLG5	DLG5	All Targets	RNA	Endogenous	01	1	126	8	8.74523	1	1	9231
MACO1	MACO1	All Targets	RNA	Endogenous	01	1	104	8	8.68464	1	1	55219
FAM193A	FAM193A	All Targets	RNA	Endogenous	01	1	161	7.5	9.27052	1	1	8603
KIAA0754	KIAA0754	All Targets	RNA	Endogenous	01	1	129	7.5	7.73305	1	1	643314
EPN2	EPN2	All Targets	RNA	Endogenous	01	1	94	7.5	6.53479	1	1	22905
UBE2K	UBE2K	All Targets	RNA	Endogenous	01	1	141	7	8.46889	1	1	3093
ZBED1	ZBED1	All Targets	RNA	Endogenous	01	1	50	4.5	4.67105	1	1	9189
TMEM273	TMEM273	All Targets	RNA	Endogenous	01	1	89	6.5	6.40969	1	1	170371
TFPI	TFPI	All Targets	RNA	Endogenous	01	1	101	7	8.23781	1	1	7035
CERS2	CERS2	All Targets	RNA	Endogenous	01	1	93	6	5.83374	1	1	29956
TPR	TPR	All Targets	RNA	Endogenous	01	1	96	6.5	7.34061	1	1	7175
RPS9	RPS9	All Targets	RNA	Endogenous	01	1	199	8	9.80114	1	1	6203
PPP1R15A	PPP1R15A	All Targets	RNA	Endogenous	01	1	116	5.5	6.32055	1	1	23645
PRPF19	PRPF19	All Targets	RNA	Endogenous	01	1	89	7	6.43103	1	1	27339
APLN	APLN	All Targets	RNA	Endogenous	01	1	43	4	4.52979	1	1	8862
LSP1	LSP1	All Targets	RNA	Endogenous	01	1	158	8.5	7.9929	1	1	4046
DYNAP	DYNAP	All Targets	RNA	Endogenous	01	1	49	6	5.20768	1	1	284254
AKR1B1	AKR1B1	All Targets	RNA	Endogenous	01	1	101	6.5	6.70189	1	1	231
GALNT2	GALNT2	All Targets	RNA	Endogenous	01	1	152	7	8.12382	1	1	2590
ATP5MK	ATP5MK	All Targets	RNA	Endogenous	01	1	75	8	7.28185	1	1	84833
MYLK2	MYLK2	All Targets	RNA	Endogenous	01	1	111	9	7.70099	1	1	85366
SPN	SPN	All Targets	RNA	Endogenous	01	1	58	5	5.6528	1	1	6693
SEMA6B	SEMA6B	All Targets	RNA	Endogenous	01	1	95	7	7.22485	1	1	10501
TMEM59	TMEM59	All Targets	RNA	Endogenous	01	1	106	6	5.89761	1	1	9528
IVD	IVD	All Targets	RNA	Endogenous	01	1	97	7	6.86505	1	1	3712
HDAC7	HDAC7	All Targets	RNA	Endogenous	01	1	94	8.5	7.99406	1	1	51564
ZNF148	ZNF148	All Targets	RNA	Endogenous	01	1	61	5	5.47623	1	1	7707
POM121C	POM121C,POM121	All Targets	RNA	Endogenous	01	1	136	7	7.62798	1	1	100101267
RPUSD4	RPUSD4	All Targets	RNA	Endogenous	01	1	101	7.5	8.50659	1	1	84881
XBP1	XBP1	All Targets	RNA	Endogenous	01	1	83	7	8.35211	1	1	7494
MFAP2	MFAP2	All Targets	RNA	Endogenous	01	1	47	4.5	4.50659	1	1	4237
CMYA5	CMYA5	All Targets	RNA	Endogenous	01	1	423	16	15.016	1	1	202333
COBL	COBL	All Targets	RNA	Endogenous	01	1	309	6	7.52917	1	1	23242
MYOM3	MYOM3	All Targets	RNA	Endogenous	01	1	636	11.5	11.4271	1	1	127294
EDC3	EDC3	All Targets	RNA	Endogenous	01	1	97	7	7.5458	1	1	80153
CST3	CST3	All Targets	RNA	Endogenous	01	1	79	6.5	6.80435	1	1	1471
TOPBP1	TOPBP1	All Targets	RNA	Endogenous	01	1	140	7	8.55411	1	1	11073
DHRS1	DHRS1	All Targets	RNA	Endogenous	01	1	94	9.5	8.22288	1	1	115817
USP11	USP11	All Targets	RNA	Endogenous	01	1	109	9	7.95935	1	1	8237
SCCPDH	SCCPDH	All Targets	RNA	Endogenous	01	1	82	6.5	6.86818	1	1	51097
RHOT2	RHOT2	All Targets	RNA	Endogenous	01	1	108	7	6.37936	1	1	89941
ZNF589	ZNF589	All Targets	RNA	Endogenous	01	1	110	7	8.29521	1	1	51385
BRD7	BRD7	All Targets	RNA	Endogenous	01	1	108	5	6.02217	1	1	29117
IQCG	IQCG	All Targets	RNA	Endogenous	01	1	55	4.5	5.53906	1	1	84223
GDI1	GDI1	All Targets	RNA	Endogenous	01	1	119	6	6.46836	1	1	2664
MORF4L2	MORF4L2	All Targets	RNA	Endogenous	01	1	121	6	7.21221	1	1	9643
PDE6D	PDE6D	All Targets	RNA	Endogenous	01	1	216	8.5	9.76837	1	1	5147
RBM5	RBM5	All Targets	RNA	Endogenous	01	1	121	9.5	9.24899	1	1	10181
RTN4RL2	RTN4RL2	All Targets	RNA	Endogenous	01	1	94	6.5	6.26107	1	1	349667
COG4	COG4	All Targets	RNA	Endogenous	01	1	74	9	8.15846	1	1	25839
TNMD	TNMD	All Targets	RNA	Endogenous	01	1	160	6	6.01864	1	1	64102
RCN1	RCN1	All Targets	RNA	Endogenous	01	1	111	12	9.40183	1	1	5954
MTA3	MTA3	All Targets	RNA	Endogenous	01	1	94	6	7.05132	1	1	57504
SNX33	SNX33	All Targets	RNA	Endogenous	01	1	91	7	6.42908	1	1	257364
TNS1	TNS1	All Targets	RNA	Endogenous	01	1	152	7.5	7.57051	1	1	7145
RGN	RGN	All Targets	RNA	Endogenous	01	1	118	7	7.26472	1	1	9104
KHDRBS1	KHDRBS1	All Targets	RNA	Endogenous	01	1	109	7	7.63721	1	1	10657
SCRIB	SCRIB	All Targets	RNA	Endogenous	01	1	124	6	6.84578	1	1	23513
EMP1	EMP1	All Targets	RNA	Endogenous	01	1	72	8	7.58132	1	1	2012
KDM5A	KDM5A	All Targets	RNA	Endogenous	01	1	83	6	6.26037	1	1	5927
SERPINA12	SERPINA12	All Targets	RNA	Endogenous	01	1	97	7	6.94451	1	1	145264
RPL37	RPL37	All Targets	RNA	Endogenous	01	1	513	15.5	18.7051	1	1	6167
NDUFS6	NDUFS6	All Targets	RNA	Endogenous	01	1	157	9.5	10.2904	1	1	4726
IMPDH2	IMPDH2	All Targets	RNA	Endogenous	01	1	221	8.5	9.00028	1	1	3615
ZNF654	ZNF654	All Targets	RNA	Endogenous	01	1	98	8	7.8948	1	1	55279
TIMP1	TIMP1	All Targets	RNA	Endogenous	01	1	102	7.5	7.58403	1	1	7076
PANK3	PANK3	All Targets	RNA	Endogenous	01	1	131	7.5	8.32835	1	1	79646
MTCH1	MTCH1	All Targets	RNA	Endogenous	01	1	139	9	8.99555	1	1	23787
POTEG	POTEG,POTEM,POTEH	All Targets	RNA	Endogenous	01	1	107	6.5	7.4178	1	1	404785
PSMB6	PSMB6	All Targets	RNA	Endogenous	01	1	65	6	7.30607	1	1	5694
MED16	MED16	All Targets	RNA	Endogenous	01	1	88	7	6.3539	1	1	10025
EIF4A1	SENP3-EIF4A1,EIF4A1	All Targets	RNA	Endogenous	01	1	149	9.5	8.97435	1	1	1973
PANX1	PANX1	All Targets	RNA	Endogenous	01	1	48	6	6.06499	1	1	24145
NSUN4	NSUN4	All Targets	RNA	Endogenous	01	1	88	5.5	6.1782	1	1	387338
PIM3	PIM3	All Targets	RNA	Endogenous	01	1	100	8	7.95027	1	1	415116
EXT2	EXT2	All Targets	RNA	Endogenous	01	1	74	7	6.21491	1	1	2132
APOE	APOE	All Targets	RNA	Endogenous	01	1	79	5	5.3986	1	1	348
RAD23A	RAD23A	All Targets	RNA	Endogenous	01	1	245	13	12.0174	1	1	5886
FSIP2	FSIP2	All Targets	RNA	Endogenous	01	1	139	8	9.20744	1	1	401024
SCNN1G	SCNN1G	All Targets	RNA	Endogenous	01	1	76	6	5.82105	1	1	6340
ITGA5	ITGA5	All Targets	RNA	Endogenous	01	1	151	8	8.52921	1	1	3678
CACNB1	CACNB1	All Targets	RNA	Endogenous	01	1	95	6	6.34515	1	1	782
C20orf202	C20orf202	All Targets	RNA	Endogenous	01	1	126	7	8.00479	1	1	400831
SEPTIN11	SEPTIN11	All Targets	RNA	Endogenous	01	1	109	6	7.11783	1	1	55752
DNAJB2	DNAJB2	All Targets	RNA	Endogenous	01	1	179	9	8.38497	1	1	3300
WDR59	WDR59	All Targets	RNA	Endogenous	01	1	92	7.5	7.00572	1	1	79726
VPS53	VPS53	All Targets	RNA	Endogenous	01	1	63	7	6.62254	1	1	55275
CALM2	CALM2	All Targets	RNA	Endogenous	01	1	82	8.5	7.18177	1	1	805
WASF2	WASF2	All Targets	RNA	Endogenous	01	1	95	7	6.93237	1	1	10163
RAF1	RAF1	All Targets	RNA	Endogenous	01	1	156	7.5	8.50706	1	1	5894
MYL2	MYL2	All Targets	RNA	Endogenous	01	1	373	20	17.6855	1	1	4633
RPS27A	RPS27A	All Targets	RNA	Endogenous	01	1	225	11	10.3781	1	1	6233
RTRAF	RTRAF	All Targets	RNA	Endogenous	01	1	102	6.5	7.71591	1	1	51637
MRPL11	MRPL11	All Targets	RNA	Endogenous	01	1	94	6	6.96469	1	1	65003
ALS2CL	ALS2CL	All Targets	RNA	Endogenous	01	1	76	7.5	7.88707	1	1	259173
MKNK2	MKNK2	All Targets	RNA	Endogenous	01	1	223	13	11.6545	1	1	2872
MED24	MED24	All Targets	RNA	Endogenous	01	1	91	6.5	6.12784	1	1	9862
ATP9A	ATP9A	All Targets	RNA	Endogenous	01	1	138	4	5.27164	1	1	10079
MYPN	MYPN	All Targets	RNA	Endogenous	01	1	229	5	6.41809	1	1	84665
RUSC1	RUSC1	All Targets	RNA	Endogenous	01	1	91	9	7.61492	1	1	23623
MRPS16	MRPS16	All Targets	RNA	Endogenous	01	1	150	7.5	8.89544	1	1	51021
USP19	USP19	All Targets	RNA	Endogenous	01	1	86	7.5	8.34109	1	1	10869
WWC3	WWC3	All Targets	RNA	Endogenous	01	1	82	6	7.19664	1	1	55841
PRKCD	PRKCD	All Targets	RNA	Endogenous	01	1	83	5.5	6.59803	1	1	5580
SNX3	SNX3	All Targets	RNA	Endogenous	01	1	127	9	8.68695	1	1	8724
MPPED2	MPPED2	All Targets	RNA	Endogenous	01	1	147	8.5	8.70773	1	1	744
SHISA4	SHISA4	All Targets	RNA	Endogenous	01	1	70	9	7.90278	1	1	149345
RHEB	RHEB	All Targets	RNA	Endogenous	01	1	103	8	7.16625	1	1	6009
FAM189A2	FAM189A2	All Targets	RNA	Endogenous	01	1	156	9	9.24482	1	1	9413
ALDH1A1	ALDH1A1	All Targets	RNA	Endogenous	01	1	66	5	5.20374	1	1	216
VDAC2	VDAC2	All Targets	RNA	Endogenous	01	1	292	10	11.8485	1	1	7417
MRPS25	MRPS25	All Targets	RNA	Endogenous	01	1	113	7	6.64431	1	1	64432
HSPB1	HSPB1	All Targets	RNA	Endogenous	01	1	857	11.5	16.3036	1	1	3315
KDM6B	KDM6B	All Targets	RNA	Endogenous	01	1	125	7.5	7.45129	1	1	23135
DND1	LOC100996745,DND1	All Targets	RNA	Endogenous	01	1	121	4.5	5.03514	1	1	373863
CCN2	CCN2	All Targets	RNA	Endogenous	01	1	70	7	7.36682	1	1	1490
HDGF	HDGF	All Targets	RNA	Endogenous	01	1	123	8	10.1952	1	1	3068
ZNF706	ZNF706	All Targets	RNA	Endogenous	01	1	112	7.5	7.30772	1	1	51123
MYL1	MYL1	All Targets	RNA	Endogenous	01	1	3424	39.5	40.4747	1	1	4632
DTX3	DTX3	All Targets	RNA	Endogenous	01	1	99	8.5	9.06461	1	1	196403
MAT2A	MAT2A	All Targets	RNA	Endogenous	01	1	217	10	10.8758	1	1	4144
CDK9	CDK9	All Targets	RNA	Endogenous	01	1	107	7	6.73781	1	1	1025
CCNG1	CCNG1	All Targets	RNA	Endogenous	01	1	142	5	5.79814	1	1	900
CLVS1	CLVS1	All Targets	RNA	Endogenous	01	1	90	8	7.66711	1	1	157807
MYOZ2	MYOZ2	All Targets	RNA	Endogenous	01	1	150	8	7.4089	1	1	51778
NRBP1	NRBP1	All Targets	RNA	Endogenous	01	1	103	6	7.08105	1	1	29959
MLLT10	MLLT10	All Targets	RNA	Endogenous	01	1	100	7	6.71125	1	1	8028
HNRNPL	HNRNPL	All Targets	RNA	Endogenous	01	1	184	9	9.20824	1	1	3191
ATN1	ATN1	All Targets	RNA	Endogenous	01	1	139	10	9.26535	1	1	1822
WDR33	WDR33	All Targets	RNA	Endogenous	01	1	75	6	6.3002	1	1	55339
PFN2	PFN2	All Targets	RNA	Endogenous	01	1	77	7	7.17803	1	1	5217
GPD1	GPD1	All Targets	RNA	Endogenous	01	1	108	8	8.47957	1	1	2819
SSBP3	SSBP3	All Targets	RNA	Endogenous	01	1	153	7	9.0035	1	1	23648
QRSL1	QRSL1	All Targets	RNA	Endogenous	01	1	122	7	8.40956	1	1	55278
IGHM	IGHM	All Targets	RNA	Endogenous	01	1	100	6	6.19726	1	1	3507
ACACB	ACACB	All Targets	RNA	Endogenous	01	1	60	8.5	6.81416	1	1	32
PRR14	PRR14	All Targets	RNA	Endogenous	01	1	60	5.5	6.60305	1	1	78994
CACNB2	CACNB2	All Targets	RNA	Endogenous	01	1	81	5.5	6.15275	1	1	783
PLXNA2	PLXNA2	All Targets	RNA	Endogenous	01	1	91	5	5.45149	1	1	5362
SCAF1	SCAF1	All Targets	RNA	Endogenous	01	1	115	7	7.40813	1	1	58506
MKNK1	MKNK1	All Targets	RNA	Endogenous	01	1	62	5	4.4716	1	1	8569
CTDNEP1	CTDNEP1	All Targets	RNA	Endogenous	01	1	173	9	9.19223	1	1	23399
FAM171A1	FAM171A1	All Targets	RNA	Endogenous	01	1	88	6	5.7782	1	1	221061
CLPTM1L	CLPTM1L	All Targets	RNA	Endogenous	01	1	151	7	8.61533	1	1	81037
MYL9	MYL9	All Targets	RNA	Endogenous	01	1	571	17	20.2539	1	1	10398
PCF11	PCF11	All Targets	RNA	Endogenous	01	1	85	7	7.3813	1	1	51585
PRKD2	PRKD2	All Targets	RNA	Endogenous	01	1	64	7	6.33443	1	1	25865
DDX11	DDX11	All Targets	RNA	Endogenous	01	1	90	5	5.76147	1	1	1663
UPP1	UPP1	All Targets	RNA	Endogenous	01	1	130	10.5	9.17954	1	1	7378
PAFAH1B3	PAFAH1B3	All Targets	RNA	Endogenous	01	1	62	5	5.39227	1	1	5050
ANXA11	ANXA11	All Targets	RNA	Endogenous	01	1	133	8	7.76197	1	1	311
SENP6	SENP6	All Targets	RNA	Endogenous	01	1	128	6	7.92859	1	1	26054
PHIP	PHIP	All Targets	RNA	Endogenous	01	1	89	6.5	5.99045	1	1	55023
APBB3	APBB3	All Targets	RNA	Endogenous	01	1	111	5.5	6.13125	1	1	10307
BOD1	BOD1	All Targets	RNA	Endogenous	01	1	65	5	5.87054	1	1	91272
ACTA1	ACTA1	All Targets	RNA	Endogenous	01	8	10972	241	225.09	1	1	58
MARCO	MARCO	All Targets	RNA	Endogenous	01	1	104	5	5.91115	1	1	8685
AKAP8L	AKAP8L	All Targets	RNA	Endogenous	01	1	117	8	7.57174	1	1	26993
PCOLCE	PCOLCE	All Targets	RNA	Endogenous	01	1	316	9.5	9.97985	1	1	5118
SNRPA	SNRPA	All Targets	RNA	Endogenous	01	1	92	7.5	7.88236	1	1	6626
PIK3R1	PIK3R1	All Targets	RNA	Endogenous	01	1	127	9.5	9.41471	1	1	5295
EIF3F	EIF3F	All Targets	RNA	Endogenous	01	1	138	9	9.51178	1	1	8665
WSB1	WSB1	All Targets	RNA	Endogenous	01	1	198	12	10.7304	1	1	26118
HMG20B	HMG20B	All Targets	RNA	Endogenous	01	1	90	7.5	6.58736	1	1	10362
SETDB2	SETDB2-PHF11,SETDB2	All Targets	RNA	Endogenous	01	1	115	6.5	7.30946	1	1	83852
CCNL1	CCNL1	All Targets	RNA	Endogenous	01	1	70	6	5.73517	1	1	57018
PLCL1	PLCL1	All Targets	RNA	Endogenous	01	1	101	6.5	7.68535	1	1	5334
RFX5	RFX5	All Targets	RNA	Endogenous	01	1	57	5	5.13457	1	1	5993
MRTFA	MRTFA	All Targets	RNA	Endogenous	01	1	103	6.5	8.12664	1	1	57591
CNOT3	CNOT3	All Targets	RNA	Endogenous	01	1	154	11	10.949	1	1	4849
DCTN2	DCTN2	All Targets	RNA	Endogenous	01	1	195	9	8.69164	1	1	10540
OSGEP	OSGEP	All Targets	RNA	Endogenous	01	1	94	7	7.01196	1	1	55644
SREBF2	SREBF2	All Targets	RNA	Endogenous	01	1	132	6	7.80094	1	1	6721
DLGAP2	DLGAP2	All Targets	RNA	Endogenous	01	1	54	6	4.87377	1	1	9228
MED12	MED12	All Targets	RNA	Endogenous	01	1	115	5.5	6.16263	1	1	9968
SLF2	SLF2	All Targets	RNA	Endogenous	01	1	202	6	7.56993	1	1	55719
ANKRD13D	ANKRD13D	All Targets	RNA	Endogenous	01	1	95	5.5	6.64611	1	1	338692
SPATA31A6	SPATA31A6	All Targets	RNA	Endogenous	01	1	47	5	5.96952	1	1	389730
CYP2C9	CYP2C9	All Targets	RNA	Endogenous	01	1	37	6	5.39896	1	1	1559
EID1	EID1	All Targets	RNA	Endogenous	01	1	187	10.5	9.99105	1	1	23741
SLC36A4	SLC36A4	All Targets	RNA	Endogenous	01	1	100	7.5	8.55101	1	1	120103
STAT5B	STAT5B	All Targets	RNA	Endogenous	01	1	96	7	6.41027	1	1	6777
LMNB1	LMNB1	All Targets	RNA	Endogenous	01	1	74	6	5.32724	1	1	4001
FBXO11	FBXO11	All Targets	RNA	Endogenous	01	1	135	8	7.16883	1	1	80204
SRRM1	SRRM1	All Targets	RNA	Endogenous	01	1	152	6	6.81025	1	1	10250
KLHL36	KLHL36	All Targets	RNA	Endogenous	01	1	73	5.5	6.43131	1	1	79786
NLN	NLN	All Targets	RNA	Endogenous	01	1	117	7	7.70855	1	1	57486
SRL	SRL	All Targets	RNA	Endogenous	01	1	1093	15	17.016	1	1	6345
ELOC	ELOC	All Targets	RNA	Endogenous	01	1	93	6	7.00217	1	1	6921
CAV3	CAV3	All Targets	RNA	Endogenous	01	1	381	6.5	8.31808	1	1	859
SH3GL1	SH3GL1	All Targets	RNA	Endogenous	01	1	103	6.5	6.82504	1	1	6455
LZTS2	LZTS2	All Targets	RNA	Endogenous	01	1	178	7.5	8.15713	1	1	84445
RABAC1	RABAC1	All Targets	RNA	Endogenous	01	1	103	9	8.45687	1	1	10567
CIAO2B	CIAO2B	All Targets	RNA	Endogenous	01	1	79	5	5.53578	1	1	51647
UBA2	UBA2	All Targets	RNA	Endogenous	01	1	71	6	5.99749	1	1	10054
CRAT	CRAT	All Targets	RNA	Endogenous	01	1	146	9	8.91632	1	1	1384
DHX16	DHX16	All Targets	RNA	Endogenous	01	1	60	5	5.39793	1	1	8449
GDF6	GDF6	All Targets	RNA	Endogenous	01	1	126	7	8.2941	1	1	392255
TCAP	TCAP	All Targets	RNA	Endogenous	01	1	811	51.5	36.5748	1	1	8557
COX14	COX14	All Targets	RNA	Endogenous	01	1	72	6	6.5656	1	1	84987
PTOV1	PTOV1	All Targets	RNA	Endogenous	01	1	306	10	11.544	1	1	53635
VSIG10	VSIG10	All Targets	RNA	Endogenous	01	1	83	9.5	8.80763	1	1	54621
RMND5A	RMND5A	All Targets	RNA	Endogenous	01	1	95	7	6.98331	1	1	64795
C10orf71	C10orf71	All Targets	RNA	Endogenous	01	1	148	10	8.45025	1	1	118461
NUDT13	NUDT13	All Targets	RNA	Endogenous	01	1	135	6.5	7.74675	1	1	25961
GRINA	GRINA	All Targets	RNA	Endogenous	01	1	101	7	7.21752	1	1	2907
KMT2D	KMT2D	All Targets	RNA	Endogenous	01	1	175	8.5	8.8955	1	1	8085
SMIM17	SMIM17,ZNF71-SMIM17	All Targets	RNA	Endogenous	01	1	379	10.5	11.6438	1	1	147670
RPS19	RPS19	All Targets	RNA	Endogenous	01	1	307	9	11.0591	1	1	6223
HSF2	HSF2	All Targets	RNA	Endogenous	01	1	132	7.5	8.08927	1	1	3298
PGRMC2	PGRMC2	All Targets	RNA	Endogenous	01	1	110	7.5	8.75465	1	1	10424
CHMP4B	CHMP4B	All Targets	RNA	Endogenous	01	1	112	7	6.51834	1	1	128866
PLN	PLN	All Targets	RNA	Endogenous	01	1	75	8	7.84374	1	1	5350
PANX3	PANX3	All Targets	RNA	Endogenous	01	1	65	5.5	6.66059	1	1	116337
IGSF21	IGSF21	All Targets	RNA	Endogenous	01	1	128	6.5	6.31577	1	1	84966
PABPC1	PABPC1	All Targets	RNA	Endogenous	01	1	260	11.5	11.2077	1	1	26986
VASH1	VASH1	All Targets	RNA	Endogenous	01	1	89	7.5	6.96676	1	1	22846
AGAP9	AGAP7P,AGAP10P,AGAP4,AGAP5,AGAP6,AGAP9	All Targets	RNA	Endogenous	01	1	122	8	7.86055	1	1	642517
SCX	SCX	All Targets	RNA	Endogenous	01	1	98	8	8.51892	1	1	642658
POLR1E	POLR1E	All Targets	RNA	Endogenous	01	1	98	7	7.11841	1	1	64425
ZMYM4	ZMYM4	All Targets	RNA	Endogenous	01	1	131	8	9.06978	1	1	9202
ZNF680	ZNF680	All Targets	RNA	Endogenous	01	1	65	5	5.54478	1	1	340252
CASP12	CASP12	All Targets	RNA	Endogenous	01	1	66	6	6.07069	1	1	100506742
STAT6	STAT6	All Targets	RNA	Endogenous	01	1	54	6.5	6.09547	1	1	6778
NAPSA	NAPSA,NAPSB	All Targets	RNA	Endogenous	01	1	96	6	6.92288	1	1	9476
NRK	NRK	All Targets	RNA	Endogenous	01	1	138	7	7.64828	1	1	203447
MAPKBP1	MAPKBP1	All Targets	RNA	Endogenous	01	1	208	11	11.7919	1	1	23005
TMEM132C	TMEM132C	All Targets	RNA	Endogenous	01	1	149	8	8.86777	1	1	92293
ARL6IP1	ARL6IP1	All Targets	RNA	Endogenous	01	1	43	5	4.64289	1	1	23204
MAP3K12	MAP3K12	All Targets	RNA	Endogenous	01	1	58	6	5.95025	1	1	7786
CLIP3	CLIP3	All Targets	RNA	Endogenous	01	1	174	8	9.55905	1	1	25999
ABCC4	ABCC4	All Targets	RNA	Endogenous	01	1	52	5.5	5.68877	1	1	10257
LAMTOR2	LAMTOR2	All Targets	RNA	Endogenous	01	1	51	6	6.0564	1	1	28956
INPP5A	INPP5A	All Targets	RNA	Endogenous	01	1	86	7.5	7.589	1	1	3632
KIAA2013	KIAA2013	All Targets	RNA	Endogenous	01	1	134	10	9.30978	1	1	90231
PCBD2	PCBD2	All Targets	RNA	Endogenous	01	1	78	5.5	5.86609	1	1	84105
YTHDF2	YTHDF2	All Targets	RNA	Endogenous	01	1	120	7	7.24884	1	1	51441
NBAS	NBAS	All Targets	RNA	Endogenous	01	1	84	5	6.03725	1	1	51594
INSR	INSR	All Targets	RNA	Endogenous	01	1	118	6	6.4217	1	1	3643
FXYD6	FXYD6	All Targets	RNA	Endogenous	01	1	112	8.5	8.25345	1	1	53826
NDUFV1	NDUFV1	All Targets	RNA	Endogenous	01	1	92	8	8.2919	1	1	4723
C18orf32	RPL17-C18orf32,C18orf32	All Targets	RNA	Endogenous	01	1	84	6	7.0228	1	1	497661
BEST2	BEST2	All Targets	RNA	Endogenous	01	1	53	6	5.68484	1	1	54831
SH3BGR	GET1-SH3BGR,SH3BGR	All Targets	RNA	Endogenous	01	1	156	9	8.26992	1	1	6450
GLIPR2	GLIPR2	All Targets	RNA	Endogenous	01	1	145	7	7.90692	1	1	152007
CAP2	CAP2	All Targets	RNA	Endogenous	01	1	142	9.5	10.1478	1	1	10486
CDC42	CDC42	All Targets	RNA	Endogenous	01	1	106	9	7.25025	1	1	998
THAP4	THAP4	All Targets	RNA	Endogenous	01	1	85	8.5	8.09271	1	1	51078
PELO	PELO	All Targets	RNA	Endogenous	01	1	89	8	7.4591	1	1	53918
TMEM251	TMEM251	All Targets	RNA	Endogenous	01	1	88	6	6.47474	1	1	26175
RPL30	RPL30	All Targets	RNA	Endogenous	01	1	285	13.5	13.5283	1	1	6156
UQCC2	UQCC2	All Targets	RNA	Endogenous	01	1	81	8	7.77089	1	1	84300
TAF7	TAF7	All Targets	RNA	Endogenous	01	1	82	6	6.47042	1	1	6879
USP28	USP28	All Targets	RNA	Endogenous	01	1	130	7	7.36548	1	1	57646
GPBP1L1	GPBP1L1	All Targets	RNA	Endogenous	01	1	95	6.5	7.45256	1	1	60313
NSUN2	NSUN2	All Targets	RNA	Endogenous	01	1	108	6	6.47153	1	1	54888
ENTPD5	ENTPD5	All Targets	RNA	Endogenous	01	1	58	9	7.06745	1	1	957
CEP57	CEP57	All Targets	RNA	Endogenous	01	1	112	8	8.24258	1	1	9702
CASQ2	CASQ2	All Targets	RNA	Endogenous	01	1	756	14	14.0825	1	1	845
GALNT18	GALNT18	All Targets	RNA	Endogenous	01	1	182	10.5	9.53339	1	1	374378
CORO6	CORO6	All Targets	RNA	Endogenous	01	1	55	7	6.73388	1	1	84940
MARCKS	MARCKS	All Targets	RNA	Endogenous	01	1	208	15.5	16.1317	1	1	4082
DDIT3	DDIT3	All Targets	RNA	Endogenous	01	1	81	7	7.54424	1	1	1649
TARDBP	TARDBP	All Targets	RNA	Endogenous	01	1	197	7	8.04888	1	1	23435
CCT3	CCT3	All Targets	RNA	Endogenous	01	1	112	5.5	6.05325	1	1	7203
ODC1	ODC1	All Targets	RNA	Endogenous	01	1	96	5.5	5.78115	1	1	4953
FTSJ3	FTSJ3	All Targets	RNA	Endogenous	01	1	93	4	6.04032	1	1	117246
CERCAM	CERCAM	All Targets	RNA	Endogenous	01	1	169	5.5	6.2752	1	1	51148
NDUFB6	NDUFB6	All Targets	RNA	Endogenous	01	1	207	9.5	12.0959	1	1	4712
CTNNAL1	CTNNAL1	All Targets	RNA	Endogenous	01	1	56	7	6.61821	1	1	8727
STRAP	STRAP	All Targets	RNA	Endogenous	01	1	72	6.5	5.97143	1	1	11171
SCTR	SCTR	All Targets	RNA	Endogenous	01	1	58	5	5.52893	1	1	6344
ELOA3P	ELOA3P	All Targets	RNA	Endogenous	01	1	40	6	4.85168	1	1	162699
MCM5	MCM5	All Targets	RNA	Endogenous	01	1	78	7	6.8117	1	1	4174
TIMM23B	TIMM23B-AGAP6,TIMM23B,TIMM23	All Targets	RNA	Endogenous	01	1	139	6	6.9018	1	1	100652748
CENPB	CENPB	All Targets	RNA	Endogenous	01	1	95	7	6.76127	1	1	1059
NOTCH2NLA	NOTCH2NLC,NOTCH2NLB,NOTCH2NLA	All Targets	RNA	Endogenous	01	1	206	6.5	7.7093	1	1	388677
FGFR4	FGFR4	All Targets	RNA	Endogenous	01	1	231	6	6.995	1	1	2264
ATP5PF	ATP5PF	All Targets	RNA	Endogenous	01	1	109	11	10.8353	1	1	522
HOXC6	HOXC6	All Targets	RNA	Endogenous	01	1	93	5	6.7809	1	1	3223
ZNF761	ZNF765-ZNF761,ZNF320,ZNF525,ZNF845,ZNF761,ZNF28	All Targets	RNA	Endogenous	01	1	177	8	8.86006	1	1	388561
RPLP2	RPLP2	All Targets	RNA	Endogenous	01	1	422	13	14.3967	1	1	6181
USB1	USB1	All Targets	RNA	Endogenous	01	1	56	6	6.06094	1	1	79650
PUM1	PUM1	All Targets	RNA	Endogenous	01	1	106	6.5	6.75735	1	1	9698
MAZ	MAZ	All Targets	RNA	Endogenous	01	1	212	17	15.0676	1	1	4150
POLR2I	POLR2I	All Targets	RNA	Endogenous	01	1	131	8	9.6448	1	1	5438
RAB11FIP5	RAB11FIP5	All Targets	RNA	Endogenous	01	1	74	5.5	6.68804	1	1	26056
DCX	DCX	All Targets	RNA	Endogenous	01	1	121	7	8.26486	1	1	1641
ITGA7	ITGA7	All Targets	RNA	Endogenous	01	1	592	10.5	12.8394	1	1	3679
CSRP3	CSRP3	All Targets	RNA	Endogenous	01	1	113	7	7.11481	1	1	8048
HSPB8	HSPB8	All Targets	RNA	Endogenous	01	1	422	21	22.0213	1	1	26353
TTYH3	TTYH3	All Targets	RNA	Endogenous	01	1	224	11	12.0416	1	1	80727
RPS14	RPS14	All Targets	RNA	Endogenous	01	1	656	13.5	17.9659	1	1	6208
RASEF	RASEF	All Targets	RNA	Endogenous	01	1	125	6	7.08714	1	1	158158
SORT1	SORT1	All Targets	RNA	Endogenous	01	1	93	6	6.46488	1	1	6272
PDHA1	PDHA1	All Targets	RNA	Endogenous	01	1	136	9	11.2467	1	1	5160
IGFBP3	IGFBP3	All Targets	RNA	Endogenous	01	1	91	5.5	5.7595	1	1	3486
H1-10	H1-10	All Targets	RNA	Endogenous	01	1	89	6	5.60536	1	1	8971
DPYSL2	DPYSL2	All Targets	RNA	Endogenous	01	1	93	6.5	6.7057	1	1	1808
THOC7	THOC7	All Targets	RNA	Endogenous	01	1	61	5	5.96964	1	1	80145
ACTC1	ACTC1	All Targets	RNA	Endogenous	01	1	8277	39.5	47.7926	1	1	70
KDM3B	KDM3B	All Targets	RNA	Endogenous	01	1	134	6.5	7.9337	1	1	51780
OTOF	OTOF	All Targets	RNA	Endogenous	01	1	97	4	4.92506	1	1	9381
TSPAN3	TSPAN3	All Targets	RNA	Endogenous	01	1	143	6	6.01952	1	1	10099
NR2F6	NR2F6	All Targets	RNA	Endogenous	01	1	117	5	6.88768	1	1	2063
EBI3	EBI3	All Targets	RNA	Endogenous	01	1	134	11	10.6199	1	1	10148
EIF4G3	EIF4G3	All Targets	RNA	Endogenous	01	1	105	8.5	9.57576	1	1	8672
GARS1	GARS1	All Targets	RNA	Endogenous	01	1	56	6	6.12861	1	1	2617
NDUFB3	NDUFB3	All Targets	RNA	Endogenous	01	1	105	9.5	9.10478	1	1	4709
CAVIN4	CAVIN4	All Targets	RNA	Endogenous	01	1	192	7	8.76639	1	1	347273
ADPRHL1	ADPRHL1	All Targets	RNA	Endogenous	01	1	394	9	9.83206	1	1	113622
FAM53C	FAM53C	All Targets	RNA	Endogenous	01	1	95	5.5	7.19952	1	1	51307
CAMTA2	CAMTA2	All Targets	RNA	Endogenous	01	1	77	7.5	7.45778	1	1	23125
CCDC9	CCDC9	All Targets	RNA	Endogenous	01	1	100	7	6.54658	1	1	26093
ADCY1	ADCY1	All Targets	RNA	Endogenous	01	1	54	5.5	5.81223	1	1	107
RPL27	RPL27	All Targets	RNA	Endogenous	01	1	209	10	11.8911	1	1	6155
ATXN7L3	ATXN7L3	All Targets	RNA	Endogenous	01	1	107	7.5	8.3658	1	1	56970
JMJD7	JMJD7	All Targets	RNA	Endogenous	01	1	131	8	7.90795	1	1	100137047
PARD3	PARD3	All Targets	RNA	Endogenous	01	1	119	6	6.08756	1	1	56288
HGS	HGS	All Targets	RNA	Endogenous	01	1	96	7	7.45341	1	1	9146
CTDSP2	CTDSP2	All Targets	RNA	Endogenous	01	1	122	7	8.36266	1	1	10106
SERPINE1	SERPINE1	All Targets	RNA	Endogenous	01	1	119	6	6.73703	1	1	5054
GBA2	GBA2	All Targets	RNA	Endogenous	01	1	158	7	7.71998	1	1	57704
COL2A1	COL2A1	All Targets	RNA	Endogenous	01	1	256	5.5	6.00358	1	1	1280
PRXL2A	PRXL2A	All Targets	RNA	Endogenous	01	1	230	8	9.4612	1	1	84293
CS	CS	All Targets	RNA	Endogenous	01	1	188	8	7.9848	1	1	1431
DEF8	DEF8	All Targets	RNA	Endogenous	01	1	87	7.5	7.9115	1	1	54849
RUFY3	RUFY3	All Targets	RNA	Endogenous	01	1	109	7	7.76884	1	1	22902
RGS18	RGS18	All Targets	RNA	Endogenous	01	1	114	8.5	8.27045	1	1	64407
MAP1A	MAP1A	All Targets	RNA	Endogenous	01	1	108	7	7.33771	1	1	4130
TRUB2	TRUB2	All Targets	RNA	Endogenous	01	1	100	6.5	6.85075	1	1	26995
RAN	RAN	All Targets	RNA	Endogenous	01	1	143	7	7.3947	1	1	5901
EPS15L1	EPS15L1	All Targets	RNA	Endogenous	01	1	89	7.5	7.19355	1	1	58513
ENDOG	ENDOG	All Targets	RNA	Endogenous	01	1	93	8.5	8.10515	1	1	2021
LFNG	LFNG	All Targets	RNA	Endogenous	01	1	90	8.5	7.02405	1	1	3955
GPR12	GPR12	All Targets	RNA	Endogenous	01	1	62	6	6.1195	1	1	2835
POLD4	POLD4	All Targets	RNA	Endogenous	01	1	110	7	8.00984	1	1	57804
PIK3CD	PIK3CD	All Targets	RNA	Endogenous	01	1	66	6	6.0008	1	1	5293
SKP1	SKP1	All Targets	RNA	Endogenous	01	1	145	10	10.8737	1	1	6500
APMAP	APMAP	All Targets	RNA	Endogenous	01	1	96	7	6.81086	1	1	57136
RNF144B	RNF144B	All Targets	RNA	Endogenous	01	1	60	6	5.6769	1	1	255488
HSPA1A	HSPA1A	All Targets	RNA	Endogenous	01	1	244	8.5	9.15354	1	1	3303
MAF1	MAF1	All Targets	RNA	Endogenous	01	1	73	6	6.46343	1	1	84232
RARA	RARA	All Targets	RNA	Endogenous	01	1	113	7	7.31326	1	1	5914
IRF3	IRF3	All Targets	RNA	Endogenous	01	1	66	7	6.76882	1	1	3661
EGLN3	EGLN3	All Targets	RNA	Endogenous	01	1	75	5	5.05711	1	1	112399
PTPN11	PTPN11	All Targets	RNA	Endogenous	01	1	85	7.5	7.07272	1	1	5781
MZT2B	MZT2B	All Targets	RNA	Endogenous	01	1	226	12	9.82102	1	1	80097
WASHC1	WASH2P,WASH8P,WASHC1,WASH9P,WASH7P	All Targets	RNA	Endogenous	01	1	512	16.5	15.8929	1	1	100287171
MYH10	MYH10	All Targets	RNA	Endogenous	01	1	75	7	7.17041	1	1	4628
CRACDL	CRACDL	All Targets	RNA	Endogenous	01	1	93	5.5	6.59039	1	1	343990
VPS52	VPS52	All Targets	RNA	Endogenous	01	1	104	6	7.72623	1	1	6293
YBX3	YBX3P1,YBX3	All Targets	RNA	Endogenous	01	1	287	13	12.3814	1	1	8531
SIN3B	SIN3B	All Targets	RNA	Endogenous	01	1	74	6	6.08886	1	1	23309
CLCN2	CLCN2	All Targets	RNA	Endogenous	01	1	50	6	5.46675	1	1	1181
SPARCL1	SPARCL1	All Targets	RNA	Endogenous	01	1	123	11	10.2728	1	1	8404
HNRNPCL3	HNRNPCL3	All Targets	RNA	Endogenous	01	1	69	7	7.86638	1	1	649330
SENP5	SENP5	All Targets	RNA	Endogenous	01	1	77	5	6.10303	1	1	205564
FBXW5	FBXW5	All Targets	RNA	Endogenous	01	1	64	6.5	6.02645	1	1	54461
ERCC1	ERCC1	All Targets	RNA	Endogenous	01	1	92	5.5	5.69623	1	1	2067
PLOD1	PLOD1	All Targets	RNA	Endogenous	01	1	276	17	17.3941	1	1	5351
MRC1	MRC1	All Targets	RNA	Endogenous	01	1	125	8	9.71126	1	1	4360
KDM1A	KDM1A	All Targets	RNA	Endogenous	01	1	114	5.5	6.14687	1	1	23028
MTSS1	MTSS1	All Targets	RNA	Endogenous	01	1	63	5	5.25127	1	1	9788
SPARC	SPARC	All Targets	RNA	Endogenous	01	3	1358	34	46.3375	1	1	6678
AKR1E2	AKR1E2	All Targets	RNA	Endogenous	01	1	129	8	8.9598	1	1	83592
ILDR1	ILDR1	All Targets	RNA	Endogenous	01	1	44	5	5.12424	1	1	286676
LYSMD4	LYSMD4	All Targets	RNA	Endogenous	01	1	71	7	6.39778	1	1	145748
COA8	COA8	All Targets	RNA	Endogenous	01	1	104	6.5	7.50332	1	1	84334
GAS2L3	GAS2L3	All Targets	RNA	Endogenous	01	1	49	6	5.25775	1	1	283431
FBXL20	FBXL20	All Targets	RNA	Endogenous	01	1	117	6.5	6.9265	1	1	84961
SCFD1	SCFD1	All Targets	RNA	Endogenous	01	1	92	4	5.6849	1	1	23256
SFTPB	SFTPB	All Targets	RNA	Endogenous	01	1	40	5	4.80201	1	1	6439
ITGA6	ITGA6	All Targets	RNA	Endogenous	01	1	83	9	7.57161	1	1	3655
BTBD19	BTBD19	All Targets	RNA	Endogenous	01	1	106	7	6.94198	1	1	149478
ITSN2	ITSN2	All Targets	RNA	Endogenous	01	1	116	7	6.99793	1	1	50618
SUPT7L	SUPT7L	All Targets	RNA	Endogenous	01	1	101	7	6.94657	1	1	9913
RASIP1	RASIP1	All Targets	RNA	Endogenous	01	1	46	5	4.79	1	1	54922
MXRA5	MXRA5	All Targets	RNA	Endogenous	01	1	144	8	7.85712	1	1	25878
ZNF121	ZNF121	All Targets	RNA	Endogenous	01	1	63	6.5	5.83883	1	1	7675
JPT2	JPT2	All Targets	RNA	Endogenous	01	1	94	6	5.93837	1	1	90861
CYBC1	CYBC1	All Targets	RNA	Endogenous	01	1	104	7.5	8.1901	1	1	79415
FAM135B	FAM135B	All Targets	RNA	Endogenous	01	1	51	4	4.85025	1	1	51059
MYO15B	MYO15B	All Targets	RNA	Endogenous	01	1	157	8.5	8.01185	1	1	80022
NSA2	NSA2	All Targets	RNA	Endogenous	01	1	98	7	6.15553	1	1	10412
PGAP6	PGAP6	All Targets	RNA	Endogenous	01	1	85	8	7.51761	1	1	58986
MEPE	MEPE	All Targets	RNA	Endogenous	01	1	51	5	5.07791	1	1	56955
NIT1	NIT1	All Targets	RNA	Endogenous	01	1	77	6	6.37841	1	1	4817
RPS6	RPS6	All Targets	RNA	Endogenous	01	1	742	16	20.5517	1	1	6194
RNF126	RNF126	All Targets	RNA	Endogenous	01	1	76	7	6.70675	1	1	55658
MYO9B	MYO9B	All Targets	RNA	Endogenous	01	1	111	8	8.67929	1	1	4650
NDRG2	NDRG2	All Targets	RNA	Endogenous	01	1	245	14.5	14.4768	1	1	57447
TMEM50B	TMEM50B	All Targets	RNA	Endogenous	01	1	121	11.5	10.598	1	1	757
FRMD8	FRMD8	All Targets	RNA	Endogenous	01	1	77	6	5.62012	1	1	83786
RIN3	RIN3	All Targets	RNA	Endogenous	01	1	57	4.5	5.10714	1	1	79890
PFDN5	PFDN5	All Targets	RNA	Endogenous	01	1	74	7	7.5531	1	1	5204
MEF2C	MEF2C	All Targets	RNA	Endogenous	01	1	393	14	14.6467	1	1	4208
SNX1	SNX1	All Targets	RNA	Endogenous	01	1	81	6.5	5.98958	1	1	6642
MYF6	MYF6	All Targets	RNA	Endogenous	01	1	268	10.5	9.88971	1	1	4618
SUPT5H	SUPT5H	All Targets	RNA	Endogenous	01	1	136	7	8.23179	1	1	6829
MBNL2	MBNL2	All Targets	RNA	Endogenous	01	1	83	8.5	8.0501	1	1	10150
SENP1	SENP1	All Targets	RNA	Endogenous	01	1	148	7	8.43571	1	1	29843
ITM2C	ITM2C	All Targets	RNA	Endogenous	01	1	102	8	8.51093	1	1	81618
RASGEF1B	RASGEF1B	All Targets	RNA	Endogenous	01	1	43	4	4.73912	1	1	153020
KRTCAP2	KRTCAP2	All Targets	RNA	Endogenous	01	1	98	5.5	6.24356	1	1	200185
NATD1	NATD1	All Targets	RNA	Endogenous	01	1	91	9	8.11574	1	1	256302
COMT	COMT	All Targets	RNA	Endogenous	01	1	182	6	6.44419	1	1	1312
UAP1	UAP1	All Targets	RNA	Endogenous	01	1	79	6	6.01891	1	1	6675
FAM120B	FAM120B	All Targets	RNA	Endogenous	01	1	74	5	5.98717	1	1	84498
CFAP221	CFAP221	All Targets	RNA	Endogenous	01	1	120	6	8.58758	1	1	200373
CAPN6	CAPN6	All Targets	RNA	Endogenous	01	1	496	14.5	12.8836	1	1	827
SNRNP27	SNRNP27	All Targets	RNA	Endogenous	01	1	113	6	6.42376	1	1	11017
PDE8A	PDE8A	All Targets	RNA	Endogenous	01	1	126	7.5	8.72695	1	1	5151
PPM1F	PPM1F	All Targets	RNA	Endogenous	01	1	82	5	5.77951	1	1	9647
SRSF9	SRSF9	All Targets	RNA	Endogenous	01	1	110	9.5	8.74125	1	1	8683
GXYLT2	GXYLT2	All Targets	RNA	Endogenous	01	1	104	4	4.87027	1	1	727936
ARHGAP36	ARHGAP36	All Targets	RNA	Endogenous	01	1	398	5	6.82003	1	1	158763
FANCE	FANCE	All Targets	RNA	Endogenous	01	1	138	7.5	8.638	1	1	2178
AUP1	AUP1	All Targets	RNA	Endogenous	01	1	93	7	6.49105	1	1	550
CPNE5	CPNE5	All Targets	RNA	Endogenous	01	1	89	6.5	7.64356	1	1	57699
FABP1	FABP1	All Targets	RNA	Endogenous	01	1	149	10	9.67947	1	1	2168
JUNB	JUNB	All Targets	RNA	Endogenous	01	1	95	7	7.11306	1	1	3726
HEXA	HEXA	All Targets	RNA	Endogenous	01	1	79	7	6.73942	1	1	3073
ZBTB16	ZBTB16	All Targets	RNA	Endogenous	01	1	93	5.5	5.72553	1	1	7704
PPP1R14B	LIMK2,PPP1R14B	All Targets	RNA	Endogenous	01	1	137	10	10.0092	1	1	26472
WAC	WAC	All Targets	RNA	Endogenous	01	1	121	6	7.3974	1	1	51322
HERC6	HERC6	All Targets	RNA	Endogenous	01	1	97	6	6.626	1	1	55008
CHCHD3	CHCHD3	All Targets	RNA	Endogenous	01	1	148	10	10.4074	1	1	54927
SUSD6	SUSD6	All Targets	RNA	Endogenous	01	1	81	7	6.63764	1	1	9766
CYSTM1	CYSTM1	All Targets	RNA	Endogenous	01	1	89	5	5.97197	1	1	84418
PLVAP	PLVAP	All Targets	RNA	Endogenous	01	1	90	8	7.76359	1	1	83483
RAPGEF5	RAPGEF5	All Targets	RNA	Endogenous	01	1	47	6	5.01155	1	1	9771
USP48	USP48	All Targets	RNA	Endogenous	01	1	115	7	7.50766	1	1	84196
PRKAR1A	PRKAR1A	All Targets	RNA	Endogenous	01	1	443	12	12.7264	1	1	5573
UBB	UBBP4,UBB	All Targets	RNA	Endogenous	01	1	266	9	8.99418	1	1	7314
ITM2B	ITM2B	All Targets	RNA	Endogenous	01	1	195	14.5	13.3814	1	1	9445
JAK1	JAK1	All Targets	RNA	Endogenous	01	1	66	6	6.45592	1	1	3716
IDNK	IDNK	All Targets	RNA	Endogenous	01	1	64	6.5	5.56991	1	1	414328
PLEKHA2	PLEKHA2	All Targets	RNA	Endogenous	01	1	92	8	7.01048	1	1	59339
ZNF207	ZNF207	All Targets	RNA	Endogenous	01	1	96	7.5	7.29591	1	1	7756
ACOT8	ACOT8	All Targets	RNA	Endogenous	01	1	88	7	7.16359	1	1	10005
NUDCD3	NUDCD3	All Targets	RNA	Endogenous	01	1	87	7	7.7554	1	1	23386
ZNF263	ZNF263	All Targets	RNA	Endogenous	01	1	64	5.5	6.07927	1	1	10127
MAMLD1	MAMLD1	All Targets	RNA	Endogenous	01	1	91	6	6.50743	1	1	10046
LATS1	LATS1	All Targets	RNA	Endogenous	01	1	94	4	5.10801	1	1	9113
SMCO4	SMCO4	All Targets	RNA	Endogenous	01	1	76	5	5.95098	1	1	56935
ASB5	ASB5	All Targets	RNA	Endogenous	01	1	202	9	9.31576	1	1	140458
MFF	MFF	All Targets	RNA	Endogenous	01	1	80	7	7.42007	1	1	56947
CUTC	CUTC	All Targets	RNA	Endogenous	01	1	70	9	7.46568	1	1	51076
TBC1D4	TBC1D4	All Targets	RNA	Endogenous	01	1	114	8	8.23272	1	1	9882
DELE1	DELE1	All Targets	RNA	Endogenous	01	1	206	15.5	15.1385	1	1	9812
THBS3	THBS3	All Targets	RNA	Endogenous	01	1	85	7.5	7.68001	1	1	7059
CERS5	CERS5	All Targets	RNA	Endogenous	01	1	86	8	7.49405	1	1	91012
PBX4	PBX4	All Targets	RNA	Endogenous	01	1	65	5	5.31529	1	1	80714
RPL23	RPL23	All Targets	RNA	Endogenous	01	1	120	12	9.1273	1	1	9349
SIGIRR	SIGIRR	All Targets	RNA	Endogenous	01	1	111	10.5	11.2127	1	1	59307
ACY1	ABHD14A-ACY1,ACY1	All Targets	RNA	Endogenous	01	1	60	5	5.53568	1	1	95
NPIPB3	NPIPB3,NPIPB11,NPIPB4,NPIPB13,NPIPB12,NPIPB5	All Targets	RNA	Endogenous	01	1	409	13.5	12.798	1	1	23117
TRABD	TRABD	All Targets	RNA	Endogenous	01	1	92	6.5	5.85575	1	1	80305
STON2	STON2	All Targets	RNA	Endogenous	01	1	91	6	6.24758	1	1	85439
NBPF26	NBPF9,NBPF8,NBPF26,NBPF20,NBPF25P,NBPF1,NBPF12,LOC102724250,NBPF19	All Targets	RNA	Endogenous	01	1	350	8	10.074	1	1	101060684
A2M	A2M	All Targets	RNA	Endogenous	01	1	208	12	12.5599	1	1	2
KLHL21	KLHL21	All Targets	RNA	Endogenous	01	1	117	7	6.50857	1	1	9903
ZEB1	ZEB1	All Targets	RNA	Endogenous	01	1	75	6	6.44351	1	1	6935
MCU	MCU	All Targets	RNA	Endogenous	01	1	114	8	7.5343	1	1	90550
SLC6A8	SLC6A8	All Targets	RNA	Endogenous	01	1	76	7	6.75605	1	1	6535
PPP2R1A	PPP2R1A	All Targets	RNA	Endogenous	01	1	191	9	8.6765	1	1	5518
PTMA	PTMA	All Targets	RNA	Endogenous	01	1	342	13	15.1927	1	1	5757
SDHB	SDHB	All Targets	RNA	Endogenous	01	1	90	8.5	7.16346	1	1	6390
RRP12	RRP12	All Targets	RNA	Endogenous	01	1	86	7	7.21227	1	1	23223
EHMT1	EHMT1	All Targets	RNA	Endogenous	01	1	141	9	9.44454	1	1	79813
GORASP1	GORASP1	All Targets	RNA	Endogenous	01	1	56	6	6.50281	1	1	64689
CPXM1	CPXM1	All Targets	RNA	Endogenous	01	1	58	6	5.75846	1	1	56265
SRRM2	SRRM2	All Targets	RNA	Endogenous	01	1	476	18.5	18.2995	1	1	23524
NOTCH3	NOTCH3	All Targets	RNA	Endogenous	01	1	379	9	9.67173	1	1	4854
NAA50	NAA50	All Targets	RNA	Endogenous	01	1	69	7.5	7.10254	1	1	80218
SPINT3	SPINT3	All Targets	RNA	Endogenous	01	1	55	6	5.7207	1	1	10816
CCNF	CCNF	All Targets	RNA	Endogenous	01	1	84	6	6.63539	1	1	899
GBF1	GBF1	All Targets	RNA	Endogenous	01	1	68	6	6.31678	1	1	8729
TCF4	TCF4	All Targets	RNA	Endogenous	01	1	109	9.5	9.90512	1	1	6925
COA6	COA6	All Targets	RNA	Endogenous	01	1	81	6.5	6.41542	1	1	388753
SPEN	SPEN	All Targets	RNA	Endogenous	01	1	91	7	6.71567	1	1	23013
DDX4	DDX4	All Targets	RNA	Endogenous	01	1	316	16.5	17.71	1	1	54514
RNF115	RNF115	All Targets	RNA	Endogenous	01	1	105	9	8.84068	1	1	27246
PI4KB	PI4KB	All Targets	RNA	Endogenous	01	1	110	7	8.1526	1	1	5298
INPPL1	INPPL1	All Targets	RNA	Endogenous	01	1	256	12.5	12.9288	1	1	3636
INAVA	INAVA	All Targets	RNA	Endogenous	01	1	139	9.5	8.05622	1	1	55765
CACNA1S	CACNA1S	All Targets	RNA	Endogenous	01	1	207	10.5	9.74535	1	1	779
CNPY1	CNPY1	All Targets	RNA	Endogenous	01	1	147	7	6.92615	1	1	285888
TENM1	TENM1	All Targets	RNA	Endogenous	01	1	169	6	7.14233	1	1	10178
DUSP29	DUSP29	All Targets	RNA	Endogenous	01	1	44	5	5.0197	1	1	338599
MAX	MAX	All Targets	RNA	Endogenous	01	1	111	8	8.43307	1	1	4149
RNF10	RNF10	All Targets	RNA	Endogenous	01	1	107	5.5	6.10392	1	1	9921
SLC2A4RG	SLC2A4RG	All Targets	RNA	Endogenous	01	1	107	6	6.63482	1	1	56731
SMARCA5	SMARCA5	All Targets	RNA	Endogenous	01	1	82	7	7.95691	1	1	8467
DIPK2B	DIPK2B	All Targets	RNA	Endogenous	01	1	62	5	5.52832	1	1	79742
H3-3B	H3-3B	All Targets	RNA	Endogenous	01	1	177	9.5	9.78175	1	1	3021
TBCD	TBCD	All Targets	RNA	Endogenous	01	1	76	7	6.84052	1	1	6904
NAP1L4	NAP1L4	All Targets	RNA	Endogenous	01	1	141	8	8.61401	1	1	4676
RPL36	RPL36	All Targets	RNA	Endogenous	01	1	232	8	9.37827	1	1	25873
PLXDC1	PLXDC1	All Targets	RNA	Endogenous	01	1	52	4.5	4.87479	1	1	57125
TGIF2	TGIF2	All Targets	RNA	Endogenous	01	1	101	6	6.56052	1	1	60436
THBS1	THBS1	All Targets	RNA	Endogenous	01	1	51	7	6.18793	1	1	7057
PGM5	PGM5	All Targets	RNA	Endogenous	01	1	132	5	5.41796	1	1	5239
PLCB1	PLCB1	All Targets	RNA	Endogenous	01	1	103	7	7.78312	1	1	23236
TPM1	TPM1	All Targets	RNA	Endogenous	01	1	2460	31.5	37.4916	1	1	7168
CDKL5	CDKL5	All Targets	RNA	Endogenous	01	1	123	6.5	7.85793	1	1	6792
SIGLEC16	SIGLEC16	All Targets	RNA	Endogenous	01	1	105	7	8.83671	1	1	400709
SLMAP	SLMAP	All Targets	RNA	Endogenous	01	1	79	7	6.91728	1	1	7871
USP36	USP36	All Targets	RNA	Endogenous	01	1	102	5.5	6.54492	1	1	57602
NDUFS1	NDUFS1	All Targets	RNA	Endogenous	01	1	97	7.5	7.90696	1	1	4719
DAAM2	DAAM2	All Targets	RNA	Endogenous	01	1	105	7	5.83968	1	1	23500
PPARG	PPARG	All Targets	RNA	Endogenous	01	1	59	5	5.54386	1	1	5468
RASSF4	RASSF4	All Targets	RNA	Endogenous	01	1	182	8	9.60573	1	1	83937
C1QBP	C1QBP	All Targets	RNA	Endogenous	01	1	85	7.5	7.5116	1	1	708
NHLH2	NHLH2	All Targets	RNA	Endogenous	01	1	217	12	11.6557	1	1	4808
ABITRAM	ABITRAM	All Targets	RNA	Endogenous	01	1	85	6	6.87135	1	1	54942
ARPP21	ARPP21	All Targets	RNA	Endogenous	01	1	128	5	5.76644	1	1	10777
PTMS	PTMS	All Targets	RNA	Endogenous	01	1	215	15	13.806	1	1	5763
BANK1	BANK1	All Targets	RNA	Endogenous	01	1	171	8	9.04335	1	1	55024
LDLRAD1	LDLRAD1	All Targets	RNA	Endogenous	01	1	87	7	7.68759	1	1	388633
RREB1	RREB1	All Targets	RNA	Endogenous	01	1	108	7	6.03908	1	1	6239
CHST15	CHST15	All Targets	RNA	Endogenous	01	1	60	6	6.64445	1	1	51363
GASK1B	GASK1B	All Targets	RNA	Endogenous	01	1	77	7	7.23793	1	1	51313
BCL9L	BCL9L	All Targets	RNA	Endogenous	01	1	248	8.5	9.50257	1	1	283149
GPX1	GPX1	All Targets	RNA	Endogenous	01	1	66	6	6.5738	1	1	2876
RAB10	RAB10	All Targets	RNA	Endogenous	01	1	58	6	5.70639	1	1	10890
RBM17	RBM17	All Targets	RNA	Endogenous	01	1	107	6	5.98388	1	1	84991
TRIM55	TRIM55	All Targets	RNA	Endogenous	01	1	132	6.5	6.60828	1	1	84675
MRPL10	MRPL10	All Targets	RNA	Endogenous	01	1	90	7	6.7574	1	1	124995
SPIN4	SPIN4	All Targets	RNA	Endogenous	01	1	81	6.5	6.52346	1	1	139886
KCMF1	KCMF1	All Targets	RNA	Endogenous	01	1	90	6	6.42969	1	1	56888
PNISR	PNISR	All Targets	RNA	Endogenous	01	1	155	8	10.5285	1	1	25957
IFNA5	IFNA5	All Targets	RNA	Endogenous	01	1	63	6	6.34668	1	1	3442
NT5C2	NT5C2	All Targets	RNA	Endogenous	01	1	195	7	7.58015	1	1	22978
RPLP1	RPLP1	All Targets	RNA	Endogenous	01	1	593	10	12.9312	1	1	6176
LSM14A	LSM14A	All Targets	RNA	Endogenous	01	1	106	5	5.24513	1	1	26065
GPAT4	GPAT4	All Targets	RNA	Endogenous	01	1	59	7.5	6.72783	1	1	137964
ADPRS	ADPRS	All Targets	RNA	Endogenous	01	1	97	8.5	7.35604	1	1	54936
UBE2E3	UBE2E4P,UBE2E3	All Targets	RNA	Endogenous	01	1	85	7.5	7.30972	1	1	10477
RPS5	RPS5	All Targets	RNA	Endogenous	01	1	486	11	12.9005	1	1	6193
P4HA1	P4HA1	All Targets	RNA	Endogenous	01	1	95	6.5	7.41287	1	1	5033
TSPAN15	TSPAN15	All Targets	RNA	Endogenous	01	1	97	6	7.42049	1	1	23555
BRPF3	BRPF3	All Targets	RNA	Endogenous	01	1	119	8	7.77314	1	1	27154
G3BP1	G3BP1	All Targets	RNA	Endogenous	01	1	206	8	9.15901	1	1	10146
CEP68	CEP68	All Targets	RNA	Endogenous	01	1	161	8	9.57954	1	1	23177
MDM2	MDM2	All Targets	RNA	Endogenous	01	1	94	7	6.75247	1	1	4193
PKMYT1	PKMYT1	All Targets	RNA	Endogenous	01	1	113	11	10.4109	1	1	9088
SGCD	SGCD	All Targets	RNA	Endogenous	01	1	238	8.5	9.04097	1	1	6444
ATP2B1	ATP2B1	All Targets	RNA	Endogenous	01	1	190	7	8.48835	1	1	490
HEYL	HEYL	All Targets	RNA	Endogenous	01	1	172	9	9.66204	1	1	26508
GLI3	GLI3	All Targets	RNA	Endogenous	01	1	88	5	6.41134	1	1	2737
BAG4	BAG4	All Targets	RNA	Endogenous	01	1	77	6	6.16472	1	1	9530
ALDH2	ALDH2	All Targets	RNA	Endogenous	01	1	128	8.5	7.67272	1	1	217
PTCH2	PTCH2	All Targets	RNA	Endogenous	01	1	86	6.5	7.16161	1	1	8643
OBSCN	OBSCN	All Targets	RNA	Endogenous	01	1	373	10.5	9.88966	1	1	84033
MAP1LC3A	MAP1LC3A	All Targets	RNA	Endogenous	01	1	46	5	4.40766	1	1	84557
DCP1A	DCP1A	All Targets	RNA	Endogenous	01	1	78	5	5.89919	1	1	55802
MYLPF	MYLPF	All Targets	RNA	Endogenous	01	1	8139	52.5	59.1752	1	1	29895
NUCB1	NUCB1	All Targets	RNA	Endogenous	01	1	161	8.5	9.24885	1	1	4924
MIDEAS	MIDEAS	All Targets	RNA	Endogenous	01	1	198	7.5	8.75846	1	1	91748
TAB2	TAB2	All Targets	RNA	Endogenous	01	1	78	5.5	6.42074	1	1	23118
CHAF1A	CHAF1A	All Targets	RNA	Endogenous	01	1	133	5	8.45565	1	1	10036
IGF2R	IGF2R	All Targets	RNA	Endogenous	01	1	418	10	9.81589	1	1	3482
IGF2BP1	IGF2BP1	All Targets	RNA	Endogenous	01	1	103	5	6.20454	1	1	10642
RPL17	RPL17	All Targets	RNA	Endogenous	01	1	200	13	14.8331	1	1	6139
PDLIM5	PDLIM5	All Targets	RNA	Endogenous	01	1	328	9	10.1622	1	1	10611
BLOC1S6	BLOC1S6	All Targets	RNA	Endogenous	01	1	113	7.5	7.84021	1	1	26258
VPS8	VPS8	All Targets	RNA	Endogenous	01	1	128	5.5	6.52413	1	1	23355
KLF3	KLF3	All Targets	RNA	Endogenous	01	1	117	7	6.70949	1	1	51274
TBCE	TBCE	All Targets	RNA	Endogenous	01	1	48	5	5.34784	1	1	6905
FGD1	FGD1	All Targets	RNA	Endogenous	01	1	95	6	7.48715	1	1	2245
CECR2	CECR2	All Targets	RNA	Endogenous	01	1	153	8.5	9.34247	1	1	27443
CLK2	CLK2	All Targets	RNA	Endogenous	01	1	91	7	7.91896	1	1	1196
CPSF1	CPSF1	All Targets	RNA	Endogenous	01	1	90	7.5	7.54028	1	1	29894
TAS2R7	TAS2R7	All Targets	RNA	Endogenous	01	1	58	5.5	5.97423	1	1	50837
TMEM131L	TMEM131L	All Targets	RNA	Endogenous	01	1	216	6.5	6.28075	1	1	23240
SLIRP	SLIRP	All Targets	RNA	Endogenous	01	1	97	7.5	7.85631	1	1	81892
ADCY9	ADCY9	All Targets	RNA	Endogenous	01	1	98	5.5	6.11936	1	1	115
ZUP1	ZUP1	All Targets	RNA	Endogenous	01	1	71	5.5	5.80035	1	1	221302
ST3GAL3	ST3GAL3	All Targets	RNA	Endogenous	01	1	133	7	7.11994	1	1	6487
PHGDH	PHGDH	All Targets	RNA	Endogenous	01	1	111	6	8.16282	1	1	26227
NDN	NDN	All Targets	RNA	Endogenous	01	1	114	5.5	7.39763	1	1	4692
HESX1	HESX1	All Targets	RNA	Endogenous	01	1	63	6	5.61835	1	1	8820
CANT1	CANT1	All Targets	RNA	Endogenous	01	1	86	7.5	7.49029	1	1	124583
CARM1	CARM1	All Targets	RNA	Endogenous	01	1	179	8.5	9.91214	1	1	10498
IL1RAPL1	IL1RAPL1	All Targets	RNA	Endogenous	01	1	54	6	5.39692	1	1	11141
POLR2L	POLR2L	All Targets	RNA	Endogenous	01	1	112	9	7.88822	1	1	5441
KIF13A	KIF13A	All Targets	RNA	Endogenous	01	1	128	9	9.17282	1	1	63971
PEX1	PEX1	All Targets	RNA	Endogenous	01	1	68	6	6.48126	1	1	5189
CHSY3	CHSY3	All Targets	RNA	Endogenous	01	1	82	8	7.31004	1	1	337876
NR4A3	NR4A3	All Targets	RNA	Endogenous	01	1	118	7	7.63601	1	1	8013
DOC2A	DOC2A	All Targets	RNA	Endogenous	01	1	194	6.5	7.81159	1	1	8448
ADIRF	ADIRF	All Targets	RNA	Endogenous	01	1	50	6.5	6.11538	1	1	10974
ZNF343	ZNF343	All Targets	RNA	Endogenous	01	1	128	7	8.47557	1	1	79175
WDR5	WDR5	All Targets	RNA	Endogenous	01	1	122	7	7.09057	1	1	11091
ARMCX4	ARMCX4	All Targets	RNA	Endogenous	01	1	132	5.5	6.32671	1	1	100131755
CPEB4	CPEB4	All Targets	RNA	Endogenous	01	1	129	10.5	9.53549	1	1	80315
PPIB	PPIB	All Targets	RNA	Endogenous	01	1	90	7	7.17231	1	1	5479
UPK3BL2	UPK3BL2	All Targets	RNA	Endogenous	01	1	246	9	8.57008	1	1	107983993
NUDT14	NUDT14	All Targets	RNA	Endogenous	01	1	71	8	8.08906	1	1	256281
CLTC	CLTC	All Targets	RNA	Endogenous	01	1	116	11	9.83151	1	1	1213
GRIP2	GRIP2	All Targets	RNA	Endogenous	01	1	137	6	6.59416	1	1	80852
MSN	MSN	All Targets	RNA	Endogenous	01	1	97	8.5	8.99669	1	1	4478
CCM2L	CCM2L	All Targets	RNA	Endogenous	01	1	64	6.5	6.48361	1	1	140706
ICE2	ICE2	All Targets	RNA	Endogenous	01	1	96	7	7.26611	1	1	79664
UBXN11	UBXN11	All Targets	RNA	Endogenous	01	1	76	9	7.94356	1	1	91544
PALD1	PALD1	All Targets	RNA	Endogenous	01	1	91	6	5.49436	1	1	27143
H4C5	H4C5	All Targets	RNA	Endogenous	01	1	120	6.5	6.76175	1	1	8367
IFI6	IFI6	All Targets	RNA	Endogenous	01	1	112	7	6.44481	1	1	2537
SLFN11	SLFN11	All Targets	RNA	Endogenous	01	1	99	6.5	7.17017	1	1	91607
ATF7	ATF7-NPFF,ATF7	All Targets	RNA	Endogenous	01	1	112	7.5	6.86453	1	1	11016
ZMIZ2	ZMIZ2	All Targets	RNA	Endogenous	01	1	153	10.5	10.7037	1	1	83637
COL22A1	COL22A1	All Targets	RNA	Endogenous	01	1	76	7	6.97163	1	1	169044
SMAD4	SMAD4	All Targets	RNA	Endogenous	01	1	99	8.5	7.23714	1	1	4089
MAFG	MAFG	All Targets	RNA	Endogenous	01	1	99	6.5	6.95678	1	1	4097
STK26	STK26	All Targets	RNA	Endogenous	01	1	127	4.5	6.87346	1	1	51765
RAPGEF2	RAPGEF2	All Targets	RNA	Endogenous	01	1	79	7	6.02738	1	1	9693
ACSBG2	ACSBG2	All Targets	RNA	Endogenous	01	1	80	4	4.5737	1	1	81616
THAP1	THAP1	All Targets	RNA	Endogenous	01	1	149	7	7.26658	1	1	55145
TYMP	TYMP	All Targets	RNA	Endogenous	01	1	43	6	5.28727	1	1	1890
NPAP1L	NPAP1L	All Targets	RNA	Endogenous	01	1	137	12.5	9.4252	1	1	729159
MYOZ3	MYOZ3	All Targets	RNA	Endogenous	01	1	89	8.5	7.56978	1	1	91977
PRMT5	PRMT5	All Targets	RNA	Endogenous	01	1	92	6.5	7.58278	1	1	10419
ARHGAP23	ARHGAP23	All Targets	RNA	Endogenous	01	1	139	5	5.85029	1	1	57636
BABAM2	BABAM2	All Targets	RNA	Endogenous	01	1	86	9	7.49597	1	1	9577
EIF3E	EIF3E	All Targets	RNA	Endogenous	01	1	109	7	6.43815	1	1	3646
HSPA4	HSPA4	All Targets	RNA	Endogenous	01	1	101	6.5	7.42717	1	1	3308
FBN1	FBN1	All Targets	RNA	Endogenous	01	1	173	5	5.86265	1	1	2200
KIR3DL1	LOC112268354,LOC112268355,KIR2DS4,KIR2DS5,KIR2DS2,KIR2DS1,KIR2DL3,KIR2DL2,KIR2DL1,LOC107987438,KIR3DS1,KIR3DL1,KIR3DL2,KIR3DL3,KIR2DL5A,KIR2DL5B,KIR2DL4	All Targets	RNA	Endogenous	01	1	86	8	8.58987	1	1	3811
R3HDM4	R3HDM4	All Targets	RNA	Endogenous	01	1	120	10.5	11.2989	1	1	91300
MAP3K1	MAP3K1	All Targets	RNA	Endogenous	01	1	87	6	6.58923	1	1	4214
RBM15	RBM15	All Targets	RNA	Endogenous	01	1	80	6	6.26004	1	1	64783
VAC14	VAC14	All Targets	RNA	Endogenous	01	1	75	6	5.87884	1	1	55697
EFTUD2	EFTUD2	All Targets	RNA	Endogenous	01	1	99	8	7.53637	1	1	9343
TMEM123	TMEM123	All Targets	RNA	Endogenous	01	1	55	5	4.95624	1	1	114908
LONP2	LONP2	All Targets	RNA	Endogenous	01	1	108	7.5	8.68061	1	1	83752
GPR141	GPR141	All Targets	RNA	Endogenous	01	1	86	7	7.85338	1	1	353345
ECM2	ECM2	All Targets	RNA	Endogenous	01	1	105	5	6.94586	1	1	1842
AKAP1	AKAP1	All Targets	RNA	Endogenous	01	1	187	8	8.47151	1	1	8165
UROD	UROD	All Targets	RNA	Endogenous	01	1	74	7	6.86379	1	1	7389
TOM1	TOM1	All Targets	RNA	Endogenous	01	1	83	7	7.26968	1	1	10043
PSMA4	PSMA4	All Targets	RNA	Endogenous	01	1	51	6	5.85191	1	1	5685
DOC2B	DOC2B	All Targets	RNA	Endogenous	01	1	136	8	8.42491	1	1	8447
NUDC	NUDC	All Targets	RNA	Endogenous	01	1	153	11	9.67894	1	1	10726
TAGLN3	TAGLN3	All Targets	RNA	Endogenous	01	1	48	4	4.65253	1	1	29114
IFIT2	IFIT2	All Targets	RNA	Endogenous	01	1	81	6	6.3016	1	1	3433
ZNF226	ZNF234,ZNF226	All Targets	RNA	Endogenous	01	1	56	7	5.79173	1	1	7769
COL4A1	COL4A1	All Targets	RNA	Endogenous	01	1	679	18	20.2835	1	1	1282
CCND1	CCND1	All Targets	RNA	Endogenous	01	1	76	5.5	5.0941	1	1	595
GLG1	GLG1	All Targets	RNA	Endogenous	01	1	162	6.5	6.84655	1	1	2734
TUFM	TUFM	All Targets	RNA	Endogenous	01	1	141	9	8.38537	1	1	7284
IFFO1	IFFO1	All Targets	RNA	Endogenous	01	1	91	5	5.4837	1	1	25900
ZBTB4	ZBTB4	All Targets	RNA	Endogenous	01	1	122	8.5	7.47177	1	1	57659
CUL4B	CUL4B	All Targets	RNA	Endogenous	01	1	80	10	9.03399	1	1	8450
PRR5	PRR5	All Targets	RNA	Endogenous	01	1	89	6	6.63081	1	1	55615
PARP3	PARP3	All Targets	RNA	Endogenous	01	1	166	8	9.62615	1	1	10039
DRAP1	DRAP1	All Targets	RNA	Endogenous	01	1	82	7	7.70246	1	1	10589
COX7A2	COX7A2	All Targets	RNA	Endogenous	01	1	48	5.5	4.86212	1	1	1347
NCK1	NCK1	All Targets	RNA	Endogenous	01	1	351	15	14.8391	1	1	4690
YY1	YY1	All Targets	RNA	Endogenous	01	1	113	8	8.03346	1	1	7528
SOX18	SOX18	All Targets	RNA	Endogenous	01	1	59	6.5	6.11287	1	1	54345
SCAF4	SCAF4	All Targets	RNA	Endogenous	01	1	98	8.5	8.06572	1	1	57466
NHSL1	NHSL1	All Targets	RNA	Endogenous	01	1	143	6	6.96854	1	1	57224
SHISA5	SHISA5	All Targets	RNA	Endogenous	01	1	97	6	7.55505	1	1	51246
IPO8	IPO8	All Targets	RNA	Endogenous	01	1	118	7	7.91643	1	1	10526
TSPAN4	TSPAN4	All Targets	RNA	Endogenous	01	1	66	6	5.67277	1	1	7106
PPP1R12B	PPP1R12B	All Targets	RNA	Endogenous	01	1	399	11	11.4177	1	1	4660
HNRNPDL	HNRNPDL	All Targets	RNA	Endogenous	01	1	382	14	15.0093	1	1	9987
HCRT	HCRT	All Targets	RNA	Endogenous	01	1	114	7.5	8.07676	1	1	3060
HNRNPC	HNRNPC	All Targets	RNA	Endogenous	01	1	159	10	9.22764	1	1	3183
GMPR	GMPR	All Targets	RNA	Endogenous	01	1	174	7.5	7.61557	1	1	2766
YWHAH	YWHAH	All Targets	RNA	Endogenous	01	1	107	7	7.41526	1	1	7533
ZER1	ZER1	All Targets	RNA	Endogenous	01	1	142	8	7.83707	1	1	10444
ATXN2L	ATXN2L	All Targets	RNA	Endogenous	01	1	144	7.5	8.01011	1	1	11273
MYO1G	MYO1G	All Targets	RNA	Endogenous	01	1	107	7.5	8.07482	1	1	64005
FILIP1	FILIP1	All Targets	RNA	Endogenous	01	1	212	8	8.57443	1	1	27145
CCDC14	CCDC14	All Targets	RNA	Endogenous	01	1	108	7	8.45497	1	1	64770
MLF2	MLF2	All Targets	RNA	Endogenous	01	1	108	7	8.13121	1	1	8079
PCDH12	PCDH12	All Targets	RNA	Endogenous	01	1	35	5	4.54405	1	1	51294
IDH2	IDH2	All Targets	RNA	Endogenous	01	1	254	13	12.7191	1	1	3418
ATP5F1D	ATP5F1D	All Targets	RNA	Endogenous	01	1	139	9.5	8.20563	1	1	513
NBPF12	NBPF9,NBPF8,NBPF26,NBPF10,NBPF1,NBPF14,NBPF12,NBPF11,LOC102724250	All Targets	RNA	Endogenous	01	1	937	10.5	13.6782	1	1	149013
SLC29A4	SLC29A4	All Targets	RNA	Endogenous	01	1	121	5	5.9532	1	1	222962
AGAP1	AGAP1	All Targets	RNA	Endogenous	01	1	108	9	8.34491	1	1	116987
MCOLN1	MCOLN1	All Targets	RNA	Endogenous	01	1	57	5.5	6.00009	1	1	57192
EIF3G	EIF3G	All Targets	RNA	Endogenous	01	1	156	8	7.75489	1	1	8666
NDUFA3	NDUFA3	All Targets	RNA	Endogenous	01	1	65	7	6.60497	1	1	4696
LCE2D	LCE2D	All Targets	RNA	Endogenous	01	1	168	6	7.27207	1	1	353141
GPATCH3	GPATCH3	All Targets	RNA	Endogenous	01	1	78	7.5	7.53779	1	1	63906
EIF3K	EIF3K	All Targets	RNA	Endogenous	01	1	232	11.5	14.0298	1	1	27335
CD55	CD55	All Targets	RNA	Endogenous	01	1	132	6.5	7.81057	1	1	1604
PDE7A	PDE7A	All Targets	RNA	Endogenous	01	1	172	12	13.9846	1	1	5150
VWA5A	VWA5A	All Targets	RNA	Endogenous	01	1	136	5	6.04587	1	1	4013
FAM20C	FAM20C	All Targets	RNA	Endogenous	01	1	91	8	8.95876	1	1	56975
FMNL3	FMNL3	All Targets	RNA	Endogenous	01	1	47	6	5.82761	1	1	91010
STIM1	STIM1	All Targets	RNA	Endogenous	01	1	145	6	6.85727	1	1	6786
RNF11	RNF11	All Targets	RNA	Endogenous	01	1	102	7	7.92503	1	1	26994
CDIPT	CDIPT	All Targets	RNA	Endogenous	01	1	95	6.5	6.51376	1	1	10423
TNNI1	TNNI1	All Targets	RNA	Endogenous	01	1	120	9	7.61693	1	1	7135
B4GALT1	B4GALT1	All Targets	RNA	Endogenous	01	1	96	6	7.54952	1	1	2683
PAIP2	PAIP2	All Targets	RNA	Endogenous	01	1	57	6	5.92993	1	1	51247
ILKAP	ILKAP	All Targets	RNA	Endogenous	01	1	77	6.5	6.96122	1	1	80895
WWTR1	WWTR1	All Targets	RNA	Endogenous	01	1	150	9	8.91479	1	1	25937
FABP5	FABP5P3,FABP5	All Targets	RNA	Endogenous	01	1	63	6	5.44374	1	1	2171
NPR1	NPR1	All Targets	RNA	Endogenous	01	1	66	5	6.37288	1	1	4881
RMDN1	RMDN1	All Targets	RNA	Endogenous	01	1	127	5	7.05414	1	1	51115
DECR1	DECR1	All Targets	RNA	Endogenous	01	1	165	7	8.65857	1	1	1666
RUNX1	RUNX1	All Targets	RNA	Endogenous	01	1	132	6.5	8.56646	1	1	861
ZBTB18	ZBTB18	All Targets	RNA	Endogenous	01	1	203	7	7.95586	1	1	10472
PLD3	PLD3	All Targets	RNA	Endogenous	01	1	199	7	8.84383	1	1	23646
UTP14C	ALG11,UTP14C,UTP14A	All Targets	RNA	Endogenous	01	1	88	6	6.7192	1	1	9724
PPP6R1	PPP6R1	All Targets	RNA	Endogenous	01	1	114	8	9.0892	1	1	22870
GIT1	GIT1	All Targets	RNA	Endogenous	01	1	97	10	10.5652	1	1	28964
PER1	PER1	All Targets	RNA	Endogenous	01	1	119	5	5.57628	1	1	5187
PNN	PNN	All Targets	RNA	Endogenous	01	1	308	16	18.3031	1	1	5411
ARL15	ARL15	All Targets	RNA	Endogenous	01	1	82	6	6.47167	1	1	54622
EPDR1	EPDR1	All Targets	RNA	Endogenous	01	1	145	7.5	7.57054	1	1	54749
CHD7	CHD7	All Targets	RNA	Endogenous	01	1	167	9.5	8.19504	1	1	55636
METTL7A	METTL7A	All Targets	RNA	Endogenous	01	1	244	7	8.16039	1	1	25840
RYR3	RYR3	All Targets	RNA	Endogenous	01	1	134	5	5.85678	1	1	6263
RBM8A	RBM8A	All Targets	RNA	Endogenous	01	1	124	7	8.61481	1	1	9939
TOP2B	TOP2B	All Targets	RNA	Endogenous	01	1	64	5.5	6.4647	1	1	7155
TMOD1	TMOD1	All Targets	RNA	Endogenous	01	1	214	9.5	10.1129	1	1	7111
LAMB1	LAMB1	All Targets	RNA	Endogenous	01	1	427	13	12.6943	1	1	3912
KLF13	KLF13	All Targets	RNA	Endogenous	01	1	69	7	5.82687	1	1	51621
SCARB2	SCARB2	All Targets	RNA	Endogenous	01	1	114	9	7.41364	1	1	950
TNIK	TNIK	All Targets	RNA	Endogenous	01	1	407	9	10.2474	1	1	23043
DNAH10	DNAH10	All Targets	RNA	Endogenous	01	1	81	7.5	7.4129	1	1	196385
ADAM15	ADAM15	All Targets	RNA	Endogenous	01	1	993	25	32.3677	1	1	8751
MLLT1	MLLT1	All Targets	RNA	Endogenous	01	1	173	9.5	12.0649	1	1	4298
LYPD1	LYPD1	All Targets	RNA	Endogenous	01	1	143	8	7.61565	1	1	116372
THSD1	THSD1	All Targets	RNA	Endogenous	01	1	44	4	4.69045	1	1	55901
C8orf82	C8orf82	All Targets	RNA	Endogenous	01	1	98	6.5	7.63836	1	1	414919
MON2	MON2	All Targets	RNA	Endogenous	01	1	118	6	7.0659	1	1	23041
BTBD6	BTBD6	All Targets	RNA	Endogenous	01	1	190	11.5	11.5735	1	1	90135
S100A10	S100A10	All Targets	RNA	Endogenous	01	1	122	8	9.62238	1	1	6281
SULT1A4	SULT1A4,SULT1A3	All Targets	RNA	Endogenous	01	1	60	7	6.94729	1	1	445329
PVR	PVR	All Targets	RNA	Endogenous	01	1	113	7.5	7.47885	1	1	5817
TCF7L2	TCF7L2	All Targets	RNA	Endogenous	01	1	265	12.5	13.6493	1	1	6934
PGF	PGF	All Targets	RNA	Endogenous	01	1	84	7	6.54549	1	1	5228
C14orf177	C14orf177	All Targets	RNA	Endogenous	01	1	108	5	6.45054	1	1	283598
COX6A2	COX6A2	All Targets	RNA	Endogenous	01	1	370	14.5	13.1889	1	1	1339
COX7C	COX7C	All Targets	RNA	Endogenous	01	1	95	5	5.41115	1	1	1350
NCOA1	NCOA1	All Targets	RNA	Endogenous	01	1	127	8	7.54665	1	1	8648
REEP5	REEP5	All Targets	RNA	Endogenous	01	1	118	7	7.07357	1	1	7905
ARHGEF7	ARHGEF7	All Targets	RNA	Endogenous	01	1	136	7	6.97411	1	1	8874
KRT18	KRT18	All Targets	RNA	Endogenous	01	1	120	6.5	8.38305	1	1	3875
IRX3	IRX3	All Targets	RNA	Endogenous	01	1	99	5.5	5.8259	1	1	79191
FBLN5	FBLN5	All Targets	RNA	Endogenous	01	1	123	8	9.23011	1	1	10516
TBRG4	TBRG4	All Targets	RNA	Endogenous	01	1	81	7	7.73761	1	1	9238
SMR3B	SMR3B	All Targets	RNA	Endogenous	01	1	145	6.5	7.0434	1	1	10879
TUSC2	TUSC2	All Targets	RNA	Endogenous	01	1	219	13.5	13.4509	1	1	11334
TMSB4X	TMSB4X	All Targets	RNA	Endogenous	01	1	127	13.5	13.3232	1	1	7114
PLA2G4C	PLA2G4C	All Targets	RNA	Endogenous	01	1	83	6.5	6.63121	1	1	8605
PSMB7	PSMB7	All Targets	RNA	Endogenous	01	1	113	10	9.59993	1	1	5695
SAT1	SAT1	All Targets	RNA	Endogenous	01	1	69	6	6.30545	1	1	6303
TP53INP2	TP53INP2	All Targets	RNA	Endogenous	01	1	109	10	10.4141	1	1	58476
LARP1	LARP1	All Targets	RNA	Endogenous	01	1	147	5.5	5.93127	1	1	23367
SLC25A15	SLC25A15	All Targets	RNA	Endogenous	01	1	62	5	5.85739	1	1	10166
CAVIN3	CAVIN3	All Targets	RNA	Endogenous	01	1	65	6	6.42235	1	1	112464
CDC42EP4	CDC42EP4	All Targets	RNA	Endogenous	01	1	86	5	6.39712	1	1	23580
DENND6A	DENND6A	All Targets	RNA	Endogenous	01	1	65	4.5	5.22401	1	1	201627
AKT3	AKT3	All Targets	RNA	Endogenous	01	1	177	10	9.21234	1	1	10000
FYN	FYN	All Targets	RNA	Endogenous	01	1	105	5	5.60269	1	1	2534
PFAS	PFAS	All Targets	RNA	Endogenous	01	1	51	5	4.77123	1	1	5198
ILF3	ILF3	All Targets	RNA	Endogenous	01	1	284	9	9.94782	1	1	3609
ZNF532	ZNF532	All Targets	RNA	Endogenous	01	1	120	7	7.72664	1	1	55205
DGKH	DGKH	All Targets	RNA	Endogenous	01	1	65	6	6.48898	1	1	160851
CKM	CKM	All Targets	RNA	Endogenous	01	1	2085	58	49.1663	1	1	1158
LRRC32	LRRC32	All Targets	RNA	Endogenous	01	1	67	6.5	5.86485	1	1	2615
ATF6B	ATF6B	All Targets	RNA	Endogenous	01	1	100	6	6.58887	1	1	1388
MAGEA3	MAGEA3,MAGEA6	All Targets	RNA	Endogenous	01	1	82	8.5	7.97535	1	1	4102
BIRC6	BIRC6	All Targets	RNA	Endogenous	01	1	98	5	5.15358	1	1	57448
HMCES	HMCES	All Targets	RNA	Endogenous	01	1	72	7	6.08398	1	1	56941
IER5	IER5	All Targets	RNA	Endogenous	01	1	54	7.5	6.70686	1	1	51278
HUS1	HUS1	All Targets	RNA	Endogenous	01	1	70	7	6.80061	1	1	3364
PMEL	PMEL	All Targets	RNA	Endogenous	01	1	59	4	4.88095	1	1	6490
DIAPH1	DIAPH1	All Targets	RNA	Endogenous	01	1	62	5.5	5.68794	1	1	1729
GOLIM4	GOLIM4	All Targets	RNA	Endogenous	01	1	159	7	8.79199	1	1	27333
LENG1	LENG1	All Targets	RNA	Endogenous	01	1	254	21	20.0274	1	1	79165
FUBP3	FUBP3	All Targets	RNA	Endogenous	01	1	89	8.5	8.34849	1	1	8939
DUSP6	DUSP6	All Targets	RNA	Endogenous	01	1	69	6	6.32668	1	1	1848
PURB	PURB	All Targets	RNA	Endogenous	01	1	87	8	7.64832	1	1	5814
LASP1	LASP1	All Targets	RNA	Endogenous	01	1	93	8	7.82316	1	1	3927
UQCRHL	UQCRHL,UQCRH	All Targets	RNA	Endogenous	01	1	107	10	8.39526	1	1	440567
NXN	NXN	All Targets	RNA	Endogenous	01	1	132	7	7.68531	1	1	64359
CD164L2	CD164L2	All Targets	RNA	Endogenous	01	1	90	7	8.11735	1	1	388611
SERF2	SERF2	All Targets	RNA	Endogenous	01	1	139	6	6.71239	1	1	10169
UBE4B	UBE4B	All Targets	RNA	Endogenous	01	1	124	7	8.15543	1	1	10277
LRRC14B	LRRC14B	All Targets	RNA	Endogenous	01	1	110	5	6.54636	1	1	389257
TGFB2	TGFB2	All Targets	RNA	Endogenous	01	1	129	7	6.90288	1	1	7042
CHRNB1	CHRNB1	All Targets	RNA	Endogenous	01	1	269	7.5	8.63727	1	1	1140
XKR4	XKR4	All Targets	RNA	Endogenous	01	1	89	8	6.93836	1	1	114786
ADCY6	ADCY6	All Targets	RNA	Endogenous	01	1	90	10.5	9.39925	1	1	112
H4C15	H4C15,H4C14	All Targets	RNA	Endogenous	01	1	86	7.5	6.4921	1	1	554313
SMARCC1	SMARCC1	All Targets	RNA	Endogenous	01	1	119	9	8.41263	1	1	6599
PRDX5	PRDX5	All Targets	RNA	Endogenous	01	1	74	6	6.22069	1	1	25824
ZFAND2B	ZFAND2B	All Targets	RNA	Endogenous	01	1	77	6.5	6.69885	1	1	130617
CDKN1B	CDKN1B	All Targets	RNA	Endogenous	01	1	129	8.5	9.17609	1	1	1027
TASOR2	TASOR2	All Targets	RNA	Endogenous	01	1	154	10.5	11.9167	1	1	54906
PAN3	PAN3	All Targets	RNA	Endogenous	01	1	91	6	6.06524	1	1	255967
SEPTIN5	SEPTIN5,SEPT5-GP1BB	All Targets	RNA	Endogenous	01	1	166	7	7.33032	1	1	5413
KDM5C	KDM5C	All Targets	RNA	Endogenous	01	1	138	8	9.61949	1	1	8242
AGPS	AGPS	All Targets	RNA	Endogenous	01	1	79	6	7.40256	1	1	8540
HERC1	HERC1	All Targets	RNA	Endogenous	01	1	125	7	7.87399	1	1	8925
CEP41	CEP41	All Targets	RNA	Endogenous	01	1	71	5.5	6.31958	1	1	95681
COPG1	COPG1	All Targets	RNA	Endogenous	01	1	71	5.5	5.87266	1	1	22820
PRND	PRND	All Targets	RNA	Endogenous	01	1	64	7	7.00891	1	1	23627
OR4B1	OR4B1	All Targets	RNA	Endogenous	01	1	69	6	6.75961	1	1	119765
PTK2	PTK2	All Targets	RNA	Endogenous	01	1	107	6.5	6.51429	1	1	5747
RBP1	RBP1	All Targets	RNA	Endogenous	01	1	70	6	6.3049	1	1	5947
PRPF4B	PRPF4B	All Targets	RNA	Endogenous	01	1	113	8	8.88034	1	1	8899
GDA	GDA	All Targets	RNA	Endogenous	01	1	55	4	4.59084	1	1	9615
CTBP2	CTBP2	All Targets	RNA	Endogenous	01	1	125	8	8.47326	1	1	1488
UBN2	UBN2	All Targets	RNA	Endogenous	01	1	107	7	8.01982	1	1	254048
ELF4	ELF4	All Targets	RNA	Endogenous	01	1	66	7	6.73307	1	1	2000
PEF1	PEF1	All Targets	RNA	Endogenous	01	1	110	7	7.26028	1	1	553115
SYTL3	SYTL3	All Targets	RNA	Endogenous	01	1	123	7	7.55617	1	1	94120
ACVRL1	ACVRL1	All Targets	RNA	Endogenous	01	1	68	5	5.09748	1	1	94
SNTN	SNTN	All Targets	RNA	Endogenous	01	1	56	6	6.60203	1	1	132203
ENGASE	ENGASE	All Targets	RNA	Endogenous	01	1	47	6	6.00293	1	1	64772
TAPT1	TAPT1	All Targets	RNA	Endogenous	01	1	84	6	6.68523	1	1	202018
TRMT1	TRMT1	All Targets	RNA	Endogenous	01	1	94	6.5	6.89244	1	1	55621
PLAGL1	PLAGL1	All Targets	RNA	Endogenous	01	1	307	8	9.34922	1	1	5325
HLA-C	HLA-C	All Targets	RNA	Endogenous	01	1	53	6	5.45754	1	1	3107
MPRIP	MPRIP	All Targets	RNA	Endogenous	01	1	341	10.5	9.98476	1	1	23164
HLF	HLF	All Targets	RNA	Endogenous	01	1	50	5	5.11714	1	1	3131
NASP	NASP	All Targets	RNA	Endogenous	01	1	104	7.5	6.81682	1	1	4678
GJA4	GJA4	All Targets	RNA	Endogenous	01	1	47	5	4.94985	1	1	2701
GTF3C3	GTF3C3	All Targets	RNA	Endogenous	01	1	91	5	5.70529	1	1	9330
PTPRM	PTPRM	All Targets	RNA	Endogenous	01	1	139	9	8.57382	1	1	5797
GDE1	GDE1	All Targets	RNA	Endogenous	01	1	90	7	7.22811	1	1	51573
HLA-A	HLA-A	All Targets	RNA	Endogenous	01	1	54	9	7.70846	1	1	3105
OLR1	OLR1	All Targets	RNA	Endogenous	01	1	289	8.5	9.76166	1	1	4973
YJEFN3	YJEFN3	All Targets	RNA	Endogenous	01	1	52	6	6.21041	1	1	374887
KLF8	KLF8	All Targets	RNA	Endogenous	01	1	66	6	6.57607	1	1	11279
DCLK1	DCLK1	All Targets	RNA	Endogenous	01	1	109	6.5	6.72664	1	1	9201
ZSWIM5	ZSWIM5	All Targets	RNA	Endogenous	01	1	94	7.5	7.32069	1	1	57643
LRIG3	LRIG3	All Targets	RNA	Endogenous	01	1	114	8	8.14179	1	1	121227
RDX	RDX	All Targets	RNA	Endogenous	01	1	116	7.5	8.9057	1	1	5962
ZNF609	ZNF609	All Targets	RNA	Endogenous	01	1	184	9.5	9.94234	1	1	23060
GPRC5C	GPRC5C	All Targets	RNA	Endogenous	01	1	97	7.5	8.54815	1	1	55890
KBTBD2	KBTBD2	All Targets	RNA	Endogenous	01	1	71	7	6.50734	1	1	25948
COL6A1	COL6A1	All Targets	RNA	Endogenous	01	1	764	27.5	29.4169	1	1	1291
COL11A1	COL11A1	All Targets	RNA	Endogenous	01	1	272	6	6.07821	1	1	1301
PRELID1	PRELID1	All Targets	RNA	Endogenous	01	1	81	6	6.10537	1	1	27166
PBXIP1	PBXIP1	All Targets	RNA	Endogenous	01	1	259	10	9.82758	1	1	57326
PDCD1LG2	PDCD1LG2	All Targets	RNA	Endogenous	01	1	164	9.5	10.8862	1	1	80380
COL5A2	COL5A2	All Targets	RNA	Endogenous	01	1	275	10	10.7805	1	1	1290
ADCY2	ADCY2	All Targets	RNA	Endogenous	01	1	147	8	8.50527	1	1	108
UBXN7	UBXN7	All Targets	RNA	Endogenous	01	1	88	6	6.06387	1	1	26043
LY75	LY75	All Targets	RNA	Endogenous	01	1	58	7	6.41478	1	1	4065
BACH2	BACH2	All Targets	RNA	Endogenous	01	1	50	5	4.3456	1	1	60468
SLC20A2	SLC20A2	All Targets	RNA	Endogenous	01	1	163	7.5	9.42441	1	1	6575
ZNF521	ZNF521	All Targets	RNA	Endogenous	01	1	101	7.5	7.51498	1	1	25925
CSDE1	CSDE1	All Targets	RNA	Endogenous	01	1	267	18.5	16.7316	1	1	7812
NDRG1	NDRG1	All Targets	RNA	Endogenous	01	1	72	7	6.44729	1	1	10397
RIOX2	RIOX2	All Targets	RNA	Endogenous	01	1	97	7	7.49887	1	1	84864
POLDIP2	POLDIP2	All Targets	RNA	Endogenous	01	1	94	9	7.04135	1	1	26073
PTPN14	PTPN14	All Targets	RNA	Endogenous	01	1	85	5	5.69359	1	1	5784
GTPBP4	GTPBP4	All Targets	RNA	Endogenous	01	1	70	7	6.23425	1	1	23560
PPP1R12C	PPP1R12C	All Targets	RNA	Endogenous	01	1	110	8.5	7.64255	1	1	54776
FHL1	FHL1	All Targets	RNA	Endogenous	01	1	1697	53.5	52.4239	1	1	2273
FN1	FN1	All Targets	RNA	Endogenous	01	1	236	14	13.5701	1	1	2335
PHKA1	PHKA1	All Targets	RNA	Endogenous	01	1	30	4	4.02357	1	1	5255
RNF152	RNF152	All Targets	RNA	Endogenous	01	1	48	7	5.88218	1	1	220441
FH	FH	All Targets	RNA	Endogenous	01	1	134	8.5	8.63431	1	1	2271
EMC4	EMC4	All Targets	RNA	Endogenous	01	1	115	6	7.48347	1	1	51234
FABP9	FABP9	All Targets	RNA	Endogenous	01	1	125	8.5	8.30273	1	1	646480
PRKACA	PRKACA	All Targets	RNA	Endogenous	01	1	705	17	17.1181	1	1	5566
AFAP1L2	AFAP1L2	All Targets	RNA	Endogenous	01	1	94	6.5	8.20906	1	1	84632
BCKDHA	BCKDHA	All Targets	RNA	Endogenous	01	1	62	7	6.34213	1	1	593
TMEM165	TMEM165	All Targets	RNA	Endogenous	01	1	62	5	5.50268	1	1	55858
MT2A	MT2A	All Targets	RNA	Endogenous	01	1	56	7	5.64852	1	1	4502
ACTR3	ACTR3	All Targets	RNA	Endogenous	01	1	168	9	9.73747	1	1	10096
RSRP1	RSRP1	All Targets	RNA	Endogenous	01	1	113	7	7.24635	1	1	57035
PDHB	PDHB	All Targets	RNA	Endogenous	01	1	81	8	7.64411	1	1	5162
PCID2	PCID2	All Targets	RNA	Endogenous	01	1	129	9	10.1661	1	1	55795
OXER1	OXER1	All Targets	RNA	Endogenous	01	1	97	6	6.02443	1	1	165140
GAB2	GAB2	All Targets	RNA	Endogenous	01	1	120	7	8.02279	1	1	9846
BMPER	BMPER	All Targets	RNA	Endogenous	01	1	112	7	6.68162	1	1	168667
CUTA	CUTA	All Targets	RNA	Endogenous	01	1	122	6.5	7.29645	1	1	51596
NDUFA10	NDUFA10	All Targets	RNA	Endogenous	01	1	163	9.5	9.95097	1	1	4705
SLC25A3	SLC25A3	All Targets	RNA	Endogenous	01	1	182	9	8.22634	1	1	5250
TSHZ3	TSHZ3	All Targets	RNA	Endogenous	01	1	113	6	7.63052	1	1	57616
PLXNA1	PLXNA1	All Targets	RNA	Endogenous	01	1	94	5.5	7.43985	1	1	5361
PSMD7	PSMD7	All Targets	RNA	Endogenous	01	1	131	8.5	9.56347	1	1	5713
VASP	VASP	All Targets	RNA	Endogenous	01	1	136	9	8.7144	1	1	7408
PCM1	PCM1	All Targets	RNA	Endogenous	01	1	85	7.5	6.734	1	1	5108
IKBKG	IKBKG	All Targets	RNA	Endogenous	01	1	64	7	6.18089	1	1	8517
ROCK1	ROCK1	All Targets	RNA	Endogenous	01	1	69	7	6.45395	1	1	6093
CD63	CD63	All Targets	RNA	Endogenous	01	1	612	18	18.2322	1	1	967
MEGF8	MEGF8	All Targets	RNA	Endogenous	01	1	205	10	10.3106	1	1	1954
PODXL	PODXL	All Targets	RNA	Endogenous	01	1	233	9	8.9042	1	1	5420
SET	SET	All Targets	RNA	Endogenous	01	1	109	6	6.38479	1	1	6418
AKT1	AKT1	All Targets	RNA	Endogenous	01	1	158	6	6.74629	1	1	207
SLC25A19	SLC25A19	All Targets	RNA	Endogenous	01	1	94	9	8.36867	1	1	60386
AKT2	AKT2	All Targets	RNA	Endogenous	01	1	146	8	8.96991	1	1	208
PPP1R15B	PPP1R15B	All Targets	RNA	Endogenous	01	1	64	5	6.86143	1	1	84919
PRRC2C	PRRC2C	All Targets	RNA	Endogenous	01	1	99	6	6.29765	1	1	23215
RPL38	RPL38	All Targets	RNA	Endogenous	01	1	537	16	17.1864	1	1	6169
NR1D1	NR1D1	All Targets	RNA	Endogenous	01	1	64	6	5.70445	1	1	9572
MED15	MED15	All Targets	RNA	Endogenous	01	1	112	5.5	7.02411	1	1	51586
PIP5K1C	PIP5K1C	All Targets	RNA	Endogenous	01	1	60	5	4.58553	1	1	23396
SEMA6A	SEMA6A	All Targets	RNA	Endogenous	01	1	177	6	8.23522	1	1	57556
ETV3	ETV3	All Targets	RNA	Endogenous	01	1	286	18	18.7538	1	1	2117
C1QTNF2	C1QTNF2	All Targets	RNA	Endogenous	01	1	77	5.5	5.60498	1	1	114898
ARHGDIB	ARHGDIB	All Targets	RNA	Endogenous	01	1	93	6	6.86747	1	1	397
UBE2W	UBE2W	All Targets	RNA	Endogenous	01	1	77	6	6.85521	1	1	55284
FRY	FRY	All Targets	RNA	Endogenous	01	1	78	7	7.61851	1	1	10129
TRAPPC12	TRAPPC12	All Targets	RNA	Endogenous	01	1	122	6	6.59883	1	1	51112
OR10D3	OR10D3	All Targets	RNA	Endogenous	01	1	93	6	6.68826	1	1	26497
ZNF721	ZNF721	All Targets	RNA	Endogenous	01	1	99	5	6.60745	1	1	170960
TYK2	TYK2	All Targets	RNA	Endogenous	01	1	131	11	8.9552	1	1	7297
SPRY2	SPRY2	All Targets	RNA	Endogenous	01	1	53	6	5.966	1	1	10253
MKRN1	MKRN1	All Targets	RNA	Endogenous	01	1	106	6	7.01334	1	1	23608
AK2	AK2	All Targets	RNA	Endogenous	01	1	101	6	7.29566	1	1	204
TBC1D14	TBC1D14	All Targets	RNA	Endogenous	01	1	93	5	6.33426	1	1	57533
ZNF397	ZNF397	All Targets	RNA	Endogenous	01	1	96	7	7.38418	1	1	84307
ROCK2	ROCK2	All Targets	RNA	Endogenous	01	1	111	7	6.83267	1	1	9475
POLK	POLK	All Targets	RNA	Endogenous	01	1	126	7.5	7.83923	1	1	51426
VHL	VHL	All Targets	RNA	Endogenous	01	1	122	6.5	7.69133	1	1	7428
MRGPRX3	MRGPRX3	All Targets	RNA	Endogenous	01	1	127	8.5	8.2439	1	1	117195
LUC7L	LUC7L	All Targets	RNA	Endogenous	01	1	168	9.5	9.22623	1	1	55692
MEST	MEST	All Targets	RNA	Endogenous	01	1	357	9	10.3599	1	1	4232
LRRC2	LRRC2	All Targets	RNA	Endogenous	01	1	63	8.5	6.68389	1	1	79442
MBTPS1	MBTPS1	All Targets	RNA	Endogenous	01	1	207	7	7.3664	1	1	8720
GRID2IP	GRID2IP	All Targets	RNA	Endogenous	01	1	58	5.5	5.24999	1	1	392862
CRYAB	CRYAB	All Targets	RNA	Endogenous	01	1	960	46	50.3153	1	1	1410
SRSF5	SRSF5	All Targets	RNA	Endogenous	01	1	404	18.5	18.907	1	1	6430
TRIM8	TRIM8	All Targets	RNA	Endogenous	01	1	161	8	8.02987	1	1	81603
ILRUN	ILRUN	All Targets	RNA	Endogenous	01	1	156	9	8.21436	1	1	64771
UNC45B	UNC45B	All Targets	RNA	Endogenous	01	1	142	8.5	8.7897	1	1	146862
NXF1	NXF1	All Targets	RNA	Endogenous	01	1	123	6.5	6.51245	1	1	10482
ADNP	ADNP	All Targets	RNA	Endogenous	01	1	158	8.5	9.16987	1	1	23394
RBMXL1	RBMXL1	All Targets	RNA	Endogenous	01	1	121	8.5	8.46553	1	1	494115
TUBB2A	TUBB2A	All Targets	RNA	Endogenous	01	1	177	7	7.41888	1	1	7280
KLHDC3	KLHDC3	All Targets	RNA	Endogenous	01	1	199	6	7.33681	1	1	116138
TCIM	TCIM	All Targets	RNA	Endogenous	01	1	62	8	6.68229	1	1	56892
SELENOP	SELENOP	All Targets	RNA	Endogenous	01	1	73	7	6.2073	1	1	6414
LAYN	LAYN	All Targets	RNA	Endogenous	01	1	100	9.5	9.17713	1	1	143903
CERS4	CERS4	All Targets	RNA	Endogenous	01	1	90	6	5.90554	1	1	79603
C3orf52	C3orf52	All Targets	RNA	Endogenous	01	1	72	7	7.30672	1	1	79669
PHKG1	PHKG1	All Targets	RNA	Endogenous	01	1	181	5	6.11622	1	1	5260
CRELD1	CRELD1	All Targets	RNA	Endogenous	01	1	88	6.5	6.84322	1	1	78987
PLCE1	PLCE1	All Targets	RNA	Endogenous	01	1	180	6	7.07182	1	1	51196
SATB1	SATB1	All Targets	RNA	Endogenous	01	1	130	6.5	8.91299	1	1	6304
PAGR1	PAGR1	All Targets	RNA	Endogenous	01	1	90	9	8.70201	1	1	79447
RAB11B	RAB11B	All Targets	RNA	Endogenous	01	1	99	8	7.60159	1	1	9230
PGD	PGD	All Targets	RNA	Endogenous	01	1	115	7	7.85207	1	1	5226
SH3BP2	SH3BP2	All Targets	RNA	Endogenous	01	1	94	8	7.20421	1	1	6452
POLR2J2	POLR2J2	All Targets	RNA	Endogenous	01	1	83	6.5	6.31853	1	1	246721
PA2G4	PA2G4	All Targets	RNA	Endogenous	01	1	77	7	6.93437	1	1	5036
PPP1R9A	PPP1R9A	All Targets	RNA	Endogenous	01	1	201	7	8.2242	1	1	55607
STARD4	STARD4	All Targets	RNA	Endogenous	01	1	78	7	6.47535	1	1	134429
CXCL14	CXCL14	All Targets	RNA	Endogenous	01	1	54	6	5.93235	1	1	9547
DYNLL2	DYNLL2	All Targets	RNA	Endogenous	01	1	179	10.5	10.0592	1	1	140735
EWSR1	EWSR1	All Targets	RNA	Endogenous	01	1	175	10.5	9.91417	1	1	2130
SRCAP	SRCAP	All Targets	RNA	Endogenous	01	1	145	10	8.49068	1	1	10847
RABL6	RABL6	All Targets	RNA	Endogenous	01	1	95	9	8.86598	1	1	55684
ZNF276	ZNF276	All Targets	RNA	Endogenous	01	1	101	6	7.49826	1	1	92822
F13A1	F13A1	All Targets	RNA	Endogenous	01	1	115	6	6.78699	1	1	2162
RANGRF	RANGRF	All Targets	RNA	Endogenous	01	1	58	5.5	5.83349	1	1	29098
FBXO15	FBXO15	All Targets	RNA	Endogenous	01	1	792	11.5	13.6557	1	1	201456
ATP6AP2	ATP6AP2	All Targets	RNA	Endogenous	01	1	109	9	9.63816	1	1	10159
LDB1	LDB1	All Targets	RNA	Endogenous	01	1	132	8	7.54005	1	1	8861
MRPL20	MRPL20	All Targets	RNA	Endogenous	01	1	101	7.5	7.46745	1	1	55052
PDCD6	PDCD6	All Targets	RNA	Endogenous	01	1	103	7	8.30891	1	1	10016
TTC3	TTC3	All Targets	RNA	Endogenous	01	1	100	7.5	7.8385	1	1	7267
ERG	ERG	All Targets	RNA	Endogenous	01	1	61	6	5.62823	1	1	2078
TNFRSF4	TNFRSF4	All Targets	RNA	Endogenous	01	1	53	6	4.93411	1	1	7293
USP6	USP6	All Targets	RNA	Endogenous	01	1	219	4.5	6.58794	1	1	9098
FRS2	FRS2	All Targets	RNA	Endogenous	01	1	97	7	7.9499	1	1	10818
RNF213	RNF213	All Targets	RNA	Endogenous	01	1	78	7	6.26759	1	1	57674
RASSF8	RASSF8	All Targets	RNA	Endogenous	01	1	91	8	7.38421	1	1	11228
TRIM3	TRIM3	All Targets	RNA	Endogenous	01	1	45	5.5	5.24738	1	1	10612
EEF2K	EEF2K	All Targets	RNA	Endogenous	01	1	165	6.5	6.83047	1	1	29904
PPP2R5C	PPP2R5C	All Targets	RNA	Endogenous	01	1	92	8	7.26595	1	1	5527
FAM114A1	FAM114A1	All Targets	RNA	Endogenous	01	1	118	6.5	8.01757	1	1	92689
RNF187	RNF187	All Targets	RNA	Endogenous	01	1	84	7.5	8.24177	1	1	149603
USP9X	USP9X	All Targets	RNA	Endogenous	01	1	113	7	7.61918	1	1	8239
NPEPL1	NPEPL1,STX16-NPEPL1	All Targets	RNA	Endogenous	01	1	81	7	6.92145	1	1	79716
LHFPL2	LHFPL2	All Targets	RNA	Endogenous	01	1	81	5	5.55952	1	1	10184
PCMT1	PCMT1	All Targets	RNA	Endogenous	01	1	147	9	9.51209	1	1	5110
SND1	SND1	All Targets	RNA	Endogenous	01	1	183	9	10.2305	1	1	27044
RHBDF1	RHBDF1	All Targets	RNA	Endogenous	01	1	75	6.5	6.96293	1	1	64285
RTN3	RTN3	All Targets	RNA	Endogenous	01	1	87	6	6.50516	1	1	10313
CRIM1	CRIM1	All Targets	RNA	Endogenous	01	1	95	7.5	7.29674	1	1	51232
UBE2G2	UBE2G2	All Targets	RNA	Endogenous	01	1	112	6	6.68504	1	1	7327
FAM3C	FAM3C	All Targets	RNA	Endogenous	01	1	107	9.5	9.74726	1	1	10447
UBE2Z	UBE2Z	All Targets	RNA	Endogenous	01	1	480	17	20.6607	1	1	65264
ARAP1	ARAP1	All Targets	RNA	Endogenous	01	1	91	6	6.48617	1	1	116985
SYT13	SYT13	All Targets	RNA	Endogenous	01	1	54	5.5	5.51265	1	1	57586
RAB23	RAB23	All Targets	RNA	Endogenous	01	1	55	6	5.51573	1	1	51715
EBLN1	EBLN1	All Targets	RNA	Endogenous	01	1	60	5	5.40971	1	1	340900
POLR3D	POLR3D	All Targets	RNA	Endogenous	01	1	99	7	7.09573	1	1	661
FAM89B	FAM89B	All Targets	RNA	Endogenous	01	1	66	6	5.21095	1	1	23625
DGCR2	DGCR2	All Targets	RNA	Endogenous	01	1	135	7	8.30683	1	1	9993
ZSCAN32	ZSCAN32	All Targets	RNA	Endogenous	01	1	190	8	9.03132	1	1	54925
ZNF362	ZNF362	All Targets	RNA	Endogenous	01	1	116	9	8.96534	1	1	149076
STK11IP	STK11IP	All Targets	RNA	Endogenous	01	1	75	5	5.3955	1	1	114790
RPL7A	RPL7A	All Targets	RNA	Endogenous	01	1	639	21	21.8806	1	1	6130
NAP1L1	NAP1L1	All Targets	RNA	Endogenous	01	1	212	12.5	12.6239	1	1	4673
ACADM	ACADM	All Targets	RNA	Endogenous	01	1	89	6	7.26405	1	1	34
EMP3	EMP3	All Targets	RNA	Endogenous	01	1	110	7	8.2068	1	1	2014
FILIP1L	FILIP1L	All Targets	RNA	Endogenous	01	1	142	10	11.133	1	1	11259
TMEM44	TMEM44	All Targets	RNA	Endogenous	01	1	103	5	5.63854	1	1	93109
ITGAX	ITGAX	All Targets	RNA	Endogenous	01	1	70	8	6.41521	1	1	3687
SLC11A2	SLC11A2	All Targets	RNA	Endogenous	01	1	109	7	8.42495	1	1	4891
UBE2G1	UBE2G1	All Targets	RNA	Endogenous	01	1	101	7.5	7.20074	1	1	7326
UBTF	UBTF	All Targets	RNA	Endogenous	01	1	72	8.5	7.76478	1	1	7343
TUB	TUB	All Targets	RNA	Endogenous	01	1	506	14	13.9252	1	1	7275
UBE2Q1	UBE2Q1	All Targets	RNA	Endogenous	01	1	93	6	6.53537	1	1	55585
CDKN1C	CDKN1C	All Targets	RNA	Endogenous	01	1	242	6.5	7.52418	1	1	1028
SMARCB1	SMARCB1	All Targets	RNA	Endogenous	01	1	76	5.5	6.05037	1	1	6598
SMAD1	SMAD1	All Targets	RNA	Endogenous	01	1	77	6	5.77702	1	1	4086
TAGLN	TAGLN	All Targets	RNA	Endogenous	01	1	152	13	10.3211	1	1	6876
GNG2	GNG2	All Targets	RNA	Endogenous	01	1	82	7	6.65916	1	1	54331
KCNC4	KCNC4	All Targets	RNA	Endogenous	01	1	57	7	6.28702	1	1	3749
RBM6	RBM6	All Targets	RNA	Endogenous	01	1	127	7.5	8.51248	1	1	10180
FNDC1	FNDC1	All Targets	RNA	Endogenous	01	1	403	6	6.49367	1	1	84624
C1S	C1S	All Targets	RNA	Endogenous	01	1	97	8	7.51878	1	1	716
PPP2R3B	PPP2R3B	All Targets	RNA	Endogenous	01	1	400	10	11.4478	1	1	28227
SERPINA1	SERPINA1	All Targets	RNA	Endogenous	01	1	132	10	9.84192	1	1	5265
NARS1	NARS1	All Targets	RNA	Endogenous	01	1	98	6	7.09913	1	1	4677
TAF12	TAF12	All Targets	RNA	Endogenous	01	1	109	6.5	7.3608	1	1	6883
NIPSNAP2	NIPSNAP2	All Targets	RNA	Endogenous	01	1	121	9	8.41417	1	1	2631
RGCC	RGCC	All Targets	RNA	Endogenous	01	1	38	4	4.12786	1	1	28984
PARVA	PARVA	All Targets	RNA	Endogenous	01	1	109	7	7.79806	1	1	55742
RALY	RALY	All Targets	RNA	Endogenous	01	1	110	6.5	6.77222	1	1	22913
GIGYF1	GIGYF1	All Targets	RNA	Endogenous	01	1	128	6.5	6.45096	1	1	64599
CLCN7	CLCN7	All Targets	RNA	Endogenous	01	1	99	5	5.27364	1	1	1186
COX6C	COX6C	All Targets	RNA	Endogenous	01	1	93	8	7.32816	1	1	1345
MYH7B	MYH7B	All Targets	RNA	Endogenous	01	1	189	9	9.3856	1	1	57644
SAE1	SAE1	All Targets	RNA	Endogenous	01	1	90	7	7.24796	1	1	10055
COLGALT1	COLGALT1	All Targets	RNA	Endogenous	01	1	95	8.5	7.47219	1	1	79709
NDUFV3	NDUFV3	All Targets	RNA	Endogenous	01	1	150	11	10.8691	1	1	4731
PARD3B	PARD3B	All Targets	RNA	Endogenous	01	1	110	6	5.95144	1	1	117583
COL4A2	COL4A2	All Targets	RNA	Endogenous	01	1	534	18.5	19.8761	1	1	1284
SH3PXD2A	SH3PXD2A	All Targets	RNA	Endogenous	01	1	193	7	8.18621	1	1	9644
FBXL17	FBXL17	All Targets	RNA	Endogenous	01	1	109	7.5	8.36877	1	1	64839
KRT222	KRT222	All Targets	RNA	Endogenous	01	1	60	7	6.2473	1	1	125113
TPD52L2	TPD52L2	All Targets	RNA	Endogenous	01	1	88	7	7.14553	1	1	7165
COQ9	COQ9	All Targets	RNA	Endogenous	01	1	115	10	9.36834	1	1	57017
ZNF596	ZNF596	All Targets	RNA	Endogenous	01	1	103	7.5	6.83926	1	1	169270
TCF12	TCF12	All Targets	RNA	Endogenous	01	1	190	6	6.65983	1	1	6938
PADI2	PADI2	All Targets	RNA	Endogenous	01	1	338	9	9.58436	1	1	11240
DIO3	DIO3	All Targets	RNA	Endogenous	01	1	61	6	5.3309	1	1	1735
RND3	RND3	All Targets	RNA	Endogenous	01	1	159	8	8.24689	1	1	390
SDCCAG8	SDCCAG8	All Targets	RNA	Endogenous	01	1	94	7.5	7.82055	1	1	10806
CCNY	CCNY	All Targets	RNA	Endogenous	01	1	107	6	6.12452	1	1	219771
LRRC34	LRRC34	All Targets	RNA	Endogenous	01	1	78	5	5.36481	1	1	151827
TACC2	TACC2	All Targets	RNA	Endogenous	01	1	257	11	9.5699	1	1	10579
FADS3	FADS3	All Targets	RNA	Endogenous	01	1	129	9.5	9.26758	1	1	3995
RPS18	RPS18	All Targets	RNA	Endogenous	01	1	290	10	10.7151	1	1	6222
IFT88	IFT88	All Targets	RNA	Endogenous	01	1	83	6	6.0467	1	1	8100
SETD3	SETD3	All Targets	RNA	Endogenous	01	1	94	8	8.51757	1	1	84193
PRKAA2	PRKAA2	All Targets	RNA	Endogenous	01	1	132	8.5	8.30139	1	1	5563
KMT2C	KMT2C	All Targets	RNA	Endogenous	01	1	228	8	8.79363	1	1	58508
AUTS2	AUTS2	All Targets	RNA	Endogenous	01	1	105	4	5.38866	1	1	26053
MEOX2	MEOX2	All Targets	RNA	Endogenous	01	1	109	8	7.49995	1	1	4223
COX20	COX20	All Targets	RNA	Endogenous	01	1	79	8	7.33053	1	1	116228
ANKLE2	ANKLE2	All Targets	RNA	Endogenous	01	1	131	8	8.56612	1	1	23141
OR10H2	OR10H2	All Targets	RNA	Endogenous	01	1	85	6	6.30555	1	1	26538
JTB	JTB	All Targets	RNA	Endogenous	01	1	58	7	6.86238	1	1	10899
CENPT	CENPT	All Targets	RNA	Endogenous	01	1	103	7	7.21239	1	1	80152
PSMD14	PSMD14	All Targets	RNA	Endogenous	01	1	103	8.5	8.98976	1	1	10213
CPLX2	CPLX2	All Targets	RNA	Endogenous	01	1	52	7	5.43732	1	1	10814
RFX2	RFX2	All Targets	RNA	Endogenous	01	1	133	7	6.872	1	1	5990
SERPING1	SERPING1	All Targets	RNA	Endogenous	01	1	84	7	7.30968	1	1	710
LTBP3	LTBP3	All Targets	RNA	Endogenous	01	1	204	9.5	9.43489	1	1	4054
SLC41A1	SLC41A1	All Targets	RNA	Endogenous	01	1	112	8.5	8.96761	1	1	254428
RRAD	RRAD	All Targets	RNA	Endogenous	01	1	91	11.5	9.42273	1	1	6236
NPM1	NPM1	All Targets	RNA	Endogenous	01	1	201	7	8.42659	1	1	4869
RHOQ	RHOQ	All Targets	RNA	Endogenous	01	1	75	7	7.67399	1	1	23433
SLC25A11	SLC25A11	All Targets	RNA	Endogenous	01	1	112	9	9.11696	1	1	8402
ELL3	ELL3	All Targets	RNA	Endogenous	01	1	78	6.5	6.25484	1	1	80237
L3MBTL1	L3MBTL1	All Targets	RNA	Endogenous	01	1	105	5.5	6.92115	1	1	26013
EBF3	EBF3	All Targets	RNA	Endogenous	01	1	83	6	6.18542	1	1	253738
TMED4	TMED4	All Targets	RNA	Endogenous	01	1	169	6.5	7.40345	1	1	222068
PIK3CA	PIK3CA	All Targets	RNA	Endogenous	01	1	142	7	8.61829	1	1	5290
LHFPL6	LHFPL6	All Targets	RNA	Endogenous	01	1	139	7	7.30765	1	1	10186
RTN4R	RTN4R	All Targets	RNA	Endogenous	01	1	110	6.5	8.41932	1	1	65078
GOT1	GOT1	All Targets	RNA	Endogenous	01	1	87	8	7.22962	1	1	2805
NID2	NID2	All Targets	RNA	Endogenous	01	1	93	6.5	6.09263	1	1	22795
JUN	JUN	All Targets	RNA	Endogenous	01	1	171	7	6.85087	1	1	3725
ATRX	ATRX	All Targets	RNA	Endogenous	01	1	142	9.5	9.39407	1	1	546
PRMT7	PRMT7	All Targets	RNA	Endogenous	01	1	90	7	6.64777	1	1	54496
FOXG1	FOXG1	All Targets	RNA	Endogenous	01	1	63	7	6.18319	1	1	2290
CCDC47	CCDC47	All Targets	RNA	Endogenous	01	1	280	18	17.0567	1	1	57003
CLPTM1	CLPTM1	All Targets	RNA	Endogenous	01	1	69	6	5.66359	1	1	1209
RGS5	RGS5	All Targets	RNA	Endogenous	01	1	48	7	5.63455	1	1	8490
EIF5A	EIF5AL1,EIF5A	All Targets	RNA	Endogenous	01	1	173	10	10.4726	1	1	1984
CRY2	CRY2	All Targets	RNA	Endogenous	01	1	64	7	7.1242	1	1	1408
YPEL3	YPEL3	All Targets	RNA	Endogenous	01	1	85	7.5	6.81798	1	1	83719
ID3	ID3	All Targets	RNA	Endogenous	01	1	61	7.5	5.96623	1	1	3399
SLC39A3	SLC39A3	All Targets	RNA	Endogenous	01	1	63	7	6.50363	1	1	29985
HIGD1A	HIGD1A	All Targets	RNA	Endogenous	01	1	86	8.5	8.20208	1	1	25994
CCDC126	CCDC126	All Targets	RNA	Endogenous	01	1	71	7	7.11135	1	1	90693
SNURF	SNURF	All Targets	RNA	Endogenous	01	1	72	8	7.67709	1	1	8926
ATP1A2	ATP1A2	All Targets	RNA	Endogenous	01	1	222	10.5	9.43503	1	1	477
ZNF208	ZNF676,ZNF208	All Targets	RNA	Endogenous	01	1	163	7.5	9.31318	1	1	7757
SMPX	SMPX	All Targets	RNA	Endogenous	01	1	195	12.5	10.9929	1	1	23676
CEMIP2	CEMIP2	All Targets	RNA	Endogenous	01	1	85	6	6.70549	1	1	23670
RPS13	RPS13	All Targets	RNA	Endogenous	01	1	399	9	10.5158	1	1	6207
GPR108	GPR108	All Targets	RNA	Endogenous	01	1	73	6	6.20532	1	1	56927
TCP1	TCP1	All Targets	RNA	Endogenous	01	1	96	7	6.74998	1	1	6950
SLC25A5	SLC25A5	All Targets	RNA	Endogenous	01	1	65	7	6.99234	1	1	292
PSMD3	PSMD3	All Targets	RNA	Endogenous	01	1	129	7.5	7.61253	1	1	5709
RPTOR	RPTOR	All Targets	RNA	Endogenous	01	1	123	7	6.96694	1	1	57521
TUBA1C	TUBA1C,TUBA1B,TUBA1A	All Targets	RNA	Endogenous	01	1	873	24	25.2363	1	1	84790
PFKM	PFKM	All Targets	RNA	Endogenous	01	1	353	17	13.3405	1	1	5213
OR6C74	OR6C74	All Targets	RNA	Endogenous	01	1	98	5	6.1075	1	1	254783
CELF1	CELF1	All Targets	RNA	Endogenous	01	1	125	8	9.17543	1	1	10658
ITIH5	ITIH5	All Targets	RNA	Endogenous	01	1	130	6	6.39696	1	1	80760
SMARCA4	SMARCA4	All Targets	RNA	Endogenous	01	1	136	6	7.75369	1	1	6597
IQCN	IQCN	All Targets	RNA	Endogenous	01	1	78	4	5.0804	1	1	80726
TBPL1	TBPL1	All Targets	RNA	Endogenous	01	1	109	5.5	6.563	1	1	9519
ORMDL3	ORMDL3	All Targets	RNA	Endogenous	01	1	90	8	8.06843	1	1	94103
HES1	HES1	All Targets	RNA	Endogenous	01	1	91	6	6.46918	1	1	3280
LIMS3	LIMS3-LOC440895,LIMS3,LIMS1,LIMS4	All Targets	RNA	Endogenous	01	1	51	5.5	5.92419	1	1	96626
GORASP2	GORASP2	All Targets	RNA	Endogenous	01	1	92	6.5	7.55022	1	1	26003
FZR1	FZR1	All Targets	RNA	Endogenous	01	1	93	6	6.00932	1	1	51343
FNDC3B	FNDC3B	All Targets	RNA	Endogenous	01	1	197	9	10.6392	1	1	64778
SH2B1	SH2B1	All Targets	RNA	Endogenous	01	1	95	7	7.33981	1	1	25970
CAPZA3	CAPZA3	All Targets	RNA	Endogenous	01	1	111	6.5	7.23413	1	1	93661
SMPD4	SMPD4	All Targets	RNA	Endogenous	01	1	91	6	5.66524	1	1	55627
DYRK2	DYRK2	All Targets	RNA	Endogenous	01	1	227	7.5	8.19017	1	1	8445
APLNR	APLNR	All Targets	RNA	Endogenous	01	1	44	5	4.86407	1	1	187
YWHAG	YWHAG	All Targets	RNA	Endogenous	01	1	198	8	8.95352	1	1	7532
PAM16	PAM16	All Targets	RNA	Endogenous	01	1	67	5	5.28264	1	1	51025
CSNKA2IP	CSNKA2IP	All Targets	RNA	Endogenous	01	1	68	8	7.31123	1	1	111064647
DHX9	DHX9	All Targets	RNA	Endogenous	01	1	113	6.5	7.86044	1	1	1660
CAPZB	CAPZB	All Targets	RNA	Endogenous	01	1	96	6	5.65438	1	1	832
LPAR6	LPAR6	All Targets	RNA	Endogenous	01	1	48	5	5.27492	1	1	10161
TMEM41A	TMEM41A	All Targets	RNA	Endogenous	01	1	90	9	9.37664	1	1	90407
LIMCH1	LIMCH1	All Targets	RNA	Endogenous	01	1	143	10	8.9848	1	1	22998
AP5S1	AP5S1	All Targets	RNA	Endogenous	01	1	53	6	5.69585	1	1	55317
GPR135	GPR135	All Targets	RNA	Endogenous	01	1	112	7.5	8.28298	1	1	64582
ANGPTL6	ANGPTL6	All Targets	RNA	Endogenous	01	1	125	7	7.66738	1	1	83854
CD33	CD33	All Targets	RNA	Endogenous	01	1	93	6	6.73925	1	1	945
TSPYL1	TSPYL1	All Targets	RNA	Endogenous	01	1	124	6	6.8733	1	1	7259
ARHGEF18	ARHGEF18	All Targets	RNA	Endogenous	01	1	53	5	5.13699	1	1	23370
MLLT6	MLLT6	All Targets	RNA	Endogenous	01	1	170	11	10.1234	1	1	4302
AP3S1	AP3S1	All Targets	RNA	Endogenous	01	1	91	7	7.44753	1	1	1176
MAF	MAF	All Targets	RNA	Endogenous	01	1	75	6	6.24719	1	1	4094
UBE2E1	UBE2E1	All Targets	RNA	Endogenous	01	1	81	7.5	7.72306	1	1	7324
MICU1	MICU1	All Targets	RNA	Endogenous	01	1	129	6	6.91851	1	1	10367
ILF2	ILF2	All Targets	RNA	Endogenous	01	1	139	5	5.38154	1	1	3608
PEA15	PEA15	All Targets	RNA	Endogenous	01	1	103	7	7.92224	1	1	8682
RFXAP	RFXAP	All Targets	RNA	Endogenous	01	1	52	5	5.75584	1	1	5994
RPS27	RPS27	All Targets	RNA	Endogenous	01	1	167	9	9.99484	1	1	6232
PLEKHG2	PLEKHG2	All Targets	RNA	Endogenous	01	1	70	6	5.94822	1	1	64857
TNKS1BP1	TNKS1BP1	All Targets	RNA	Endogenous	01	1	185	10	10.4143	1	1	85456
PI4KA	PI4KA	All Targets	RNA	Endogenous	01	1	106	5.5	6.3269	1	1	5297
ADAM12	ADAM12	All Targets	RNA	Endogenous	01	1	124	5.5	7.22699	1	1	8038
HECTD4	HECTD4	All Targets	RNA	Endogenous	01	1	120	7	8.20088	1	1	283450
MSH5	MSH5,MSH5-SAPCD1	All Targets	RNA	Endogenous	01	1	99	8	7.47667	1	1	4439
ANXA6	ANXA6	All Targets	RNA	Endogenous	01	1	289	9	9.76073	1	1	309
SHROOM3	SHROOM3	All Targets	RNA	Endogenous	01	1	121	4.5	5.46182	1	1	57619
CNN2	CNN2	All Targets	RNA	Endogenous	01	1	128	8.5	8.82052	1	1	1265
ENOPH1	ENOPH1	All Targets	RNA	Endogenous	01	1	70	6.5	6.68681	1	1	58478
COPA	COPA	All Targets	RNA	Endogenous	01	1	198	8.5	8.66969	1	1	1314
CHD2	CHD2	All Targets	RNA	Endogenous	01	1	134	7	7.97306	1	1	1106
ZNF549	ZNF549	All Targets	RNA	Endogenous	01	1	103	5.5	6.37427	1	1	256051
CD36	CD36	All Targets	RNA	Endogenous	01	1	211	9.5	8.84156	1	1	948
STAT4	STAT4	All Targets	RNA	Endogenous	01	1	203	8	8.3512	1	1	6775
NFATC1	NFATC1	All Targets	RNA	Endogenous	01	1	69	7	6.43849	1	1	4772
C10orf95	C10orf95	All Targets	RNA	Endogenous	01	1	58	5.5	5.24131	1	1	79946
SLC35B2	SLC35B2	All Targets	RNA	Endogenous	01	1	74	6	6.04514	1	1	347734
DUSP10	DUSP10	All Targets	RNA	Endogenous	01	1	59	6.5	6.3834	1	1	11221
TESK1	TESK1	All Targets	RNA	Endogenous	01	1	81	5	5.74694	1	1	7016
LZTS1	LZTS1	All Targets	RNA	Endogenous	01	1	180	5	6.79754	1	1	11178
BAG3	BAG3	All Targets	RNA	Endogenous	01	1	98	11	9.20695	1	1	9531
SLC38A1	SLC38A1	All Targets	RNA	Endogenous	01	1	88	6	6.39509	1	1	81539
CCT4	CCT4	All Targets	RNA	Endogenous	01	1	89	7	7.58058	1	1	10575
POR	POR	All Targets	RNA	Endogenous	01	1	116	7.5	7.13347	1	1	5447
NDUFA4	NDUFA4	All Targets	RNA	Endogenous	01	1	135	7	7.05139	1	1	4697
KRTAP10-10	KRTAP10-10	All Targets	RNA	Endogenous	01	1	70	7	7.75628	1	1	353333
SDHC	SDHC	All Targets	RNA	Endogenous	01	1	177	10.5	11.2898	1	1	6391
LARS1	LARS1	All Targets	RNA	Endogenous	01	1	142	9	8.67407	1	1	51520
PHLDA3	PHLDA3	All Targets	RNA	Endogenous	01	1	53	9	7.75565	1	1	23612
PDE2A	PDE2A	All Targets	RNA	Endogenous	01	1	184	8	8.79743	1	1	5138
ENG	ENG	All Targets	RNA	Endogenous	01	1	96	8	8.21352	1	1	2022
GSE1	GSE1	All Targets	RNA	Endogenous	01	1	86	8	6.98209	1	1	23199
ZIC1	ZIC1	All Targets	RNA	Endogenous	01	1	88	5	6.10161	1	1	7545
GIT2	GIT2	All Targets	RNA	Endogenous	01	1	68	7	7.32026	1	1	9815
BET1L	BET1L	All Targets	RNA	Endogenous	01	1	101	7.5	8.28418	1	1	51272
ANGPTL2	ANGPTL2	All Targets	RNA	Endogenous	01	1	215	7	6.3322	1	1	23452
SRGAP2B	SRGAP2D,SRGAP2,SRGAP2B,SRGAP2C	All Targets	RNA	Endogenous	01	1	312	8.5	9.62341	1	1	647135
TM9SF3	TM9SF3	All Targets	RNA	Endogenous	01	1	129	7	6.68418	1	1	56889
RIPOR2	RIPOR2	All Targets	RNA	Endogenous	01	1	119	6.5	6.91273	1	1	9750
ING5	ING5	All Targets	RNA	Endogenous	01	1	126	7	8.6307	1	1	84289
BPTF	BPTF	All Targets	RNA	Endogenous	01	1	104	7.5	8.16133	1	1	2186
PPP1R3C	PPP1R3C	All Targets	RNA	Endogenous	01	1	170	10	8.83361	1	1	5507
SNTB1	SNTB1	All Targets	RNA	Endogenous	01	1	73	6	5.9292	1	1	6641
LCT	LCT	All Targets	RNA	Endogenous	01	1	58	6	6.65533	1	1	3938
MYBPH	MYBPH	All Targets	RNA	Endogenous	01	1	884	22	20.5932	1	1	4608
IP6K3	IP6K3	All Targets	RNA	Endogenous	01	1	121	6	7.23671	1	1	117283
GNS	GNS	All Targets	RNA	Endogenous	01	1	98	6	6.48587	1	1	2799
ATP1B3	ATP1B3	All Targets	RNA	Endogenous	01	1	108	7	7.67243	1	1	483
STUB1	STUB1	All Targets	RNA	Endogenous	01	1	73	5	5.79495	1	1	10273
STX5	STX5	All Targets	RNA	Endogenous	01	1	133	7.5	8.65945	1	1	6811
WIZ	WIZ	All Targets	RNA	Endogenous	01	1	100	6	6.52365	1	1	58525
TSC22D1	TSC22D1	All Targets	RNA	Endogenous	01	1	74	8	7.90141	1	1	8848
MGA	MGA	All Targets	RNA	Endogenous	01	1	110	8	6.61568	1	1	23269
MAPT	MAPT	All Targets	RNA	Endogenous	01	1	111	9	8.7728	1	1	4137
MFSD10	MFSD10	All Targets	RNA	Endogenous	01	1	71	6	5.74238	1	1	10227
FAM219B	FAM219B	All Targets	RNA	Endogenous	01	1	60	5	5.11848	1	1	57184
NIBAN1	NIBAN1	All Targets	RNA	Endogenous	01	1	76	5	5.36101	1	1	116496
PLEKHG3	PLEKHG3	All Targets	RNA	Endogenous	01	1	177	7	7.82507	1	1	26030
GPR1	GPR1	All Targets	RNA	Endogenous	01	1	88	7	7.00511	1	1	2825
RAB1A	RAB1A	All Targets	RNA	Endogenous	01	1	157	9	10.1424	1	1	5861
FBL	FBL	All Targets	RNA	Endogenous	01	1	135	5	6.31453	1	1	2091
DOK6	DOK6	All Targets	RNA	Endogenous	01	1	82	10	8.11436	1	1	220164
ERF	ERF	All Targets	RNA	Endogenous	01	1	123	11.5	9.97306	1	1	2077
NUDT3	NUDT3	All Targets	RNA	Endogenous	01	1	162	6	5.92689	1	1	11165
ZCCHC14	ZCCHC14	All Targets	RNA	Endogenous	01	1	89	7.5	6.85631	1	1	23174
EOMES	EOMES	All Targets	RNA	Endogenous	01	1	64	9	7.85253	1	1	8320
RTL8C	RTL8C,RTL8B	All Targets	RNA	Endogenous	01	1	882	19	21.3992	1	1	8933
GOLGB1	GOLGB1	All Targets	RNA	Endogenous	01	1	112	5	5.94458	1	1	2804
OR13C3	OR13C3	All Targets	RNA	Endogenous	01	1	88	6.5	6.09724	1	1	138803
ALKBH4	ALKBH4	All Targets	RNA	Endogenous	01	1	41	5	4.95894	1	1	54784
CBWD2	CBWD6,CBWD5,CBWD3,CBWD2,CBWD1	All Targets	RNA	Endogenous	01	1	114	8	8.15224	1	1	150472
POU5F1	POU5F1B,POU5F1,POU5F1P5	All Targets	RNA	Endogenous	01	1	108	8	7.86325	1	1	5460
POLR3GL	POLR3GL	All Targets	RNA	Endogenous	01	1	110	6.5	7.71537	1	1	84265
AGO1	AGO1	All Targets	RNA	Endogenous	01	1	92	7	8.29025	1	1	26523
CRLS1	CRLS1	All Targets	RNA	Endogenous	01	1	70	6	7.11135	1	1	54675
NDUFS5	NDUFS5	All Targets	RNA	Endogenous	01	1	109	9	9.57226	1	1	4725
MRPS35	MRPS35	All Targets	RNA	Endogenous	01	1	88	8	7.60279	1	1	60488
LPP	LPP	All Targets	RNA	Endogenous	01	1	139	7	7.92404	1	1	4026
TMEM250	TMEM250	All Targets	RNA	Endogenous	01	1	86	8.5	7.63728	1	1	90120
NUP58	NUP58	All Targets	RNA	Endogenous	01	1	123	4.5	5.90675	1	1	9818
EMCN	EMCN	All Targets	RNA	Endogenous	01	1	69	8.5	7.1927	1	1	51705
PRPF31	PRPF31	All Targets	RNA	Endogenous	01	1	103	6	7.34135	1	1	26121
FKBP3	FKBP3	All Targets	RNA	Endogenous	01	1	100	8	9.02865	1	1	2287
SEPTIN7	SEPTIN7	All Targets	RNA	Endogenous	01	1	200	9.5	10.7504	1	1	989
BCAM	BCAM	All Targets	RNA	Endogenous	01	1	383	8	8.83491	1	1	4059
TAGLN2	TAGLN2	All Targets	RNA	Endogenous	01	1	149	9.5	10.1248	1	1	8407
NBPF15	NBPF15,LOC105371312,NBPF8	All Targets	RNA	Endogenous	01	1	356	11	12.6234	1	1	284565
RASSF1	RASSF1	All Targets	RNA	Endogenous	01	1	200	9	11.0081	1	1	11186
FAM13B	FAM13B	All Targets	RNA	Endogenous	01	1	267	11.5	14.1561	1	1	51306
RPN1	RPN1	All Targets	RNA	Endogenous	01	1	97	4	5.41002	1	1	6184
NDUFA8	NDUFA8	All Targets	RNA	Endogenous	01	1	44	5.5	5.0311	1	1	4702
BCL2L2	BCL2L2	All Targets	RNA	Endogenous	01	1	148	13	12.7152	1	1	599
EMC10	EMC10	All Targets	RNA	Endogenous	01	1	206	11.5	11.7196	1	1	284361
GGNBP2	GGNBP2	All Targets	RNA	Endogenous	01	1	118	7	7.64071	1	1	79893
HMGN1	NBR2,HMGN1	All Targets	RNA	Endogenous	01	1	343	10.5	10.4272	1	1	3150
NOLC1	NOLC1	All Targets	RNA	Endogenous	01	1	80	6	6.03178	1	1	9221
VCAN	VCAN	All Targets	RNA	Endogenous	01	1	131	7.5	8.32598	1	1	1462
FSCN1	FSCN1	All Targets	RNA	Endogenous	01	1	110	8	6.75722	1	1	6624
ENSA	ENSA	All Targets	RNA	Endogenous	01	1	85	7	6.29497	1	1	2029
PTP4A3	PTP4A3	All Targets	RNA	Endogenous	01	1	117	7	7.1754	1	1	11156
PRXL2B	PRXL2B	All Targets	RNA	Endogenous	01	1	67	6	5.8478	1	1	127281
KCNE5	KCNE5	All Targets	RNA	Endogenous	01	1	150	6	6.90378	1	1	23630
FHOD1	FHOD1	All Targets	RNA	Endogenous	01	1	92	9.5	8.26882	1	1	29109
NR1D2	NR1D2	All Targets	RNA	Endogenous	01	1	51	6	6.29828	1	1	9975
AGK	AGK	All Targets	RNA	Endogenous	01	1	63	7	6.39358	1	1	55750
ATG13	ATG13	All Targets	RNA	Endogenous	01	1	69	7	6.87001	1	1	9776
HNRNPM	HNRNPM	All Targets	RNA	Endogenous	01	1	110	6.5	7.05893	1	1	4670
MUSTN1	STIMATE-MUSTN1,MUSTN1	All Targets	RNA	Endogenous	01	1	266	19.5	16.964	1	1	389125
PPIA	PPIA	All Targets	RNA	Endogenous	01	1	329	9	10.6426	1	1	5478
CLK4	CLK4	All Targets	RNA	Endogenous	01	1	147	8	9.54212	1	1	57396
TFRC	TFRC	All Targets	RNA	Endogenous	01	1	94	7	7.44841	1	1	7037
NEUROG1	NEUROG1	All Targets	RNA	Endogenous	01	1	39	3	3.71458	1	1	4762
MAGOH	MAGOH2P,MAGOH	All Targets	RNA	Endogenous	01	1	83	7	6.63797	1	1	4116
RPS15A	RPS15A	All Targets	RNA	Endogenous	01	1	114	5	5.57723	1	1	6210
SPON2	SPON2	All Targets	RNA	Endogenous	01	1	89	6	6.39784	1	1	10417
STAMBP	STAMBP	All Targets	RNA	Endogenous	01	1	119	6	6.35362	1	1	10617
FDX1	FDX1	All Targets	RNA	Endogenous	01	1	88	7	7.6109	1	1	2230
ATXN10	ATXN10	All Targets	RNA	Endogenous	01	1	104	7	7.18587	1	1	25814
GALNT12	GALNT12	All Targets	RNA	Endogenous	01	1	92	4	6.12712	1	1	79695
CSPG4	CSPG4	All Targets	RNA	Endogenous	01	1	359	9	9.73377	1	1	1464
CCDC68	CCDC68	All Targets	RNA	Endogenous	01	1	132	7	7.79831	1	1	80323
VAMP2	VAMP2	All Targets	RNA	Endogenous	01	1	106	7	7.09754	1	1	6844
HSPA5	HSPA5	All Targets	RNA	Endogenous	01	1	165	7.5	6.66203	1	1	3309
IFRD1	IFRD1	All Targets	RNA	Endogenous	01	1	65	6	5.74965	1	1	3475
EIF1AX	EIF1AX	All Targets	RNA	Endogenous	01	1	99	5	6.25566	1	1	1964
CYFIP1	CYFIP1	All Targets	RNA	Endogenous	01	1	61	5.5	5.67057	1	1	23191
ERGIC1	ERGIC1	All Targets	RNA	Endogenous	01	1	141	7.5	7.26697	1	1	57222
CEACAM19	CEACAM19	All Targets	RNA	Endogenous	01	1	99	10	8.16099	1	1	56971
TMTC1	TMTC1	All Targets	RNA	Endogenous	01	1	157	8	6.64588	1	1	83857
MAST4	MAST4	All Targets	RNA	Endogenous	01	1	140	6.5	7.82685	1	1	375449
PPP1CB	PPP1CB	All Targets	RNA	Endogenous	01	1	188	14	12.2679	1	1	5500
TRIP6	TRIP6	All Targets	RNA	Endogenous	01	1	74	6	6.60739	1	1	7205
PYGM	PYGM	All Targets	RNA	Endogenous	01	1	449	19	16.9711	1	1	5837
KLHL23	PHOSPHO2-KLHL23,KLHL23	All Targets	RNA	Endogenous	01	1	91	6	6.41917	1	1	151230
ZRANB2	ZRANB2	All Targets	RNA	Endogenous	01	1	108	8.5	7.30677	1	1	9406
POLG	POLG	All Targets	RNA	Endogenous	01	1	94	7.5	7.3494	1	1	5428
CLEC11A	CLEC11A	All Targets	RNA	Endogenous	01	1	78	7.5	7.34233	1	1	6320
PLEC	PLEC	All Targets	RNA	Endogenous	01	1	1490	33	42.2458	1	1	5339
HSP90AA1	HSP90AA1	All Targets	RNA	Endogenous	01	1	154	7	7.93203	1	1	3320
ATXN7	ATXN7	All Targets	RNA	Endogenous	01	1	94	7.5	7.79842	1	1	6314
RAB18	RAB18	All Targets	RNA	Endogenous	01	1	102	6	7.296	1	1	22931
CTSA	CTSA	All Targets	RNA	Endogenous	01	1	93	11.5	11.4092	1	1	5476
SOD1	SOD1	All Targets	RNA	Endogenous	01	1	98	9	8.28534	1	1	6647
SNX13	SNX13	All Targets	RNA	Endogenous	01	1	86	7	7.70876	1	1	23161
WDR44	WDR44	All Targets	RNA	Endogenous	01	1	202	6	7.25678	1	1	54521
KRTAP5-8	KRTAP5-8	All Targets	RNA	Endogenous	01	1	56	6	5.84517	1	1	57830
HYAL3	HYAL3	All Targets	RNA	Endogenous	01	1	92	7.5	8.03231	1	1	8372
GABBR1	GABBR1	All Targets	RNA	Endogenous	01	1	109	8	7.83324	1	1	2550
MRPS34	MRPS34	All Targets	RNA	Endogenous	01	1	80	8	7.03682	1	1	65993
EXOC8	EXOC8	All Targets	RNA	Endogenous	01	1	62	5.5	5.88107	1	1	149371
PICALM	PICALM	All Targets	RNA	Endogenous	01	1	123	5.5	6.62995	1	1	8301
C1QTNF12	C1QTNF12	All Targets	RNA	Endogenous	01	1	55	5	5.02433	1	1	388581
ZDHHC8	ZDHHC8	All Targets	RNA	Endogenous	01	1	118	7.5	7.37678	1	1	29801
DUX4	DUX4	All Targets	RNA	Endogenous	01	1	503	27	26.6177	1	1	100288687
WIPF3	WIPF3	All Targets	RNA	Endogenous	01	1	118	9	8.49016	1	1	644150
ANAPC16	ANAPC16	All Targets	RNA	Endogenous	01	1	81	6	6.2875	1	1	119504
SPATA20	SPATA20	All Targets	RNA	Endogenous	01	1	74	6	6.42615	1	1	64847
KMT2E	KMT2E	All Targets	RNA	Endogenous	01	1	123	6	6.71854	1	1	55904
CDH5	CDH5	All Targets	RNA	Endogenous	01	1	76	7	6.25711	1	1	1003
VGLL3	VGLL3	All Targets	RNA	Endogenous	01	1	134	6.5	7.61953	1	1	389136
AFF1	AFF1	All Targets	RNA	Endogenous	01	1	92	7.5	6.80811	1	1	4299
OCIAD1	OCIAD1	All Targets	RNA	Endogenous	01	1	129	8	8.51772	1	1	54940
KLF2	KLF2	All Targets	RNA	Endogenous	01	1	101	7	7.03882	1	1	10365
VGLL1	VGLL1	All Targets	RNA	Endogenous	01	1	179	7.5	8.66418	1	1	51442
ARID2	ARID2	All Targets	RNA	Endogenous	01	1	129	6	7.86681	1	1	196528
TMEM181	TMEM181	All Targets	RNA	Endogenous	01	1	60	6	6.10193	1	1	57583
ARFGEF2	ARFGEF2	All Targets	RNA	Endogenous	01	1	74	8	6.82919	1	1	10564
ZNF83	ZNF83	All Targets	RNA	Endogenous	01	1	44	5.5	5.33995	1	1	55769
ADAMDEC1	ADAMDEC1	All Targets	RNA	Endogenous	01	1	258	6	6.07103	1	1	27299
SAAL1	SAAL1	All Targets	RNA	Endogenous	01	1	82	7	7.32189	1	1	113174
ZNF506	ZNF506	All Targets	RNA	Endogenous	01	1	98	5	5.81971	1	1	440515
IL6ST	IL6ST	All Targets	RNA	Endogenous	01	1	98	7	6.90048	1	1	3572
CAVIN1	CAVIN1	All Targets	RNA	Endogenous	01	1	57	5.5	5.37004	1	1	284119
ENO1	ENO1	All Targets	RNA	Endogenous	01	1	197	5	6.0995	1	1	2023
TOMM20	TOMM20	All Targets	RNA	Endogenous	01	1	108	6	6.80228	1	1	9804
ARMCX1	ARMCX1	All Targets	RNA	Endogenous	01	1	142	7.5	7.84588	1	1	51309
PTBP2	PTBP2	All Targets	RNA	Endogenous	01	1	74	7.5	7.55322	1	1	58155
NUGGC	NUGGC	All Targets	RNA	Endogenous	01	1	101	6.5	6.53689	1	1	389643
PIGT	PIGT	All Targets	RNA	Endogenous	01	1	114	6.5	6.60156	1	1	51604
NPNT	NPNT	All Targets	RNA	Endogenous	01	1	211	7	9.30947	1	1	255743
MMP14	MMP14	All Targets	RNA	Endogenous	01	1	133	8	8.15845	1	1	4323
SLC4A5	SLC4A5	All Targets	RNA	Endogenous	01	1	81	6	5.83313	1	1	57835
PDZRN3	PDZRN3	All Targets	RNA	Endogenous	01	1	167	6	7.61888	1	1	23024
PHACTR2	PHACTR2	All Targets	RNA	Endogenous	01	1	145	7	7.2104	1	1	9749
PKM	PKM	All Targets	RNA	Endogenous	01	1	426	13	13.5985	1	1	5315
MRPS21	MRPS21	All Targets	RNA	Endogenous	01	1	62	6	6.56195	1	1	54460
NFE2	NFE2	All Targets	RNA	Endogenous	01	1	82	8	7.19856	1	1	4778
XRCC2	XRCC2	All Targets	RNA	Endogenous	01	1	202	8.5	10.0522	1	1	7516
HPN	HPN	All Targets	RNA	Endogenous	01	1	72	6	6.23321	1	1	3249
UBQLN1	UBQLN1	All Targets	RNA	Endogenous	01	1	103	6.5	6.50243	1	1	29979
ANLN	ANLN	All Targets	RNA	Endogenous	01	1	175	8	9.08533	1	1	54443
NR2C1	NR2C1	All Targets	RNA	Endogenous	01	1	88	5.5	6.45121	1	1	7181
ASXL2	ASXL2	All Targets	RNA	Endogenous	01	1	184	7	9.51444	1	1	55252
MAGI1	MAGI1	All Targets	RNA	Endogenous	01	1	71	7	5.87635	1	1	9223
MDGA1	MDGA1	All Targets	RNA	Endogenous	01	1	90	4	3.99306	1	1	266727
GSN	GSN	All Targets	RNA	Endogenous	01	1	246	14	14.4476	1	1	2934
TOP1	TOP1	All Targets	RNA	Endogenous	01	1	96	7	7.49084	1	1	7150
CRYBG3	CRYBG3	All Targets	RNA	Endogenous	01	1	93	6.5	6.65646	1	1	131544
SNRPD3	SNRPD3	All Targets	RNA	Endogenous	01	1	152	9	10.1105	1	1	6634
TMEM164	TMEM164	All Targets	RNA	Endogenous	01	1	123	6	6.62665	1	1	84187
DNASE1L2	DNASE1L2	All Targets	RNA	Endogenous	01	1	37	3	3.55891	1	1	1775
SLC24A3	SLC24A3	All Targets	RNA	Endogenous	01	1	107	6	6.07146	1	1	57419
KLHL7	KLHL7	All Targets	RNA	Endogenous	01	1	64	6	5.58306	1	1	55975
ANP32B	ANP32B	All Targets	RNA	Endogenous	01	1	120	4	4.71217	1	1	10541
TLN2	TLN2	All Targets	RNA	Endogenous	01	1	289	6	7.41968	1	1	83660
BTN2A1	BTN2A1	All Targets	RNA	Endogenous	01	1	144	8	8.51034	1	1	11120
ADGRA3	ADGRA3	All Targets	RNA	Endogenous	01	1	105	7	6.54751	1	1	166647
NOC2L	NOC2L	All Targets	RNA	Endogenous	01	1	88	6	5.84237	1	1	26155
COX7B	COX7B	All Targets	RNA	Endogenous	01	1	98	9	8.61674	1	1	1349
ITIH4	ITIH4	All Targets	RNA	Endogenous	01	1	147	10.5	8.86871	1	1	3700
NCAM1	NCAM1	All Targets	RNA	Endogenous	01	1	146	6	6.63002	1	1	4684
LAPTM4A	LAPTM4A	All Targets	RNA	Endogenous	01	1	174	6.5	7.94166	1	1	9741
XPO1	XPO1	All Targets	RNA	Endogenous	01	1	83	5	5.35697	1	1	7514
PEG3	PEG3	All Targets	RNA	Endogenous	01	1	342	4	5.91579	1	1	5178
CKAP4	CKAP4	All Targets	RNA	Endogenous	01	1	87	6	6.98178	1	1	10970
FLOT2	FLOT2	All Targets	RNA	Endogenous	01	1	131	6	6.515	1	1	2319
CFL2	CFL2	All Targets	RNA	Endogenous	01	1	297	17	16.4422	1	1	1073
GRIN2A	GRIN2A	All Targets	RNA	Endogenous	01	1	79	6.5	7.41032	1	1	2903
BAHD1	BAHD1	All Targets	RNA	Endogenous	01	1	106	6.5	8.0138	1	1	22893
BRWD3	BRWD3	All Targets	RNA	Endogenous	01	1	244	10	9.84033	1	1	254065
NRP1	NRP1	All Targets	RNA	Endogenous	01	1	68	5	5.65664	1	1	8829
TMEM248	TMEM248	All Targets	RNA	Endogenous	01	1	105	5	5.43792	1	1	55069
KBTBD11	KBTBD11	All Targets	RNA	Endogenous	01	1	65	8	7.12124	1	1	9920
SLC35B3	SLC35B3	All Targets	RNA	Endogenous	01	1	75	6.5	6.31518	1	1	51000
CSNK2B	CSNK2B	All Targets	RNA	Endogenous	01	1	142	7	7.83992	1	1	1460
SYPL2	SYPL2	All Targets	RNA	Endogenous	01	1	634	11	11.8619	1	1	284612
HSPA8	HSPA8	All Targets	RNA	Endogenous	01	1	347	12.5	15.1928	1	1	3312
PSMC5	PSMC5	All Targets	RNA	Endogenous	01	1	121	7	7.73807	1	1	5705
ANO1	ANO1	All Targets	RNA	Endogenous	01	1	122	6.5	7.52864	1	1	55107
TJP1	TJP1	All Targets	RNA	Endogenous	01	1	97	9.5	8.72191	1	1	7082
WNK1	WNK1	All Targets	RNA	Endogenous	01	1	69	6	6.29153	1	1	65125
FZD7	FZD7	All Targets	RNA	Endogenous	01	1	145	5.5	6.75352	1	1	8324
HOOK3	HOOK3	All Targets	RNA	Endogenous	01	1	119	8	8.57008	1	1	84376
ATPAF2	ATPAF2	All Targets	RNA	Endogenous	01	1	58	6.5	6.02687	1	1	91647
NAP1L2	NAP1L2	All Targets	RNA	Endogenous	01	1	143	8.5	8.38536	1	1	4674
SLC25A18	SLC25A18	All Targets	RNA	Endogenous	01	1	71	6	6.06411	1	1	83733
REV3L	REV3L	All Targets	RNA	Endogenous	01	1	99	7	6.97176	1	1	5980
PRDM5	PRDM5	All Targets	RNA	Endogenous	01	1	102	6.5	7.14308	1	1	11107
HTR1E	HTR1E	All Targets	RNA	Endogenous	01	1	107	7	7.40216	1	1	3354
FLNC	FLNC	All Targets	RNA	Endogenous	01	1	1088	21	21.4811	1	1	2318
UBALD1	UBALD1	All Targets	RNA	Endogenous	01	1	90	7	6.70353	1	1	124402
LCE1D	LCE1F,LCE1D,LCE1E,LCE1B,LCE1C,LCE1A	All Targets	RNA	Endogenous	01	1	70	5	5.52379	1	1	353134
PLP2	PLP2	All Targets	RNA	Endogenous	01	1	124	7.5	8.27822	1	1	5355
CCZ1	CCZ1B,CCZ1	All Targets	RNA	Endogenous	01	1	101	8	7.64321	1	1	51622
ARL6IP6	ARL6IP6	All Targets	RNA	Endogenous	01	1	101	6.5	7.55481	1	1	151188
CTNNA1	CTNNA1	All Targets	RNA	Endogenous	01	1	288	9.5	9.79087	1	1	1495
RAD51B	RAD51B	All Targets	RNA	Endogenous	01	1	56	5.5	5.40754	1	1	5890
ANTKMT	ANTKMT	All Targets	RNA	Endogenous	01	1	61	6	6.277	1	1	65990
PARM1	PARM1	All Targets	RNA	Endogenous	01	1	156	7	7.47112	1	1	25849
SHD	SHD	All Targets	RNA	Endogenous	01	1	159	5	6.77545	1	1	56961
MYLK	MYLK	All Targets	RNA	Endogenous	01	1	131	8	7.76817	1	1	4638
FGD5	FGD5	All Targets	RNA	Endogenous	01	1	70	6	6.6476	1	1	152273
PSD2	PSD2	All Targets	RNA	Endogenous	01	1	101	6.5	6.53658	1	1	84249
MAP3K20	MAP3K20	All Targets	RNA	Endogenous	01	1	74	7	6.18581	1	1	51776
C1orf21	C1orf21	All Targets	RNA	Endogenous	01	1	67	7.5	7.37435	1	1	81563
FCSK	FCSK	All Targets	RNA	Endogenous	01	1	46	5	4.8127	1	1	197258
SPPL2A	SPPL2A	All Targets	RNA	Endogenous	01	1	80	7	5.87236	1	1	84888
BICRA	BICRA	All Targets	RNA	Endogenous	01	1	86	5.5	6.43682	1	1	29998
LDLRAP1	LDLRAP1	All Targets	RNA	Endogenous	01	1	122	8	7.47357	1	1	26119
SCAF11	SCAF11	All Targets	RNA	Endogenous	01	1	67	7	6.26999	1	1	9169
RCOR3	RCOR3	All Targets	RNA	Endogenous	01	1	107	10	7.81586	1	1	55758
DYNC2I2	DYNC2I2	All Targets	RNA	Endogenous	01	1	51	5	5.25164	1	1	89891
RNASEK	RNASEK,RNASEK-C17orf49	All Targets	RNA	Endogenous	01	1	99	7	6.19934	1	1	440400
ICMT	ICMT	All Targets	RNA	Endogenous	01	1	71	7	6.65978	1	1	23463
SART3	SART3	All Targets	RNA	Endogenous	01	1	56	6	5.98993	1	1	9733
MDN1	MDN1	All Targets	RNA	Endogenous	01	1	81	6	6.12295	1	1	23195
CYB5R1	CYB5R1	All Targets	RNA	Endogenous	01	1	145	14	12.3671	1	1	51706
TMEM14C	TMEM14C	All Targets	RNA	Endogenous	01	1	66	6.5	6.4646	1	1	51522
SETD5	SETD5	All Targets	RNA	Endogenous	01	1	133	7	8.55988	1	1	55209
MRPS10	MRPS10	All Targets	RNA	Endogenous	01	1	67	5	5.1254	1	1	55173
ACAD8	ACAD8	All Targets	RNA	Endogenous	01	1	65	6	5.27692	1	1	27034
RPL39	RPL39	All Targets	RNA	Endogenous	01	1	147	8	9.18279	1	1	6170
MTREX	MTREX	All Targets	RNA	Endogenous	01	1	90	5	5.91222	1	1	23517
OAZ1	OAZ1	All Targets	RNA	Endogenous	01	1	377	16	15.5238	1	1	4946
DNMT1	DNMT1	All Targets	RNA	Endogenous	01	1	105	6	6.54449	1	1	1786
DLGAP4	DLGAP4	All Targets	RNA	Endogenous	01	1	127	10.5	10.9286	1	1	22839
AFAP1L1	AFAP1L1	All Targets	RNA	Endogenous	01	1	186	7	7.4599	1	1	134265
SLC4A2	SLC4A2	All Targets	RNA	Endogenous	01	1	66	5	5.30728	1	1	6522
ZFHX4	ZFHX4	All Targets	RNA	Endogenous	01	1	102	7	7.76087	1	1	79776
IFNAR2	IFNAR2	All Targets	RNA	Endogenous	01	1	65	5	5.49614	1	1	3455
RAB1B	RAB1B	All Targets	RNA	Endogenous	01	1	136	10	10.0698	1	1	81876
GABARAPL1	GABARAPL1,GABARAPL3	All Targets	RNA	Endogenous	01	1	89	7	7.92253	1	1	23710
PDGFB	PDGFB	All Targets	RNA	Endogenous	01	1	80	6	6.4573	1	1	5155
GGA2	GGA2	All Targets	RNA	Endogenous	01	1	160	7	7.95776	1	1	23062
CD151	CD151	All Targets	RNA	Endogenous	01	1	217	13.5	11.9713	1	1	977
COL16A1	COL16A1	All Targets	RNA	Endogenous	01	1	136	7	7.31938	1	1	1307
GKAP1	GKAP1	All Targets	RNA	Endogenous	01	1	92	6	6.65426	1	1	80318
PUM2	PUM2	All Targets	RNA	Endogenous	01	1	120	6.5	7.26567	1	1	23369
SMG5	SMG5	All Targets	RNA	Endogenous	01	1	144	8	8.74795	1	1	23381
HIGD2A	HIGD2A	All Targets	RNA	Endogenous	01	1	159	7.5	8.78474	1	1	192286
NFYC	NFYC	All Targets	RNA	Endogenous	01	1	61	5	6.29555	1	1	4802
MMP2	MMP2	All Targets	RNA	Endogenous	01	1	296	7	8.04435	1	1	4313
SPRED1	SPRED1	All Targets	RNA	Endogenous	01	1	143	9	8.81872	1	1	161742
METTL22	METTL22	All Targets	RNA	Endogenous	01	1	104	6.5	7.67895	1	1	79091
LAMA4	LAMA4	All Targets	RNA	Endogenous	01	1	139	8.5	8.62907	1	1	3910
ZKSCAN1	ZKSCAN1	All Targets	RNA	Endogenous	01	1	97	5	5.96212	1	1	7586
IPO9	IPO9	All Targets	RNA	Endogenous	01	1	107	7	7.24522	1	1	55705
PWWP3A	PWWP3A	All Targets	RNA	Endogenous	01	1	113	8	8.09833	1	1	84939
UBA3	UBA3	All Targets	RNA	Endogenous	01	1	102	7	7.99392	1	1	9039
KIF26A	KIF26A	All Targets	RNA	Endogenous	01	1	48	5.5	5.70911	1	1	26153
THEM5	THEM5	All Targets	RNA	Endogenous	01	1	88	9	7.71685	1	1	284486
CCDC97	CCDC97	All Targets	RNA	Endogenous	01	1	118	8	8.26839	1	1	90324
NEMF	NEMF	All Targets	RNA	Endogenous	01	1	115	7	7.70139	1	1	9147
MB	MB	All Targets	RNA	Endogenous	01	1	323	31	30.7026	1	1	4151
TECPR2	TECPR2	All Targets	RNA	Endogenous	01	1	50	6	6.13973	1	1	9895
ZNF587	ZNF587	All Targets	RNA	Endogenous	01	1	151	10	9.35307	1	1	84914
PHTF1	PHTF1	All Targets	RNA	Endogenous	01	1	76	8	6.58223	1	1	10745
TMF1	TMF1	All Targets	RNA	Endogenous	01	1	86	8	7.22809	1	1	7110
HNRNPA2B1	HNRNPA2B1	All Targets	RNA	Endogenous	01	2	969	27.5	30.4121	1	1	3181
HLA-B	HLA-B	All Targets	RNA	Endogenous	01	1	153	16	13.1567	1	1	3106
DGCR6L	LOC102724770,DGCR6L,DGCR6	All Targets	RNA	Endogenous	01	1	238	10.5	9.45495	1	1	85359
SRP72	SRP72	All Targets	RNA	Endogenous	01	1	70	6	6.6442	1	1	6731
VIM	VIM	All Targets	RNA	Endogenous	01	1	879	28	28.2001	1	1	7431
MAML1	MAML1	All Targets	RNA	Endogenous	01	1	134	8	7.65583	1	1	9794
TNS2	TNS2	All Targets	RNA	Endogenous	01	1	140	8.5	8.41696	1	1	23371
DNAJC8	DNAJC8	All Targets	RNA	Endogenous	01	1	79	6	5.54447	1	1	22826
UPK3BL1	UPK3BL2,UPK3BL1	All Targets	RNA	Endogenous	01	1	237	8.5	9.12251	1	1	100134938
FOXF2	FOXF2	All Targets	RNA	Endogenous	01	1	66	5	5.863	1	1	2295
HSPB2	HSPB2	All Targets	RNA	Endogenous	01	1	405	10.5	11.2121	1	1	3316
MSS51	MSS51	All Targets	RNA	Endogenous	01	1	148	6	6.48898	1	1	118490
TIMM21	TIMM21	All Targets	RNA	Endogenous	01	1	76	5	5.66509	1	1	29090
CCDC88B	CCDC88B	All Targets	RNA	Endogenous	01	1	84	9	8.52995	1	1	283234
ATP1B1	ATP1B1	All Targets	RNA	Endogenous	01	1	117	18.5	14.8141	1	1	481
PRUNE2	PRUNE2	All Targets	RNA	Endogenous	01	1	55	6	5.8914	1	1	158471
YIPF3	YIPF3	All Targets	RNA	Endogenous	01	1	111	5	5.24396	1	1	25844
SRP14	SRP14	All Targets	RNA	Endogenous	01	1	122	6	6.63696	1	1	6727
MAGEF1	MAGEF1	All Targets	RNA	Endogenous	01	1	79	6	7.39126	1	1	64110
TGOLN2	TGOLN2	All Targets	RNA	Endogenous	01	1	137	8	7.4481	1	1	10618
POGLUT3	POGLUT3	All Targets	RNA	Endogenous	01	1	80	8.5	7.12314	1	1	143888
MYSM1	MYSM1	All Targets	RNA	Endogenous	01	1	110	5.5	7.95027	1	1	114803
CGGBP1	CGGBP1	All Targets	RNA	Endogenous	01	1	94	6.5	6.64835	1	1	8545
CHCHD2	CHCHD2	All Targets	RNA	Endogenous	01	1	103	7	7.17495	1	1	51142
EP300	EP300	All Targets	RNA	Endogenous	01	1	71	7.5	6.60364	1	1	2033
ZFAT	ZFAT	All Targets	RNA	Endogenous	01	1	60	5	5.40359	1	1	57623
TNNT2	TNNT2	All Targets	RNA	Endogenous	01	1	470	7.5	8.51144	1	1	7139
PRY	PRY2,PRY	All Targets	RNA	Endogenous	01	1	88	8.5	7.59655	1	1	9081
WNT5B	WNT5B	All Targets	RNA	Endogenous	01	1	47	5	5.3267	1	1	81029
KIAA1143	KIAA1143	All Targets	RNA	Endogenous	01	1	80	8.5	7.1756	1	1	57456
MEMO1	MEMO1	All Targets	RNA	Endogenous	01	1	61	6	5.18937	1	1	51072
FHIP2B	FHIP2B	All Targets	RNA	Endogenous	01	1	122	8	9.02742	1	1	64760
OTUD4	OTUD4	All Targets	RNA	Endogenous	01	1	169	8.5	9.1241	1	1	54726
ELP2	ELP2	All Targets	RNA	Endogenous	01	1	75	7	7.3053	1	1	55250
RAC3	RAC3	All Targets	RNA	Endogenous	01	1	83	9	8.25679	1	1	5881
HS6ST2	HS6ST2	All Targets	RNA	Endogenous	01	1	168	6	8.26384	1	1	90161
FEM1B	FEM1B	All Targets	RNA	Endogenous	01	1	87	8	7.55126	1	1	10116
STARD3	STARD3	All Targets	RNA	Endogenous	01	1	97	6	6.30927	1	1	10948
RERE	RERE	All Targets	RNA	Endogenous	01	1	142	8	8.1657	1	1	473
SFSWAP	SFSWAP	All Targets	RNA	Endogenous	01	1	140	7.5	8.74885	1	1	6433
FOXN3	FOXN3	All Targets	RNA	Endogenous	01	1	182	9	9.39685	1	1	1112
OAZ2	OAZ2	All Targets	RNA	Endogenous	01	1	163	10	9.36513	1	1	4947
SIDT2	SIDT2	All Targets	RNA	Endogenous	01	1	128	7.5	7.70411	1	1	51092
U2AF1	U2AF1,U2AF1L5	All Targets	RNA	Endogenous	01	1	144	7	6.92515	1	1	7307
RPL31	RPL31P11,RPL31	All Targets	RNA	Endogenous	01	1	114	9	9.04033	1	1	6160
FIS1	FIS1	All Targets	RNA	Endogenous	01	1	78	6	6.72228	1	1	51024
MED26	MED26	All Targets	RNA	Endogenous	01	1	99	7	7.3597	1	1	9441
TOMM34	TOMM34	All Targets	RNA	Endogenous	01	1	128	8	9.52116	1	1	10953
NREP	NREP	All Targets	RNA	Endogenous	01	1	167	12	10.3618	1	1	9315
TTYH2	TTYH2	All Targets	RNA	Endogenous	01	1	124	7	7.54109	1	1	94015
SLC7A6OS	SLC7A6OS	All Targets	RNA	Endogenous	01	1	60	6	5.88011	1	1	84138
WDR7	WDR7	All Targets	RNA	Endogenous	01	1	88	5.5	6.64803	1	1	23335
DIRAS1	DIRAS1	All Targets	RNA	Endogenous	01	1	48	5	5.70365	1	1	148252
HECTD1	HECTD1	All Targets	RNA	Endogenous	01	1	54	6	6.42852	1	1	25831
RAB12	RAB12	All Targets	RNA	Endogenous	01	1	141	8.5	8.74679	1	1	201475
RPS8	RPS8	All Targets	RNA	Endogenous	01	1	498	17.5	18.3692	1	1	6202
ATG5	ATG5	All Targets	RNA	Endogenous	01	1	53	6.5	6.03093	1	1	9474
LRRFIP1	LRRFIP1	All Targets	RNA	Endogenous	01	1	237	8	8.71145	1	1	9208
ALDOA	ALDOA,LOC112694756	All Targets	RNA	Endogenous	01	1	1611	63	67.067	1	1	226
SLC25A39	SLC25A39	All Targets	RNA	Endogenous	01	1	68	6	5.98157	1	1	51629
DCAF6	DCAF6	All Targets	RNA	Endogenous	01	1	132	7	6.95704	1	1	55827
MEPCE	MEPCE	All Targets	RNA	Endogenous	01	1	265	15.5	16.4689	1	1	56257
CCT5	CCT5	All Targets	RNA	Endogenous	01	1	85	7	6.89977	1	1	22948
KIF1B	KIF1B	All Targets	RNA	Endogenous	01	1	546	11.5	14.071	1	1	23095
COL13A1	COL13A1	All Targets	RNA	Endogenous	01	1	80	6	6.26566	1	1	1305
DDX47	DDX47	All Targets	RNA	Endogenous	01	1	91	7	8.38043	1	1	51202
WDR82	WDR82	All Targets	RNA	Endogenous	01	1	113	5	6.06114	1	1	80335
OR10A4	OR10A4	All Targets	RNA	Endogenous	01	1	45	8	6.11369	1	1	283297
SMAD2	SMAD2	All Targets	RNA	Endogenous	01	1	117	8	8.09736	1	1	4087
ZNF142	ZNF142	All Targets	RNA	Endogenous	01	1	106	9	8.95891	1	1	7701
GARRE1	GARRE1	All Targets	RNA	Endogenous	01	1	57	5	5.28133	1	1	9710
BANF1	BANF1	All Targets	RNA	Endogenous	01	1	171	10	8.6523	1	1	8815
VKORC1L1	VKORC1L1	All Targets	RNA	Endogenous	01	1	112	6	6.81156	1	1	154807
FAM120A	FAM120A	All Targets	RNA	Endogenous	01	1	180	6.5	7.45406	1	1	23196
FHL3	FHL3	All Targets	RNA	Endogenous	01	1	295	11	10.8004	1	1	2275
NF1	NF1	All Targets	RNA	Endogenous	01	1	102	8	9.21458	1	1	4763
ZFAND6	ZFAND6,ATP8B5P	All Targets	RNA	Endogenous	01	1	52	6	5.68956	1	1	54469
RAC1	RAC1	All Targets	RNA	Endogenous	01	1	79	7	6.25385	1	1	5879
ANK1	ANK1	All Targets	RNA	Endogenous	01	1	229	11	10.4919	1	1	286
MICALL2	MICALL2	All Targets	RNA	Endogenous	01	1	121	9	10.2715	1	1	79778
MSC	MSC	All Targets	RNA	Endogenous	01	1	126	5	6.26945	1	1	9242
KLC2	KLC2	All Targets	RNA	Endogenous	01	1	86	7	7.43097	1	1	64837
VSTM1	VSTM1	All Targets	RNA	Endogenous	01	1	169	8	8.47619	1	1	284415
COL6A2	COL6A2	All Targets	RNA	Endogenous	01	1	701	21.5	21.5147	1	1	1292
PPP3R1	PPP3R1	All Targets	RNA	Endogenous	01	1	81	8	7.24859	1	1	5534
DYNC1LI2	DYNC1LI2	All Targets	RNA	Endogenous	01	1	126	10	8.38454	1	1	1783
NDUFA2	NDUFA2	All Targets	RNA	Endogenous	01	1	106	8	7.6106	1	1	4695
FNDC8	FNDC8	All Targets	RNA	Endogenous	01	1	34	4	4.6442	1	1	54752
SRSF3	SRSF3	All Targets	RNA	Endogenous	01	1	146	8	8.10434	1	1	6428
EI24	EI24	All Targets	RNA	Endogenous	01	1	89	7.5	7.02541	1	1	9538
RNF144A	RNF144A	All Targets	RNA	Endogenous	01	1	73	6	6.02494	1	1	9781
XPO4	XPO4	All Targets	RNA	Endogenous	01	1	97	6	7.34656	1	1	64328
TSC22D3	TSC22D3	All Targets	RNA	Endogenous	01	1	71	8.5	7.16942	1	1	1831
HBG2	HBG2,HBG1	All Targets	RNA	Endogenous	01	1	98	7	6.95519	1	1	3048
PHC1	PHC1	All Targets	RNA	Endogenous	01	1	89	6	6.42212	1	1	1911
SEPTIN9	SEPTIN9	All Targets	RNA	Endogenous	01	1	163	11	9.91502	1	1	10801
CCT2	CCT2	All Targets	RNA	Endogenous	01	1	94	6.5	6.79439	1	1	10576
ANKS3	ANKS3	All Targets	RNA	Endogenous	01	1	109	6.5	7.38148	1	1	124401
TRMO	TRMO	All Targets	RNA	Endogenous	01	1	76	6	6.41817	1	1	51531
FZD4	FZD4	All Targets	RNA	Endogenous	01	1	79	7.5	7.82181	1	1	8322
MYL3	MYL3	All Targets	RNA	Endogenous	01	1	362	19	16.5258	1	1	4634
CPNE1	CPNE1	All Targets	RNA	Endogenous	01	1	120	7	7.82996	1	1	8904
CASP10	CASP10	All Targets	RNA	Endogenous	01	1	79	6	6.99904	1	1	843
RCHY1	RCHY1	All Targets	RNA	Endogenous	01	1	67	7	6.53031	1	1	25898
AAMP	AAMP	All Targets	RNA	Endogenous	01	1	183	13.5	12.5443	1	1	14
PITRM1	PITRM1	All Targets	RNA	Endogenous	01	1	97	5.5	6.31217	1	1	10531
SNHG32	SNHG32	All Targets	RNA	Endogenous	01	1	90	5	6.20513	1	1	50854
PLEKHG5	PLEKHG5	All Targets	RNA	Endogenous	01	1	95	10	8.54419	1	1	57449
MYBPC2	MYBPC2	All Targets	RNA	Endogenous	01	1	146	11.5	9.54568	1	1	4606
HIF1AN	HIF1AN	All Targets	RNA	Endogenous	01	1	123	7.5	7.62954	1	1	55662
TRAM2	TRAM2	All Targets	RNA	Endogenous	01	1	119	6	6.78576	1	1	9697
FTH1	FTH1P3,FTH1	All Targets	RNA	Endogenous	01	1	450	27.5	24.4841	1	1	2495
ARHGEF1	ARHGEF1	All Targets	RNA	Endogenous	01	1	102	7.5	6.916	1	1	9138
PROB1	PROB1	All Targets	RNA	Endogenous	01	1	79	5	6.08857	1	1	389333
PGAM2	PGAM2	All Targets	RNA	Endogenous	01	1	148	10	8.06496	1	1	5224
SIK1	SIK1,SIK1B	All Targets	RNA	Endogenous	01	1	136	10.5	8.1511	1	1	150094
COL1A1	COL1A1	All Targets	RNA	Endogenous	01	2	15189	59.5	79.1934	1	1	1277
USP15	USP15	All Targets	RNA	Endogenous	01	1	132	6	7.80804	1	1	9958
ETS1	ETS1	All Targets	RNA	Endogenous	01	1	80	6.5	5.77045	1	1	2113
ZNF707	ZNF707	All Targets	RNA	Endogenous	01	1	97	5	5.19855	1	1	286075
TAF1D	TAF1D	All Targets	RNA	Endogenous	01	1	111	5.5	6.84664	1	1	79101
ITCH	ITCH	All Targets	RNA	Endogenous	01	1	101	7	7.51965	1	1	83737
NAXE	NAXE	All Targets	RNA	Endogenous	01	1	50	6	5.32135	1	1	128240
COX7A2L	COX7A2L	All Targets	RNA	Endogenous	01	1	107	8	7.17444	1	1	9167
SCPEP1	SCPEP1	All Targets	RNA	Endogenous	01	1	94	7	7.20376	1	1	59342
SPECC1L	SPECC1L	All Targets	RNA	Endogenous	01	1	111	6	6.63378	1	1	23384
ADRB2	ADRB2	All Targets	RNA	Endogenous	01	1	96	6	5.73656	1	1	154
SRP68	SRP68	All Targets	RNA	Endogenous	01	1	140	7.5	8.14433	1	1	6730
SSTR5	SSTR5	All Targets	RNA	Endogenous	01	1	61	7	7.06581	1	1	6755
NUDT8	NUDT8	All Targets	RNA	Endogenous	01	1	51	6	5.80627	1	1	254552
COX15	COX15	All Targets	RNA	Endogenous	01	1	87	8	8.1969	1	1	1355
ANTXR1	ANTXR1	All Targets	RNA	Endogenous	01	1	99	7	7.68544	1	1	84168
CALM1	CALM1	All Targets	RNA	Endogenous	01	1	116	9.5	8.3615	1	1	801
THBS4	THBS4	All Targets	RNA	Endogenous	01	1	1877	20	18.8754	1	1	7060
CD99	CD99	All Targets	RNA	Endogenous	01	1	104	7	7.93916	1	1	4267
LARP4B	LARP4B	All Targets	RNA	Endogenous	01	1	217	8	8.13355	1	1	23185
TLE4	TLE4	All Targets	RNA	Endogenous	01	1	145	7	8.87902	1	1	7091
CENPK	CENPK	All Targets	RNA	Endogenous	01	1	156	5	8.12662	1	1	64105
IRF2BP2	IRF2BP2	All Targets	RNA	Endogenous	01	1	143	9	9.62375	1	1	359948
TBC1D17	TBC1D17	All Targets	RNA	Endogenous	01	1	89	6.5	6.58856	1	1	79735
KAT7	KAT7	All Targets	RNA	Endogenous	01	1	93	7	7.73929	1	1	11143
TAF2	TAF2	All Targets	RNA	Endogenous	01	1	70	8	7.35499	1	1	6873
PGM2	PGM2	All Targets	RNA	Endogenous	01	1	104	6	8.29725	1	1	55276
YWHAE	YWHAE	All Targets	RNA	Endogenous	01	1	309	11	12.4187	1	1	7531
RPS26	RPS26,LOC100996747,RPS26P11	All Targets	RNA	Endogenous	01	1	65	6	5.71705	1	1	6231
FBXW2	FBXW2	All Targets	RNA	Endogenous	01	1	105	6	6.66602	1	1	26190
RAB13	RAB13	All Targets	RNA	Endogenous	01	1	74	7	6.82233	1	1	5872
IFITM10	IFITM10	All Targets	RNA	Endogenous	01	1	92	7.5	7.62695	1	1	402778
TCF25	TCF25	All Targets	RNA	Endogenous	01	1	75	6	6.22574	1	1	22980
TUBB6	TUBB6	All Targets	RNA	Endogenous	01	1	351	10	10.6123	1	1	84617
CCDC107	CCDC107	All Targets	RNA	Endogenous	01	1	89	6.5	6.70227	1	1	203260
EPHX1	EPHX1	All Targets	RNA	Endogenous	01	1	70	7	6.72062	1	1	2052
MARK3	MARK3	All Targets	RNA	Endogenous	01	1	73	8.5	7.32267	1	1	4140
ASB4	ASB4	All Targets	RNA	Endogenous	01	1	72	4.5	5.12196	1	1	51666
PLAT	PLAT	All Targets	RNA	Endogenous	01	1	116	7	7.94933	1	1	5327
NDUFB11	NDUFB11	All Targets	RNA	Endogenous	01	1	93	6.5	6.12435	1	1	54539
ATP5F1C	ATP5F1C	All Targets	RNA	Endogenous	01	1	108	8.5	9.19765	1	1	509
TESC	TESC	All Targets	RNA	Endogenous	01	1	83	6	7.46136	1	1	54997
RPL35	RPL35	All Targets	RNA	Endogenous	01	1	258	13	14.3173	1	1	11224
BRI3	BRI3	All Targets	RNA	Endogenous	01	1	79	7.5	6.90043	1	1	25798
GOLGA2	GOLGA2P5,GOLGA2	All Targets	RNA	Endogenous	01	1	126	6	7.02381	1	1	2801
COL11A2	COL11A2	All Targets	RNA	Endogenous	01	1	371	6	6.89815	1	1	1302
EEF1A2	EEF1A2	All Targets	RNA	Endogenous	01	1	127	7	7.46881	1	1	1917
DNAJB6	DNAJB6	All Targets	RNA	Endogenous	01	1	123	9	8.78259	1	1	10049
AGPAT1	AGPAT1	All Targets	RNA	Endogenous	01	1	103	7	7.30026	1	1	10554
PJA2	PJA2	All Targets	RNA	Endogenous	01	1	100	7	7.45376	1	1	9867
LIMA1	LIMA1	All Targets	RNA	Endogenous	01	1	102	7	7.04319	1	1	51474
HNRNPH1	HNRNPH1	All Targets	RNA	Endogenous	01	1	281	10	9.27107	1	1	3187
AFF4	AFF4	All Targets	RNA	Endogenous	01	1	87	6	6.83332	1	1	27125
DLG4	DLG4	All Targets	RNA	Endogenous	01	1	151	8	7.75527	1	1	1742
ZNF490	ZNF490	All Targets	RNA	Endogenous	01	1	134	7.5	7.47761	1	1	57474
ZC3H7A	ZC3H7A	All Targets	RNA	Endogenous	01	1	127	7	8.29766	1	1	29066
TARBP2	TARBP2	All Targets	RNA	Endogenous	01	1	61	5.5	5.0829	1	1	6895
ENPP7	ENPP7	All Targets	RNA	Endogenous	01	1	79	6.5	6.08369	1	1	339221
WNT10B	WNT10B	All Targets	RNA	Endogenous	01	1	236	10	10.0538	1	1	7480
GABRE	GABRE	All Targets	RNA	Endogenous	01	1	125	6	6.9817	1	1	2564
PPP4R1	PPP4R1	All Targets	RNA	Endogenous	01	1	86	6.5	6.62809	1	1	9989
PILRB	STAG3L5P-PVRIG2P-PILRB,PILRB	All Targets	RNA	Endogenous	01	1	117	11	9.10384	1	1	29990
SETD1A	SETD1A	All Targets	RNA	Endogenous	01	1	69	6.5	6.71725	1	1	9739
MRPL55	MRPL55	All Targets	RNA	Endogenous	01	1	107	6.5	7.54966	1	1	128308
DYRK3	DYRK3	All Targets	RNA	Endogenous	01	1	39	4	4.52196	1	1	8444
THOC5	THOC5	All Targets	RNA	Endogenous	01	1	105	6	6.70814	1	1	8563
HSPA1B	HSPA1B	All Targets	RNA	Endogenous	01	1	55	5	4.73786	1	1	3304
PAX3	PAX3	All Targets	RNA	Endogenous	01	1	46	5.5	5.52928	1	1	5077
JPH4	JPH4	All Targets	RNA	Endogenous	01	1	169	12	12.4399	1	1	84502
PPP1R14C	PPP1R14C	All Targets	RNA	Endogenous	01	1	131	9	8.5059	1	1	81706
SSNA1	SSNA1	All Targets	RNA	Endogenous	01	1	68	6	6.40216	1	1	8636
FGFRL1	FGFRL1	All Targets	RNA	Endogenous	01	1	233	6	6.30293	1	1	53834
DONSON	DONSON	All Targets	RNA	Endogenous	01	1	70	4.5	5.86492	1	1	29980
SEMA5A	SEMA5A	All Targets	RNA	Endogenous	01	1	75	6	5.63105	1	1	9037
SMIM30	SMIM30	All Targets	RNA	Endogenous	01	1	84	6	5.92195	1	1	401397
CTSF	CTSF	All Targets	RNA	Endogenous	01	1	71	5	6.05158	1	1	8722
TEX261	TEX261	All Targets	RNA	Endogenous	01	1	91	5.5	5.57192	1	1	113419
EIF3B	EIF3B	All Targets	RNA	Endogenous	01	1	105	8	8.84904	1	1	8662
PRRT2	PRRT2	All Targets	RNA	Endogenous	01	1	129	10.5	10.1732	1	1	112476
RYR1	RYR1	All Targets	RNA	Endogenous	01	1	949	13	15.7014	1	1	6261
AKIRIN2	AKIRIN2	All Targets	RNA	Endogenous	01	1	132	9	8.11628	1	1	55122
RRBP1	RRBP1	All Targets	RNA	Endogenous	01	1	108	5.5	6.48554	1	1	6238
PXN	PXN	All Targets	RNA	Endogenous	01	1	345	12.5	14.8559	1	1	5829
SNX19	SNX19	All Targets	RNA	Endogenous	01	1	108	6.5	7.75907	1	1	399979
PXDN	PXDN	All Targets	RNA	Endogenous	01	1	327	12	12.3158	1	1	7837
ZNF709	ZNF709	All Targets	RNA	Endogenous	01	1	73	5	5.96175	1	1	163051
ATP2A1	ATP2A1	All Targets	RNA	Endogenous	01	1	826	17	18.4213	1	1	487
PSMB5	PSMB5	All Targets	RNA	Endogenous	01	1	66	6	6.18103	1	1	5693
EIF2S3B	EIF2S3B,EIF2S3	All Targets	RNA	Endogenous	01	1	129	8	9.49951	1	1	255308
RILPL1	RILPL1	All Targets	RNA	Endogenous	01	1	90	8	7.20926	1	1	353116
RBBP4	RBBP4	All Targets	RNA	Endogenous	01	1	91	5	5.08767	1	1	5928
YME1L1	YME1L1	All Targets	RNA	Endogenous	01	1	63	8	7.08974	1	1	10730
CAMKMT	CAMKMT	All Targets	RNA	Endogenous	01	1	47	6	5.21264	1	1	79823
PLCG1	PLCG1	All Targets	RNA	Endogenous	01	1	117	8	7.6993	1	1	5335
ETS2	ETS2	All Targets	RNA	Endogenous	01	1	47	5	4.6311	1	1	2114
RBPMS2	RBPMS2	All Targets	RNA	Endogenous	01	1	71	4.5	6.47301	1	1	348093
DNAJC14	DNAJC14	All Targets	RNA	Endogenous	01	1	87	6	7.26031	1	1	85406
AGO2	AGO2	All Targets	RNA	Endogenous	01	1	216	5.5	6.85042	1	1	27161
OR4D5	OR4D5	All Targets	RNA	Endogenous	01	1	83	4	4.58375	1	1	219875
TNKS	TNKS	All Targets	RNA	Endogenous	01	1	94	4	5.35143	1	1	8658
VPS29	VPS29	All Targets	RNA	Endogenous	01	1	73	8	7.08675	1	1	51699
LDB2	LDB2	All Targets	RNA	Endogenous	01	1	87	6.5	6.20169	1	1	9079
PRMT2	PRMT2	All Targets	RNA	Endogenous	01	1	191	9	9.12205	1	1	3275
SPIDR	SPIDR	All Targets	RNA	Endogenous	01	1	128	5	6.0289	1	1	23514
UBE2D3	UBE2D3	All Targets	RNA	Endogenous	01	1	132	7	6.82265	1	1	7323
RAB40B	RAB40B	All Targets	RNA	Endogenous	01	1	103	6	6.56142	1	1	10966
MAPRE3	MAPRE3	All Targets	RNA	Endogenous	01	1	115	7	7.59404	1	1	22924
SERTAD3	SERTAD3	All Targets	RNA	Endogenous	01	1	75	7	6.84686	1	1	29946
TUBB	TUBB	All Targets	RNA	Endogenous	01	1	174	7	8.60612	1	1	203068
RETSAT	RETSAT	All Targets	RNA	Endogenous	01	1	70	7	6.88429	1	1	54884
TPI1	TPI1	All Targets	RNA	Endogenous	01	1	349	16	15.6998	1	1	7167
MAGEA11	MAGEA11	All Targets	RNA	Endogenous	01	1	64	5	6.22526	1	1	4110
RPL4	RPL4	All Targets	RNA	Endogenous	01	1	835	16	18.082	1	1	6124
SEMA3A	SEMA3A	All Targets	RNA	Endogenous	01	1	116	6	6.65228	1	1	10371
PRDX2	PRDX2	All Targets	RNA	Endogenous	01	1	179	12	12.133	1	1	7001
B4GALT5	B4GALT5	All Targets	RNA	Endogenous	01	1	80	8	7.87565	1	1	9334
GPC1	GPC1	All Targets	RNA	Endogenous	01	1	418	20.5	16.3148	1	1	2817
APP	APP	All Targets	RNA	Endogenous	01	1	149	14	14.71	1	1	351
PROSER3	PROSER3	All Targets	RNA	Endogenous	01	1	40	5	4.51299	1	1	148137
HM13	HM13	All Targets	RNA	Endogenous	01	1	99	6.5	7.36347	1	1	81502
MAVS	MAVS	All Targets	RNA	Endogenous	01	1	163	7.5	8.83662	1	1	57506
OSBPL1A	OSBPL1A	All Targets	RNA	Endogenous	01	1	86	6	7.03288	1	1	114876
ARFRP1	ARFRP1	All Targets	RNA	Endogenous	01	1	68	6.5	6.72937	1	1	10139
HOMER2	HOMER2	All Targets	RNA	Endogenous	01	1	164	11	10.4837	1	1	9455
STARD7	STARD7	All Targets	RNA	Endogenous	01	1	211	9	9.48449	1	1	56910
RPL22	RPL22	All Targets	RNA	Endogenous	01	1	660	12.5	13.3734	1	1	6146
MPHOSPH9	MPHOSPH9	All Targets	RNA	Endogenous	01	1	135	7.5	8.66908	1	1	10198
VAPA	VAPA	All Targets	RNA	Endogenous	01	1	136	6.5	6.98739	1	1	9218
RASL10A	RASL10A	All Targets	RNA	Endogenous	01	1	265	8.5	10.3231	1	1	10633
PPDPF	PPDPF	All Targets	RNA	Endogenous	01	1	201	9.5	8.97639	1	1	79144
SDF4	SDF4	All Targets	RNA	Endogenous	01	1	104	10	8.26194	1	1	51150
ERGIC3	ERGIC3	All Targets	RNA	Endogenous	01	1	82	7.5	7.38891	1	1	51614
IFT122	IFT122	All Targets	RNA	Endogenous	01	1	80	7.5	7.96758	1	1	55764
WSB2	WSB2	All Targets	RNA	Endogenous	01	1	68	6.5	6.51674	1	1	55884
MEGF10	MEGF10	All Targets	RNA	Endogenous	01	1	148	9.5	8.7705	1	1	84466
ILK	ILK	All Targets	RNA	Endogenous	01	1	93	7	6.15852	1	1	3611
PPP1R8	PPP1R8	All Targets	RNA	Endogenous	01	1	116	8.5	9.20189	1	1	5511
H1-0	H1-0	All Targets	RNA	Endogenous	01	1	277	12.5	13.2284	1	1	3005
ZNF574	ZNF574	All Targets	RNA	Endogenous	01	1	139	10	10.451	1	1	64763
DCHS1	DCHS1	All Targets	RNA	Endogenous	01	1	126	7	8.71657	1	1	8642
EIF5	EIF5	All Targets	RNA	Endogenous	01	1	95	7	6.62242	1	1	1983
CUL1	CUL1	All Targets	RNA	Endogenous	01	1	153	7	9.76587	1	1	8454
ARPC2	ARPC2	All Targets	RNA	Endogenous	01	1	64	6	6.30948	1	1	10109
USP12	USP12	All Targets	RNA	Endogenous	01	1	89	6	6.54224	1	1	219333
UCKL1	UCKL1	All Targets	RNA	Endogenous	01	1	122	7	7.99284	1	1	54963
TBX1	TBX1	All Targets	RNA	Endogenous	01	1	118	7	6.94279	1	1	6899
IER3IP1	IER3IP1	All Targets	RNA	Endogenous	01	1	83	8	8.09902	1	1	51124
RELL1	RELL1	All Targets	RNA	Endogenous	01	1	167	7.5	6.99623	1	1	768211
UPK3A	UPK3A	All Targets	RNA	Endogenous	01	1	54	6.5	6.47931	1	1	7380
SSR2	SSR2	All Targets	RNA	Endogenous	01	1	96	7.5	7.25085	1	1	6746
RPL10L	RPL10L	All Targets	RNA	Endogenous	01	1	108	5	6.7925	1	1	140801
IRS1	IRS1	All Targets	RNA	Endogenous	01	1	60	5.5	5.74447	1	1	3667
TCEAL9	TCEAL9	All Targets	RNA	Endogenous	01	1	59	5	5.33174	1	1	51186
ZNF3	ZNF3	All Targets	RNA	Endogenous	01	1	215	6	5.69361	1	1	7551
KAT6A	KAT6A	All Targets	RNA	Endogenous	01	1	68	7	6.37778	1	1	7994
TSPAN18	TSPAN18	All Targets	RNA	Endogenous	01	1	61	6	5.89872	1	1	90139
WDR20	WDR20	All Targets	RNA	Endogenous	01	1	90	6	7.19428	1	1	91833
P4HB	P4HB	All Targets	RNA	Endogenous	01	1	219	10.5	11.1781	1	1	5034
NTN4	NTN4	All Targets	RNA	Endogenous	01	1	136	9	8.3518	1	1	59277
CHKB	CHKB	All Targets	RNA	Endogenous	01	1	141	7	8.69746	1	1	1120
LRP6	LRP6	All Targets	RNA	Endogenous	01	1	156	8	10.9084	1	1	4040
ELN	ELN	All Targets	RNA	Endogenous	01	1	164	12	13.4485	1	1	2006
XPOT	XPOT	All Targets	RNA	Endogenous	01	1	60	6	6.83261	1	1	11260
MYO18B	MYO18B	All Targets	RNA	Endogenous	01	1	257	10	9.34785	1	1	84700
ZCCHC24	ZCCHC24	All Targets	RNA	Endogenous	01	1	189	6	7.63551	1	1	219654
ATF3	ATF3	All Targets	RNA	Endogenous	01	1	109	6	6.56078	1	1	467
TNFRSF25	TNFRSF25	All Targets	RNA	Endogenous	01	1	108	7	6.19645	1	1	8718
RPS2	RPS2	All Targets	RNA	Endogenous	01	1	618	12	13.957	1	1	6187
CD226	CD226	All Targets	RNA	Endogenous	01	1	62	6	5.79923	1	1	10666
HADHA	HADHA	All Targets	RNA	Endogenous	01	1	108	7.5	6.92616	1	1	3030
DNAJA2	DNAJA2	All Targets	RNA	Endogenous	01	1	54	6	5.64733	1	1	10294
DDN	DDN	All Targets	RNA	Endogenous	01	1	97	7	7.1862	1	1	23109
EMD	EMD	All Targets	RNA	Endogenous	01	1	92	7	6.9711	1	1	2010
TNNC2	TNNC2	All Targets	RNA	Endogenous	01	1	6334	28	36.1091	1	1	7125
KCNH3	KCNH3	All Targets	RNA	Endogenous	01	1	90	9	8.29281	1	1	23416
PLIN2	PLIN2	All Targets	RNA	Endogenous	01	1	71	7	5.71475	1	1	123
MYL12B	MYL12B	All Targets	RNA	Endogenous	01	1	165	12	13.7503	1	1	103910
CYTH4	CYTH4	All Targets	RNA	Endogenous	01	1	75	7	6.64009	1	1	27128
SSBP1	SSBP1	All Targets	RNA	Endogenous	01	1	65	6	5.96625	1	1	6742
UBE2V2	UBE2V2	All Targets	RNA	Endogenous	01	1	134	10	10.1248	1	1	7336
HIGD1C	HIGD1C	All Targets	RNA	Endogenous	01	1	51	7	5.78747	1	1	613227
ATP5MG	ATP5MG	All Targets	RNA	Endogenous	01	1	153	8	7.6623	1	1	10632
P3H1	P3H1	All Targets	RNA	Endogenous	01	1	102	6	8.26098	1	1	64175
CXCL9	CXCL9	All Targets	RNA	Endogenous	01	1	128	7	7.50021	1	1	4283
PPP2R2D	PPP2R2D	All Targets	RNA	Endogenous	01	1	85	5.5	6.20172	1	1	55844
H1-5	H1-5	All Targets	RNA	Endogenous	01	1	61	5	5.93275	1	1	3009
MINDY3	MINDY3	All Targets	RNA	Endogenous	01	1	139	7	8.59092	1	1	80013
NOTCH4	NOTCH4	All Targets	RNA	Endogenous	01	1	83	10.5	8.99086	1	1	4855
IRF9	IRF9	All Targets	RNA	Endogenous	01	1	75	7	7.08151	1	1	10379
COL15A1	COL15A1	All Targets	RNA	Endogenous	01	1	172	7	7.46047	1	1	1306
GCC1	GCC1	All Targets	RNA	Endogenous	01	1	73	6	6.5799	1	1	79571
ZFP90	ZFP90	All Targets	RNA	Endogenous	01	1	96	8.5	8.47974	1	1	146198
XRCC6	XRCC6	All Targets	RNA	Endogenous	01	1	209	9	9.31341	1	1	2547
TMEM182	TMEM182	All Targets	RNA	Endogenous	01	1	243	7	8.6778	1	1	130827
KANSL3	KANSL3	All Targets	RNA	Endogenous	01	1	96	6.5	6.67894	1	1	55683
RPL24	RPL24,MAMDC2	All Targets	RNA	Endogenous	01	1	257	8	9.37847	1	1	6152
ZNF723	ZNF723	All Targets	RNA	Endogenous	01	1	120	8	9.55691	1	1	646864
KREMEN1	KREMEN1	All Targets	RNA	Endogenous	01	1	173	6.5	6.27067	1	1	83999
SACM1L	SACM1L	All Targets	RNA	Endogenous	01	1	82	6	6.44292	1	1	22908
FBXO40	FBXO40	All Targets	RNA	Endogenous	01	1	63	7.5	6.27176	1	1	51725
XIRP1	XIRP1	All Targets	RNA	Endogenous	01	1	341	10	9.66063	1	1	165904
WWOX	WWOX	All Targets	RNA	Endogenous	01	1	91	7.5	7.58265	1	1	51741
CTRB1	CTRB1	All Targets	RNA	Endogenous	01	1	34	4	4.42985	1	1	1504
ACTN3	ACTN3	All Targets	RNA	Endogenous	01	1	300	10.5	11.0558	1	1	89
OAT	OAT	All Targets	RNA	Endogenous	01	1	77	8.5	8.62507	1	1	4942
QSER1	QSER1	All Targets	RNA	Endogenous	01	1	122	5.5	5.79434	1	1	79832
TTC17	TTC17	All Targets	RNA	Endogenous	01	1	111	6	7.88139	1	1	55761
OPTN	OPTN	All Targets	RNA	Endogenous	01	1	99	9	9.22648	1	1	10133
GP1BB	GP1BB,SEPT5-GP1BB	All Targets	RNA	Endogenous	01	1	136	6	6.46361	1	1	2812
NKX1-1	NKX1-1	All Targets	RNA	Endogenous	01	1	54	4	4.09375	1	1	54729
MTRNR2L1	MTRNR2L1	All Targets	RNA	Endogenous	01	1	110	7	6.45322	1	1	100462977
DDX46	DDX46	All Targets	RNA	Endogenous	01	1	124	7.5	8.67417	1	1	9879
PCP4	PCP4	All Targets	RNA	Endogenous	01	1	86	6	6.51211	1	1	5121
GUK1	GUK1	All Targets	RNA	Endogenous	01	1	72	6	6.28918	1	1	2987
KTN1	KTN1	All Targets	RNA	Endogenous	01	1	162	12.5	11.2066	1	1	3895
TSC1	TSC1	All Targets	RNA	Endogenous	01	1	87	7	6.32462	1	1	7248
IKZF4	IKZF4	All Targets	RNA	Endogenous	01	1	77	6.5	7.08634	1	1	64375
MAMSTR	MAMSTR	All Targets	RNA	Endogenous	01	1	414	9	9.26034	1	1	284358
HNRNPD	HNRNPD	All Targets	RNA	Endogenous	01	1	182	8.5	8.61115	1	1	3184
RPL41	RBFOX2,RPL41	All Targets	RNA	Endogenous	01	1	633	22	22.4779	1	1	6171
MLIP	MLIP	All Targets	RNA	Endogenous	01	1	147	7	7.27485	1	1	90523
ZXDC	ZXDC	All Targets	RNA	Endogenous	01	1	174	7	9.19389	1	1	79364
COPS5	COPS5	All Targets	RNA	Endogenous	01	1	74	9	7.84367	1	1	10987
SCG3	SCG3	All Targets	RNA	Endogenous	01	1	70	7	6.17123	1	1	29106
MDK	MDK	All Targets	RNA	Endogenous	01	1	92	6.5	6.41055	1	1	4192
TMEM104	TMEM104	All Targets	RNA	Endogenous	01	1	51	7	5.64604	1	1	54868
COPE	COPE	All Targets	RNA	Endogenous	01	1	54	6.5	5.66428	1	1	11316
ATF7IP	ATF7IP	All Targets	RNA	Endogenous	01	1	88	10	9.02054	1	1	55729
RPL13A	RPL13A	All Targets	RNA	Endogenous	01	1	217	5.5	7.12382	1	1	23521
PISD	PISD	All Targets	RNA	Endogenous	01	1	90	6	7.11323	1	1	23761
MAP3K7	MAP3K7	All Targets	RNA	Endogenous	01	1	112	9.5	9.38299	1	1	6885
B4GALT2	B4GALT2	All Targets	RNA	Endogenous	01	1	171	9.5	11.8747	1	1	8704
NEGR1	NEGR1	All Targets	RNA	Endogenous	01	1	141	9.5	9.10055	1	1	257194
TSR3	TSR3	All Targets	RNA	Endogenous	01	1	91	6	7.39886	1	1	115939
CYC1	CYC1	All Targets	RNA	Endogenous	01	1	121	14	11.8349	1	1	1537
PHLDB2	PHLDB2	All Targets	RNA	Endogenous	01	1	76	7	7.2951	1	1	90102
HSP90AB1	HSP90AB1	All Targets	RNA	Endogenous	01	1	568	18	20.9398	1	1	3326
BOC	BOC	All Targets	RNA	Endogenous	01	1	70	7	6.96386	1	1	91653
TECR	TECR	All Targets	RNA	Endogenous	01	1	134	4	5.32452	1	1	9524
IFITM3	IFITM3	All Targets	RNA	Endogenous	01	1	89	7	6.91538	1	1	10410
PTGFRN	CD101,PTGFRN	All Targets	RNA	Endogenous	01	1	136	8	8.23713	1	1	5738
C1QL2	C1QL2	All Targets	RNA	Endogenous	01	1	170	11.5	11.9994	1	1	165257
TBC1D24	TBC1D24	All Targets	RNA	Endogenous	01	1	107	5	6.1412	1	1	57465
NPEPPS	NPEPPS	All Targets	RNA	Endogenous	01	1	136	7	7.48547	1	1	9520
LY6E	LY6E	All Targets	RNA	Endogenous	01	1	50	7	6.20137	1	1	4061
DLL1	DLL1	All Targets	RNA	Endogenous	01	1	98	5	6.32944	1	1	28514
NFIC	NFIC	All Targets	RNA	Endogenous	01	1	179	13	12.8709	1	1	4782
USF2	USF2	All Targets	RNA	Endogenous	01	1	165	10.5	10.9695	1	1	7392
ZNHIT1	ZNHIT1	All Targets	RNA	Endogenous	01	1	108	7	7.76116	1	1	10467
SGSM3	SGSM3	All Targets	RNA	Endogenous	01	1	110	6	6.19153	1	1	27352
SLC4A3	SLC4A3	All Targets	RNA	Endogenous	01	1	55	5.5	5.90536	1	1	6508
DUSP4	DUSP4	All Targets	RNA	Endogenous	01	1	62	8	6.92127	1	1	1846
PPM1G	PPM1G	All Targets	RNA	Endogenous	01	1	101	6.5	7.01076	1	1	5496
ARHGAP18	ARHGAP18	All Targets	RNA	Endogenous	01	1	71	8	6.68737	1	1	93663
GRIA1	GRIA1	All Targets	RNA	Endogenous	01	1	168	7	8.42555	1	1	2890
CHPF	CHPF	All Targets	RNA	Endogenous	01	1	98	7	6.97178	1	1	79586
PHF3	PHF3	All Targets	RNA	Endogenous	01	1	93	7	7.51274	1	1	23469
CKMT2	CKMT2	All Targets	RNA	Endogenous	01	1	101	15	11.5333	1	1	1160
SHISAL2B	SHISAL2B	All Targets	RNA	Endogenous	01	1	148	7.5	8.09073	1	1	100132916
FOXJ1	FOXJ1	All Targets	RNA	Endogenous	01	1	72	5	5.72026	1	1	2302
SEPTIN8	SEPTIN8	All Targets	RNA	Endogenous	01	1	118	6	7.48594	1	1	23176
GLOD4	GLOD4	All Targets	RNA	Endogenous	01	1	67	5	6.12318	1	1	51031
SVIL	SVIL	All Targets	RNA	Endogenous	01	1	309	10.5	9.71864	1	1	6840
SURF6	SURF6	All Targets	RNA	Endogenous	01	1	74	7	6.8191	1	1	6838
CDKN1A	CDKN1A	All Targets	RNA	Endogenous	01	1	120	7.5	8.13649	1	1	1026
LRP2	LRP2	All Targets	RNA	Endogenous	01	1	97	7	7.31505	1	1	4036
RUSC2	RUSC2	All Targets	RNA	Endogenous	01	1	361	8.5	10.6139	1	1	9853
CNTNAP2	CNTNAP2	All Targets	RNA	Endogenous	01	1	133	6	7.77136	1	1	26047
CBX4	CBX4	All Targets	RNA	Endogenous	01	1	130	8.5	8.83568	1	1	8535
HDLBP	HDLBP	All Targets	RNA	Endogenous	01	1	231	10	11.9172	1	1	3069
NEBL	NEBL	All Targets	RNA	Endogenous	01	1	60	8	6.58135	1	1	10529
SRC	SRC	All Targets	RNA	Endogenous	01	1	65	5.5	6.88643	1	1	6714
POLR1B	POLR1B	All Targets	RNA	Endogenous	01	1	64	5	6.55739	1	1	84172
CPNE2	CPNE2	All Targets	RNA	Endogenous	01	1	83	5	6.06361	1	1	221184
ZNF678	ZNF678	All Targets	RNA	Endogenous	01	1	132	6.5	8.4568	1	1	339500
RANBP3	RANBP3	All Targets	RNA	Endogenous	01	1	82	7	6.85883	1	1	8498
SULF1	SULF1	All Targets	RNA	Endogenous	01	1	153	7.5	7.90697	1	1	23213
UBXN10	UBXN10	All Targets	RNA	Endogenous	01	1	119	7	7.55895	1	1	127733
ISCU	ISCU	All Targets	RNA	Endogenous	01	1	123	9.5	8.89257	1	1	23479
RABGGTB	RABGGTB	All Targets	RNA	Endogenous	01	1	100	6.5	7.93636	1	1	5876
MALRD1	MALRD1	All Targets	RNA	Endogenous	01	1	101	7.5	8.95199	1	1	340895
ECSCR	ECSCR	All Targets	RNA	Endogenous	01	1	69	5.5	6.12506	1	1	641700
IL24	IL24	All Targets	RNA	Endogenous	01	1	201	15.5	15.2168	1	1	11009
SSRP1	SSRP1	All Targets	RNA	Endogenous	01	1	86	7.5	7.96216	1	1	6749
PPP6C	PPP6C	All Targets	RNA	Endogenous	01	1	77	8.5	7.94132	1	1	5537
ADAP1	ADAP1	All Targets	RNA	Endogenous	01	1	91	6	6.86987	1	1	11033
JMJD4	JMJD4	All Targets	RNA	Endogenous	01	1	91	7.5	7.40886	1	1	65094
ATP5IF1	ATP5IF1	All Targets	RNA	Endogenous	01	1	142	10	10.2079	1	1	93974
ABCD3	ABCD3	All Targets	RNA	Endogenous	01	1	113	7	7.68449	1	1	5825
OXGR1	OXGR1	All Targets	RNA	Endogenous	01	1	43	6	5.1534	1	1	27199
PRRC2B	PRRC2B	All Targets	RNA	Endogenous	01	1	406	10	11.8816	1	1	84726
PPP4R3A	PPP4R3A	All Targets	RNA	Endogenous	01	1	84	6.5	7.25253	1	1	55671
ITGB1	ITGB1	All Targets	RNA	Endogenous	01	1	287	12	11.8676	1	1	3688
GPAT3	GPAT3	All Targets	RNA	Endogenous	01	1	51	5	4.47643	1	1	84803
ZFP36	ZFP36	All Targets	RNA	Endogenous	01	1	78	7	7.50261	1	1	7538
NRBP2	NRBP2	All Targets	RNA	Endogenous	01	1	145	8	7.83525	1	1	340371
MFAP3	MFAP3	All Targets	RNA	Endogenous	01	1	89	7	7.75721	1	1	4238
CDH13	CDH13	All Targets	RNA	Endogenous	01	1	200	8	8.62563	1	1	1012
RPL5	RPL5	All Targets	RNA	Endogenous	01	1	418	16	17.7188	1	1	6125
RASA4	RASA4,RASA4B,RASA4DP	All Targets	RNA	Endogenous	01	1	90	7	6.75289	1	1	10156
KANSL2	KANSL2	All Targets	RNA	Endogenous	01	1	86	6	7.33376	1	1	54934
CLCN5	CLCN5	All Targets	RNA	Endogenous	01	1	150	6	6.19902	1	1	1184
GTF2I	GTF2I	All Targets	RNA	Endogenous	01	1	272	9.5	9.98575	1	1	2969
ATP6V1G1	ATP6V1G1	All Targets	RNA	Endogenous	01	1	98	8	8.31004	1	1	9550
PATL1	PATL1	All Targets	RNA	Endogenous	01	1	53	6	5.32491	1	1	219988
PRIMPOL	PRIMPOL	All Targets	RNA	Endogenous	01	1	151	8.5	8.5797	1	1	201973
PABIR1	PABIR1	All Targets	RNA	Endogenous	01	1	115	12	9.91048	1	1	116224
AGAP2	AGAP2	All Targets	RNA	Endogenous	01	1	57	7.5	6.16876	1	1	116986
RGMB	RGMB	All Targets	RNA	Endogenous	01	1	161	6	7.60788	1	1	285704
HMCN2	HMCN2	All Targets	RNA	Endogenous	01	1	46	6	5.44794	1	1	256158
GSTK1	GSTK1	All Targets	RNA	Endogenous	01	1	78	7	7.51212	1	1	373156
MFSD2A	MFSD2A	All Targets	RNA	Endogenous	01	1	77	6	6.06415	1	1	84879
ENO3	ENO3	All Targets	RNA	Endogenous	01	1	890	23	24.5442	1	1	2027
ITM2A	ITM2A	All Targets	RNA	Endogenous	01	1	81	6.5	7.17946	1	1	9452
EBF1	EBF1	All Targets	RNA	Endogenous	01	1	291	10	12.6929	1	1	1879
MPZL1	MPZL1	All Targets	RNA	Endogenous	01	1	111	9	10.0086	1	1	9019
DHRS4	DHRS4,DHRS4L1,DHRS4L2	All Targets	RNA	Endogenous	01	1	101	7.5	8.22613	1	1	10901
FLNA	FLNA	All Targets	RNA	Endogenous	01	1	178	9	9.59857	1	1	2316
CD248	CD248	All Targets	RNA	Endogenous	01	1	98	7	6.94921	1	1	57124
TCEA3	TCEA3	All Targets	RNA	Endogenous	01	1	698	16	14.0304	1	1	6920
ASAP3	ASAP3	All Targets	RNA	Endogenous	01	1	94	6	6.81044	1	1	55616
TRAF7	TRAF7	All Targets	RNA	Endogenous	01	1	56	7.5	6.82252	1	1	84231
YAP1	YAP1	All Targets	RNA	Endogenous	01	1	76	7	7.61679	1	1	10413
NDST1	NDST1	All Targets	RNA	Endogenous	01	1	154	10	9.78331	1	1	3340
NGFR	NGFR	All Targets	RNA	Endogenous	01	1	133	6	5.70227	1	1	4804
SNF8	SNF8	All Targets	RNA	Endogenous	01	1	131	9	9.55525	1	1	11267
POFUT2	POFUT2	All Targets	RNA	Endogenous	01	1	90	5	6.08774	1	1	23275
PDLIM3	PDLIM3	All Targets	RNA	Endogenous	01	1	422	23	20.4347	1	1	27295
SUPT6H	SUPT6H	All Targets	RNA	Endogenous	01	1	93	7	6.66432	1	1	6830
CCDC102B	CCDC102B	All Targets	RNA	Endogenous	01	1	72	6	6.60969	1	1	79839
MAPK8IP3	MAPK8IP3	All Targets	RNA	Endogenous	01	1	97	9.5	9.39264	1	1	23162
ZNF28	ZNF468,ZNF28	All Targets	RNA	Endogenous	01	1	36	5	4.96726	1	1	7576
PABPN1	PABPN1,BCL2L2-PABPN1	All Targets	RNA	Endogenous	01	1	157	6	7.12977	1	1	8106
LUC7L2	FMC1-LUC7L2,LUC7L2	All Targets	RNA	Endogenous	01	1	123	9	8.28043	1	1	51631
PRMT8	PRMT8	All Targets	RNA	Endogenous	01	1	298	21	20.7335	1	1	56341
SLC25A4	SLC25A4	All Targets	RNA	Endogenous	01	1	75	10	8.24805	1	1	291
NECTIN2	NECTIN2	All Targets	RNA	Endogenous	01	1	98	7.5	7.25386	1	1	5819
ASB2	ASB2	All Targets	RNA	Endogenous	01	1	97	8	6.30729	1	1	51676
MAU2	MAU2	All Targets	RNA	Endogenous	01	1	110	6	6.43901	1	1	23383
PACSIN2	PACSIN2	All Targets	RNA	Endogenous	01	1	156	9	9.325	1	1	11252
NCOA5	NCOA5	All Targets	RNA	Endogenous	01	1	99	6	6.54472	1	1	57727
ARL6IP4	ARL6IP4	All Targets	RNA	Endogenous	01	1	151	9	9.36963	1	1	51329
TEX2	TEX2	All Targets	RNA	Endogenous	01	1	107	8	7.98793	1	1	55852
RAB11A	RAB11A	All Targets	RNA	Endogenous	01	1	89	7	6.97365	1	1	8766
NR4A1	NR4A1	All Targets	RNA	Endogenous	01	1	495	8.5	8.0434	1	1	3164
PAFAH1B1	PAFAH1B1	All Targets	RNA	Endogenous	01	1	165	10	11.2451	1	1	5048
EPN1	EPN1	All Targets	RNA	Endogenous	01	1	129	10	8.97174	1	1	29924
TRIM54	TRIM54	All Targets	RNA	Endogenous	01	1	378	10.5	12.7362	1	1	57159
FREM1	FREM1	All Targets	RNA	Endogenous	01	1	130	6.5	7.9565	1	1	158326
EIF2AK2	EIF2AK2	All Targets	RNA	Endogenous	01	1	93	6	6.70405	1	1	5610
MAGED1	MAGED1	All Targets	RNA	Endogenous	01	1	191	8	8.28853	1	1	9500
RAB35	RAB35	All Targets	RNA	Endogenous	01	1	67	7	6.30964	1	1	11021
CLDN5	CLDN5	All Targets	RNA	Endogenous	01	1	87	8	7.07269	1	1	7122
RBM38	RBM38	All Targets	RNA	Endogenous	01	1	164	7.5	7.76487	1	1	55544
HNRNPU	HNRNPU	All Targets	RNA	Endogenous	01	1	464	14	15.4843	1	1	3192
SYNC	SYNC	All Targets	RNA	Endogenous	01	1	194	10.5	10.0479	1	1	81493
UPF3A	UPF3A	All Targets	RNA	Endogenous	01	1	93	8	7.40627	1	1	65110
ERBB2	ERBB2	All Targets	RNA	Endogenous	01	1	346	7.5	8.84254	1	1	2064
GRN	GRN	All Targets	RNA	Endogenous	01	1	208	5	6.99657	1	1	2896
RBP4	RBP4	All Targets	RNA	Endogenous	01	1	89	6	6.3468	1	1	5950
TRIM56	TRIM56	All Targets	RNA	Endogenous	01	1	118	10	9.27703	1	1	81844
GAK	GAK	All Targets	RNA	Endogenous	01	1	177	7	9.6918	1	1	2580
ATP5PB	ATP5PB	All Targets	RNA	Endogenous	01	1	50	6	5.41046	1	1	515
THOP1	THOP1	All Targets	RNA	Endogenous	01	1	175	9	8.99678	1	1	7064
PMEPA1	PMEPA1	All Targets	RNA	Endogenous	01	1	80	6	6.55751	1	1	56937
ARSA	ARSA	All Targets	RNA	Endogenous	01	1	96	6	7.20353	1	1	410
SPEG	SPEG	All Targets	RNA	Endogenous	01	1	218	8	7.84414	1	1	10290
SELENON	SELENON	All Targets	RNA	Endogenous	01	1	86	5	5.28288	1	1	57190
FAM234A	FAM234A	All Targets	RNA	Endogenous	01	1	77	8.5	7.61114	1	1	83986
DDX50	DDX50	All Targets	RNA	Endogenous	01	1	108	7.5	8.64227	1	1	79009
TNFRSF21	TNFRSF21	All Targets	RNA	Endogenous	01	1	115	8	8.35574	1	1	27242
XRN2	XRN2	All Targets	RNA	Endogenous	01	1	90	8	7.20585	1	1	22803
PTDSS1	PTDSS1	All Targets	RNA	Endogenous	01	1	81	7	7.00797	1	1	9791
ZNF800	ZNF800	All Targets	RNA	Endogenous	01	1	74	7	6.46764	1	1	168850
KAT2A	KAT2A	All Targets	RNA	Endogenous	01	1	90	5	5.09584	1	1	2648
LAMA2	LAMA2	All Targets	RNA	Endogenous	01	1	170	6	6.0072	1	1	3908
BMP1	BMP1	All Targets	RNA	Endogenous	01	1	104	7	7.29671	1	1	649
DDX39B	ATP6V1G2-DDX39B,DDX39B	All Targets	RNA	Endogenous	01	1	289	8.5	9.38674	1	1	7919
ZNF691	ZNF691	All Targets	RNA	Endogenous	01	1	78	6	6.12419	1	1	51058
ZNF540	ZNF540	All Targets	RNA	Endogenous	01	1	67	7	5.9377	1	1	163255
CHSY1	CHSY1	All Targets	RNA	Endogenous	01	1	131	6	7.13397	1	1	22856
PILRA	PILRA	All Targets	RNA	Endogenous	01	1	193	8	9.02876	1	1	29992
PTCD3	PTCD3	All Targets	RNA	Endogenous	01	1	110	7.5	8.11057	1	1	55037
TAOK1	TAOK1	All Targets	RNA	Endogenous	01	1	112	6	8.22826	1	1	57551
ATXN1	ATXN1	All Targets	RNA	Endogenous	01	1	114	8	8.55103	1	1	6310
SEPTIN4	SEPTIN4	All Targets	RNA	Endogenous	01	1	105	4	5.19154	1	1	5414
FOSL2	FOSL2	All Targets	RNA	Endogenous	01	1	203	14.5	14.567	1	1	2355
FBXO42	FBXO42	All Targets	RNA	Endogenous	01	1	87	7	6.87399	1	1	54455
NDUFS8	NDUFS8	All Targets	RNA	Endogenous	01	1	93	7	6.55581	1	1	4728
OLFM2	OLFM2	All Targets	RNA	Endogenous	01	1	54	5	5.49793	1	1	93145
[truncated: 2,597 more rows]

## Sheet: BioProbeProperties
ProbeName	ProbeDisplayName	TargetName	HUGOSymbol	Accessions	GenomeBuild	GenomicPosition	GlobalOutlier	GlobalOutlierReason	OutlierFrequency	GeneID
40341	MUC20_01	MUC20	MUC20	NM_001291833.1,NM_020790.1,NM_001282506.2,NM_152673.3	GRCh38.p13	chr3:195726266-195726302	False		0	200958
12543	MLLT11_01	MLLT11	MLLT11	NM_006818.4	GRCh38.p13	chr1:151067315-151067349	False		0	10962
39079	TRIM45_01	TRIM45	TRIM45	XR_246297.1,NM_025188.4,XM_011542199.2,NM_001145635.2	GRCh38.p13	chr1:117111172-117111221	False		0	80263
37778	DPH3_01	DPH3	DPH3	NM_206831.3,NM_001047434.3	GRCh38.p13	chr3:16260660-16260709	False		0	285381
48736	CASP2_01	CASP2	CASP2	NM_032983.4,NM_001224.4,NM_032982.4	GRCh38.p13	chr7:143305326-143305375	False		0	835
46944	SCYL1_01	SCYL1	SCYL1	NM_001048218.2,XM_017018030.2,XM_024448619.1,XM_017018031.2,XM_005274120.4,XM_005274121.4,XM_024448620.1,XM_005274118.4,NM_020680.4,XM_017018033.1	GRCh38.p13	chr11:65536049-65536092	False		0	57410
43114	NUP98_01	NUP98	NUP98	NM_001365127.2,NM_016320.5,NM_005387.7,NM_001365128.2,NR_157589.2,NM_001365129.2,NM_001365125.2,NM_139131.5,NR_157590.2,NR_157591.1,NM_139132.4,NM_001365126.1	GRCh38.p13	chr11:3775994-3778894	False		0	4928
38358	TSTD1_01	TSTD1	TSTD1	NM_001113205.2,NM_001113207.2,NM_001113206.2	GRCh38.p13	chr1:161037699-161037739	False		0	100131187
43529	LANCL1_01	LANCL1	LANCL1	NM_006055.3,NM_001136575.1,NM_001136574.1,XM_005246243.2	GRCh38.p13	chr2:210435429-210436234	False		0	10314
36056	SOD2_01	SOD2	SOD2	NM_001322815.2,NM_001322820.2,NM_001024466.3,NM_001322814.2,NM_001322819.2,NM_001322817.2,NM_001024465.3,NM_001322816.1,NM_000636.4	GRCh38.p13	chr6:159692740-159692789	False		0	6648
41064	GAS1_01	GAS1	GAS1	NM_002048.3	GRCh38.p13	chr9:86945565-86945614	False		0	2619
37837	BCLAF1_01	BCLAF1	BCLAF1	XR_001743768.2,XR_001743770.2,NM_001363659.2,XR_001743771.1,NM_001077440.1,NM_001301038.2,XM_017011530.2,XR_001743766.2,XM_017011529.2,XM_017011531.2,XM_017011532.2,NM_001077441.2,XR_001743764.2,NM_014739.3,XR_245558.4,XR_001743769.2,XR_002956319.1,XR_245559.4	GRCh38.p13	chr6:136278062-136278111	False		0	9774
13723	ZNF543_01	ZNF543	ZNF543	NM_213598.4	GRCh38.p13	chr19:57326654-57326688	False		0	125919
50471	KLHDC8B_01	KLHDC8B	KLHDC8B	XM_005264940.4,XM_006713016.3,NM_173546.3,XM_006713015.3,XM_005264938.3	GRCh38.p13	chr3:49176308-49176357	False		0	200942
44976	UBXN4_01	UBXN4	UBXN4	NM_014607.4	GRCh38.p13	chr2:135741970-135742011	False		0	23190
50104	STT3A_01	STT3A	STT3A	NM_001278504.2,XR_001747860.2,NM_152713.5,NM_001278503.2,XM_011542807.3	GRCh38.p13	chr11:125606346-125606395	False		0	3703
45147	RNF44_01	RNF44	RNF44	XM_005265840.2,XM_006714831.2,XM_006714832.2,XM_005265841.4,XR_941091.2,XM_024446002.1,XM_005265845.4,NM_014901.5,XM_011534466.3,XM_005265842.5,XM_005265843.2,XM_005265844.3,XM_011534467.2	GRCh38.p13	chr5:176528177-176528226	False		0	22838
40408	SMARCA2_01	SMARCA2	SMARCA2	NM_001289396.1,NM_001289397.2,NM_001289398.2,NM_003070.5,NM_001289400.1,NM_139045.4,NM_001289399.1	GRCh38.p13	chr9:2191401-2192730	False		0	6595
51765	PAEP_01	PAEP	PAEP	XM_011518752.2,XM_017014783.2,XM_011518745.2,XM_011518749.2,NM_001018049.3,XM_011518748.1,NM_001018048.2,XM_011518751.1,NM_002571.4,XM_011518747.2,XM_011518746.2	GRCh38.p13	chr9:135562413-135562843	False		0	5047
34810	SESN3_01	SESN3	SESN3	XM_011542614.1,NM_144665.4,XM_024448355.1,NM_001271594.2	GRCh38.p13	chr11:95185433-95185473	False		0	143686
45484	RNF167_01	RNF167	RNF167	NM_001320357.2,NM_001370308.1,NM_001320359.2,NM_001370306.1,NM_001375485.1,NM_001320363.2,NM_001320358.2,NM_015528.3,NM_001370303.1,NM_001370311.1,XM_017024428.2,NM_001320362.2,NM_001370307.1,NM_001320364.2,NM_001320365.2,NM_001370304.1,NM_001370305.1,NM_001370313.1,NM_001320356.2,NM_001320361.2,NM_001320360.2	GRCh38.p13	chr17:4945123-4945160	False		0	26001
42821	IER2_01	IER2	IER2	NM_004907.3	GRCh38.p13	chr19:13154280-13154329	False		0	9592
48032	FHOD3_01	FHOD3	FHOD3	XM_017026007.1,XM_011526190.2,XM_005258355.2,XM_017026010.1,XM_017026009.1,XM_017026008.1,XM_024451268.1,XM_011526189.1,XM_011526197.1,NM_001281739.3,XM_011526196.1,XM_005258354.1,NM_001281740.3,XM_011526193.3,XM_011526192.1,XM_005258349.1,NM_025135.5,XM_017026006.2,XM_011526195.1	GRCh38.p13	chr18:36718573-36718622	False		0	80206
43969	TCEA1_01	TCEA1	TCEA1	NR_109901.2,NM_201437.3,XM_006716467.1,NM_006756.4,NR_109902.2,XM_011517578.1	GRCh38.p13	chr8:53966843-53966892	False		0	6917
41759	STAT3_01	STAT3	STAT3	NM_001369513.1,NM_001369512.1,NM_001369520.1,NM_001384989.1,NM_139276.3,NM_001369519.1,NM_001369518.1,NM_001384987.1,NM_001384986.1,NM_001384990.1,NM_001384991.1,NM_001384988.1,NM_001369514.1,NM_001384985.1,NM_001384992.1,NM_001384993.1,NM_001369517.1,NM_001369516.1,NM_213662.2,XM_024450896.1,NM_003150.4,NM_001384984.1,XM_017024973.2	GRCh38.p13	chr17:42322452-42322490	False		0	6774
43068	GPR37_01	GPR37	GPR37	NM_005302.5	GRCh38.p13	chr7:124747078-124747127	False		0	2861
36320	CD44_01	CD44	CD44	XM_011520489.3,XM_006718390.4,XM_011520488.2,XM_011520487.3,XM_011520486.2,XM_011520485.2,XM_011520484.2,NM_001202555.2,XM_005253235.3,XM_005253231.3,XM_006718388.2,XM_011520483.2,XM_011520482.2,XM_005253232.3,NM_000610.4,XM_017018584.2,NM_001001390.2,NM_001001391.2,NM_001202557.2,NM_001202556.2,NM_001001392.2,XM_017018583.2,XM_005253238.3,XM_005253239.3,XM_005253240.3,XM_017018585.2,NM_001001389…	GRCh38.p13	chr11:35139309-35139348	False		0	960
43504	CLPP_01	CLPP	CLPP	NM_006012.4	GRCh38.p13	chr19:6362473-6362519	False		0	8192
45615	TMA7_01	TMA7	TMA7	NM_001329417.2,NR_137639.2,NM_015933.6	GRCh38.p13	chr3:48440583-48440620	False		0	51372
38498	ETFA_01	ETFA	ETFA	XR_931766.3,NM_001127716.1,NM_000126.4	GRCh38.p13	chr15:76274432-76274481	False		0	2108
35654	CBS_01	CBS	CBS,CBSL	XM_011529777.2,NM_001178009.3,NM_001354012.1,NM_001178008.2,XM_011529774.2,NM_001354008.1,XM_024452137.1,NM_001320298.1,XM_024452139.1,XM_024452136.1,XM_024452138.1,NM_001354014.1,NM_001354015.1,NM_001354009.1,XR_002958634.1,XM_017028491.2,XM_017028209.1,NM_001321072.1,XM_024452140.1,NM_001354010.1,NR_148682.1,XM_017028210.1,NM_001354007.1,NM_001354006.1,XR_001754915.1,NM_000071.3,XR_001754916.2,…	GRCh38.p13	chr21:6457934-6457978,chr21:43066256-43066300	False		0	875
41357	NDUFS4_01	NDUFS4	NDUFS4	NR_134474.2,NR_134473.2,NM_002495.4,NR_134475.2,NM_001318051.2	GRCh38.p13	chr5:53646342-53646391	False		0	4724
34720	RHOC_01	RHOC	RHOC	NM_175744.5,NM_001042678.1,NM_001042679.1	GRCh38.p13	chr1:112703011-112703049	False		0	389
38336	SYNPO_01	SYNPO	SYNPO	XM_005268371.1,XM_005268370.1,NM_001166208.2,NM_001109974.3,NM_001166209.1,NM_007286.6,XM_011537552.2,XM_017009008.1,XM_006714755.3,XM_017009007.1,XM_024454351.1	GRCh38.p13	chr5:150648550-150648589	False		0	11346
44511	SF3B3_01	SF3B3	SF3B3	NM_012426.5	GRCh38.p13	chr16:70528952-70529001	False		0	23450
39207	TRAPPC9_01	TRAPPC9	TRAPPC9	NM_001374684.1,NM_001160372.4,XM_011517330.2,NR_164662.1,XM_017013894.2,XR_928355.2,NM_031466.8,XM_011517326.2,NM_001374683.1,NM_001374682.1,XM_011517328.2,XM_017013893.1,NM_001321646.2	GRCh38.p13	chr8:140300476-140300525	False		0	83696
48730	POLR2C_01	POLR2C	POLR2C	NM_032940.3	GRCh38.p13	chr16:57471291-57471340	False		0	5432
40724	GDI2_01	GDI2	GDI2	XM_017016071.2,NM_001115156.1,NM_001494.4	GRCh38.p13	chr10:5765345-5765394	False		0	2665
45223	ENDOD1_01	ENDOD1	ENDOD1	NM_015036.3	GRCh38.p13	chr11:95129464-95129513	False		0	23052
44146	CDC37_01	CDC37	CDC37	XM_011527652.3,NM_007065.4	GRCh38.p13	chr19:10395133-10395261	False		0	11140
41973	SNN_01	SNN	SNN	XM_017023741.1,XM_017023742.1,NM_003498.6	GRCh38.p13	chr16:11676864-11676905	False		0	8303
42837	DMWD_01	DMWD	DMWD	NM_004943.2	GRCh38.p13	chr19:45792338-45792384	False		0	1762
49013	EGLN2_01	EGLN2	EGLN2,RAB4B-EGLN2	NR_037791.1,NM_080732.4,NM_053046.4	GRCh38.p13	chr19:40807528-40807834	False		0	112398
44872	UQCRQ_01	UQCRQ	UQCRQ	NM_014402.5	GRCh38.p13	chr5:132866980-132867029	False		0	27089
36431	ATP5MC3_01	ATP5MC3	ATP5MC3	NM_001002258.5,NM_001190329.2,NM_001689.5	GRCh38.p13	chr2:175179201-175179250	False		0	518
48178	MAP4_01	MAP4	MAP4	XM_011533718.1,NM_001384836.1,NM_001384734.1,XM_011533704.2,NM_001384754.1,NM_001384774.1,NM_001384759.1,XM_024453524.1,NM_001384834.1,XR_002959530.1,NM_001384840.1,NM_001385684.1,NM_001384879.1,XM_024453526.1,NM_001384758.1,XR_002959529.1,NM_001385682.1,NM_001384752.1,NM_001384871.1,NM_001385676.1,NM_001384816.1,NM_001385677.1,NM_001384803.1,XR_002959525.1,NM_001384815.1,NM_001384751.1,XR_002959…	GRCh38.p13	chr3:47998709-47998758	False		0	4134
37353	RGS7BP_01	RGS7BP	RGS7BP	XM_005248502.4,NM_001029875.3,XR_948251.3,NM_001271890.1,NM_001271891.1,NR_073511.1	GRCh38.p13	chr5:64575892-64594731	False		0	401190
42167	TNFRSF10C_01	TNFRSF10C	TNFRSF10C,LOC254896	NR_046173.1,NM_003841.5	GRCh38.p13	chr8:23102976-23103025	False		0	8794
44308	COMMD3_01	COMMD3	COMMD3	NM_012071.4	GRCh38.p13	chr10:22319000-22319967	False		0	23412
48036	CCDC92_01	CCDC92	CCDC92	NM_025140.3,NM_001304960.2,NM_001304959.2,XM_024449195.1,XM_024449194.1,NM_001304958.2,NM_001304957.2,XM_024449199.1,XM_005253624.2,XM_024449196.1,XM_024449193.1,XM_024449192.1,NM_001304961.2,XM_024449197.1	GRCh38.p13	chr12:123936881-123936930	False		0	80212
42526	EPHB4_01	EPHB4	EPHB4	XM_017011816.1,NM_004444.5	GRCh38.p13	chr7:100819572-100819614	False		0	2050
44925	PGAP2_01	PGAP2	PGAP2	XM_024448443.1,XM_024448446.1,NM_001346398.2,XM_017017558.1,NR_144430.2,XM_017017559.1,NM_001346399.2,NM_001346404.1,XM_011519991.2,XM_011520006.2,NM_001346405.1,XM_011520003.2,XM_011519990.2,XM_011520002.1,XM_024448444.1,XM_006718181.3,XM_024448445.1,NR_027017.4,NR_104272.2,NR_144429.2,NR_104271.2,XM_006718186.2,NR_144428.2,NM_001346397.2,NM_001256240.2,NR_104270.2,NR_144427.2,NR_045927.2,NR_045…	GRCh38.p13	chr11:3825408-3825457	False		0	27315
51852	PARN_01	PARN	PARN	XR_001751906.2,XM_011522513.2,NM_001242992.2,XM_017023260.1,XM_017023259.2,NM_002582.4,XM_017023258.2,XM_011522511.2,XM_011522514.2,XM_011522510.3,XM_024450292.1,NM_001134477.3,XR_001751907.2	GRCh38.p13	chr16:14610732-14610781	False		0	5073
41708	SLN_01	SLN	SLN	NM_003063.3	GRCh38.p13	chr11:107707680-107707724	False		0	6588
39224	SAMD4A_01	SAMD4A	SAMD4A	XM_024449517.1,XM_024449516.1,XM_024449519.1,XM_024449518.1,XM_024449515.1,NM_001161577.2,XM_024449514.1,NM_015589.6,NM_001161576.2	GRCh38.p13	chr14:54792329-54792378	False		0	23034
40748	HDAC2_01	HDAC2	HDAC2	NM_001527.4,XM_017010799.1,NR_073443.1,NR_033441.2	GRCh38.p13	chr6:113948994-113949043	False		0	3066
44050	B4GAT1_01	B4GAT1	B4GAT1	NM_006876.3	GRCh38.p13	chr11:66345877-66345926	False		0	11041
45967	CLIC5_01	CLIC5	CLIC5	NM_016929.5,XM_011514692.3,NR_045672.1,XR_926258.3,XM_011514694.3,NM_001370649.1,NM_001370650.1,NR_045673.1,NR_045674.1,NM_001114086.2,NM_001256023.1	GRCh38.p13	chr6:45914309-45914343	False		0	53405
43424	EIF1B_01	EIF1B	EIF1B	NM_005875.3	GRCh38.p13	chr3:40309847-40309896	False		0	10289
44855	FETUB_01	FETUB	FETUB	NM_001375588.2,NM_001375590.2,NM_001375587.2,NM_001375591.2,NM_001308077.4,NM_001375592.2,NM_014375.3,NM_001308079.4,NM_001375589.2	GRCh38.p13	chr3:186652762-186652806	False		0	26998
35255	CIBAR1_01	CIBAR1	CIBAR1	XR_001745470.1,NM_145269.5,NR_104267.2,NR_156451.2,NM_001283034.2,NR_156453.2,NR_104268.2,NR_156452.2,XR_001745468.1	GRCh38.p13	chr8:93704964-93705002	False		0	137392
13125	RPS20_01	RPS20	RPS20	NM_001023.4,NM_001146227.2	GRCh38.p13	chr8:56073218-56073259	False		0	6224
35317	CARHSP1_01	CARHSP1	CARHSP1	NM_014316.4,NM_001278260.1,NM_001278261.1,NM_001278264.1,NM_001278265.1,NM_001042476.2,XM_005255229.5,NM_001278262.1,NM_001278263.1,NM_001278266.1,XM_005255228.4,XM_011522444.2	GRCh38.p13	chr16:8858415-8858450	False		0	23589
34649	CRIP2_01	CRIP2	CRIP2	NR_073081.2,NR_073084.1,NM_001312.4,XM_024449481.1,NM_001270841.2,XM_024449480.1,NR_073083.2,XR_002957531.1,NR_073085.2,NR_073082.2,NM_001270837.2	GRCh38.p13	chr14:105479450-105479484	False		0	1397
46012	TMED9_01	TMED9	TMED9	NM_017510.6	GRCh38.p13	chr5:177594204-177594243	False		0	54732
45274	LRCH1_01	LRCH1	LRCH1	XR_001749525.2,NM_001164211.2,NM_001164213.2,XM_017020483.2,NM_015116.3	GRCh38.p13	chr13:46669057-46669106	False		0	23143
47535	MICAL1_01	MICAL1	MICAL1	NM_001286613.1,NM_001159291.1,NM_022765.4	GRCh38.p13	chr6:109445471-109445509	False		0	64780
43158	ZBTB22_01	ZBTB22	ZBTB22	NM_001145338.1,NM_005453.5	GRCh38.p13	chr6:33314837-33314886	False		0	9278
48295	MARVELD1_01	MARVELD1	MARVELD1	NM_031484.4	GRCh38.p13	chr10:97717388-97717437	False		0	83742
41789	ELOA_01	ELOA	ELOA	NM_003198.2	GRCh38.p13	chr1:23761071-23761120	False		0	6924
40788	ACTA2_01	ACTA2	ACTA2	NM_001141945.2,NM_001613.4,NM_001320855.1	GRCh38.p13	chr10:88939617-88939666	False		0	59
43710	TUBGCP3_01	TUBGCP3	TUBGCP3	NM_006322.6,XR_001749455.2,XM_005268293.2,XM_017020323.2,NM_001286278.2,NM_001286279.1,NM_001286277.2	GRCh38.p13	chr13:112547717-112548121	False		0	10426
50284	COG7_01	COG7	COG7	NM_153603.4,XR_429680.2,XR_002957852.1,XM_017023870.1	GRCh38.p13	chr16:23413512-23413561	False		0	91949
47045	SLAIN2_01	SLAIN2	SLAIN2	NM_020846.2,XM_005248121.3	GRCh38.p13	chr4:48382822-48382871	False		0	57606
35135	SLC43A3_01	SLC43A3	SLC43A3	NM_001278206.2,NM_199329.3,NM_001278201.2,NM_017611.2,NM_014096.4	GRCh38.p13	chr11:57409961-57409996	False		0	29015
12128	H1-4_01	H1-4	H1-4	NM_005321.3	GRCh38.p13	chr6:26156504-26156540	False		0	3008
46891	LYRM2_01	LYRM2	LYRM2	NR_028494.2,NR_028495.2,NM_020466.5,NR_028493.2	GRCh38.p13	chr6:89636552-89636601	False		0	57226
46440	FBXW7_01	FBXW7	FBXW7	XM_011532087.2,NM_033632.3,XM_024454121.1,XM_024454124.1,XM_011532085.2,NM_001349798.2,XM_024454125.1,XM_011532084.2,NM_018315.5,NM_001013415.2,XM_024454122.1,XM_024454123.1,XM_024454126.1,XM_011532086.2,XM_011532088.2	GRCh38.p13	chr4:152326058-152326107	False		0	55294
42203	FUBP1_01	FUBP1	FUBP1	NM_001303433.1,NM_003902.5,XR_001737517.2,XR_001737516.2,NM_001376055.1,XM_011542391.3,XR_001737515.2,NR_146540.2,XR_001737514.2,NM_001376056.1,NM_001376057.1,XM_017002739.1,XR_946791.2,XM_017002740.2,XR_001737519.2,XR_946790.3,XR_001737518.2,XM_017002743.2,XR_001737522.2,NR_130152.2,NR_146539.2,XR_001737524.2,XR_001737520.1,XR_001737521.1,XM_011542393.3,XM_011542392.2	GRCh38.p13	chr1:77964702-77964873	False		0	8880
37841	NFKB2_01	NFKB2	NFKB2	XM_017016278.1,XM_011539830.3,XM_011539831.2,NM_001288724.1,NM_002502.6,XM_024448026.1,NM_001322934.2,XM_024448027.1,NM_001261403.3,NM_001077494.3,NM_001322935.1	GRCh38.p13	chr10:102398393-102398442	False		0	4791
50635	CR1L_01	CR1L	CR1L	NM_175710.2	GRCh38.p13	chr1:207645231-207645280	False		0	1379
49873	ARRDC1_01	ARRDC1	ARRDC1	XM_006717321.4,XM_006717322.4,XM_024447714.1,NM_152285.4,XM_017015288.2,NM_001317968.1,XM_024447713.1,XM_006717320.4,XM_005266119.1	GRCh38.p13	chr9:137612946-137612980	False		0	92714
38982	ZFTA_01	ZFTA	ZFTA	XM_024448662.1,NM_001144936.2	GRCh38.p13	chr11:63760626-63760675	False		0	65998
37498	FAM102A_01	FAM102A	FAM102A	NM_001035254.3,NM_203305.2	GRCh38.p13	chr9:127943126-127943175	False		0	399665
47552	UCP3_01	UCP3	UCP3	NM_022803.2,NM_003356.4	GRCh38.p13	chr11:74003898-74003932	False		0	7352
45798	PCYOX1_01	PCYOX1	PCYOX1	NM_016297.4	GRCh38.p13	chr2:70278355-70278404	False		0	51449
40638	DHX15_01	DHX15	DHX15	XR_001741152.2,NM_001358.3	GRCh38.p13	chr4:24554783-24554832	False		0	1665
46987	SERINC1_01	SERINC1	SERINC1	NM_020755.4	GRCh38.p13	chr6:122458646-122471712	False		0	57515
41697	SLC16A1_01	SLC16A1	SLC16A1	NM_003051.4,NM_001166496.1	GRCh38.p13	chr1:112918034-112922028	False		0	6566
34481	FKBP10_01	FKBP10	FKBP10	XM_011525099.3,NM_021939.4,XM_011525100.2	GRCh38.p13	chr17:41813226-41813262	False		0	60681
37726	GSDMB_01	GSDMB	GSDMB	NM_001369402.1,NM_001042471.1,NM_001165959.1,NM_018530.2,NM_001165958.1	GRCh38.p13	chr17:39917223-39917268	False		0	55876
42225	USP13_01	USP13	USP13	XM_017007426.1,XM_011513269.1,NM_003940.3,XM_017007427.1,XM_017007425.1	GRCh38.p13	chr3:179765842-179781781	False		0	8975
45415	VPS13D_01	VPS13D	VPS13D	NM_015378.4,NM_018156.4	GRCh38.p13	chr1:12348836-12348872	False		0	55187
51627	SH3GL3_01	SH3GL3	SH3GL3	NM_003027.5,XM_011521889.1,XR_002957669.1,XM_017022486.2,NM_001324185.1,NR_136712.1,NM_001324184.1,XM_011521892.2,XR_931879.2,XM_011521891.2,NM_001324187.1,NM_001324186.1,NM_001324183.1,XR_931878.2,XM_024450017.1,NR_125370.1,NM_001301108.1,NM_001301109.1,NR_136714.1,XR_931882.2,XR_001751373.1,XR_001751372.1,NR_136711.1,XR_931880.1,NM_001324182.1,NR_136713.1,XR_001751375.1,XR_001751374.2	GRCh38.p13	chr15:83576609-83576658	False		0	6457
44366	FBXO3_01	FBXO3	FBXO3	XM_011519982.1,XM_011519981.3,XM_011519980.2,NM_033406.3,NM_012175.4,XM_017017533.2	GRCh38.p13	chr11:33770803-33774415	False		0	26273
41156	IGHMBP2_01	IGHMBP2	IGHMBP2	XM_005273974.2,XM_011544994.1,XM_005273975.3,NM_002180.3,XR_949903.3,XM_017017669.2,XM_017017670.2	GRCh38.p13	chr11:68936379-68936428	False		0	3508
44838	POU2F3_01	POU2F3	POU2F3	NM_014352.4,XM_011542740.2,XM_011542739.2,XM_024448424.1,NM_001244682.2,XM_011542741.3,XM_011542742.3,XM_017017487.1,XM_011542743.2	GRCh38.p13	chr11:120307528-120307577	False		0	25833
36145	CYP2J2_01	CYP2J2	CYP2J2	NR_134982.1,NM_000775.4,NR_134981.1	GRCh38.p13	chr1:59912220-59912269	False		0	1573
48857	CGB2_01	CGB2	CGB8,CGB5,CGB7,CGB1,CGB2,CGB3	XM_024451784.1,NM_001319065.2,NM_001382421.1,NM_033183.3,NM_033378.2,NM_033142.2,XM_005258479.3,NM_033043.2,NM_000737.3,NM_001385261.1,NM_033377.2	GRCh38.p13	chr19:49054495-49054542,chr19:49023090-49023137,chr19:49032970-49033017,chr19:49045043-49045090,chr19:49035790-49035837,chr19:49047859-49047906	False		0	94115
47785	CHMP6_01	CHMP6	CHMP6	XM_005257668.1,NM_024591.5	GRCh38.p13	chr17:80995679-80995728	False		0	79643
42627	TRA2B_01	TRA2B	TRA2B	XM_005247703.2,NM_001243879.2,NM_004593.3,XM_024453706.1	GRCh38.p13	chr3:185923979-185925507	False		0	6434
43980	SYNGAP1_01	SYNGAP1	SYNGAP1	NM_001130066.2,NM_006772.3	GRCh38.p13	chr6:33438493-33438542	False		0	8831
50679	CDK5RAP3_01	CDK5RAP3	CDK5RAP3	XM_017025165.2,NM_001278217.1,NM_001278216.1,XM_017025166.2,XM_011525297.1,NM_001278198.2,NM_176096.3,XM_017025164.2,NM_001278197.1	GRCh38.p13	chr17:47980777-47981179	False		0	80279
50206	CILP2_01	CILP2	CILP2	NM_153221.2	GRCh38.p13	chr19:19546337-19546386	False		0	148113
41175	ITGA9_01	ITGA9	ITGA9	NM_002207.3	GRCh38.p13	chr3:37743929-37743978	False		0	3680
42910	SCD_01	SCD	SCD	NM_005063.5	GRCh38.p13	chr10:100361389-100361438	False		0	6319
44699	ACAD9_01	ACAD9	ACAD9	XR_427367.3,NR_033426.1,XM_024453484.1,NM_014049.5,XM_024453485.1	GRCh38.p13	chr3:128901316-128902568	False		0	28976
13129	RPS7_01	RPS7	RPS7	NM_001011.4	GRCh38.p13	chr2:3575613-3575648	False		0	6201
45174	MLXIP_01	MLXIP	MLXIP	NM_014938.6,XM_006719291.4,XR_944509.3,XM_006719292.4,XM_006719293.3,XR_944508.3,XM_006719290.4,XR_001748624.2	GRCh38.p13	chr12:122130929-122132336	False		0	22877
45808	COPS7A_01	COPS7A	COPS7A	XM_005253694.2,NM_001164095.3,NM_001164093.2,NM_016319.4,NM_001164094.2	GRCh38.p13	chr12:6731320-6731369	False		0	50813
47433	FN3K_01	FN3K	FN3K	XM_024450872.1,NM_022158.4	GRCh38.p13	chr17:82740785-82740834	False		0	64122
45236	PPFIA4_01	PPFIA4	PPFIA4	XR_001737498.2,NM_001304332.2,XR_001737496.2,XR_002957844.1,NM_001304331.2,XM_017002606.2,XM_017002607.2,XR_426804.3,XM_011510070.2,XR_001737495.1,XM_006711586.2,XM_017002609.2	GRCh38.p13	chr1:203077732-203077781	False		0	8497
12860	PGAM4_01	PGAM4	PGAM4,PGAM1	NM_001029891.3,NM_002629.4	GRCh38.p13	chr10:97426308-97426342,chrX:77969604-77969638	False		0	441531
46539	ASH1L_01	ASH1L	ASH1L	XM_017001786.2,XM_006711452.4,XM_017001787.2,XM_017001784.1,XM_017001785.1,NM_018489.3,XM_006711450.3,XM_011509770.3,XM_006711451.3,XM_005245337.5,XM_011509769.3,NM_001366177.2	GRCh38.p13	chr1:155478295-155478344	False		0	55870
38470	TET2_01	TET2	TET2	XM_017008319.1,NM_017628.4,XR_427546.4,XM_024454102.1,XR_938747.3,XM_024454103.1,XR_001741246.1,NM_001127208.3,XM_006714242.3,XR_244633.3,XR_938746.2,XM_005263082.3	GRCh38.p13	chr4:105236388-105236437	False		0	54790
40352	TLE3_01	TLE3	TLE3	NM_001282979.2,XM_011521982.3,XM_011521979.3,NM_001282982.2,NM_001105192.3,XM_005254633.3,XM_011521981.2,XM_005254625.4,XM_006720665.4,NM_001282980.2,XM_011521980.3,XM_011521978.3,XM_011521976.3,XM_005254628.4,NM_005078.4,XM_011521977.3,XM_005254623.4,NM_020908.3,XM_011521983.3,XM_005254622.5,NM_001282981.1	GRCh38.p13	chr15:70054454-70054488	False		0	7090
13139	RSL1D1_01	RSL1D1	RSL1D1	NM_015659.3	GRCh38.p13	chr16:11839730-11839764	False		0	26156
34946	BCAR1_01	BCAR1	BCAR1	NM_001170716.3,NM_014567.5,NM_001170719.3,NM_001170718.3,NM_001170715.3,NM_001170714.3,NM_001170720.3,NM_001170721.2,NM_001170717.3	GRCh38.p13	chr16:75235068-75235102	False		0	9564
51552	LRRC75B_01	LRRC75B	LRRC75B	NM_207644.3,XR_244373.3,XM_005261600.3	GRCh38.p13	chr22:24588261-24588298	False		0	388886
42565	HNRNPAB_01	HNRNPAB	HNRNPAB	NM_004499.4,NM_031266.3	GRCh38.p13	chr5:178207225-178209368	False		0	3182
51757	PLEKHA8_01	PLEKHA8	PLEKHA8P1,PLEKHA8	NR_037144.1,XM_017012744.1,XM_011515592.3,NM_001197026.2,XM_011515596.2,NM_001197027.1,NM_001350973.2,NM_032639.4,XM_017012747.1,XM_017012746.1,NM_001363474.1,XM_011515591.2,NM_001363473.1,NM_001350975.1,NM_001350974.2,XM_005249897.2	GRCh38.p13	chr12:45174556-45174605,chr7:30045153-30046210	False		0	84725
36422	ECHDC1_01	ECHDC1	ECHDC1	XM_005267049.2,XM_024446490.1,XM_005267050.3,XM_011535942.3,NM_001002030.2,NM_001139510.1,XM_005267047.3,NM_001105544.1,NM_001105545.1,NM_018479.3,XM_017011056.2,XM_005267048.2	GRCh38.p13	chr6:127290077-127290126	False		0	55862
34358	RNF5_01	RNF5	RNF5P1,RNF5	NR_003129.1,NM_006913.4	GRCh38.p13	chr6:32179675-32179710,chr8:38600985-38601020	False		0	6048
40999	E2F4_01	E2F4	E2F4	NM_001950.4,XR_002957786.1	GRCh38.p13	chr16:67192833-67193015	False		0	1874
38455	TNNT1_01	TNNT1	TNNT1	XM_017027186.1,XM_017027187.1,NM_001126132.3,NM_001126133.3,NM_003283.6,NM_001291774.2,XM_011527246.3	GRCh38.p13	chr19:55133896-55134072	False		0	7138
42885	PFN1_01	PFN1	PFN1	NM_005022.4,NM_001375991.1	GRCh38.p13	chr17:4946811-4948294	False		0	5216
11576	CCND2_01	CCND2	CCND2	NM_001759.4	GRCh38.p13	chr12:4288852-4288886	False		0	894
42311	EMX1_01	EMX1	EMX1	NM_004097.3,XM_011532697.3	GRCh38.p13	chr2:72934458-72934499	False		0	2016
36078	ADRA2A_01	ADRA2A	ADRA2A	NM_000681.4	GRCh38.p13	chr10:111079653-111079703	False		0	150
37802	TNFRSF1A_01	TNFRSF1A	TNFRSF1A	NM_001346091.2,NM_001065.4,NR_144351.2,NM_001346092.2	GRCh38.p13	chr12:6333775-6333816	False		0	7132
47692	PHF1_01	PHF1	PHF1	NM_002636.5,NM_024165.3,XR_926250.1,XM_011514664.1,XM_011514665.1,XR_926249.2,XM_011514669.1,XM_017010939.1,XM_011514662.1,XM_011514670.2,XM_011514663.1,XM_011514666.1,NR_027692.2	GRCh38.p13	chr6:33414510-33414739	False		0	5252
45207	TMCC1_01	TMCC1	TMCC1	XM_017005934.1,NM_001349274.2,NM_001349266.2,NM_001349275.2,XM_017005933.1,XM_024453406.1,XM_017005931.1,XM_024453407.1,XM_011512583.2,NM_015008.5,XM_006713544.1,NM_001349272.1,XM_017005939.1,XM_017005938.1,NM_001349263.2,NM_001017395.5,NM_001349270.2,NM_001128224.2,NM_001349271.2,XM_011512573.2,XM_017005937.1,NM_001349276.2,XM_017005935.1,XM_011512580.2,NM_001349269.2,NM_001349273.2,NM_001349268…	GRCh38.p13	chr3:129670706-129670755	False		0	23023
44752	TMEM258_01	TMEM258	TMEM258	NM_014206.4	GRCh38.p13	chr11:61789890-61790510	False		0	746
34702	SCHIP1_01	SCHIP1	SCHIP1,IQCJ-SCHIP1	NM_001197107.1,NM_014575.3,NM_001197109.1,NM_001197108.1,NM_001197113.1,NM_001197114.1	GRCh38.p13	chr3:159888875-159888909	False		0	29970
43689	TNFAIP3_01	TNFAIP3	TNFAIP3	XM_005267119.1,XM_006715555.1,XM_024446532.1,NM_006290.4,XM_024446533.1,XM_011536096.2,NM_001270508.2,NM_001270507.2,XM_011536095.1	GRCh38.p13	chr6:137871472-137871521	False		0	7128
40914	CDH11_01	CDH11	CDH11	NM_001308392.2,NM_001797.4,XM_005255762.2,XM_011522803.2,XM_024450134.1,XM_005255763.3,NM_001330576.2	GRCh38.p13	chr16:64971954-64972003	False		0	1009
41792	NFE2L1_01	NFE2L1	NFE2L1	NM_001330261.2,XM_005257412.4,NM_003204.3,XM_005257411.4,XM_005257410.4,NM_001330262.2,XM_005257415.4	GRCh38.p13	chr17:48051178-48051222	False		0	4779
47761	MRPL24_01	MRPL24	MRPL24	XM_011509981.2,NM_024540.4,NM_145729.3,XM_011509982.2	GRCh38.p13	chr1:156738363-156738402	False		0	79590
40966	CSNK2A2_01	CSNK2A2	CSNK2A2	NM_001896.4,XM_005255800.4,XM_017022945.2,XM_005255801.3	GRCh38.p13	chr16:58158166-58158215	False		0	1459
44001	HNRNPA0_01	HNRNPA0	HNRNPA0	NM_006805.4	GRCh38.p13	chr5:137753636-137753685	False		0	10949
37674	PCDH17_01	PCDH17	PCDH17	XM_005266358.2,XM_005266357.2,NM_001040429.3,XM_017020547.1	GRCh38.p13	chr13:57632119-57632168	False		0	27253
40906	CDK1_01	CDK1	CDK1	NM_001320918.1,XM_005270303.3,NM_001170406.1,NM_033379.4,NM_001170407.1,NM_001786.5	GRCh38.p13	chr10:60780202-60784753	False		0	983
41232	LAMC1_01	LAMC1	LAMC1	NM_002293.4	GRCh38.p13	chr1:183142669-183142718	False		0	3915
43041	GFRA1_01	GFRA1	GFRA1	NM_001382556.2,NM_145793.7,NM_001382558.2,NM_001348098.4,NM_001348096.3,NM_001382557.2,NM_001382559.2,NM_005264.8,NM_001382560.2,NM_001145453.4,XM_011539634.2,NM_001348099.3	GRCh38.p13	chr10:116064499-116065576	False		0	2674
43234	LMO2_01	LMO2	LMO2	XM_017017731.1,NM_001142315.2,NM_005574.4,XM_017017729.1,XM_017017728.1,XM_017017732.1,XM_017017733.1,NM_001142316.2,XM_005252921.3,XM_017017727.2,XM_017017730.1	GRCh38.p13	chr11:33859405-33859454	False		0	4005
35006	SEMA6C_01	SEMA6C	SEMA6C	XM_017000081.1,NM_001178062.2,XM_017000077.1,XM_017000076.2,NM_001178061.2,XM_017000082.1,XM_005244835.3,XM_017000075.2,XM_017000079.1,NM_030913.6	GRCh38.p13	chr1:151136021-151136055	False		0	10500
47122	PDLIM1_01	PDLIM1	PDLIM1	NM_020992.4,XM_011540330.1	GRCh38.p13	chr10:95238585-95238634	False		0	9124
45625	MRPL4_01	MRPL4	MRPL4	NM_015956.3,NM_146388.2,XM_011528045.3,NM_146387.1	GRCh38.p13	chr19:10252656-10252690	False		0	51073
51645	UBE2L3_01	UBE2L3	UBE2L5,UBE2L3	NM_001355247.2,NM_003347.4,NM_001256355.1,NR_046082.2,XM_017028935.2,NM_001256356.1,NR_028436.3	GRCh38.p13	chr13:30428198-30428247,chr22:21610941-21610990	False		0	171222
40711	FRZB_01	FRZB	FRZB	NM_001463.4	GRCh38.p13	chr2:182842508-182858799	False		0	2487
40879	CAPN2_01	CAPN2	CAPN2	XR_002957688.1,NM_001748.5,NM_001146068.1	GRCh38.p13	chr1:223771817-223771866	False		0	824
12295	IGFBP4_01	IGFBP4	IGFBP4	NM_001552.3	GRCh38.p13	chr17:40453982-40454016	False		0	3487
49594	CAPN12_01	CAPN12	CAPN12	XM_017026362.2,XR_001753611.2,XR_001753606.2,XM_017026361.2,XM_017026355.2,XM_017026365.2,XM_017026360.2,XM_017026364.1,NM_144691.4,XM_017026356.2,XR_001753609.2,XR_001753610.2,XM_017026357.2,XM_017026358.2,XR_001753608.2,XM_017026363.2,XM_017026359.2,XR_001753607.2	GRCh38.p13	chr19:38744057-38744097	False		0	147968
43948	SUB1_01	SUB1	SUB1	XM_017008986.1,XM_017008987.1,NM_006713.4,XM_011513944.3	GRCh38.p13	chr5:32591578-32591627	False		0	10923
38547	AEBP1_01	AEBP1	AEBP1	NM_001129.5,XM_011515162.1	GRCh38.p13	chr7:44113661-44113699	False		0	165
37124	NHSL2_01	NHSL2	NHSL2	XM_017029474.1,XM_017029473.1,XM_011530934.2,NM_001013627.2,XM_011530932.1	GRCh38.p13	chrX:72137109-72137158	False		0	340527
39570	PHF8_01	PHF8	PHF8	NM_015107.3,XM_005262000.1,NM_001184896.1,XM_017029361.2,XM_011530778.1,XM_005261996.1,NM_001184898.2,XM_017029362.2,XM_005261997.4,NM_001184897.1,XM_005261999.1	GRCh38.p13	chrX:53987899-53992739	False		0	23133
51698	SLC9B1_01	SLC9B1	SLC9B1	NR_047513.2,NM_139173.4,NR_047515.2,NM_001100874.3	GRCh38.p13	chr4:102991666-103019601	False		0	150159
43794	RBCK1_01	RBCK1	RBCK1	XM_005260645.2,NM_006462.6,NM_001323958.2,XM_011529140.2,NM_001323956.1,XM_011529139.3,XM_017027594.2,XM_017027595.1,XR_937029.3,NM_031229.4,NR_136659.2,XR_001754130.2,XM_011529138.1,XR_001754131.1,XM_011529137.2	GRCh38.p13	chr20:417597-417758	False		0	10616
48647	RAX2_01	RAX2	RAX2	NM_001319074.4,NM_032753.4	GRCh38.p13	chr19:3769454-3769491	False		0	84839
39284	BRD8_01	BRD8	BRD8	NM_001300961.2,NM_006696.4,NM_001164326.1,NM_139199.2,NM_001300966.2,NM_001300962.2	GRCh38.p13	chr5:138160075-138160124	False		0	10902
38840	CNST_01	CNST	CNST	XM_011544112.1,XM_005273083.5,XM_017000488.1,XM_017000487.1,XM_005273081.3,XM_017000489.2,NM_001139459.1,XM_011544111.1,XM_011544110.3,XM_011544114.2,XM_024453697.1,NM_152609.3,XM_011544113.2	GRCh38.p13	chr1:246647878-246647927	False		0	163882
47900	RNF122_01	RNF122	RNF122	XM_017013846.1,NM_024787.3	GRCh38.p13	chr8:33558622-33558671	False		0	79845
44865	ANKRD1_01	ANKRD1	ANKRD1	NM_014391.3	GRCh38.p13	chr10:90918888-90918937	False		0	27063
40196	WTAP_01	WTAP	WTAP	NM_004906.5,NM_001270533.2,XM_017011516.2,NM_152857.2,XM_024446597.1,NM_001270531.2,NM_152858.2,XM_017011514.2,XM_017011515.1,NM_001270532.1	GRCh38.p13	chr6:159748206-159748240	False		0	9589
47772	HMBOX1_01	HMBOX1	HMBOX1	XR_001745593.1,NR_136758.2,NM_001324394.2,XM_024447269.1,XR_001745590.2,XR_001745594.1,XR_001745595.1,NM_001324392.1,NM_001330498.2,NM_001324393.2,NR_136757.2,NM_001135726.3,NM_001324390.1,XM_017013823.2,NM_001324391.2,XM_017013824.2,XM_005273641.5,XM_017013825.1,NM_001324389.2,NM_001324395.2,NM_001324388.2,NM_001324387.2,NM_001324386.2,NM_001324385.2,NM_001324384.1,XM_006716398.2,NM_001324383.2,…	GRCh38.p13	chr8:28970350-28970399	False		0	79618
48992	CLNK_01	CLNK	CLNK	XM_017007684.1,XM_017007685.1,XM_011513775.2,NM_052964.4	GRCh38.p13	chr4:10501325-10501374	False		0	116449
49626	PEBP4_01	PEBP4	PEBP4	NM_001363233.1,NM_144962.3	GRCh38.p13	chr8:22920245-22920293	False		0	157310
46211	LAMTOR1_01	LAMTOR1	LAMTOR1	NM_017907.3	GRCh38.p13	chr11:72098781-72098815	False		0	55004
49612	CCDC13_01	CCDC13	CCDC13	XR_940385.1,XM_011533421.2,NM_144719.4,XM_011533420.2,XM_017005781.1,XM_005264898.3,XM_011533418.2,XM_011533419.2,XM_005264899.4	GRCh38.p13	chr3:42743053-42745967	False		0	152206
49369	KCTD12_01	KCTD12	KCTD12	NM_138444.4	GRCh38.p13	chr13:76885891-76885925	False		0	115207
41812	TGFBR3_01	TGFBR3	TGFBR3	XM_006710867.2,NR_036634.2,NM_001195684.1,NM_003243.5,NM_001195683.2	GRCh38.p13	chr1:91716691-91719343	False		0	7049
44309	CD93_01	CD93	CD93	NM_012072.4	GRCh38.p13	chr20:23081737-23081786	False		0	22918
40881	CAT_01	CAT	CAT	NM_001752.4	GRCh38.p13	chr11:34461252-34461291	False		0	847
41818	TIAL1_01	TIAL1	TIAL1	XR_001747195.2,XM_024448151.1,NM_001033925.1,NM_001323965.1,NR_136662.1,NR_136661.1,XR_945808.2,NM_001323964.1,NM_001323967.1,NM_003252.3,NM_001323968.1,NM_001323970.1,NR_136663.1,NM_001323969.1,XR_001747194.2	GRCh38.p13	chr10:119576616-119576665	False		0	7073
45768	NLK_01	NLK	NLK	XR_934482.1,NM_016231.5,XM_005257988.2,XR_001752526.2	GRCh38.p13	chr17:28043280-28043329	False		0	51701
37828	SPPL2B_01	SPPL2B	SPPL2B	XM_011528140.1,XR_002958334.1,XR_001753722.1,XR_001753719.1,NM_001077238.2,XM_024451619.1,XM_011528139.2,NM_152988.3,XM_017027018.2,XM_017027019.1,XM_011528138.2,XR_001753720.2,XM_017027017.1,XR_001753721.1	GRCh38.p13	chr19:2345262-2345297	False		0	56928
41252	LRP5_01	LRP5	LRP5	NM_001291902.2,XM_005273994.2,XM_017017735.1,NM_002335.4,XR_949926.2,XM_011545029.1,XM_017017736.1,XM_011545031.1,XR_949925.2,XM_011545030.1	GRCh38.p13	chr11:68416356-68416392	False		0	4041
40538	KAZALD1_01	KAZALD1	KAZALD1	NR_135068.2,NR_135067.2,XM_024448213.1,XR_246107.3,NM_001319303.2,XM_017016715.2,XR_001747217.1	GRCh38.p13	chr10:101067312-101067361	False		0	81621
48598	TRIM63_01	TRIM63	TRIM63	NM_032588.4,XM_017002559.2	GRCh38.p13	chr1:26060276-26060317	False		0	84676
37356	AHDC1_01	AHDC1	AHDC1	XM_005245849.3,XM_005245851.3,XM_024446461.1,XM_005245850.3,XM_011541257.2,NM_001371928.1,XM_011541256.2,NM_001029882.3,XR_946609.2,XM_005245852.3,XM_011541255.1,XM_005245848.3	GRCh38.p13	chr1:27549545-27549594	False		0	27245
45658	KMT5B_01	KMT5B	KMT5B	XM_005274035.4,XM_024448570.1,NM_001300907.1,XM_011545092.3,NM_001369427.1,NM_017635.5,NM_001369426.1,XM_005274036.4,NM_001369432.1,NM_001369433.1,NM_001369425.1,NM_001369424.1,NM_001369429.1,NM_001369428.1,NM_001369430.1,NM_001300909.2,NM_001369431.1,NM_001300908.2,NM_016028.4,NM_001363566.2,NR_161380.1,NR_161378.1,NR_161379.1,XM_017017878.2,XM_006718581.2	GRCh38.p13	chr11:68167168-68171053	False		0	51111
34611	RCC1L_01	RCC1L	RCC1L	NM_148842.2,NM_030798.5,NM_001281441.1,NM_001363447.2	GRCh38.p13	chr7:75058694-75058728	False		0	81554
50624	APTX_01	APTX	APTX	NR_160921.1,NR_160920.1,NM_001369004.1,XR_001746325.2,NM_001195248.2,NM_001195249.1,NR_160926.1,XR_001746326.2,NR_160927.1,NR_160922.1,NM_001369006.1,NR_036577.1,NM_001369002.1,NR_160929.1,NR_160924.1,NR_160925.1,XM_011517938.2,NM_001369005.1,NM_001195250.2,NM_001369001.1,NR_160928.1,NR_160930.1,NM_001195252.2,NM_001369000.1,NM_001369003.1,NM_001195251.1,NM_175073.2,NM_001368996.1,NM_001368997.1,…	GRCh38.p13	chr9:32972845-32972894	False		0	54840
48274	TMEM47_01	TMEM47	TMEM47	NM_031442.4	GRCh38.p13	chrX:34629853-34629902	False		0	83604
44218	WIF1_01	WIF1	WIF1	NM_007191.5	GRCh38.p13	chr12:65062560-65066673	False		0	11197
40200	MED4_01	MED4	MED4	NM_001270629.1,XM_017020549.1,NM_014166.4	GRCh38.p13	chr13:48083375-48083424	False		0	29079
42592	NDUFB1_01	NDUFB1	NDUFB1	NM_004545.4	GRCh38.p13	chr14:92116173-92116222	False		0	4707
51214	RPL7L1_01	RPL7L1	RPL7L1	NM_001366481.3,NR_134563.2,NM_198486.4,NR_134562.2	GRCh38.p13	chr6:42883596-42884643	False		0	285855
44711	MACROD1_01	MACROD1	MACROD1	XM_005273940.2,XM_006718521.3,XM_011544970.2,XM_005273939.4,XM_006718522.2,NM_014067.4	GRCh38.p13	chr11:64166025-64166062	False		0	28992
48543	PLPP5_01	PLPP5	PLPP5	NM_001354456.2,XM_011544670.2,NM_001354457.2,NM_001354458.2,XM_024447306.1,XM_024447307.1,NR_148893.2,XR_001745611.2,XR_001745608.2,XR_001745609.2,XM_011544671.2,XM_017013905.1,XR_949493.2,NM_032483.3,XR_949492.2,XM_017013906.2,XM_011544674.2,XR_949491.2,NM_001354459.2,NM_001102560.2,XM_024447305.1,XM_011544675.3,NR_148894.2,NM_001354452.2,NM_001354454.1,XM_011544672.2,NM_001102559.2	GRCh38.p13	chr8:38267352-38267394,chr8:38267352-38267608,chr8:38267352-38267899	False		0	84513
35822	PKD2_01	PKD2	PKD2	NR_156488.2,XM_011532029.1,XM_011532028.2,NM_000297.4,XM_011532030.2	GRCh38.p13	chr4:88074839-88074888	False		0	5311
49115	SOGA1_01	SOGA1	SOGA1	NM_199181.2,NM_080627.4	GRCh38.p13	chr20:36829209-36839250	False		0	140710
34728	ZNRF1_01	ZNRF1	ZNRF1	XM_017023793.1,XM_017023794.1,XM_011523392.1,NM_032268.5	GRCh38.p13	chr16:75000058-75000092	False		0	84937
36460	BICD1_01	BICD1	BICD1	NR_148725.2,XM_011520812.3,NM_001003398.3,NM_001354188.2,NM_001363603.1,NM_001714.4,NM_001354189.2,XR_002957369.1,XM_011520813.2,NM_001354186.2,XM_011520814.3,XM_011520815.3,NM_001354187.2	GRCh38.p13	chr12:32305702-32305751	False		0	636
48089	EHMT2_01	EHMT2	EHMT2	NM_006709.5,XM_006714974.1,XM_006714975.1,NM_025256.7,NM_001363689.1,XM_006714976.1,NM_001318833.1,XM_017010202.1,NM_001289413.1	GRCh38.p13	chr6:31882982-31883379	False		0	10919
38391	SZRD1_01	SZRD1	SZRD1	NR_073501.2,NR_073500.2,NM_001114600.3,NR_073503.2,NM_001271869.2,NR_073502.2	GRCh38.p13	chr1:16397007-16397056	False		0	26099
36089	ALDH9A1_01	ALDH9A1	ALDH9A1	NM_000696.3,NM_001365774.2	GRCh38.p13	chr1:165682144-165682188	False		0	223
34523	NOP56_01	NOP56	NOP56	NR_027700.3,NR_145428.2,NM_006392.4	GRCh38.p13	chr20:2656848-2656884	False		0	10528
42641	TSPAN7_01	TSPAN7	TSPAN7	NM_004615.4	GRCh38.p13	chrX:38687624-38687673	False		0	7102
43704	NCOR2_01	NCOR2	NCOR2	NM_001077261.4,NM_001206654.2,NM_006312.6	GRCh38.p13	chr12:124420009-124420054	False		0	9612
40471	MLEC_01	MLEC	MLEC	NM_014730.4,NM_001303627.1,XM_011539032.1,XM_011539031.1,NM_001303628.2	GRCh38.p13	chr12:120701328-120701377	False		0	9761
49508	PPTC7_01	PPTC7	PPTC7	XM_024448869.1,NM_139283.2,NR_138550.2	GRCh38.p13	chr12:110537040-110537089	False		0	160760
42924	SSPN_01	SSPN	SSPN	NM_001135823.1,XM_011520855.2,XM_011520853.3,XM_011520854.2,NM_005086.5	GRCh38.p13	chr12:26233755-26233804	False		0	8082
44599	PARVB_01	PARVB	PARVB	XM_024452235.1,NM_001243386.1,XM_017028792.2,XM_005261596.1,XM_024452236.1,XM_024452237.1,NM_001243385.1,NM_013327.5,NM_001003828.2	GRCh38.p13	chr22:44168882-44168931	False		0	29780
48180	ZNF696_01	ZNF696	ZNF696	NM_030895.3	GRCh38.p13	chr8:143297997-143298046	False		0	79943
42276	ATP6V0B_01	ATP6V0B	ATP6V0B	NM_001039457.3,NM_004047.5,NM_001294333.2	GRCh38.p13	chr1:43977995-43978044	False		0	533
47123	FGF6_01	FGF6	FGF6	XM_017018996.1,NM_020996.2,XM_017018995.1	GRCh38.p13	chr12:4445350-4445386	False		0	2251
38905	PIEZO1_01	PIEZO1	PIEZO1	NM_001142864.4	GRCh38.p13	chr16:88734935-88734982	False		0	9780
45547	CNPPD1_01	CNPPD1	CNPPD1	NM_001321389.1,NM_001321391.2,XM_024452790.1,NM_001321390.2,NR_135628.2,NM_015680.6,NR_135629.2	GRCh38.p13	chr2:219172041-219172090	False		0	27013
13676	ZFP36L2_01	ZFP36L2	ZFP36L2	NM_006887.5	GRCh38.p13	chr2:43225269-43225303	False		0	678
43232	LMNA_01	LMNA	LMNA	XM_011509533.1,NM_001257374.3,NM_005572.4,XM_011509534.2,XR_921781.2,NM_001282626.2,NM_170708.4,NM_170707.4,NM_001282625.2,NM_001282624.2	GRCh38.p13	chr1:156136430-156136958	False		0	4000
39183	SYNCRIP_01	SYNCRIP	SYNCRIP	NM_001253771.2,NM_001159676.1,NM_001159673.1,XM_005248636.3,XM_005248637.2,NM_001159675.1,NM_001159674.2,XM_017010177.1,NM_006372.5,XM_017010179.1,XM_017010176.1,XM_017010180.2,XM_017010178.2,NM_001159677.2,XM_005248635.4	GRCh38.p13	chr6:85640241-85640281	False		0	10492
42076	FAM193A_01	FAM193A	FAM193A	XM_011513590.2,XM_006713932.3,NR_046335.1,NM_001366316.1,XM_011513593.2,NM_001256668.1,NM_001366318.2,NM_001256666.1,NM_003704.3,NM_001256667.1,NR_046336.1,XM_017008788.1,XR_002959770.1,XR_002959771.1	GRCh38.p13	chr4:2732415-2732464	False		0	8603
36983	TMEM273_01	TMEM273	TMEM273	XM_011539382.1,NM_001288742.3,XM_017015794.1,NM_001288740.3,XM_017015795.1,NM_001010863.4,NM_001288741.3,NM_001353330.2,XM_011539384.1,XM_011539385.1,NM_001353331.2,XR_002956963.1,XM_017015796.1,XM_024447853.1,XM_017015797.1,XM_017015792.1,XM_011539379.1,XM_017015793.1,XM_011539378.2,NM_001288743.3	GRCh38.p13	chr10:49166977-49167920	False		0	170371
44824	PPP1R15A_01	PPP1R15A	PPP1R15A	NM_014330.3	GRCh38.p13	chr19:48873569-48873603	False		0	23645
42550	GALNT2_01	GALNT2	GALNT2	XM_017000965.1,XM_017000964.2,XM_017000963.2,NM_004481.5,XM_017000966.1,NM_001291866.2	GRCh38.p13	chr1:230236702-230243331	False		0	2590
13647	XBP1_01	XBP1	XBP1	NM_005080.3,NM_001079539.1	GRCh38.p13	chr22:28797124-28797161	False		0	7494
38868	EDC3_01	EDC3	EDC3	NM_025083.5,XM_011522092.3,NM_001142443.3,XM_024450078.1,NM_001351378.2,XM_024450079.1,NM_001351379.2,XM_024450077.1,NM_001142444.3	GRCh38.p13	chr15:74655917-74655966	False		0	80153
45649	SCCPDH_01	SCCPDH	SCCPDH	NM_016002.3	GRCh38.p13	chr1:246726975-246735994	False		0	51097
43362	RBM5_01	RBM5	RBM5	XR_427245.2,XM_011533262.2,XM_017005503.1,XM_017005505.1,XM_024453289.1,XM_024453290.1,XM_006712917.2,NM_005778.4,NR_036627.3	GRCh38.p13	chr3:50105620-50105669	False		0	10181
38867	MORF4L2_01	MORF4L2	MORF4L2	NM_001142419.1,NM_001142427.1,NM_001142422.1,NM_001142418.1,NM_012286.3,NM_001142423.1,NM_001142428.1,NM_001142429.1,NM_001142424.1,NM_001142425.1,NM_001142420.1,NM_001142431.1,NM_001142421.1,NM_001142432.1,NM_001142430.1,NM_001142426.1	GRCh38.p13	chrX:103676504-103676553	False		0	9643
50230	SNX33_01	SNX33	SNX33	NM_153271.2,NM_001318146.1	GRCh38.p13	chr15:75657677-75657726	False		0	257364
43851	KHDRBS1_01	KHDRBS1	KHDRBS1	NR_073498.2,NR_073499.2,NM_001271878.2,NM_006559.3	GRCh38.p13	chr1:32039534-32042536	False		0	10657
51044	SCRIB_01	SCRIB	SCRIB	NM_182706.5,NM_015356.5	GRCh38.p13	chr8:143791030-143791070	False		0	23513
42597	NDUFS6_01	NDUFS6	NDUFS6	NM_004553.6	GRCh38.p13	chr5:1815859-1815907	False		0	4726
50558	SERPINA12_01	SERPINA12	SERPINA12	XM_011536455.1,XM_011536454.3,NM_173850.4,XM_017020990.1,NM_001304461.2,XM_011536453.2,XM_017020989.2,NM_001382267.1,XM_011536452.3	GRCh38.p13	chr14:94496516-94496565	False		0	145264
41819	TIMP1_01	TIMP1	TIMP1	NM_003254.3,XM_017029766.2	GRCh38.p13	chrX:47585002-47585240	False		0	7076
50516	FSIP2_01	FSIP2	FSIP2	NM_173651.4,XM_024452886.1	GRCh38.p13	chr2:185746695-185746741	False		0	401024
51468	EXT2_01	EXT2	EXT2	XM_011519950.1,NM_000401.3,XM_011519951.1,NM_001178083.2,NM_207122.2	GRCh38.p13	chr11:44244262-44244311	False		0	2132
40066	NSUN4_01	NSUN4	NSUN4	NR_045790.1,NM_001256127.2,NM_199044.3,NR_045789.1,NR_045791.1,NM_001256128.2	GRCh38.p13	chr1:46344851-46344900	False		0	387338
46427	VPS53_01	VPS53	VPS53	NM_018289.4,XM_017024817.2,XR_934062.2,XM_017024818.1,NM_001366254.2,NM_001128159.3,XR_934061.3,NM_001366253.2,XR_001752553.2	GRCh38.p13	chr17:627216-627259	False		0	55275
46403	SEPTIN11_01	SEPTIN11	SEPTIN11	NM_018243.4,NM_001306147.2,XM_006714259.4,XM_017008400.2	GRCh38.p13	chr4:77035161-77035210	False		0	55752
46040	MKNK2_01	MKNK2	MKNK2	NM_017572.4,XM_024451471.1,NM_199054.2	GRCh38.p13	chr19:2042621-2042768	False		0	2872
45552	WWC3_01	WWC3	WWC3	NM_015691.4	GRCh38.p13	chrX:10134571-10136656	False		0	55841
40756	HSPB1_01	HSPB1	HSPB1	NM_001540.5	GRCh38.p13	chr7:76302982-76303017	False		0	3315
34488	RHEB_01	RHEB	RHEB	XM_024446854.1,XM_011516457.2,NM_005614.4	GRCh38.p13	chr7:151467124-151467158	False		0	6009
44643	NRBP1_01	NRBP1	NRBP1	NM_001321363.2,NM_001321359.2,NM_001321361.2,NM_001321358.2,NM_001321357.1,NM_001321362.2,NM_013392.4	GRCh38.p13	chr2:27441759-27441808	False		0	29959
50808	DTX3_01	DTX3	DTX3	NM_001286246.2,NM_178502.4,XM_005268703.1,NM_001286245.2,XM_011538022.2,XM_005268698.1,XM_005268697.1,XM_005268700.1,XM_024448876.1	GRCh38.p13	chr12:57609392-57609441	False		0	196403
39715	MLLT10_01	MLLT10	MLLT10	XR_002957016.1,XM_024448198.1,XM_024448197.1,XM_024448199.1,NM_001324297.1,NM_001324296.1,XM_024448191.1,XM_024448180.1,XM_024448190.1,NM_001195630.1,XM_024448187.1,XM_024448186.1,XM_024448192.1,NM_001195628.1,XM_024448184.1,NM_001195626.3,NM_001195627.1,XM_024448188.1,NM_004641.3,XM_024448200.1,XM_024448204.1,XM_024448179.1,XM_024448205.1,NR_136736.1,XM_024448183.1,XM_024448202.1,XM_024448182.1,…	GRCh38.p13	chr10:21524774-21538880,chr10:21535662-21538880,chr10:21534803-21538880	False		0	8028
38088	ACACB_01	ACACB	ACACB	XR_002957322.1,NM_001093.4,XM_006719367.4,XM_011538259.2,XM_011538263.3,XR_944530.2,XR_002957321.1,XR_002957320.1,XM_017019252.2,XM_011538264.3,XM_011538265.2,XR_944532.3	GRCh38.p13	chr12:109216674-109216812	False		0	32
43048	GPD1_01	GPD1	GPD1	NM_001257199.2,NM_005276.4	GRCh38.p13	chr12:50110327-50110376	False		0	2819
47237	SCAF1_01	SCAF1	SCAF1	XM_005259122.5,XM_017027083.2,XM_011527194.3,NM_021228.3	GRCh38.p13	chr19:49652820-49652859	False		0	58506
47641	PRR14_01	PRR14	PRR14	NM_024031.5,NM_001320464.2	GRCh38.p13	chr16:30655409-30655538	False		0	78994
48122	DDX11_01	DDX11	DDX11	XM_017018939.2,XM_017018938.2,XR_001748616.2,XM_017018923.1,XR_001748617.2,XM_017018935.1,XM_017018934.1,NM_001257144.2,XR_001748614.2,NM_001257145.2,XR_002957298.1,XM_017018937.1,XM_017018924.2,XM_017018936.1,XM_017018925.1,XM_017018918.2,NM_152438.2,XM_017018929.2,XM_005253333.4,XM_017018931.1,NM_030653.4,XM_017018930.2,XR_001748615.2,XR_001748607.2,XM_006719050.4,XM_017018928.2,XR_001748606.2,…	GRCh38.p13	chr12:31096885-31096919	False		0	1663
46225	PHIP_01	PHIP	PHIP	NM_017934.7,XM_005248729.5,XM_017010990.2,XM_011535919.1,XM_011535918.3,XM_017010989.2	GRCh38.p13	chr6:79060734-79060783	False		0	55023
38215	SENP6_01	SENP6	SENP6	XM_006715457.4,XM_017010724.2,XR_241847.4,XM_011535746.2,XM_017010725.2,XM_017010721.1,XR_001743330.2,NM_001100409.3,XR_001743331.2,XM_011535747.3,NM_001304792.1,XM_024446400.1,NM_015571.4,XM_017010723.2,XM_017010719.2	GRCh38.p13	chr6:75659294-75659338	False		0	26054
39110	PAFAH1B3_01	PAFAH1B3	PAFAH1B3	XM_017026847.1,NM_001145939.1,XM_017026846.1,XM_017026848.1,NM_002573.4,NM_001145940.1	GRCh38.p13	chr19:42297189-42297238	False		0	5050
44852	AKAP8L_01	AKAP8L	AKAP8L	NM_001291478.2,NR_111971.2,NM_014371.4	GRCh38.p13	chr19:15397808-15399303,chr19:15397808-15398631	False		0	26993
35193	CCNL1_01	CCNL1	CCNL1	XM_017006892.2,XM_017006893.1,NM_020307.4,XM_024453669.1,XM_017006897.1,XR_002959556.1,XM_005247648.4,XM_006713710.4,XM_017006891.1,XR_001740217.2,NM_001308185.2,XM_011513011.3	GRCh38.p13	chr3:157149870-157149904	False		0	57018
46156	OSGEP_01	OSGEP	OSGEP	NM_017807.4	GRCh38.p13	chr14:20449181-20449230	False		0	55644
43758	DCTN2_01	DCTN2	DCTN2	NM_001348065.1,XR_002957284.1,NM_001261413.2,NM_001261412.1,XR_001748556.1,NM_001348066.1,NM_006400.4,NM_001348067.1,NM_001348068.1,NR_145419.1	GRCh38.p13	chr12:57535783-57535832	False		0	10540
42716	DLGAP2_01	DLGAP2	DLGAP2	NM_001346810.2	GRCh38.p13	chr8:1704452-1704501	False		0	9228
37264	RPS19_01	RPS19	RPS19	XM_017027113.2,NM_001321483.2,NM_001022.4,NM_001321485.2,NM_001321484.2	GRCh38.p13	chr19:41869114-41869157	False		0	6223
48713	IGSF21_01	IGSF21	IGSF21	XM_017002605.1,XM_011542319.3,NM_032880.5,XM_017002604.2,XM_024450444.1	GRCh38.p13	chr1:18376957-18377393	False		0	84966
34813	AGAP9_01	AGAP9	AGAP7P,AGAP10P,AGAP4,AGAP5,AGAP6,AGAP9	NM_133446.3,NM_001365867.1,NM_001276343.2,NM_001144000.3,NR_160521.1,NM_001190810.1,NR_126580.1,NM_001077665.2	GRCh38.p13	chr10:46109509-46109543,chr10:47523604-47523638,chr10:45678706-45678740,chr10:49988604-49988638,chr10:45847425-45847459	False		0	729092
41403	PABPC1_01	PABPC1	PABPC1	XM_005250861.3,NM_002568.4	GRCh38.p13	chr8:100721717-100721766	False		0	26986
42932	ZMYM4_01	ZMYM4	ZMYM4	NM_005095.3,XR_246305.4,NM_001350138.2,XM_017002803.1,XM_024450838.1,NM_001350139.2,NM_001375653.1,NM_001350140.2,XM_017002805.1,XR_001737542.1,XM_005271331.2	GRCh38.p13	chr1:35392659-35393618	False		0	9202
42789	NAPSA_01	NAPSA	NAPSA,NAPSB	NR_002798.1,XM_011527540.1,NM_004851.3,XM_017027512.1	GRCh38.p13	chr19:50361101-50361672,chr19:50336666-50337026	False		0	9476
45604	NBAS_01	NBAS	NBAS	XM_024452961.1,NM_015909.4,XM_011510361.2,NR_052013.3,XM_011510360.2,XM_011510357.2,XM_011510358.2,XM_017004317.1	GRCh38.p13	chr2:15353653-15353702	False		0	51594
39486	YTHDF2_01	YTHDF2	YTHDF2	NM_001172828.2,NM_016258.3,NM_001173128.1	GRCh38.p13	chr1:28738326-28742439	False		0	51441
38303	ABCC4_01	ABCC4	ABCC4	NM_001105515.3,NM_005845.5,XM_017020322.1,XM_005254025.2,NM_001301829.2,XM_017020319.1,NM_001301830.2,XM_017020321.1,XM_017020320.2	GRCh38.p13	chr13:95170614-95177741	False		0	10257
40389	CTNNAL1_01	CTNNAL1	CTNNAL1	XR_002956816.1,NM_001286974.2,XM_017015251.1,XM_005252291.4,XM_017015250.2,NM_003798.4,XR_001746410.2	GRCh38.p13	chr9:108977038-108979319	False		0	8727
43960	MCM5_01	MCM5	MCM5	XM_006724242.4,NM_006739.4	GRCh38.p13	chr22:35416716-35416760	False		0	4174
41038	FGFR4_01	FGFR4	FGFR4	NM_001291980.2,NM_022963.3,NM_002011.5,NM_001354984.2,NM_213647.3	GRCh38.p13	chr5:177093725-177093774	False		0	2264
51412	NOTCH2NLA_01	NOTCH2NLA	NOTCH2NLC,NOTCH2NLB,NOTCH2NLA	NM_203458.4,NM_001364012.2,NM_001364008.1,XM_006711700.4,NM_001364006.1,NM_001364007.2	GRCh38.p13	chr1:146154244-146154293,chr1:148605174-148605223,chr1:149466013-149466062	False		0	100996717
47791	USB1_01	USB1	USB1	NM_001330568.2,NM_024598.4,NM_001204911.2,NM_001195302.2,NM_001330569.2	GRCh38.p13	chr16:58010062-58010106	False		0	79650
36006	DCX_01	DCX	DCX	NM_001369371.1,NM_001369370.1,NM_178151.2,NM_001369374.1,XM_011530879.3,NM_000555.3,NM_001369373.1,NM_178153.3,NM_001369372.1,NM_178152.3,NM_001195553.2	GRCh38.p13	chrX:111298600-111298649	False		0	1641
37310	RPS14_01	RPS14	RPS14	NM_001025071.2,NM_005617.4,NM_001025070.2	GRCh38.p13	chr5:150446881-150446930	False		0	6208
36032	IGFBP3_01	IGFBP3	IGFBP3	NM_000598.5,NM_001013398.2	GRCh38.p13	chr7:45913515-45913552	False		0	3486
41639	SORT1_01	SORT1	SORT1	XM_006710812.2,XM_005271102.2,XM_005271100.2,NM_002959.7,NM_001205228.1,XM_005271101.3	GRCh38.p13	chr1:109367417-109367466	False		0	6272
43513	H1-10_01	H1-10	H1-10	NM_006026.4	GRCh38.p13	chr3:129314839-129314878	False		0	8971
51893	ACTC1_01	ACTC1	ACTC1	NM_005159.5	GRCh38.p13	chr15:34790437-34790471	False		0	70
43344	EBI3_01	EBI3	EBI3	XM_011527619.2,NM_005755.3	GRCh38.p13	chr19:4234815-4236964	False		0	10148
36034	SERPINE1_01	SERPINE1	SERPINE1	NM_000602.5	GRCh38.p13	chr7:101138556-101138605	False		0	5054
34860	COL2A1_01	COL2A1	COL2A1	NM_033150.3,XM_017018830.1,XM_017018831.2,XM_017018829.1,NM_001844.5,XM_017018828.1	GRCh38.p13	chr12:47973501-47973535	False		0	1280
35459	SKP1_01	SKP1	SKP1	NM_170679.3,NM_006930.3	GRCh38.p13	chr5:134161085-134161119	False		0	6500
35275	IRF3_01	IRF3	IRF3	NR_045568.2,XM_006723197.1,XR_001753678.1,NM_001197128.2,XM_017026767.2,NM_001197123.2,XM_017026766.2,NM_001571.6,XM_006723198.2,XM_024451497.1,XM_024451498.1,XM_024451496.1,NM_001197122.2,XM_006723200.1,XM_006723201.1,XM_024451495.1,XR_002958312.1,XM_024451494.1,NM_001197125.1,NM_001197124.2,XR_002958311.1,XM_024451493.1,XR_002958310.1,XM_024451492.1,NM_001197126.2,NM_001197127.2	GRCh38.p13	chr19:49659737-49659771	False		0	3661
48446	MAF1_01	MAF1	MAF1	NM_032272.5	GRCh38.p13	chr8:144106628-144106837	False		0	84232
47381	EGLN3_01	EGLN3	EGLN3	NM_022073.4,NM_001308103.2	GRCh38.p13	chr14:33929166-33931098	False		0	112399
42677	SPARCL1_01	SPARCL1	SPARCL1	NM_004684.5,NM_001291976.1,NM_001128310.2,NM_001291977.1	GRCh38.p13	chr4:87479551-87480393	False		0	8404
35022	SCFD1_01	SCFD1	SCFD1	NM_182835.2,XR_002957540.1,NM_001283033.1,XR_001750201.1,NM_001283032.1,XR_002957538.1,XR_002957539.1,NM_016106.4,XM_011536587.3,XM_017021113.2,XR_001750202.2,NM_001283031.1,NM_001257376.1,XM_005267469.2,XM_011536589.2,XR_429299.3,XM_011536588.3	GRCh38.p13	chr14:30673948-30673993	False		0	23256
50602	GAS2L3_01	GAS2L3	GAS2L3	XM_011538220.2,XM_011538221.2,XM_005268804.3,NM_001303131.1,NM_001303130.2,XM_017019206.1,NM_001363672.2,NM_174942.3	GRCh38.p13	chr12:100612068-100612117	False		0	283431
38820	BTBD19_01	BTBD19	BTBD19	XM_011540803.2,XR_001736996.1,XR_001736997.1,XM_006710386.3,XM_017000447.1,XR_246238.4,XM_011540805.2,NM_001136537.1,XM_017000448.1,XM_017000449.1	GRCh38.p13	chr1:44808862-44810217	False		0	149478
45434	MXRA5_01	MXRA5	MXRA5	NM_015419.4	GRCh38.p13	chrX:3317968-3320021	False		0	25878
12862	PGAP6_01	PGAP6	PGAP6	XM_024450366.1,NM_021259.3	GRCh38.p13	chr16:372149-372183	False		0	58986
35356	CYBC1_01	CYBC1	CYBC1	XM_017025078.2,NR_036517.2,XM_017025076.1,NM_001193653.2,NR_036516.2,XM_017025077.1,XM_017025073.2,NM_001193657.2,XM_011523606.3,NM_001033046.4,XM_006722293.3,NM_001100408.3,XM_017025074.2,NR_036518.2,NR_036514.2,NM_001193655.1,NM_001100407.3,NM_001193654.2	GRCh38.p13	chr17:82445909-82445947	False		0	79415
35332	NDRG2_01	NDRG2	NDRG2	NM_001354568.1,NM_001354569.1,NM_001282212.1,NM_001282213.1,NM_001354564.1,NM_001354565.1,NM_201538.1,NM_201539.1,NM_001320329.1,NM_001354566.1,NM_201537.1,NM_001354567.2,NM_001354570.1,NM_201536.2,NM_201535.2,NM_001354561.2,NM_001282211.1,NM_001282216.1,NM_001354560.1,NM_201541.1,NM_201540.1,NM_016250.3,NM_001282214.1,NM_001282215.2,NM_001354562.2,NM_001354559.2,NM_001354558.1	GRCh38.p13	chr14:21019641-21019681	False		0	57447
42346	MYO9B_01	MYO9B	MYO9B	NM_001130065.2,NM_004145.4	GRCh38.p13	chr19:17145475-17152676	False		0	4650
41338	MYF6_01	MYF6	MYF6	NM_002469.3	GRCh38.p13	chr12:80708566-80708613	False		0	4618
47096	CPNE5_01	CPNE5	CPNE5	NM_001376891.1,NM_001376894.1,XR_002956291.1,NM_001376889.1,NM_001376888.1,NM_001314020.2,NM_001314018.1,NM_020939.2,NM_001314019.2,XR_002956290.1,XM_005249247.2,NM_001376890.1	GRCh38.p13	chr6:36741109-36741158	False		0	57699
43501	ZBTB16_01	ZBTB16	ZBTB16	XM_017018259.1,NM_006006.6,NM_001354751.2,NM_001018011.2,NM_001354750.2,XR_001747955.1,NM_001354752.1,XM_024448681.1,XM_005271658.5	GRCh38.p13	chr11:114063887-114063927	False		0	7704
35979	HEXA_01	HEXA	HEXA	NM_001318825.2,NM_000520.6,NR_134869.2	GRCh38.p13	chr15:72353093-72353142	False		0	3073
48436	USP48_01	USP48	USP48	XR_002957781.1,NM_001330394.2,XM_024450167.1,XR_001737482.2,XM_011542265.3,XR_001737479.2,NM_001350166.2,XM_011542264.1,NM_032236.8,NM_001350167.2,NM_001032730.2,XR_001737480.2,XM_017002496.2,XM_006710955.4,NM_001350168.2,XM_011542267.3,NM_001350164.2	GRCh38.p13	chr1:21753115-21756590	False		0	84196
46159	CHCHD3_01	CHCHD3	CHCHD3	NR_133671.1,NM_001317177.1,NM_017812.4,NM_001317178.1	GRCh38.p13	chr7:133070191-133081867	False		0	54927
51694	IDNK_01	IDNK	IDNK	XM_006717110.3,XM_017014719.1,NM_001001551.4,XM_017014724.1,NR_046422.2,NM_001351535.2,NR_046421.2,NM_001256915.1,XM_006717111.4	GRCh38.p13	chr9:83643847-83643896	False		0	414328
34639	UBB_01	UBB	UBBP4,UBB	NM_018955.4,NM_001281720.1,NM_001281718.1,NM_001281719.1,NM_001281716.1,NR_144546.1,NM_001281717.1	GRCh38.p13	chr17:16382655-16382704,chr17:22205066-22205115	False		0	7314
40268	MFF_01	MFF	MFF	NM_001277067.1,NM_001277066.2,XM_005246686.4,XM_005246687.4,XM_017004512.1,NM_001277061.2,XM_017004513.2,XM_005246684.2,XM_005246685.4,XM_005246688.2,XM_011511500.1,XM_011511501.1,NM_001277063.2,XM_024453008.1,NM_001277062.2,XM_024453009.1,XM_006712637.2,XM_005246682.2,XM_005246683.2,XM_005246681.4,NR_102266.2,NM_001277068.1,NM_020194.5,XM_017004514.2,XM_017004515.2,XM_006712639.3,NM_001277065.2,…	GRCh38.p13	chr2:227332587-227340327	False		0	56947
49186	ASB5_01	ASB5	ASB5	XM_011531616.2,XM_011531617.3,NM_080874.4,XM_005262759.1	GRCh38.p13	chr4:176221577-176222330	False		0	140458
35426	NPIPB3_01	NPIPB3	NPIPB3,NPIPB11,NPIPB4,NPIPB13,NPIPB12,NPIPB5	NM_001310148.2,XM_024450285.1,NM_001384981.1,NM_001355401.1,NM_001135865.2,XM_024450422.1,XM_017023247.1,XM_024450283.1,NM_130464.3,NM_001384980.1,NM_001310137.3,XM_024450421.1,XM_024450420.1,NM_001384979.1,NM_001321892.1,NM_001384982.1,XM_017023244.2,XM_024450284.1,XM_024450289.1	GRCh38.p13	chr16:29390337-29393985,chr16:21843782-21847450,chr16:30231836-30235488,chr16:29491863-29495516,chr16:21411330-21414994	False		0	23117
7009	RPL23_01	RPL23	RPL23	NM_000978.4	GRCh38.p13	chr17:38853059-38853700	False		0	9349
48086	PBX4_01	PBX4	PBX4	XM_011528320.3,XM_017027329.2,XM_011528322.2,NR_038198.2,XM_017027326.1,XR_001753767.2,XM_017027327.1,NM_025245.3,XM_006722911.3	GRCh38.p13	chr19:19565050-19569458	False		0	80714
35614	A2M_01	A2M	A2M	NM_000014.6,XM_006719056.3,NM_001347423.2,NM_001347425.2,NM_001347424.2	GRCh38.p13	chr12:9099410-9099459	False		0	2
52000	NBPF26_01	NBPF26	NBPF9,NBPF8,NBPF26,NBPF20,NBPF25P,NBPF1,NBPF12,LOC102724250,NBPF19	NM_001351365.1,XM_017030107.2,NR_102404.2,NM_001037675.3,NM_017940.6,NR_102405.2,NM_001037501.3,NR_104217.1,XM_024453443.1,NM_001277444.1,NM_001351372.1,NM_001278141.1,NM_001278267.1,XM_024452498.1	GRCh38.p13	chr1:120816702-120816736,chr1:149480759-149480793,chr1:145586182-145586216,chr1:145400480-145400514,chr1:16574578-16574612,chr1:120453989-120454023,chr1:146977546-146977580,chr1:149071025-149071059	False		0	400818
41663	SDHB_01	SDHB	SDHB	NM_003000.3	GRCh38.p13	chr1:17044767-17044816	False		0	6390
35921	NOTCH3_01	NOTCH3	NOTCH3	NM_000435.3,XM_005259924.4	GRCh38.p13	chr19:15186890-15186927	False		0	4854
47882	EHMT1_01	EHMT1	EHMT1	XM_017015134.1,NM_001354611.2,NM_001354612.2,XM_005266105.5,XM_011519021.3,XM_024447679.1,XM_011519025.1,NM_001354263.2,NM_024757.5,XM_024447680.1,NM_001145527.2,NM_001354259.2,XM_024447674.1,XM_011519022.3,XM_017015136.2,XM_017015137.1,XM_011519023.3,XM_017015138.1,XM_005266110.1,XM_024447675.1,XM_024447678.1	GRCh38.p13	chr9:137716840-137716889	False		0	79813
44901	RNF115_01	RNF115	RNF115	NM_014455.4,XM_005272952.5,XR_001737118.2	GRCh38.p13	chr1:145748032-145748081	False		0	27246
44784	TENM1_01	TENM1	TENM1	XM_017029216.2,XM_017029214.2,XM_017029211.2,XM_017029209.2,XM_017029215.2,XM_017029208.2,NM_014253.3,XM_017029212.2,NM_001163278.1,NM_001163279.1,XM_017029213.2,XM_011531236.3,XM_011531230.3,XM_017029210.2	GRCh38.p13	chrX:124523466-124523510	False		0	10178
42012	SMARCA5_01	SMARCA5	SMARCA5	NM_003601.4,XR_001741338.1	GRCh38.p13	chr4:143544818-143545487	False		0	8467
43493	TBCD_01	TBCD	TBCD	XM_005256399.5,XM_011523589.2,XM_017024990.2,XM_006722292.3,XM_017024987.1,XM_011523599.2,XM_011523600.3,XM_006722290.2,XM_011523597.2,XM_005256404.4,XM_017024989.1,XM_011523598.1,XR_001752600.1,XR_001752597.1,XM_006722291.4,XM_024450902.1,XM_011523591.2,NM_005993.5,XM_024450900.1,XM_011523593.2,XR_001752599.1,XR_001752598.1,XM_005256396.4,XM_024450899.1,XR_430033.2,XM_011523594.2,XM_024450901.1,…	GRCh38.p13	chr17:82920583-82921514	False		0	6904
13443	THBS1_01	THBS1	THBS1	NM_003246.4,XM_011521971.2	GRCh38.p13	chr15:39583622-39583661	False		0	7057
48016	USP36_01	USP36	USP36	NM_001385174.1,NM_001385171.1,NM_001385170.1,XM_011525065.2,NM_001385177.1,XR_934510.3,NM_001385173.1,NR_169581.1,NM_001385172.1,XR_001752572.2,NR_169582.1,XR_001752574.2,XM_011525070.2,XM_017024901.1,XM_017024900.2,NM_001321291.2,XM_005257542.3,NM_001385179.1,XM_005257543.3,NM_001385178.1,NR_169583.1,XM_024450845.1,NR_169585.1,NR_169584.1,XR_001752573.2,XM_024450846.1,NM_001385169.1,NM_001385176…	GRCh38.p13	chr17:78799668-78799715	False		0	57602
37520	CDKL5_01	CDKL5	CDKL5	NM_001323289.2,NM_001037343.1,NM_003159.2	GRCh38.p13	chrX:18604231-18604280	False		0	6792
39918	C1QBP_01	C1QBP	C1QBP	NM_001212.4	GRCh38.p13	chr17:5433100-5433146	False		0	708
51913	BCL9L_01	BCL9L	BCL9L	NM_182557.4,NM_001378214.1,XM_017017574.1,XM_006718815.3,NR_165445.1,XM_011542756.2,XM_017017572.1,XM_017017573.1,XM_005271513.3,NM_001378213.1	GRCh38.p13	chr11:118908403-118908437	False		0	283149
37025	LDLRAD1_01	LDLRAD1	LDLRAD1	NM_001276394.2,XM_017001264.1,NM_001276395.2,NM_001276392.1,NM_001276393.1,NM_001010978.4	GRCh38.p13	chr1:54007934-54007983	False		0	388633
48720	RBM17_01	RBM17	RBM17	NM_001145547.1,XR_001747246.2,NM_032905.5	GRCh38.p13	chr10:6115633-6115677	False		0	84991
36020	GPX1_01	GPX1	GPX1	NM_201397.3,NM_000581.4,NM_001329455.1,NM_001329502.2,NM_001329503.2	GRCh38.p13	chr3:49357235-49357284	False		0	2876
13128	RPS5_01	RPS5	RPS5	NM_001009.4	GRCh38.p13	chr19:58393132-58393170	False		0	6193
42377	PKMYT1_01	PKMYT1	PKMYT1	XM_011522735.3,XM_011522734.3,NM_001258450.2,NM_001258451.2,NM_004203.5,XM_024450490.1,XM_011522736.3,NM_182687.3	GRCh38.p13	chr16:2975754-2975803	False		0	9088
42805	BAG4_01	BAG4	BAG4	NM_004874.4,NM_001204878.2	GRCh38.p13	chr8:38209108-38209149	False		0	9530
37766	MIDEAS_01	MIDEAS	MIDEAS	NM_001367710.1,XM_005268205.1,XM_005268206.1,NM_194278.3,NM_001043318.3	GRCh38.p13	chr14:73737232-73737270	False		0	91748
36224	IGF2R_01	IGF2R	IGF2R	NM_000876.4	GRCh38.p13	chr6:160048538-160050516	False		0	3482
38628	TMEM131L_01	TMEM131L	TMEM131L	XM_011531783.1,XM_024453956.1,XM_024453957.1,XM_017007926.1,NM_001131007.2,XM_017007925.1,NM_015196.3,XM_011531780.1,XM_011531781.1,XM_024453958.1	GRCh38.p13	chr4:153602597-153602646	False		0	23240
38407	ADCY9_01	ADCY9	ADCY9	NM_001116.4,XM_011522353.2,XM_005255079.3	GRCh38.p13	chr16:4114696-4114745	False		0	115
49685	ZUP1_01	ZUP1	ZUP1	NR_154589.1,NM_001361189.1,NM_145062.3,NR_154587.1,NM_001361191.1,NR_154586.1,NM_001361190.1,NR_154588.1	GRCh38.p13	chr6:116652072-116652121	False		0	221302
47398	KIF13A_01	KIF13A	KIF13A	NM_001105568.3,NM_001105566.3,NM_001105567.3,NM_022113.6,XM_017011190.1,XM_017011189.1,XM_017011188.1,NM_001243423.2,XM_011514806.2,XM_017011192.1	GRCh38.p13	chr6:17987429-17987478	False		0	63971
51315	CARM1_01	CARM1	CARM1	NM_199141.2,NM_001370089.1,NM_001370088.1,XM_011527638.2	GRCh38.p13	chr19:10919664-10919909	False		0	10498
46049	WDR5_01	WDR5	WDR5	NM_001384419.1,NM_001384418.1,NM_001384417.1,NM_001384416.1,NM_001384413.1,NM_001384412.1,NM_001384409.1,NM_001384415.1,NM_017588.3,NM_001384414.1,NM_001384411.1,NM_052821.4,NM_001384410.1	GRCh38.p13	chr9:134158648-134158697	False		0	11091
44020	ADIRF_01	ADIRF	ADIRF	NM_006829.3	GRCh38.p13	chr10:86970218-86970252	False		0	10974
34901	PALD1_01	PALD1	PALD1	XR_945675.2,XR_001747093.1,XM_011539637.2,XM_017016072.1,XM_011539638.2,NM_014431.3	GRCh38.p13	chr10:70531340-70531374	False		0	27143
37255	ICE2_01	ICE2	ICE2	XM_011522010.2,XR_931903.3,NM_024611.6,NM_001018089.3,XM_005254662.2,NR_147171.2,XM_011522009.2,XR_931902.3,NM_001276385.2,XR_001751386.2,XM_024450051.1,XM_005254661.2,XM_017022569.2	GRCh38.p13	chr15:60477984-60478020	False		0	79664
42794	CLTC_01	CLTC	CLTC	NM_004859.4,NM_001288653.1	GRCh38.p13	chr17:59644287-59644336	False		0	1213
41268	MAFG_01	MAFG	MAFG	NM_002359.4,NM_032711.4	GRCh38.p13	chr17:81919729-81919778	False		0	4097
50155	COL22A1_01	COL22A1	COL22A1	XM_017013150.2,XM_011516883.2,XM_011516884.2,XM_011516885.2,XM_017013151.1,XM_017013152.1,XM_011516886.3,XM_011516887.2,XM_011516889.2,NM_152888.3	GRCh38.p13	chr8:138588264-138588298	False		0	169044
44781	RAPGEF2_01	RAPGEF2	RAPGEF2	XM_005263359.4,XM_005263361.3,NM_014247.3,XM_005263360.3,XM_011532426.2,NM_001351725.1,XM_006714422.4,XM_024454287.1,NM_001351724.2,NM_001351728.2,XM_005263358.3,XM_017008856.2,NM_001351727.2,XM_011532425.2,XM_024454286.1,NM_001351726.1,XM_006714420.3	GRCh38.p13	chr4:159346955-159350142	False		0	9693
50954	GPR141_01	GPR141	GPR141	XM_017012165.1,XM_011515375.3,XM_011515383.3,XM_017012163.2,NM_001329993.2,XM_011515388.2,NM_001381946.1,XM_017012164.1,XM_011515374.3,XM_011515389.2,NM_181791.3,XM_011515385.2,XM_017012161.2,NM_001329994.2,XM_011515386.2,XM_017012166.1	GRCh38.p13	chr7:37740459-37740508	False		0	353345
38885	EFTUD2_01	EFTUD2	EFTUD2	NM_001258353.1,XR_934602.3,NM_001142605.1,NM_001258354.1,NM_004247.4	GRCh38.p13	chr17:44867897-44868334	False		0	9343
51665	IFFO1_01	IFFO1	IFFO1	XM_006718981.3,XM_011520947.3,NM_001330325.2,NR_036467.2,XM_011520948.3,XM_011520949.3,XM_017019172.1,XM_017019173.1,XM_006718976.4,NM_001193457.2,XM_006718975.4,NM_080730.5,XM_011520952.2,NM_001039670.3,NM_001330324.2,XM_017019170.1	GRCh38.p13	chr12:6539676-6539725	False		0	25900
41921	YY1_01	YY1	YY1	NM_003403.5	GRCh38.p13	chr14:100262313-100262362	False		0	7528
34993	TSPAN4_01	TSPAN4	TSPAN4	NM_001025235.1,XM_011520340.2,XM_011520339.2,XM_011520341.2,NM_001025234.1,NM_001025237.1,XM_011520337.2,NM_003271.5,NM_001025239.1,XM_011520336.1,NM_001025238.2,XM_011520338.1,XM_005253102.1,NM_001025236.1,XM_005253104.1	GRCh38.p13	chr11:865714-865748	False		0	7106
49833	ATXN2L_01	ATXN2L	ATXN2L	XM_005255074.1,XM_005255075.1,XM_006721007.1,XM_005255076.1,XM_011545722.1,XM_005255077.1,NM_017492.3,XR_001751820.1,XM_005255061.1,XM_005255070.1,XM_005255071.1,NM_001308230.1,XM_017022892.1,NM_148414.2,XM_006721008.1,XM_005255063.4,XM_005255069.1,XM_005255067.1,XM_005255068.1,XM_017022891.1,XM_005255066.1,NM_148416.2,NM_148415.2,XR_243256.1,XM_005255065.1,XM_005255064.1,XM_006721012.4,NM_145714…	GRCh38.p13	chr16:28829434-28829483	False		0	11273
51997	NBPF12_01	NBPF12	NBPF9,NBPF8,NBPF26,NBPF10,NBPF1,NBPF14,NBPF12,NBPF11,LOC102724250	NR_102404.2,XM_017030107.2,NM_001385470.3,NM_001385471.1,NM_015383.2,NR_102405.2,NM_001037501.3,XM_024453859.1,NM_001385480.1,NM_001385472.1,NR_169629.1,NM_001351372.1,NM_001385473.1,NM_001385476.1,NM_001385477.1,NM_001385468.3,XR_002959662.1,NM_001039703.6,NM_001385474.1,NM_001385475.1,NM_001385478.1,NM_001385479.1,NM_001101663.5,NM_017940.6,NM_001302371.3,NR_169628.1,NR_046188.5,XR_002959669.1,…	GRCh38.p13	chr1:146971352-146972753,chr1:120441447-120449195,chr1:120810516-120811888,chr1:149075862-149077250,chr1:16579400-16580787,chr1:148120708-148122097,chr1:146138443-146139851,chr1:146965062-146966466,chr1:16585696-16587092,chr1:120447799-120449195,chr1:148589391-148590799	False		0	400818
41426	PDE7A_01	PDE7A	PDE7A	NM_002603.4,NM_001242318.3,XM_011517540.3,XM_017013538.2	GRCh38.p13	chr8:65718161-65718210	False		0	5150
43707	CDIPT_01	CDIPT	CDIPT	XM_005255038.4,NM_006319.5,NM_001286586.2,NM_001286585.2	GRCh38.p13	chr16:29859316-29859472	False		0	10423
40883	RUNX1_01	RUNX1	RUNX1	XM_005261068.3,XR_937576.2,XM_005261069.4,NM_001122607.2,NM_001754.5,XM_011529770.2,XM_011529768.2,NM_001001890.3,XM_011529767.2,XM_017028487.1,XM_011529766.2	GRCh38.p13	chr21:34880570-34880619	False		0	861
41435	PER1_01	PER1	PER1	XM_005256690.1,XM_024450803.1,XM_005256689.2,NM_002616.3	GRCh38.p13	chr17:8146736-8146901	False		0	5187
45169	PPP6R1_01	PPP6R1	PPP6R1	NM_014931.4	GRCh38.p13	chr19:55242474-55245149	False		0	22870
39982	EPDR1_01	EPDR1	EPDR1	NM_001242948.1,NM_001242946.1,NM_017549.5	GRCh38.p13	chr7:37951627-37951676	False		0	54749
37805	TOP2B_01	TOP2B	TOP2B	NM_001330700.2,XM_011534057.3,XR_001740241.2,NM_001068.3	GRCh38.p13	chr3:25598363-25598412	False		0	7155
35449	PVR_01	PVR	PVR	NM_001135770.3,NM_001135768.3,NM_006505.5,NM_001135769.3	GRCh38.p13	chr19:44657848-44657882	False		0	5817
42097	NCOA1_01	NCOA1	NCOA1	NM_001362955.1,NM_001362950.1,NM_147233.2,XM_005264625.1,NM_147223.3,NM_001362952.1,NM_003743.5,NM_001362954.1,XM_005264626.1	GRCh38.p13	chr2:24705154-24705203	False		0	8648
39169	PLA2G4C_01	PLA2G4C	PLA2G4C	NM_001159323.1,NM_001159322.1,XM_011527431.3,XM_017027414.2,XM_017027411.2,NM_003706.3,XM_017027412.2,XM_011527433.3,XM_017027413.2,XM_011527432.3	GRCh38.p13	chr19:48085088-48088710	False		0	8605
43165	AKT3_01	AKT3	AKT3	NM_005465.7,XM_024447938.1,XM_024446892.1,NM_001370074.1,XM_024446000.1,NM_181690.2,XM_016999985.1,NM_001206729.1	GRCh38.p13	chr1:243664831-243664880	False		0	10000
46364	ZNF532_01	ZNF532	ZNF532	NM_001353531.2,XM_017025830.1,NM_018181.6,NM_001353529.2,NM_001353525.2,NM_001353528.2,NM_001353536.2,NR_148460.2,XM_024451199.1,NM_001353537.2,NM_001353527.2,NM_001353534.2,XR_935228.2,XM_011526067.2,NM_001353535.2,XM_017025829.1,XR_935229.2,XM_017025824.1,NM_001353538.2,XM_017025810.1,XM_017025811.2,XM_017025814.1,XM_017025815.1,NM_001353526.2,NR_148459.2,XM_017025825.2,NM_001353532.2,XR_002958…	GRCh38.p13	chr18:58918627-58918665	False		0	55205
46779	HMCES_01	HMCES	HMCES	NM_001006109.1,NM_001363881.1,NM_001370344.1,NM_020187.3,NM_001370343.1	GRCh38.p13	chr3:129288858-129288904	False		0	56941
47704	LENG1_01	LENG1	LENG1	NM_024316.3	GRCh38.p13	chr19:54158312-54158361	False		0	79165
44931	GOLIM4_01	GOLIM4	GOLIM4	NM_001308155.2,XM_017006183.1,NM_014498.5,XM_005247365.3,XM_005247364.3,XM_024453455.1	GRCh38.p13	chr3:168010256-168010305	False		0	27333
48818	PURB_01	PURB	PURB	NM_033224.5	GRCh38.p13	chr7:44883507-44883556	False		0	5814
43525	UBE4B_01	UBE4B	UBE4B	NM_006048.5,NM_001105562.3,XM_011540488.3,XR_946516.3,XM_011540489.3,XM_011540490.2,XM_017000036.2,XR_001736907.2,XM_017000035.2,XM_005263422.2	GRCh38.p13	chr1:10117547-10117596	False		0	10277
51527	CD164L2_01	CD164L2	CD164L2	XR_241190.3,NM_001330448.1,XM_011541441.1,NM_207397.5	GRCh38.p13	chr1:27380127-27380167	False		0	388611
40211	ZFAND2B_01	ZFAND2B	ZFAND2B	NM_001270999.1,XM_017003368.1,NM_138802.3,XM_006712285.1,XM_006712286.3,NM_001270998.1	GRCh38.p13	chr2:219207930-219207967	False		0	130617
12206	H4C15_01	H4C15	H4C15,H4C14	NR_168447.1,NM_001034077.4,NR_168446.1,NR_168448.1,NM_003548.2	GRCh38.p13	chr1:149832657-149832691,chr1:149861125-149861159	False		0	554313
52071	TASOR2_01	TASOR2	TASOR2	XM_005252480.5,NM_017782.4,XM_017016363.2,NM_001321784.1,XM_005252476.5,NM_001321785.1,XM_005252481.5,XM_017016362.2,XM_017016364.2,XM_005252475.4,NR_135800.2,XM_017016365.2,XM_011519521.3,XM_011519518.3,NM_001321783.1	GRCh38.p13	chr10:5685113-5685147	False		0	54906
36749	OR4B1_01	OR4B1	OR4B1	NM_001005470.1	GRCh38.p13	chr11:48216932-48216981	False		0	119765
39950	GDA_01	GDA	GDA	XM_017015333.2,XM_011519223.2,XM_011519222.2,XM_024447720.1,NM_001242505.2,XR_002956834.1,XM_011519221.1,XM_011519220.1,NM_001242506.3,NM_001242507.2,XM_011519216.2,XM_017015338.1,XM_017015335.2,XR_001746424.2,XM_011519218.2,XM_011519219.1,XM_011519217.2,XM_011519214.2,NM_001351571.2,XM_011519215.2,XR_929878.2,NM_001351572.2,NM_001351573.2,NM_004293.5,XM_005252317.2,XR_001746423.2,XR_002956833.1,…	GRCh38.p13	chr9:72223175-72223224	False		0	9615
38006	SNTN_01	SNTN	SNTN	NM_001348756.2,NM_001080537.2	GRCh38.p13	chr3:63664417-63664466	False		0	132203
50260	TAPT1_01	TAPT1	TAPT1	XR_241676.4,XM_005248139.3,XM_005248140.4,XM_011513816.3,XM_011513817.3,XM_011513812.3,XM_017007876.2,XR_925318.3,NM_153365.3	GRCh38.p13	chr4:16163216-16163265	False		0	202018
41570	PTPRM_01	PTPRM	PTPRM	XM_017025912.1,XM_017025898.1,XM_017025899.1,XM_011525717.2,XM_017025911.1,XM_017025910.1,XR_001753258.1,XM_011525712.2,NM_002845.4,XM_011525710.2,XM_017025904.1,XM_017025905.1,XM_017025900.1,XM_017025901.1,NM_001105244.2,XM_011525713.2,XM_011525708.2,XM_017025902.1,XM_017025903.1,NM_001378142.1,NM_001378143.1,NM_001378146.1,NM_001378147.1,XM_017025896.1,XM_017025897.1,NM_001378144.1,NM_001378145…	GRCh38.p13	chr18:8069781-8069830	False		0	5797
40144	RDX_01	RDX	RDX	NM_001260496.1,NM_001260492.2,NM_001260493.1,NM_001260494.1,NM_001260495.1,NM_002906.4	GRCh38.p13	chr11:110231927-110231976	False		0	5962
38777	LRIG3_01	LRIG3	LRIG3	NM_153377.5,NM_001136051.2,XM_017018790.2	GRCh38.p13	chr12:58914039-58914291	False		0	121227
46897	PBXIP1_01	PBXIP1	PBXIP1	NM_020524.4,NM_001317735.2,NM_001317734.2	GRCh38.p13	chr1:154944414-154944463	False		0	57326
40106	SLC20A2_01	SLC20A2	SLC20A2	XM_024447236.1,NM_006749.5,XM_017013752.2,NM_001257181.1,XM_024447235.1,XM_005273613.4,XM_024447237.1,XM_017013749.2,XM_017013750.2,XM_017013748.1,XM_006716391.4,NM_001257180.2,XM_006716390.4,XM_005273615.4,XM_017013751.2	GRCh38.p13	chr8:42472145-42472194	False		0	6575
46906	ADCY2_01	ADCY2	ADCY2	XM_011513942.2,NM_020546.3,XR_001741973.1,XR_427657.2,XR_001741974.2	GRCh38.p13	chr5:7414690-7414739	False		0	108
45510	POLDIP2_01	POLDIP2	POLDIP2	NM_001290145.1,XR_001752467.2,NM_015584.5	GRCh38.p13	chr17:28348166-28348215	False		0	26073
37998	FABP9_01	FABP9	FABP9	NM_001080526.2	GRCh38.p13	chr8:81459269-81459318	False		0	646480
36258	PDHB_01	PDHB	PDHB	NM_000925.4,NR_033384.1,NM_001315536.1,NM_001173468.1	GRCh38.p13	chr3:58430216-58430683	False		0	5162
43470	MT2A_01	MT2A	MT2A	NM_005953.5	GRCh38.p13	chr16:56609318-56609353	False		0	4502
49272	BMPER_01	BMPER	BMPER	XM_017011800.2,XM_017011801.2,NM_133468.5,NM_001365308.1,XM_005249633.3	GRCh38.p13	chr7:33905716-33906836	False		0	168667
49847	OXER1_01	OXER1	OXER1	NM_148962.4	GRCh38.p13	chr2:42763621-42763656	False		0	165140
43620	PCM1_01	PCM1	PCM1	NM_001352652.2,NM_001352638.2,NM_001352653.2,NM_001352636.2,XM_024447171.1,NM_001315507.2,XM_024447170.1,XM_011544534.2,XM_024447167.1,NM_001352634.2,NM_006197.4,NM_001352635.2,NM_001352633.2,XM_017013501.1,XM_017013472.1,NM_001352639.2,XM_024447169.1,XM_011544529.2,XM_017013473.1,XM_017013490.2,NM_001352632.2,NM_001352659.1,XM_017013493.1,NM_001352654.2,XM_011544530.2,NM_001352643.2,NM_001352655…	GRCh38.p13	chr8:17938772-17938814	False		0	5108
41897	VASP_01	VASP	VASP	XM_005259199.2,NM_003370.4,XM_005259200.2,XM_017027200.2	GRCh38.p13	chr19:45526243-45526292	False		0	7408
40901	CD63_01	CD63	CD63	NM_001257390.1,XM_024449283.1,NM_001780.6,NM_001257400.1,NM_001267698.1,NM_001257392.1,NM_001257389.1,NM_001257391.1,NM_001257401.1	GRCh38.p13	chr12:55726955-55727190	False		0	967
37499	RPL38_01	RPL38	RPL38	NM_000999.4,NM_001035258.2	GRCh38.p13	chr17:74209210-74209259	False		0	6169
37167	AKT1_01	AKT1	AKT1	XR_002957536.1,NM_001014431.2,NM_001382433.1,NM_001382432.1,NM_005163.2,NM_001382431.1,NM_001382430.1,NM_001014432.2	GRCh38.p13	chr14:104773272-104773306	False		0	207
47290	NR1D1_01	NR1D1	NR1D1	NM_021724.5	GRCh38.p13	chr17:40096493-40096542	False		0	9572
36328	UBE2W_01	UBE2W	UBE2W	NM_018299.6,NR_073120.3,NM_001001481.4,NR_073119.3,NR_073121.3,NM_001271015.3	GRCh38.p13	chr8:73805707-73810503	False		0	55284
48316	C1QTNF2_01	C1QTNF2	C1QTNF2	XM_011534427.2,XM_011534425.2,NM_031908.6,XM_011534426.3,NM_001366504.1	GRCh38.p13	chr5:160349269-160349308	False		0	114898
39042	ETV3_01	ETV3	ETV3	NM_005240.2,NM_001145312.3,XM_006711210.2	GRCh38.p13	chr1:157135707-157136354	False		0	2117
40628	OR10D3_01	OR10D3	OR10D3	NM_001355213.2			False		0	26497
41874	TYK2_01	TYK2	TYK2	NM_003331.5,XR_002958353.1,NM_001385203.1,XR_001753751.1,NM_001385202.1,NM_001385207.1,XM_011528245.1,XM_011528246.3,NM_001385206.1,XM_011528251.1,NM_001385199.1,XR_001753750.1,NM_001385198.1,NM_001385201.1,XR_001753752.1,NM_001385197.1,NM_001385200.1,NM_001385205.1,XM_011528249.2,NM_001385204.1,XM_011528247.1	GRCh38.p13	chr19:10362157-10362280	False		0	7297
38360	TBC1D14_01	TBC1D14	TBC1D14	NM_001286805.1,XM_017008480.1,XM_017008479.1,XM_011513513.2,NM_001113363.2,NM_001330638.2,XM_011513508.1,XR_241653.1,NM_020773.3,XM_005247986.3,XM_011513507.3,NM_001113361.1,XM_006713895.3,XM_017008477.1	GRCh38.p13	chr4:6999187-7001178	False		0	57533
50721	MEST_01	MEST	MEST	NM_001253901.1,NM_177525.2,XM_017012218.2,NM_177524.2,NM_002402.4,NM_001253902.1,XM_024446765.1,XM_011516222.2,XM_024446764.1,NM_001253900.1	GRCh38.p13	chr7:130498459-130499905	False		0	4232
45757	POLK_01	POLK	POLK	XR_001742107.2,NM_001345921.1,XM_017009561.2,NR_144315.1,XM_011543464.3,XR_002956163.1,XR_001742108.2,XR_241784.3,NM_001345922.1,XM_017009559.2,XM_006714652.4,XM_017009563.2,XM_011543463.3,XR_001742105.2,NM_016218.3,XM_011543467.3,XM_005248534.5,XR_948273.3,XM_017009560.2	GRCh38.p13	chr5:75587048-75590382	False		0	51426
48188	TRIM8_01	TRIM8	TRIM8	NM_001345950.1,NR_144321.1,NM_030912.3	GRCh38.p13	chr10:102657926-102657975	False		0	81603
37806	TUBB2A_01	TUBB2A	TUBB2A	NM_001069.3,NM_001310315.2	GRCh38.p13	chr6:3153827-3153876	False		0	7280
39451	C3orf52_01	C3orf52	C3orf52	NM_001171747.1,NM_024616.3	GRCh38.p13	chr3:112117267-112117316	False		0	79669
12923	POLR2J2_01	POLR2J2	POLR2J2	NM_032959.6	GRCh38.p13	chr7:102636795-102636829	False		0	246721
41446	PGD_01	PGD	PGD	NM_001304452.2,NM_002631.4,NM_001304451.2	GRCh38.p13	chr1:10419730-10419779	False		0	5226
47859	RABL6_01	RABL6	RABL6	NM_001173989.3,NM_024718.5,NM_001173988.2	GRCh38.p13	chr9:136829429-136829475	False		0	55684
49135	DYNLL2_01	DYNLL2	DYNLL2	NM_080677.3	GRCh38.p13	chr17:58089424-58089473	False		0	140735
43352	ATP6AP2_01	ATP6AP2	ATP6AP2	NM_005765.3	GRCh38.p13	chrX:40597316-40597547	False		0	10159
47104	RNF213_01	RNF213	RNF213	NM_020954.4,XM_011525086.2,XM_006721995.3,XM_017024905.2,XM_005257545.4,NM_001256071.3,XM_011525087.3,XM_011525084.2,XM_005257546.4	GRCh38.p13	chr17:80306424-80307132	False		0	57674
42567	USP6_01	USP6	USP6	XM_011524056.2,XM_011524053.2,NM_001304284.2,XM_011524058.2,XM_017025290.1,XM_011524059.2,XM_011524050.1,XM_011524054.2,XM_011524051.2,XM_011524055.2,NM_004505.4,XM_011524052.2,XM_011524057.2	GRCh38.p13	chr17:5133940-5133989	False		0	9098
36378	TTC3_01	TTC3	TTC3	NM_001353938.2,XR_002958632.1,XM_005261049.1,XM_005261050.5,NM_001320704.2,NM_001353936.2,XR_001754907.1,NM_001353937.2,NM_001320703.2,XM_005261048.1,XM_011529740.3,XM_005261056.3,XM_011529739.2,XM_017028460.2,XM_017028461.2,XM_017028465.1,XM_017028462.2,XM_017028459.2,XM_017028458.1,NM_001001894.2,XM_005261052.1,NM_001330681.2,NM_001330683.2,NM_001330682.2,XM_005261055.2,NM_003316.4,XM_005261054…	GRCh38.p13	chr21:37156775-37156824	False		0	7267
44588	EEF2K_01	EEF2K	EEF2K	XM_017023193.2,NM_013302.5,XR_950786.3,XM_017023194.2,XR_950787.3,XR_001751897.2	GRCh38.p13	chr16:22225852-22225901	False		0	29904
44864	SND1_01	SND1	SND1	XM_017011987.2,NM_014390.4	GRCh38.p13	chr7:127707614-127721302	False		0	27044
39840	UBE2G2_01	UBE2G2	UBE2G2	NM_003343.6,XM_024452132.1,NM_001202489.2,NM_182688.3	GRCh38.p13	chr21:44769267-44769316	False		0	7327
39811	EBLN1_01	EBLN1	EBLN1	NM_001199938.1	GRCh38.p13	chr10:22209164-22209213	False		0	340900
39496	DGCR2_01	DGCR2	DGCR2	NM_001173534.2,NR_033674.2,NM_001184781.2,XR_001755406.2,NM_005137.3,XR_001755405.1,NM_001173533.1	GRCh38.p13	chr22:19048592-19048641	False		0	9993
40861	POLR3D_01	POLR3D	POLR3D	NM_001722.3,XR_949463.2	GRCh38.p13	chr8:22251006-22251055	False		0	661
49487	NAP1L1_01	NAP1L1	NAP1L1	XR_001748715.2,XR_001748714.2,NM_001330231.2,NM_001330232.2,XR_002957328.1,NM_004537.7,XM_017019338.1,NM_001307924.3,XM_017019339.1,NM_139207.5,XR_001748717.2,XR_001748716.1,XM_024448983.1,XM_011538393.2,XM_017019340.2	GRCh38.p13	chr12:76053333-76053801	False		0	4673
40685	EMP3_01	EMP3	EMP3	XM_011526605.3,NM_001425.3,NM_001313905.1	GRCh38.p13	chr19:48327541-48327588	False		0	2014
34973	TAGLN_01	TAGLN	TAGLN	NM_001001522.2,NM_003186.5	GRCh38.p13	chr11:117203358-117203392	False		0	6876
41713	SMARCB1_01	SMARCB1	SMARCB1	NM_001362877.2,NM_001317946.2,NM_003073.5,NM_001007468.3	GRCh38.p13	chr22:23825333-23825367	False		0	6598
39838	NIPSNAP2_01	NIPSNAP2	NIPSNAP2	NM_001483.3,NM_001202469.2	GRCh38.p13	chr7:55983788-55983837	False		0	2631
51434	PARD3B_01	PARD3B	PARD3B	XM_017003286.1,XM_017003290.1,NM_001302769.2,XM_017003289.1,NM_152526.6,XM_017003292.1,XM_017003283.1,NM_057177.7,XM_017003288.1,XM_017003287.1,XM_017003284.1,NM_205863.4,XM_017003293.1,XM_017003291.1,XM_011510552.2,XM_017003285.1,XM_017003294.1,XM_011510553.2	GRCh38.p13	chr2:205121928-205124354	False		0	117583
11690	COL4A2_01	COL4A2	COL4A2	NM_001846.4	GRCh38.p13	chr13:110458787-110458821	False		0	1284
41845	TPD52L2_01	TPD52L2	TPD52L2	NM_001243892.2,NR_045090.2,NM_199363.3,NM_001243891.2,NM_199362.3,NM_001243895.1,NM_003288.4,NM_001243894.1,NM_199359.3,NM_199361.3,NM_199360.3	GRCh38.p13	chr20:63890762-63890811	False		0	7165
34808	CENPT_01	CENPT	CENPT	XM_024450455.1,XM_017023717.1,NM_025082.4,XM_024450456.1,XM_024450458.1,XM_024450457.1,XM_017023715.1,XM_011523345.1	GRCh38.p13	chr16:67829909-67829943	False		0	80152
35025	NPM1_01	NPM1	NPM1	NR_149149.1,NM_002520.7,NM_001037738.3,NM_001355010.1,NM_001355006.1,NM_001355007.1,NM_001355009.2,NM_199185.3	GRCh38.p13	chr5:171387933-171387967	False		0	4869
43364	LHFPL6_01	LHFPL6	LHFPL6	XM_011534861.1,NM_005780.3	GRCh38.p13	chr13:39601168-39601217	False		0	10186
45464	L3MBTL1_01	L3MBTL1	L3MBTL1	NR_165196.1,NR_165192.1,NM_001377309.1,NR_165191.1,NR_165189.1,NR_165194.1,NR_165195.1,NR_165190.1,NR_165193.1,NM_001377310.1,NM_015478.7,NM_001377303.1,NM_032107.5	GRCh38.p13	chr20:43541231-43541280	False		0	26013
39075	YPEL3_01	YPEL3	YPEL3	NM_031477.5,NM_001145524.2,XR_950857.1	GRCh38.p13	chr16:30092413-30092462	False		0	83719
44704	HIGD1A_01	HIGD1A	HIGD1A	NM_001099668.1,NM_014056.4,NM_001099669.1	GRCh38.p13	chr3:42785290-42786046	False		0	25994
49520	SLC39A3_01	SLC39A3	SLC39A3	NM_213568.2,NM_144564.5	GRCh38.p13	chr19:2737098-2737132	False		0	29985
40567	ZNF208_01	ZNF208	ZNF676,ZNF208	NM_001329972.1,NM_007153.3,NM_001001411.3,NM_001329971.1,NM_001329974.1,NR_138252.1,NM_001329973.1	GRCh38.p13	chr19:21987232-21987281,chr19:22193032-22193081	False		0	163223
37945	GPR108_01	GPR108	GPR108	NM_001080452.1,XM_017027014.1,XM_017027015.1,XM_024451618.1,XM_011528137.2,NM_020171.2,XM_017027012.1,XM_017027013.1	GRCh38.p13	chr19:6735687-6735938	False		0	56927
41548	PSMD3_01	PSMD3	PSMD3	NM_002809.4	GRCh38.p13	chr17:39995236-39995276	False		0	5709
36759	OR6C74_01	OR6C74	OR6C74	NM_001005490.1,XM_017019126.1	GRCh38.p13	chr12:55247746-55247795	False		0	254783
40045	TBPL1_01	TBPL1	TBPL1	NM_004865.4,NM_001253676.1,XM_017011513.1,XM_024446592.1	GRCh38.p13	chr6:133984435-133984581	False		0	9519
42002	DYRK2_01	DYRK2	DYRK2	XM_017020032.1,NM_003583.4,NM_006482.3	GRCh38.p13	chr12:67658627-67658668	False		0	8445
48848	CAPZA3_01	CAPZA3	CAPZA3	NM_033328.3	GRCh38.p13	chr12:18738329-18738378	False		0	93661
39104	SH2B1_01	SH2B1	SH2B1	NM_015503.2,NM_001145795.1,NM_001145812.1,NM_001308294.1,NM_001145797.1,NM_001145796.1,NM_001308293.1	GRCh38.p13	chr16:28867404-28869018	False		0	25970
47534	FNDC3B_01	FNDC3B	FNDC3B	NM_001135095.2,XM_017007063.1,XM_017007062.1,XM_024453716.1,XM_024453717.1,XM_017007064.2,NM_022763.4	GRCh38.p13	chr3:172307493-172310861	False		0	64778
12826	PAM16_01	PAM16	PAM16	NM_016069.11	GRCh38.p13	chr16:4351246-4351280	False		0	51025
41859	TSPYL1_01	TSPYL1	TSPYL1	NM_003309.4	GRCh38.p13	chr6:116278166-116278215	False		0	7259
48323	ANGPTL6_01	ANGPTL6	ANGPTL6	XR_002958369.1,XM_011528348.3,XM_011528349.3,XM_011528347.3,NM_001321411.1,XM_011528350.3,NM_031917.2,XM_017027347.2	GRCh38.p13	chr19:10093808-10093842	False		0	83854
12544	MLLT6_01	MLLT6	MLLT6	NM_005937.4	GRCh38.p13	chr17:38709535-38709569	False		0	4302
37369	RPS27_01	RPS27	RPS27	NM_001349947.1,NM_001030.6,NM_001349946.1	GRCh38.p13	chr1:153991190-153991581	False		0	6232
42479	CNN2_01	CNN2	CNN2	NM_001303501.2,NM_004368.4,NM_001303499.2,NM_201277.3	GRCh38.p13	chr19:1032444-1032578	False		0	1265
47138	LZTS1_01	LZTS1	LZTS1	XM_011544384.2,NM_021020.5,XM_011544386.2,NM_001362884.2,XM_011544385.2	GRCh38.p13	chr8:20247557-20247603	False		0	11178
43776	CCT4_01	CCT4	CCT4	NM_001256721.1,NM_006430.4	GRCh38.p13	chr2:61872125-61872174	False		0	10575
38400	ENG_01	ENG	ENG	NM_001114753.3,NM_000118.3,NM_001278138.1	GRCh38.p13	chr9:127820005-127824320	False		0	2022
44493	PHLDA3_01	PHLDA3	PHLDA3	NM_012396.5,NR_073080.1	GRCh38.p13	chr1:201468555-201468589	False		0	23612
38661	GSE1_01	GSE1	GSE1	XM_005255864.4,NM_014615.5,XM_005255863.4,XM_017023083.1,XM_005255859.5,XM_011522965.3,XM_005255865.4,XM_011522966.3,NM_001134473.3,XM_005255860.3,XM_005255861.5,NM_001278184.3	GRCh38.p13	chr16:85675743-85675792	False		0	23199
41082	GNS_01	GNS	GNS	NM_002076.4	GRCh38.p13	chr12:64723094-64728985	False		0	2799
47139	SNTB1_01	SNTB1	SNTB1	NM_021021.4	GRCh38.p13	chr8:120538710-120538759	False		0	6641
40835	ATP1B3_01	ATP1B3	ATP1B3	NM_001679.4	GRCh38.p13	chr3:141925798-141925847	False		0	483
46883	FAM219B_01	FAM219B	FAM219B	XM_017022433.2,NM_001321922.2,NR_135847.2,NM_001321923.2,XR_429468.3,NR_135841.1,XR_002957668.1,NR_135843.2,NR_135842.1,NM_020447.5,NR_135854.2,NR_135849.1,NR_135844.2,NR_135848.1,NR_135852.2,NR_135845.1,NR_135853.2,NR_135846.2,NR_135850.2,NR_135851.2,NM_001321920.2,XR_243118.4,XR_243117.4,NM_001321921.2	GRCh38.p13	chr15:74905175-74905224	False		0	57184
45964	MAPT_01	MAPT	MAPT	NM_016835.4,XM_005257362.4,XM_005257365.4,NM_001203252.1,XM_005257371.4,XM_005257369.4,NM_016841.5,XM_005257366.3,NM_001377265.1,NM_001377268.1,NM_001123067.3,NM_001123066.3,NM_001203251.2,NM_005910.5,NM_016834.5,XM_005257370.4,XM_005257367.4,XM_005257368.4,NM_001377266.1,NR_165166.1	GRCh38.p13	chr17:46018730-46024004	False		0	4137
35151	TSC22D1_01	TSC22D1	TSC22D1	NM_183422.4,NM_001243797.1,NM_001243798.1,XM_024449427.1,NM_006022.4	GRCh38.p13	chr13:44434757-44434791	False		0	8848
50364	CBWD2_01	CBWD2	CBWD6,CBWD5,CBWD3,CBWD2,CBWD1	XM_017015024.1,XM_005263604.2,NM_172003.3,XM_006716914.1,NR_138473.1,XM_017015026.1,XR_922864.1,XR_002956769.1,XM_005277640.2,XM_017014455.1,XM_005277637.2,XR_428504.1,NM_001378116.1,NM_001291821.2,XM_005272750.1,XR_001746300.1,XR_001746238.1,XR_001746298.1,XM_017015019.1,XR_001746235.1,XM_017015035.1,XM_006717116.1,XR_001746241.2,XR_428503.2,XR_001746353.1,XM_005251513.4,NM_001378114.1,XR_001746…	GRCh38.p13	chr9:172127-172172,chr9:68248806-68248851,chr2:113444964-113445009,chr9:41182421-41182466,chr9:65682766-65682811	False		0	644019
35600	LPP_01	LPP	LPP	NM_001375457.1,NM_001375459.1,NM_001375456.1,NM_001375458.1,NM_001375462.1,NM_001167672.3,XM_024453519.1,XR_001740144.1,NR_164692.1,XM_011512831.3,NM_001375460.1,NM_001375461.1,XM_011512836.3,XM_017006381.1,XM_017006380.2,NM_001375463.1,XM_011512828.3,XM_017006377.1,XM_005247450.5,NM_005578.5,NM_001167671.3,XM_017006382.1,XM_011512820.3,NM_001375464.1,NM_001375465.1,XM_017006378.1,NM_001375455.1,…	GRCh38.p13	chr3:188609241-188609278	False		0	4026
34766	PRXL2B_01	PRXL2B	PRXL2B	NR_036638.2,XM_006710354.3,NM_152371.5,XM_011540665.1,NM_001195738.3,NR_036637.2,NM_001195736.3,NM_001195741.3,NM_001195737.3,NM_001195740.3	GRCh38.p13	chr1:2587151-2587185	False		0	127281
44769	VAMP2_01	VAMP2	VAMP2	NM_001330125.1,NM_014232.3	GRCh38.p13	chr17:8159773-8159814	False		0	6844
41855	TRIP6_01	TRIP6	TRIP6	NM_003302.3	GRCh38.p13	chr7:100870685-100870719	False		0	7205
43160	ZRANB2_01	ZRANB2	ZRANB2	NM_203350.3,NM_005455.5	GRCh38.p13	chr1:71078707-71080987	False		0	9406
37227	HSP90AA1_01	HSP90AA1	HSP90AA1	XM_011536718.2,NM_005348.4,NM_001017963.3	GRCh38.p13	chr14:102084502-102084551	False		0	3320
40912	CDH5_01	CDH5	CDH5	XM_024450133.1,NM_001795.5,XM_011522801.2	GRCh38.p13	chr16:66404114-66404163	False		0	1003
50074	ARID2_01	ARID2	ARID2	XM_011538025.1,XM_006719272.4,NM_001347839.1,NM_152641.4,XR_944505.3	GRCh38.p13	chr12:45851529-45851578	False		0	196528
47211	PTBP2_01	PTBP2	PTBP2	XM_011541875.2,XM_017001951.1,XR_946720.2,XR_001737347.2,XM_011541874.2,XR_946721.2,NM_001300985.2,NR_125357.2,NM_001300989.2,NR_125356.1,NM_021190.4,XR_001737346.2,XR_946722.2,NM_001300988.1,XR_946723.3,NM_001300990.2,XM_011541876.2,NM_001300987.2,NM_001300986.2	GRCh38.p13	chr1:96777946-96785107	False		0	58155
40688	ENO1_01	ENO1	ENO1	NM_001353346.3,NM_001201483.4,NM_001428.5	GRCh38.p13	chr1:8861027-8861076	False		0	2023
42869	MMP14_01	MMP14	MMP14	NM_004995.4	GRCh38.p13	chr14:22844766-22845285	False		0	4323
35058	NPNT_01	NPNT	NPNT	NM_001033047.3,NM_001184693.2,NM_001184692.2,XM_011531823.2,XM_011531822.2,XM_011531825.2,NM_001184691.2,XM_017007984.1,XM_011531824.2,NM_001184690.2,XM_011531820.2,XM_005262888.4	GRCh38.p13	chr4:105942495-105942529	False		0	255743
12587	MRPS21_01	MRPS21	MRPS21	NM_018997.3,NM_031901.6	GRCh38.p13	chr1:150308052-150308090	False		0	54460
46574	ANLN_01	ANLN	ANLN	XM_017012355.2,XM_017012354.2,NM_001284301.3,NM_001284302.3,XM_006715746.2,XM_006715747.4,XM_017012356.2,NM_018685.5	GRCh38.p13	chr7:36419357-36419404	False		0	54443
49021	UBQLN1_01	UBQLN1	UBQLN1	NM_053067.3,XM_005251948.3,NM_013438.5	GRCh38.p13	chr9:83679970-83680019	False		0	29979
39469	KLHL7_01	KLHL7	KLHL7	NR_033328.2,XM_006715753.3,NM_001172428.1,XM_017012441.2,XM_006715756.3,XM_017012440.2,XM_006715757.4,NM_001031710.3,NM_018846.5,XM_006715755.3,XM_017012439.2,XM_006715754.3,NR_033329.1	GRCh38.p13	chr7:23124755-23125070	False		0	55975
40623	TMEM164_01	TMEM164	TMEM164	XM_017029894.2,XM_005262205.4,NM_001353849.2,NM_017698.2,XM_017029898.1,NM_001353851.1,XM_017029900.1,NM_032227.4,NM_001353850.2,XM_017029899.1,XM_011531054.1,XM_017029897.1,XM_011531055.2,XM_005262208.5	GRCh38.p13	chrX:110109080-110109129	False		0	84187
40316	SNRPD3_01	SNRPD3	SNRPD3	NM_004175.5,NM_001278656.1,NR_103819.1	GRCh38.p13	chr22:24557725-24557774	False		0	6634
41919	XPO1_01	XPO1	XPO1	XM_011533098.2,XM_011533099.3,XM_005264546.2,XM_011533097.1,NM_003400.4,XM_024453126.1,XM_005264544.2,XM_024453125.1,XM_006712094.3,XM_024453127.1	GRCh38.p13	chr2:61482390-61482439	False		0	7514
38878	SLC35B3_01	SLC35B3	SLC35B3	NR_109913.1,NM_001370476.2,XR_001743451.1,XM_011514650.2,NM_001142541.2,NR_109914.1,NM_001142540.1,XM_011514648.1,XM_017010914.1,XM_017010913.1,NM_001370478.2,NM_001370479.1,XM_017010912.2,XR_002956285.1,NM_015948.4,XR_001743446.1,NR_163441.1,XM_006715103.3,NR_163442.1,XM_017010911.1,XM_017010910.1,NM_001370477.1,XR_001743448.1,XR_001743449.1	GRCh38.p13	chr6:8429937-8429986	False		0	51000
43878	HSPA8_01	HSPA8	HSPA8	XM_011542798.1,NM_006597.6,NM_153201.4	GRCh38.p13	chr11:123057542-123057591	False		0	3312
46584	PRDM5_01	PRDM5	PRDM5	XM_017007669.1,XM_011531570.3,XM_017007668.2,XM_011531566.3,NM_001300823.2,NM_001379104.1,XM_005262708.3,XR_938680.2,XR_938677.3,NM_001379106.1,XR_938678.1,XM_011531563.2,XM_011531567.2,XM_011531564.2,XM_011531565.2,XM_017007670.1,XM_011531568.2,XR_938679.1,XM_011531569.3,NM_018699.4,XM_024453879.1,NM_001300824.2	GRCh38.p13	chr4:120853508-120907490	False		0	11107
12652	NAP1L2_01	NAP1L2	NAP1L2	NM_021963.4	GRCh38.p13	chrX:73214454-73214488	False		0	4674
50778	LCE1D_01	LCE1D	LCE1F,LCE1D,LCE1E,LCE1B,LCE1C,LCE1A	NM_178348.2,NM_178349.2,NM_178351.4,NM_178354.3,NM_178352.3,NM_178353.2	GRCh38.p13	chr1:152797883-152797922,chr1:152805339-152805378,chr1:152827573-152827612,chr1:152812547-152812586,chr1:152787400-152787439	False		0	353137
45775	CYB5R1_01	CYB5R1	CYB5R1	NM_016243.3	GRCh38.p13	chr1:202962073-202962122	False		0	51706
45035	SART3_01	SART3	SART3	XM_024449284.1,NM_014706.4,XM_005269241.5	GRCh38.p13	chr12:108538936-108538985	False		0	9733
46338	MRPS10_01	MRPS10	MRPS10	XM_017010996.1,XM_005249206.3,XM_011514725.3,XM_011514724.3,NM_018141.4	GRCh38.p13	chr6:42208247-42208296	False		0	55173
42350	OAZ1_01	OAZ1	OAZ1	NM_004152.3,NM_001301020.1	GRCh38.p13	chr19:2271524-2271824	False		0	4946
48697	PWWP3A_01	PWWP3A	PWWP3A	NR_168275.1,NM_001369792.1,NM_001382410.1,XM_011528382.2,NM_001382408.1,NM_032853.5,NM_001382409.1,XM_011528383.2,NM_001369790.1,NR_168278.1,NR_168277.1,XM_017027401.2,NM_001369794.1,NM_001369789.1,NR_024247.2,NM_001369793.1,NR_168276.1	GRCh38.p13	chr19:1369629-1370673	False		0	84939
41944	ZKSCAN1_01	ZKSCAN1	ZKSCAN1	NR_144477.2,XR_927529.2,NM_001346581.2,NM_001346580.2,XR_002956485.1,NM_001287055.2,NM_001287054.3,XM_011516559.3,NM_003439.4	GRCh38.p13	chr7:100034912-100034961	False		0	7586
42246	UBA3_01	UBA3	UBA3	NM_198195.2,NM_003968.4,XM_011534210.1,NM_001363861.1	GRCh38.p13	chr3:69063011-69063060	False		0	9039
39473	TECPR2_01	TECPR2	TECPR2	NM_001172631.3,NM_014844.5	GRCh38.p13	chr14:102376724-102376773	False		0	9895
40455	NEMF_01	NEMF	NEMF	XM_011537317.3,XR_943557.3,XM_011537318.3,XM_017021760.2,XM_017021761.1,NM_001301732.2,NM_004713.6,XR_001750595.2	GRCh38.p13	chr14:49829197-49829245	False		0	9147
41123	HNRNPA2B1_01	HNRNPA2B1	HNRNPA2B1	XR_001744672.2,XR_001744673.2,XR_001744665.1,XR_001744664.1,XR_001744668.2,XR_002956425.1,XR_002956424.1,XR_001744674.2,XR_001744675.1,XM_005249729.1,XR_001744669.2,XR_242077.2,XM_017012110.2,XR_001744663.1,XR_242076.1,XR_001744662.1,XM_017012109.2,NM_002137.4,XR_001744667.2,XR_428077.1,XR_001744666.2,XR_001744670.2,XR_001744671.2,NM_031243.3	GRCh38.p13	chr7:26197013-26197359	False		0	3181
41904	VIM_01	VIM	VIM	NM_003380.5,XM_006717500.2	GRCh38.p13	chr10:17230707-17233632	False		0	7431
40757	HSPB2_01	HSPB2	HSPB2	NM_001541.4	GRCh38.p13	chr11:111913795-111913839	False		0	3316
36366	ATP1B1_01	ATP1B1	ATP1B1	NM_001677.4	GRCh38.p13	chr1:169106899-169111391	False		0	481
42673	PRY_01	PRY	PRY2,PRY	NM_001002758.1,NM_004676.2,XM_017030088.2	GRCh38.p13	chrY:22514366-22514415,chrY:22071978-22072027	False		0	442862
39703	CGGBP1_01	CGGBP1	CGGBP1	XM_024453797.1,NM_001195308.1,NM_001008390.2,NM_003663.3	GRCh38.p13	chr3:88055582-88055627	False		0	8545
46950	KIAA1143_01	KIAA1143	KIAA1143	NM_001320334.2,NM_020696.4	GRCh38.p13	chr3:44752618-44752667	False		0	57456
45383	FEM1B_01	FEM1B	FEM1B	NM_015322.5	GRCh38.p13	chr15:68289849-68289898	False		0	10116
44326	RERE_01	RERE	RERE	NM_001042681.2,NM_001042682.2,NM_012102.4	GRCh38.p13	chr1:8353144-8353193	False		0	473
42993	FOXN3_01	FOXN3	FOXN3	NM_005197.4,NM_001085471.2	GRCh38.p13	chr14:89412396-89412445	False		0	1112
44005	TOMM34_01	TOMM34	TOMM34	NM_006809.5,XM_017027600.2,XR_244131.3,XM_005260254.2,XM_011528501.1	GRCh38.p13	chr20:44942653-44942692	False		0	10953
37056	RPS8_01	RPS8	RPS8	NM_001012.2	GRCh38.p13	chr1:44777640-44777689	False		0	6202
45825	DDX47_01	DDX47	DDX47	NM_201224.2,NM_016355.4	GRCh38.p13	chr12:12827348-12829444	False		0	51202
35798	NF1_01	NF1	NF1	NM_001042492.3,NM_000267.3,NM_001128147.3	GRCh38.p13	chr17:31181760-31182529	False		0	4763
5538	NDUFA2_01	NDUFA2	NDUFA2	NR_033697.1,NM_002488.5,NM_001185012.1	GRCh38.p13	chr5:140647577-140647619	False		0	4695
45877	TRMO_01	TRMO	TRMO	NM_001371660.1,NM_001371661.1,XR_929808.3,NM_001371659.1,XM_024447569.1,NM_001330725.2,NM_001371657.1,NM_016481.5,XM_011518776.3,XM_011518777.1,NM_001371658.1	GRCh38.p13	chr9:97910289-97910336	False		0	51531
45140	PITRM1_01	PITRM1	PITRM1	NM_001347728.2,XR_001747000.1,NM_001242307.1,NM_001347729.1,NM_001242309.1,NM_001347726.2,NM_001347727.2,XR_001746999.2,NR_144640.2,NM_001347730.1,NR_144641.2,XR_001747002.2,NM_014889.4,XR_001747003.2,NR_144638.2,NM_001347725.2,XR_001747004.2,NR_144639.2,XR_001747001.2	GRCh38.p13	chr10:3140787-3143412	False		0	10531
38081	AAMP_01	AAMP	AAMP	XM_024452712.1,NM_001087.5,NM_001302545.2	GRCh38.p13	chr2:218264176-218264225	False		0	14
39930	CASP10_01	CASP10	CASP10	NM_001206542.2,XM_011511990.2,XM_005246907.2,XR_923044.2,NM_032976.3,XM_006712796.3,NM_001230.5,XR_923043.2,NM_032977.4,NM_001206524.2,NM_001306083.2,NM_032974.5	GRCh38.p13	chr2:201183248-201183297	False		0	843
42584	MYBPC2_01	MYBPC2	MYBPC2	NM_004533.4	GRCh38.p13	chr19:50440891-50440927	False		0	4606
41054	FTH1_01	FTH1	FTH1P3,FTH1	NM_002032.3,NR_002201.1	GRCh38.p13	chr11:61965373-61965422,chr2:27393111-27393160	False		0	2495
40105	ITCH_01	ITCH	ITCH	XM_005260570.1,XM_017028090.1,XM_017028089.1,XM_024452005.1,NM_031483.7,NM_001324197.2,XR_001754418.1,XM_017028092.2,NM_001257137.3,NM_001257138.3,XM_011529079.1,NM_001324198.2,XM_017028091.1	GRCh38.p13	chr20:34413822-34413871	False		0	83737
50967	NUDT8_01	NUDT8	NUDT8	NM_181843.3,NM_001243750.2,XM_017017474.2	GRCh38.p13	chr11:67628984-67629021	False		0	254552
45296	LARP4B_01	LARP4B	LARP4B	XM_005252435.3,XM_017015993.1,XM_017015992.1,XR_001747070.1,NM_015155.3,XM_017015989.1,XM_017015987.1,XM_017015988.1,XM_017015990.1,XM_011519435.2,NM_001351277.2,XM_017015994.1	GRCh38.p13	chr10:825294-825790	False		0	23185
44148	KAT7_01	KAT7	KAT7	NM_001199157.2,XM_011524235.3,NM_007067.5,NM_001346706.2,NM_001199158.2,NM_001199155.2,NM_001199156.2	GRCh38.p13	chr17:49827966-49828015	False		0	11143
41583	RAB13_01	RAB13	RAB13	XM_017001959.1,NR_073553.2,NM_001272038.1,NM_002870.5	GRCh38.p13	chr1:153983526-153983564	False		0	5872
45416	BRI3_01	BRI3	BRI3	XM_017011935.2,XM_017011931.2,XM_017011936.1,NM_015379.5,XM_017011932.2,XM_017011933.2,NM_001159491.2,XM_017011934.2	GRCh38.p13	chr7:98282399-98282440	False		0	25798
39392	TESC_01	TESC	TESC	NM_017899.4,NM_001168325.1,XM_017019532.1,XM_017019533.1,XM_011538503.1,NR_031766.3	GRCh38.p13	chr12:117049058-117049092	False		0	54997
40650	DLG4_01	DLG4	DLG4	XM_017024289.2,XM_017024288.2,NR_135527.1,NM_001128827.3,NM_001321074.1,NM_001321075.3,XR_934005.2,NM_001365.4,XM_011523702.1,XM_005256491.1,XM_011523699.2,NM_001369566.2,NM_001321076.2,XM_024450629.1,NM_001321077.2	GRCh38.p13	chr17:7196479-7196528	False		0	1742
50773	PILRB_01	PILRB	STAG3L5P-PVRIG2P-PILRB,PILRB	NR_036570.1,NR_036569.1,NM_001371931.1,NM_178238.3	GRCh38.p13	chr7:100367609-100367658	False		0	29990
43092	HSPA1B_01	HSPA1B	HSPA1B	NM_005346.6	GRCh38.p13	chr6:31829846-31829891	False		0	3304
42090	SSNA1_01	SSNA1	SSNA1	NM_003731.3	GRCh38.p13	chr9:137189213-137189247	False		0	8636
46288	AKIRIN2_01	AKIRIN2	AKIRIN2	NM_018064.4	GRCh38.p13	chr6:87675492-87675541	False		0	55122
51848	PRRT2_01	PRRT2	PRRT2	NM_001256443.2,XM_011545715.3,NM_145239.3,XM_017022887.2,XM_017022889.2,XM_017022888.2,NM_001256442.2	GRCh38.p13	chr16:29813715-29813759	False		0	112476
42447	ATP2A1_01	ATP2A1	ATP2A1	NM_173201.4,NM_004320.6,NM_001286075.1	GRCh38.p13	chr16:28880974-28882453	False		0	487
38020	PXN_01	PXN	PXN	XM_017019734.1,NM_001080855.3,XM_017019735.2,XM_024449107.1,XM_006719535.4,NM_001385983.1,XM_017019736.2,XM_017019737.2,XM_006719534.1,XM_024449108.1,NM_002859.4,XM_024449109.1,XM_017019733.2,NM_001385981.1,NM_001385984.1,NM_001385985.1,XM_006719536.3,NM_001385982.1,NM_001243756.2,NM_001385986.1,NM_001385988.1,NM_001385987.1,NM_001385989.1,XM_017019729.2,XM_017019726.2,XM_024449110.1,NM_025157.5,…	GRCh38.p13	chr12:120211676-120211725	False		0	5829
13036	RBBP4_01	RBBP4	RBBP4	NM_001135255.2,NM_005610.3,NM_001135256.1	GRCh38.p13	chr1:32672468-32672517	False		0	5928
51107	RBPMS2_01	RBPMS2	RBPMS2	NR_138363.1,NR_138364.1,NR_138350.2,NM_194272.3	GRCh38.p13	chr15:64749135-64749457	False		0	348093
44014	RAB40B_01	RAB40B	RAB40B	XM_011523528.2,XM_006722271.3,NM_006822.3,XM_024450551.1,XM_024450550.1,XM_017024042.1,XM_005256334.4,XM_017024043.1	GRCh38.p13	chr17:82657119-82657168	False		0	10966
40753	PRMT2_01	PRMT2	PRMT2	NM_001242866.3,NM_206962.4,XM_017028340.2,NM_001535.4,XM_006723998.4,NM_001286676.1,NM_001242865.2,NM_001286678.1,XM_006723999.3,XM_005261111.4,NM_001242864.2,NM_001286677.1,XM_006724000.3,XR_001754841.2,XM_017028339.2	GRCh38.p13	chr21:46644327-46644373	False		0	3275
11423	B4GALT5_01	B4GALT5	B4GALT5	NM_004776.4	GRCh38.p13	chr20:49639751-49639797	False		0	9334
37626	PROSER3_01	PROSER3	PROSER3	XM_011526528.1,XM_011526529.3,XM_011526531.1,XM_011526530.1,XM_011526535.2,XM_024451384.1,NM_001039887.3,NM_001367856.1,XM_011526533.3	GRCh38.p13	chr19:35768720-35768769	False		0	148137
38679	ARFRP1_01	ARFRP1	ARFRP1	NM_001267548.2,NR_051956.3,XR_001754110.1,NR_051957.3,NR_051954.3,NM_003224.6,NM_001267547.3,NR_051958.3,NM_001267546.3,XM_011528483.1,NR_051955.3,XM_011528482.3,NM_001267545.2,XM_017027576.1,NM_001267544.3,NM_001267549.3,NM_001134758.4	GRCh38.p13	chr20:63706707-63707015	False		0	10139
51127	VAPA_01	VAPA	VAPA	XM_024451287.1,XM_011525769.3,NM_003574.6,XM_017026079.1,NM_194434.3	GRCh38.p13	chr18:9950442-9950481	False		0	9218
49390	PPP1R8_01	PPP1R8	PPP1R8	NM_014110.5,NM_002713.4,XM_017001594.2,NM_138558.3	GRCh38.p13	chr1:27850300-27850345	False		0	5511
45632	ERGIC3_01	ERGIC3	ERGIC3	NM_015966.3,NM_198398.2	GRCh38.p13	chr20:35557464-35557508	False		0	51614
43327	ARPC2_01	ARPC2	ARPC2	XM_017003113.1,XM_024452509.1,XM_017003115.2,NM_005731.3,XM_017003114.1,NM_152862.3	GRCh38.p13	chr2:218249920-218253938	False		0	10109
42008	CUL1_01	CUL1	CUL1	NM_001370664.1,NM_001370661.1,NM_001370660.1,NM_003592.3,NM_001370663.1,NM_001370662.1	GRCh38.p13	chr7:148783887-148784016	False		0	8454
13359	SSR2_01	SSR2	SSR2	NM_003145.4	GRCh38.p13	chr1:156020104-156020138	False		0	6746
45699	IER3IP1_01	IER3IP1	IER3IP1	NM_016097.5	GRCh38.p13	chr18:47156228-47157480	False		0	51124
42994	CHKB_01	CHKB	CHKB	NM_005198.5	GRCh38.p13	chr22:50578965-50579014	False		0	1120
48609	MYO18B_01	MYO18B	MYO18B	XM_017029016.1,XM_011530464.2,NM_032608.7,XM_017029017.1,XM_017029012.1,XM_011530460.2,XM_011530465.2,XM_017029013.1,NM_001318245.2,XM_011530458.2,XM_011530466.2,XM_017029014.1,XM_017029015.1,XM_011530461.2,XM_011530459.2	GRCh38.p13	chr22:25891366-25891411	False		0	84700
41837	TNNC2_01	TNNC2	TNNC2	XM_011529031.2,NM_003279.3	GRCh38.p13	chr20:45824014-45824053	False		0	7125
45256	DDN_01	DDN	DDN	NM_015086.2,XM_011538055.3	GRCh38.p13	chr12:48995969-48996013	False		0	23109
43802	ATP5MG_01	ATP5MG	ATP5MG	NR_033759.1,NM_006476.5	GRCh38.p13	chr11:118401631-118401668	False		0	10632
42600	NOTCH4_01	NOTCH4	NOTCH4	NR_134949.2,NM_004557.4,NR_134950.2	GRCh38.p13	chr6:32195118-32195167	False		0	4855
40715	XRCC6_01	XRCC6	XRCC6	NM_001288977.2,NM_001288978.1,NM_001469.5,NM_001288976.2	GRCh38.p13	chr22:41637619-41637668	False		0	2547
36300	RPL24_01	RPL24	RPL24,MAMDC2	XM_011518475.3,NM_000986.4	GRCh38.p13	chr3:101685860-101685909,chr9:70217295-70217344	False		0	6152
44684	SACM1L_01	SACM1L	SACM1L	NM_001319073.2,XM_011533500.2,NM_001319072.2,NM_001319071.2,NM_014016.5,XR_940392.3	GRCh38.p13	chr3:45709646-45713184	False		0	22908
45835	WWOX_01	WWOX	WWOX	NM_001291997.2,NM_016373.4,NR_120436.2,NM_130791.4	GRCh38.p13	chr16:78109781-78109830	False		0	51741
36866	OPTN_01	OPTN	OPTN	NM_001008213.1,NM_001008211.1,NM_001008212.2,NM_021980.4	GRCh38.p13	chr10:13110280-13110329	False		0	10133
46410	TTC17_01	TTC17	TTC17	XM_006718263.1,XR_001747926.1,NM_001376526.1,NR_164824.1,NM_001376527.1,NM_001307943.2,XM_011520218.2,NM_018259.6,XM_017018010.1,NM_001376525.1,NM_001376528.1,NR_164823.1	GRCh38.p13	chr11:43405525-43405574	False		0	55761
43621	PCP4_01	PCP4	PCP4	NM_006198.3	GRCh38.p13	chr21:39929047-39929096	False		0	5121
12694	NKX1-1_01	NKX1-1	NKX1-1	NM_001290079.1	GRCh38.p13	chr4:1406302-1406336	False		0	54729
37868	KTN1_01	KTN1	KTN1	XR_001750312.2,XR_943439.2,XM_017021278.1,NM_001079521.2,XR_001750310.2,XR_001750311.2,NM_001079522.2,NR_073129.2,XM_011536753.2,NR_073128.1,XM_024449579.1,XM_011536751.3,XM_017021280.1,NM_004986.4,XM_017021283.1,XM_017021282.2,XM_017021286.2,XM_017021281.1,XM_017021285.2,XM_017021284.2,NM_001271014.2,XM_006720140.4,XR_943438.2,XM_017021279.2,XM_006720141.3,XM_006720139.3,XM_011536752.2,XM_006720…	GRCh38.p13	chr14:55634556-55634605	False		0	3895
13166	SCG3_01	SCG3	SCG3	NM_013243.4,NM_001165257.1	GRCh38.p13	chr15:51689231-51689265	False		0	29106
51348	COPE_01	COPE	COPE	NM_001330469.2,NM_199442.2,XM_011527656.2,NM_199444.2,NM_007263.4	GRCh38.p13	chr19:18899697-18899877	False		0	11316
50542	NEGR1_01	NEGR1	NEGR1	NM_173808.3,XM_011541201.3,XM_017000961.2,XM_011541200.3	GRCh38.p13	chr1:71698075-71698124	False		0	257194
43702	NPEPPS_01	NPEPPS	NPEPPS	XM_024451038.1,NM_006310.4,NM_001330257.2,XM_017025373.1,XM_017025372.2,XM_024451039.1	GRCh38.p13	chr17:47622368-47622417	False		0	9520
43728	ZNHIT1_01	ZNHIT1	ZNHIT1	NM_006349.3,XM_011515739.2	GRCh38.p13	chr7:101224056-101224101	False		0	10467
41894	USF2_01	USF2	USF2	NM_003367.4,XM_017027199.1,NM_207291.3,XM_005259197.4,XM_024451684.1,XM_024451685.1,NM_001321150.2	GRCh38.p13	chr19:35278762-35278952	False		0	7392
36183	GRIA1_01	GRIA1	GRIA1	NM_000827.4,NM_001258023.1,NM_001258020.1,NM_001364167.1,NM_001258021.1,NM_001258019.1,NM_001364166.1,NM_001114183.1,NR_157093.1,NR_047578.1,NM_001258022.1,XM_017009392.1,NM_001364165.1	GRCh38.p13	chr5:153811030-153811079	False		0	2890
12936	PPM1G_01	PPM1G	PPM1G	NM_177983.3	GRCh38.p13	chr2:27383529-27383563	False		0	5496
42047	CBX4_01	CBX4	CBX4	NM_003655.3,XM_011525399.2	GRCh38.p13	chr17:79834809-79834854	False		0	8535
42578	LRP2_01	LRP2	LRP2	XM_011511184.2,XM_011511183.3,NM_004525.3	GRCh38.p13	chr2:169152868-169152917	False		0	4036
50110	CPNE2_01	CPNE2	CPNE2	XR_001751870.1,NM_152727.6	GRCh38.p13	chr16:57121737-57123439	False		0	221184
43132	SRC_01	SRC	SRC	XM_017028026.1,NM_005417.4,XM_017028027.2,NM_198291.3,XM_011529013.2,XM_017028024.1,XM_017028025.1	GRCh38.p13	chr20:37400219-37400266	False		0	6714
42618	RABGGTB_01	RABGGTB	RABGGTB	NM_004582.4,NR_073562.1	GRCh38.p13	chr1:75792286-75794107	False		0	5876
50769	ATP5IF1_01	ATP5IF1	ATP5IF1	NM_178190.3,NM_016311.5,NM_178191.2	GRCh38.p13	chr1:28237891-28237940	False		0	93974
40359	PPP4R3A_01	PPP4R3A	PPP4R3A	NR_169192.1,NR_169193.1,NM_001284281.1,NR_158976.1,XR_002957561.1,NR_169191.1,NM_001366432.2,XR_002957560.1,NM_001284280.1,XM_005267842.2	GRCh38.p13	chr14:91475909-91475958	False		0	55671
11416	ATP6V1G1_01	ATP6V1G1	ATP6V1G1	NM_004888.4	GRCh38.p13	chr9:114597617-114597651	False		0	9550
46166	KANSL2_01	KANSL2	KANSL2	NM_017822.4	GRCh38.p13	chr12:48655023-48660377	False		0	54934
36291	RPL5_01	RPL5	RPL5	NM_000969.5,NR_146333.1	GRCh38.p13	chr1:92837491-92837540	False		0	6125
51811	HMCN2_01	HMCN2	HMCN2	XM_017014585.1,XM_011518467.2,XM_011518468.2,XM_011518470.2,XM_011518469.2,XM_017014586.1,NM_001291815.2,XM_011518465.2,XM_011518466.2	GRCh38.p13	chr9:130374643-130374677	False		0	256158
45075	AGAP2_01	AGAP2	AGAP2	XM_005268626.2,NM_001122772.2,XM_017018772.2,NM_014770.4,XM_005268625.3	GRCh38.p13	chr12:57725622-57725657	False		0	116986
41788	TCEA3_01	TCEA3	TCEA3	XM_017002201.1,XM_011542053.3,XM_017002204.2,XM_017002202.2,XM_006710864.2,XM_017002203.1,XM_024449399.1,NM_003196.3,XM_017002200.2	GRCh38.p13	chr1:23397564-23397803	False		0	6920
48445	TRAF7_01	TRAF7	TRAF7	XM_011522700.1,NM_032271.3,XM_005255627.5,XR_001752001.2	GRCh38.p13	chr16:2173525-2173807	False		0	84231
35602	ZNF28_01	ZNF28	ZNF468,ZNF28	NR_102299.2,XM_017027444.1,NR_102301.2,XM_024451686.1,NM_001277120.2,NM_001369761.1,NM_001369764.1,NM_001008801.2,NM_001369765.1,NM_001369768.1,XM_017027443.1,NM_001369762.1,NR_102300.2,NM_001369763.1,NM_001369766.1,NM_006969.5,NM_001369767.1,NR_163139.1	GRCh38.p13	chr19:52818023-52821611,chr19:52854337-52857597	False		0	90333
38091	CCDC102B_01	CCDC102B	CCDC102B	NM_024781.3,XM_017025975.1,XM_017025974.1,NM_001093729.2,XM_011526175.2,XM_011526174.2,XM_017025977.1,XM_017025979.1,XM_017025976.1,XM_017025980.1,XM_017025978.1,XR_935251.2,XM_017025973.1	GRCh38.p13	chr18:68846351-68846400	False		0	79839
49282	POFUT2_01	POFUT2	POFUT2	NM_133635.6,XM_011529510.2,XM_011529507.3,XR_002958590.1,XM_017028309.1,NM_015227.6,NR_004858.3,XM_017028306.2,XM_011529504.3,XM_006723981.4,XM_024452058.1	GRCh38.p13	chr21:45265132-45265181	False		0	23275
46723	PRMT8_01	PRMT8	PRMT8	NM_001256536.1,XM_017019645.1,XM_017019644.1,NM_019854.5,XR_001748813.2,XM_024449059.1	GRCh38.p13	chr12:3593581-3593630	False		0	56341
46528	TEX2_01	TEX2	TEX2	NM_001288733.2,XM_017024847.2,NM_001288732.2,XM_011525000.2,XM_011524999.1,XM_011524998.1,NM_018469.5,XM_017024846.2	GRCh38.p13	chr17:64213064-64213113	False		0	55852
47112	NCOA5_01	NCOA5	NCOA5	NM_001348148.2,NM_020967.3,NM_001348151.2,NM_001348149.2,NM_001348150.2	GRCh38.p13	chr20:46061308-46061357	False		0	57727
35916	PAFAH1B1_01	PAFAH1B1	PAFAH1B1	XM_017024701.1,NM_000430.4,XM_011523901.2,XM_017024702.2,XM_011523903.2,XM_011523902.3	GRCh38.p13	chr17:2684113-2684162	False		0	5048
42662	RAB11A_01	RAB11A	RAB11A	NM_004663.5,NM_001206836.2	GRCh38.p13	chr15:65887822-65887871	False		0	8766
39367	RAB35_01	RAB35	RAB35	NM_001167606.2,XM_024448801.1,XM_011537779.2,NM_006861.7	GRCh38.p13	chr12:120099086-120099135	False		0	11021
49630	FREM1_01	FREM1	FREM1	XM_017014320.2,NM_001370063.1,NM_144966.7,XM_017014316.2,XM_017014328.2,XM_017014329.2,XM_017014319.2,XM_017014330.2,NR_163241.1,NM_001370060.1,NR_163240.1,XM_017014327.2,XM_017014325.2,XM_017014317.1,NM_001379081.2,XM_017014324.2,XR_001746197.2,NM_001370065.1,XM_017014321.2,XR_001746196.2,XM_017014326.1,XR_001746195.2,NR_163239.2,XM_017014322.1,XR_001746194.2,XM_017014323.1,NR_163238.2	GRCh38.p13	chr9:14848750-14851309	False		0	158326
48150	SYNC_01	SYNC	SYNC	XM_024450010.1,XM_024450011.1,XM_024450014.1,XM_024450012.1,NM_030786.3,NM_001161708.2,XM_024450013.1	GRCh38.p13	chr1:32695923-32695972	False		0	81493
34992	HNRNPU_01	HNRNPU	HNRNPU	NM_004501.3,NM_031844.3	GRCh38.p13	chr1:244855927-244855961	False		0	3192
38615	CLDN5_01	CLDN5	CLDN5	NM_001363067.2,NM_001130861.1,NM_003277.4,NM_001363066.2	GRCh38.p13	chr22:19523365-19523404	False		0	7122
48368	FAM234A_01	FAM234A	FAM234A	XM_017023762.1,NR_104317.1,XM_011522691.1,XM_005255622.1,NM_032039.4,XM_017023763.2,XM_017023764.1,XM_017023760.2,XM_005255623.3,XM_011522692.1,XM_017023761.1,XM_006720957.1,XM_017023765.2,NM_001284497.2	GRCh38.p13	chr16:259498-259547	False		0	83986
50688	ZNF800_01	ZNF800	ZNF800	XM_006715869.4,XM_006715867.4,XM_006715868.4,XM_005250181.4,XM_011515859.3,NM_176814.5	GRCh38.p13	chr7:127374360-127374409	False		0	168850
45162	CHSY1_01	CHSY1	CHSY1	NM_014918.5,XM_024449873.1,XM_011521364.2,XM_006720435.3,XM_017022011.1	GRCh38.p13	chr15:101178008-101178057	False		0	22856
39753	BMP1_01	BMP1	BMP1	NR_033403.2,NR_033404.2,NM_001199.4,NM_006129.5	GRCh38.p13	chr8:22194474-22194516	False		0	649
35912	LAMA2_01	LAMA2	LAMA2	XM_011535820.2,NM_000426.4,NM_001079823.2,XM_017010851.2,XM_017010852.1,XM_005266982.3,XM_005266981.3,XM_017010853.1	GRCh38.p13	chr6:129315827-129315876	False		0	3908
46640	FBXO42_01	FBXO42	FBXO42	XM_017001503.1,XM_006710698.3,XM_017001502.1,XR_001737235.1,NM_018994.3	GRCh38.p13	chr1:16255729-16255778	False		0	54455
36879	C4orf46_01	C4orf46	C4orf46	NR_077235.2,NM_001008393.4,NR_077234.2	GRCh38.p13	chr4:158667600-158667649	False		0	201725
46748	LGALS14_01	LGALS14	LGALS14	NM_020129.3,NM_203471.2	GRCh38.p13	chr19:39707213-39707262	False		0	56891
34414	ECH1_01	ECH1	ECH1	XM_017026448.1,XM_024451408.1,XM_024451409.1,NM_001398.3	GRCh38.p13	chr19:38831114-38831151	False		0	1891
49138	PRRC2A_01	PRRC2A	PRRC2A	NM_004638.4,XM_017011274.1,NM_080686.3	GRCh38.p13	chr6:31635740-31636006	False		0	7916
38490	ANK2_01	ANK2	ANK2	NM_001127493.2,NM_001354282.1,NM_001354243.1,NM_001354267.1,NM_001354268.1,XM_017008071.2,NM_001354266.1,XM_024454018.1,NM_001354228.1,NM_001354258.1,XM_024454019.1,XM_017008072.2,NM_001354269.1,NM_001354265.1,XM_024454021.1,NM_001354264.1,NM_001354261.1,XM_024454020.1,NM_001354230.1,NM_001354260.1,XM_024454016.1,NM_001354231.1,NM_001354244.1,XM_017008075.2,NM_001354235.1,NM_001354242.1,XM_017008…	GRCh38.p13	chr4:113382184-113382233	False		0	287
47877	VASH2_01	VASH2	VASH2	NM_024749.5,NM_001136474.3,NM_001301056.2,NM_001136475.3	GRCh38.p13	chr1:212988569-212988618	False		0	79805
44355	EML2_01	EML2	EML2	XR_001753650.1,XM_017026550.2,NM_001352054.2,NM_001352051.2,NM_001352052.1,NM_001352053.2,XM_024451446.1,XM_011526700.2,NM_012155.4,XM_011526701.2,XM_011526694.2,XM_024451445.1,XM_011526695.2,XR_001753642.1,NR_147899.2,NR_147903.2,XR_001753652.2,NR_147902.2,XR_001753645.1,XR_001753644.1,NR_147901.2,NR_147900.2,NM_001193268.3,NM_001193269.2,XR_001753648.2	GRCh38.p13	chr19:45609549-45609598	False		0	24139
49371	MALSU1_01	MALSU1	MALSU1	NM_138446.2,XM_017011731.1	GRCh38.p13	chr7:23299601-23300880	False		0	115416
48735	DTNA_01	DTNA	DTNA	XM_017025586.2,NM_001198942.1,NM_032981.5,XM_017025587.2,XM_017025588.2,XM_017025581.2,XM_017025589.2,XM_017025601.2,XM_011525853.3,NM_001128175.2,NM_001198943.1,XR_001753162.1,XR_001753153.1,NM_001198944.1,XR_001753152.1,XR_001753157.1,NM_032975.3,XR_001753160.1,NM_001198940.2,XR_001753161.1,XM_017025590.2,NM_001198941.2,XR_001753155.1,NM_001198939.2,XM_017025597.2,XR_001753154.1,XM_017025584.2,…	GRCh38.p13	chr18:34827598-34827634	False		0	1837
38811	ZNF841_01	ZNF841	ZNF841	NM_001369826.1,NM_001321349.1,XM_017026653.1,NM_001352298.1,XR_002958303.1,XR_002958302.1,NM_001352299.1,NM_001369825.1,NM_001369828.1,XM_024451464.1,XR_002958301.1,XM_024451465.1,NM_001369830.1,NM_001136499.1,NM_001369827.1	GRCh38.p13	chr19:52064494-52064543	False		0	284371
37898	LDB3_01	LDB3	LDB3	NM_001368067.1,NM_001080115.2,NM_001368063.1,NM_001080116.1,NM_001080114.2,NM_007078.3,NM_001368068.1,NM_001368064.1,NM_001368065.1,NM_001171611.2,NM_001171610.2,NM_001368066.1	GRCh38.p13	chr10:86679498-86680107	False		0	11155
51038	SRPK2_01	SRPK2	SRPK2	XM_024446893.1,NM_001350744.1,NM_001350745.1,XM_011516536.3,XM_024446895.1,XM_006716098.3,XM_024446894.1,NM_001350746.1,XR_001744861.2,NM_001350739.1,XR_001744860.2,NM_001350738.1,XR_001744863.2,XR_001744862.2,XM_011516538.3,NM_182692.3,NM_182691.2,NM_001350740.1,NM_001350741.1,NM_001350742.1,NM_001350743.1,XR_001744859.2,NM_001278273.1,XM_017012561.2	GRCh38.p13	chr7:105169193-105169242	False		0	6733
41354	NDUFB5_01	NDUFB5	NDUFB5	NM_002492.4,NM_001199958.1,NM_001199957.2	GRCh38.p13	chr3:179623994-179624043	False		0	4711
49289	SMTN_01	SMTN	SMTN	XM_011530336.2,XM_011530341.1,XM_011530337.2,XM_011530338.2,NR_168474.1,XM_011530339.2,XM_017028914.1,NR_168472.1,NM_134270.3,NR_168473.1,NM_006932.5,NM_001382645.1,XM_017028913.1,NM_134269.3,NM_001382642.1,NM_001382643.1,XM_006724302.1,NM_001382640.1,NM_001382641.1,NM_001207018.1,NM_001382639.1,XM_006724298.1,NM_001382638.1,NR_168475.1,NM_001382648.1,XR_002958712.1,XM_011530333.3,NM_001207017.1,…	GRCh38.p13	chr22:31090984-31091023	False		0	6525
12023	GALNT10_01	GALNT10	GALNT10	NM_198321.4	GRCh38.p13	chr5:154416855-154416893	False		0	55568
48426	ANKRD17_01	ANKRD17	ANKRD17	XM_005265671.4,XM_017008013.1,NM_015574.2,XM_017008012.1,XM_017008014.2,NM_198889.3,XM_017008015.1,NM_032217.5,XM_005265673.4,XM_017008011.1,XM_017008016.2,XM_005265672.4,XM_017008017.1,NM_001286771.3	GRCh38.p13	chr4:73125032-73125223	False		0	26057
43049	GPM6A_01	GPM6A	GPM6A	NM_201592.2,NM_005277.4,NM_001261447.1,NM_001261448.1,XM_011531877.1,NM_201591.2,XM_006714183.1,NR_048571.1	GRCh38.p13	chr4:175640134-175640183	False		0	2823
43285	TFCP2_01	TFCP2	TFCP2	NM_001173452.2,NM_005653.5,NM_001173453.2	GRCh38.p13	chr12:51095139-51095188	False		0	7024
43916	PPP1R17_01	PPP1R17	PPP1R17	NM_001145123.2,XR_926912.3,NM_006658.5,XM_011515094.2	GRCh38.p13	chr7:31707608-31707657	False		0	10842
43086	HCFC1_01	HCFC1	HCFC1	XM_017029471.2,XM_006724816.3,XM_011531148.3,NM_005334.3,XM_006724815.3,XM_017029472.1,XM_011531147.3	GRCh38.p13	chrX:153951390-153951439	False		0	3054
38143	GTF2H2C_01	GTF2H2C	GTF2H2B,GTF2H2C,GTF2H2C_2,GTF2H2	NM_001364571.1,XM_017009804.1,NM_001375998.1,NM_001375999.1,XM_017009404.1,NR_033417.1,NM_001098728.3,NR_164752.1,XM_011543615.1,NM_001376000.2,XM_024446037.1,NM_001515.3,XM_017009403.2,NM_001364568.1,NR_164750.1,NM_001364569.1,NM_001376003.1,NM_001376002.1,NM_001364567.1,NM_001354437.1,NM_001376001.1,NM_001364572.1,XM_017009406.2,NM_001042490.4,NR_164751.1,NM_001354439.1,NM_001354438.1,NR_164749…	GRCh38.p13	chr5:71049104-71049153,chr5:70433875-70433924,chr5:69578717-69578766	False		0	2966
41415	PCDH1_01	PCDH1	PCDH1	XM_005268455.3,NM_001278613.2,XM_017009518.1,XM_005268452.3,NM_032420.5,NM_001278615.1,XM_005268454.5,XM_017009517.2,NM_002587.5	GRCh38.p13	chr5:141865353-141865399	False		0	5097
40662	DYNC1H1_01	DYNC1H1	DYNC1H1	NM_001376.5	GRCh38.p13	chr14:102010391-102010438	False		0	1778
51056	GDPD4_01	GDPD4	GDPD4	XM_011544834.1,NM_182833.3	GRCh38.p13	chr11:77243802-77245283	False		0	220032
39505	LDHB_01	LDHB	LDHB	NM_001174097.2,NM_002300.8,XM_006719074.2,NM_001315537.1	GRCh38.p13	chr12:21644003-21644052	False		0	3945
42277	B2M_01	B2M	B2M	XM_005254549.3,XR_002957658.1,NM_004048.4	GRCh38.p13	chr15:44715581-44715630	False		0	567
49838	TNFRSF18_01	TNFRSF18	TNFRSF18	NM_148902.2,XM_017002722.2,NM_148901.2,NM_004195.3	GRCh38.p13	chr1:1205466-1206395	False		0	8784
43341	TOB1_01	TOB1	TOB1	NM_005749.4,NM_001243877.1,NM_001243885.2	GRCh38.p13	chr17:50863352-50863401	False		0	10140
41992	BCAR3_01	BCAR3	BCAR3	NM_001308251.1,XM_017002480.1,NM_003567.4,NM_001261408.2,NM_001261409.1,NM_001261410.2	GRCh38.p13	chr1:93567376-93567425	False		0	8412
40742	GTF3C2_01	GTF3C2	GTF3C2	NM_001521.3,NM_001318909.1,NM_001035521.2,XM_005264272.5	GRCh38.p13	chr2:27326119-27326168	False		0	2976
42102	EIF3A_01	EIF3A	EIF3A	NM_003750.4	GRCh38.p13	chr10:119049955-119050539	False		0	8661
41440	PFDN1_01	PFDN1	PFDN1	NM_002622.5	GRCh38.p13	chr5:140245492-140245541	False		0	5201
50357	CAMK2A_01	CAMK2A	CAMK2A	NM_171825.2,NM_001363989.1,NM_001363990.1,NM_001369025.2,NM_015981.4	GRCh38.p13	chr5:150220130-150220164	False		0	815
47186	XRCC5_01	XRCC5	XRCC5	NM_021141.4	GRCh38.p13	chr2:216125926-216125975	False		0	7520
37886	BCS1L_01	BCS1L	BCS1L	NM_001374085.1,NR_163955.1,NM_001371456.1,NM_001371444.1,NM_001371449.1,NM_001374086.1,NM_001320717.2,NM_001371451.1,NM_001371450.1,NM_001371448.1,NM_001079866.2,NM_001371443.1,NM_001257342.2,NM_004328.5,NM_001257343.2,NM_001371453.1,NM_001371452.1,NM_001257344.2,NM_001318836.2,NM_001371446.1,NM_001371447.1,NM_001371455.1,NM_001371454.1	GRCh38.p13	chr2:218663258-218663306	False		0	617
41515	MAPK6_01	MAPK6	MAPK6	XM_005254538.2,XM_005254537.3,XM_011521782.1,NM_002748.4	GRCh38.p13	chr15:52064844-52064893	False		0	5597
44696	MRPS18B_01	MRPS18B	MRPS18B	XM_024446408.1,NM_014046.4	GRCh38.p13	chr6:30626122-30626171	False		0	28973
45180	FOXJ3_01	FOXJ3	FOXJ3	XM_017000694.1,NM_001198850.2,XM_024454163.1,NM_001198852.1,NM_014947.5,XM_006710459.3,XM_017000693.2,XM_006710458.4,XM_005270632.4,XM_011541026.2,NM_001198851.2	GRCh38.p13	chr1:42179450-42179499	False		0	22887
48945	ZIM3_01	ZIM3	ZIM3	NM_052882.1	GRCh38.p13	chr19:57144989-57145038	False		0	114026
37721	ZC2HC1C_01	ZC2HC1C	ZC2HC1C	XM_005268063.4,XM_005268062.3,NM_001330191.2,XM_011537155.2,NM_001042430.3,XM_024449711.1,XM_017021645.1,XM_024449710.1,XM_017021644.1,XM_011537157.3,NM_024643.4,XM_011537156.2,XM_017021643.2	GRCh38.p13	chr14:75071126-75071174	False		0	79696
42703	ARHGEF2_01	ARHGEF2	ARHGEF2	XM_017002798.2,NM_004723.3,NM_001350112.1,XM_024450815.1,NM_001350111.1,NM_001350110.1,XM_005245587.3,XM_006711624.4,XM_006711626.3,XM_005245589.5,XM_006711622.4,XM_006711623.4,XM_011510143.3,XM_005245588.3,XM_005245591.4,XM_005245590.4,XM_006711625.4,NM_001162384.1,XM_017002797.2,XM_017002794.2,XM_011510136.3,NM_001162383.2,XM_011510137.3,XM_017002795.2,XM_024450823.1,XM_011510139.3,XM_005245594…	GRCh38.p13	chr1:155947311-155947360	False		0	9181
41937	ZNF76_01	ZNF76	ZNF76	NM_003427.5,XM_011514855.2,XM_011514846.2,XM_011514847.3,NM_001292032.2,XR_001743623.2,XM_017011257.1,XR_001743624.2,XR_001743625.1,XR_001743629.1,XM_011514849.2,XM_017011255.1,XM_017011251.2,XM_017011254.1,XR_002956304.1,XM_017011250.2,XM_017011253.2,XM_017011252.2,XM_017011248.2,XM_011514850.3,XR_001743622.2,XM_017011249.2,XR_001743619.2,XR_001743628.1,XM_011514854.2,XR_001743620.2,XR_001743621…	GRCh38.p13	chr6:35286172-35286324	False		0	7629
34535	CCDC51_01	CCDC51	CCDC51	NM_001256964.2,NM_001256967.3,XM_011534113.2,NM_001256966.3,NM_024661.5,NM_001256969.3,NM_001256968.3,NM_001256965.3	GRCh38.p13	chr3:48434890-48434924	False		0	79714
38591	SMARCC2_01	SMARCC2	SMARCC2	NM_001130420.3,NM_003075.5,XR_002957374.1,XM_017019886.1,XM_005269103.2,XM_005269102.2,XM_017019887.2,NM_001330288.2,XM_011538693.3,NM_139067.4,XM_005269104.1,XM_017019884.1,XM_017019885.1,XR_002957373.1	GRCh38.p13	chr12:56186233-56187228	False		0	6601
47012	NLGN2_01	NLGN2	NLGN2	NM_020795.4,XM_005256744.4,XM_017024897.1	GRCh38.p13	chr17:7418029-7418078	False		0	57555
47593	INTS3_01	INTS3	INTS3	NM_023015.5,NM_001324475.2	GRCh38.p13	chr1:153754719-153757600	False		0	65123
38012	DGKG_01	DGKG	DGKG	NM_001080745.2,NM_001080744.2,NM_001346.3	GRCh38.p13	chr3:186148596-186148645	False		0	1608
38689	RTL1_01	RTL1	RTL1	NM_001134888.3	GRCh38.p13	chr14:100884028-100884077	False		0	388015
13291	SMIM40_01	SMIM40	SMIM40	NM_001369203.1	GRCh38.p13	chr6:33329228-33329262	False		0	113523636
41892	UQCRC1_01	UQCRC1	UQCRC1	XR_002959579.1,NM_003365.3	GRCh38.p13	chr3:48605828-48609172	False		0	7384
13008	QARS1_01	QARS1	QARS1	NR_073590.2,XM_017006965.2,NM_001272073.2,NM_005051.3	GRCh38.p13	chr3:49099817-49099851	False		0	5859
45297	RCOR1_01	RCOR1	RCOR1	XR_943406.3,NM_015156.4	GRCh38.p13	chr14:102726546-102726595	False		0	23186
37241	SORBS3_01	SORBS3	SORBS3	XM_017012946.1,NM_001018003.3,XM_006716266.1,XM_017012944.1,XM_017012945.1,XM_005273371.1,NM_005775.5	GRCh38.p13	chr8:22566467-22566678	False		0	10174
45603	SRRT_01	SRRT	SRRT	XM_024446794.1,XM_005250405.2,NM_001128854.2,NM_015908.6,XM_005250408.2,XM_005250406.2,XM_017012290.1,NM_001128853.2,XM_017012291.1,XM_005250407.2,NM_001128852.2,XM_024446793.1	GRCh38.p13	chr7:100882162-100882206	False		0	51593
40882	CAV1_01	CAV1	CAV1	NM_001172895.1,NM_001172897.2,NM_001753.5,NM_001172896.2	GRCh38.p13	chr7:116526651-116558956	False		0	857
46368	ATAD3A_01	ATAD3A	ATAD3B,ATAD3A	XM_011542244.1,NM_001170535.3,XR_002957738.1,XM_024448098.1,XR_001737468.1,XR_001737470.1,XM_005244806.3,XR_946776.2,NM_018188.5,XR_001737469.1,NM_031921.6,NM_001170536.2,XR_001737282.1,XR_241045.2,NM_001317238.2,XR_002956997.1,XM_011542241.3	GRCh38.p13	chr1:1479102-1480909,chr1:1517769-1518963	False		0	83858
39509	GOLGA7_01	GOLGA7	GOLGA7	NM_001362979.1,NM_016099.2,NR_156425.1,NM_001362980.1,NM_001002296.2,NM_001174124.1,NR_156426.1,NR_156427.1	GRCh38.p13	chr8:41509627-41509676	False		0	51125
49578	DNHD1_01	DNHD1	DNHD1	NM_173589.4,NM_144666.3	GRCh38.p13	chr11:6498272-6498321	False		0	144132
36423	ATP5MC2_01	ATP5MC2	ATP5MC2	XM_017019460.1,NM_001369754.1,XM_017019461.1,NM_001002031.4,NM_001369757.1,NR_163135.1,NM_001369756.1,NM_001369753.1,NM_001330269.1,NR_163136.1,NM_005176.7,NR_163137.1,NM_001369758.1,NM_001369755.1	GRCh38.p13	chr12:53665333-53665382	False		0	517
46272	KDM4D_01	KDM4D	KDM4D	NM_018039.3	GRCh38.p13	chr11:94974041-94975675	False		0	55693
36891	SEPTIN2_01	SEPTIN2	SEPTIN2	NM_001349289.2,NM_001349288.1,XM_017004205.2,NM_001008491.2,NM_001349302.1,NM_001349291.1,NM_001349306.1,NM_001008492.2,NM_001349307.1,NM_001349308.1,NM_001349315.1,NM_004404.5,NM_001349304.1,NM_001349305.1,NM_001321034.1,NM_001321030.2,NM_001321035.1,NM_001349309.1,NM_001321031.1,XM_024452921.1,NM_001349287.1,NM_001321032.2,NM_001321033.2,XM_024452925.1,XM_017004212.2,NM_001349290.1,XM_024452923…	GRCh38.p13	chr2:241343865-241346182	False		0	4735
40168	ITPA_01	ITPA	ITPA	NM_001324238.2,NM_001267623.2,NM_001324240.2,NM_033453.4,XM_006723564.3,XM_011529234.2,NM_001324237.2,NM_001351739.2,NR_052000.2,XM_024451880.1,XM_006723565.3,NM_001324236.2,NR_052002.2,NM_181493.4	GRCh38.p13	chr20:3218535-3218576	False		0	3704
42461	CALD1_01	CALD1	CALD1	XR_927542.3,NM_004342.7,XM_024446943.1,NM_033157.4,NM_033138.4,XM_024446942.1,XR_001744877.2,XR_002956488.1,XR_001744879.2,NM_033139.3,XR_927537.3,XR_002956489.1,XR_927535.2,XM_017012650.2,NM_033140.4,XR_001744880.2,XM_017012654.2,XR_001744881.2,XR_002956490.1,XR_927541.2,XM_017012652.1	GRCh38.p13	chr7:134970175-134970224	False		0	800
47683	TMUB2_01	TMUB2	TMUB2	XM_011525200.3,NM_001353191.2,XM_011525201.2,NM_001353178.2,NM_001353187.2,NR_148390.2,XM_011525211.3,NM_177441.4,NM_001353173.2,NR_148388.2,XM_024450933.1,XM_017025047.1,XM_024450929.1,NM_001353180.2,XM_024450932.1,NM_001353176.2,NM_001353183.2,NM_001353177.2,NM_001330235.2,XM_024450931.1,NM_001353182.2,XM_024450930.1,NM_001353186.2,NM_001353181.2,NM_001353185.2,NM_001076674.3,NM_001353184.2,XM_…	GRCh38.p13	chr17:44191295-44191344	False		0	79089
35380	SPRY4_01	SPRY4	SPRY4	NM_001127496.3,NM_030964.4,NM_001293290.2,XM_017009910.2,NM_001293289.2,XM_011537685.3	GRCh38.p13	chr5:142314763-142314797	False		0	81848
38312	SMTNL1_01	SMTNL1	SMTNL1	NM_001105565.3			False		0	219537
35141	FAHD2B_01	FAHD2B	FAHD2B,FAHD2A	XM_011510745.2,XM_011511282.2,XM_017004238.1,XM_024452939.1,XM_017004250.1,XM_011511285.2,XM_011511284.2,XM_011510748.2,XM_024452942.1,XM_011511287.2,XM_017004245.1,NM_016044.3,XM_011511286.2,XM_011511289.2,XM_024452940.1,XM_011511288.2,XM_024452941.1,NM_199336.3,XM_017004242.1,XR_001738649.1,XM_017004243.1,XM_017003472.2,XM_017004240.1,XM_017004241.1,XM_017003470.1,XM_011510746.2,XM_017003471.1,…	GRCh38.p13	chr2:97090182-97090216,chr2:95407050-95407084	False		0	151313
44672	DDAH2_01	DDAH2	DDAH2	NM_013974.3,XM_011514448.2,NM_001303008.2,NM_001303007.2	GRCh38.p13	chr6:31728279-31728475	False		0	23564
37339	RPS25_01	RPS25	RPS25	NM_001028.3	GRCh38.p13	chr11:119018037-119018314	False		0	6230
46085	ANKRD10_01	ANKRD10	ANKRD10	XR_002957466.1,XR_002957467.1,XR_002957471.1,XR_002957470.1,XM_024449382.1,XR_002957460.1,XM_024449383.1,XR_002957461.1,NM_001286721.2,XR_002957462.1,XM_024449380.1,XM_024449381.1,XR_002957463.1,XR_002957459.1,XR_002957458.1,NM_017664.4,XR_002957468.1,XR_002957469.1,NR_104587.2,XR_002957464.1,XR_002957465.1,NR_104586.2	GRCh38.p13	chr13:110910664-110910698	False		0	55608
34451	KARS1_01	KARS1	KARS1	NM_001130089.2,NM_005548.3,NM_001378148.1	GRCh38.p13	chr16:75635766-75635804	False		0	3735
43353	FARP1_01	FARP1	FARP1	NM_001001715.4,NM_005766.4,XM_011521046.2,NM_001286839.2,XM_017020312.1	GRCh38.p13	chr13:98213282-98213323	False		0	10160
41434	SERPINF1_01	SERPINF1	SERPINF1	NM_001329903.1,NM_001329904.1,NM_002615.7,NM_001329905.1	GRCh38.p13	chr17:1775196-1776576	False		0	5176
41428	PDGFRB_01	PDGFRB	PDGFRB	NM_002609.4,NM_001355017.2,NR_149150.2,NM_001355016.2	GRCh38.p13	chr5:150155504-150155544	False		0	5159
38507	UBP1_01	UBP1	UBP1	NM_001128160.1,XR_001740250.1,NM_001128161.1,NM_014517.5	GRCh38.p13	chr3:33389411-33389460	False		0	7342
50182	RBM24_01	RBM24	RBM24	NM_001143942.2,NM_153020.2,XM_005248932.3,XM_011514389.2,NM_001143941.1,XM_011514388.2,XM_011514387.2	GRCh38.p13	chr6:17292643-17292692	False		0	221662
44987	S100A6_01	S100A6	S100A6	XM_017002033.1,NM_014624.4	GRCh38.p13	chr1:153534789-153535202	False		0	6277
47652	TMEM106C_01	TMEM106C	TMEM106C	NM_001143843.1,XM_024449182.1,NM_001143842.2,XM_024449183.1,NM_024056.3,NM_001143841.1	GRCh38.p13	chr12:47966696-47967220	False		0	79022
40250	STX4_01	STX4	STX4	XR_002957836.1,NM_001272096.1,XR_002957838.1,NM_001272095.1,NM_004604.5,XM_005255521.1,XR_002957837.1	GRCh38.p13	chr16:31038116-31038150	False		0	6810
40576	CTSZ_01	CTSZ	CTSZ	NM_001336.4	GRCh38.p13	chr20:58996647-58996688	False		0	1522
37388	SRSF7_01	SRSF7	SRSF7	XR_001738893.1,XR_001738892.1,XM_005264485.2,NM_001031684.3,XR_939708.1,XR_939710.1,XR_939709.1,NM_001363802.1,XR_939711.1,XR_001738894.1,NM_001195446.1	GRCh38.p13	chr2:38750072-38750121	False		0	6432
41088	GPX3_01	GPX3	GPX3	NM_002084.5,NM_001329790.2	GRCh38.p13	chr5:151028529-151028578	False		0	2878
51168	SMYD1_01	SMYD1	SMYD1	NM_198274.4,NM_001330364.2	GRCh38.p13	chr2:88111667-88111716	False		0	150572
45077	EFCAB14_01	EFCAB14	EFCAB14	NM_014774.3	GRCh38.p13	chr1:46718471-46718520	False		0	9813
47145	ZNFX1_01	ZNFX1	ZNFX1	NM_021035.3	GRCh38.p13	chr20:49270714-49270763	False		0	57169
42065	KHSRP_01	KHSRP	KHSRP	NM_001366299.1,NM_001366300.1,NM_003685.3	GRCh38.p13	chr19:6413903-6413952	False		0	8570
42931	SLC27A4_01	SLC27A4	SLC27A4	XM_017014222.1,XM_024447391.1,NM_005094.4	GRCh38.p13	chr9:128360669-128360718	False		0	10999
44399	SCAP_01	SCAP	SCAP	XM_005264968.1,XM_017005918.1,XM_011533501.1,XM_005264967.2,XM_005264971.1,XM_017005921.1,NM_001320044.2,XM_011533502.3,NM_012235.4	GRCh38.p13	chr3:47415132-47417122	False		0	22937
36292	RPL6_01	RPL6	RPL6	NM_001320141.2,NM_001320137.2,NM_001320138.2,NM_001320140.2,NM_001320139.2,XM_017019782.1,NM_001024662.3,NM_000970.5,NM_001320142.1,XM_017019781.1	GRCh38.p13	chr12:112405985-112406034	False		0	6128
40535	COX4I1_01	COX4I1	COX4I1	NM_001318788.2,NM_001318786.2,NM_001318794.2,XM_024450156.1,NM_001318802.2,NM_001318797.2,NM_001861.6	GRCh38.p13	chr16:85801202-85801249,chr16:85799882-85801249,chr16:85799750-85801249	False		0	1327
41932	CNBP_01	CNBP	CNBP	NM_001127195.2,NM_003418.5,NM_001127194.2,NM_001127193.2,NM_001127192.2,NM_001127196.2	GRCh38.p13	chr3:129170448-129170497	False		0	7555
44592	YPEL1_01	YPEL1	YPEL1	NM_013313.5,NR_130910.2	GRCh38.p13	chr22:21699501-21699550	False		0	29799
39351	MTUS1_01	MTUS1	MTUS1	NM_001363060.2,NM_001166393.1,NM_001363058.1,NM_001001925.2,NR_156437.1,NM_020749.4,NM_001001924.2,NM_001330470.1,NM_001363061.1,NM_001363062.1,XM_011544595.3,NM_001363057.2,XM_005273581.3,XM_017013699.1,XM_005273578.3,NM_001001931.2,XM_024447213.1,XR_001745567.2,NM_001363059.1,XM_017013698.2	GRCh38.p13	chr8:17655937-17655986	False		0	57509
42657	GATD3A_01	GATD3A	GATD3B,GATD3A	NM_001363758.2,XM_017028479.1,NM_004649.8,XM_024452133.1,NM_001363761.2,NM_001320384.2,NM_001363760.2,NM_198155.5,NM_001320383.2,NR_135220.2	GRCh38.p13	chr21:44136150-44137190,chr21:5124862-5125902	False		0	8209
50297	CPNE7_01	CPNE7	CPNE7	NM_014427.5,XM_017023140.2,NM_153636.3,XM_017023139.2,XM_011523000.1,XM_011523001.3,XM_017023138.2,XM_017023141.1	GRCh38.p13	chr16:89589906-89591010	False		0	27132
47077	PLEKHA4_01	PLEKHA4	PLEKHA4	XM_005259107.2,XM_011527158.3,XM_011527159.1,XM_006723301.2,XM_011527160.1,XM_011527157.1,NM_001161354.2,NM_020904.3	GRCh38.p13	chr19:48868182-48868231	False		0	57664
38917	FAM13C_01	FAM13C	FAM13C	NM_001347851.1,NM_001347842.1,NM_001143773.1,NM_001347852.1,XM_005269619.4,XM_017015891.1,XM_017015889.1,XM_005269618.4,XM_011539490.2,XM_011539491.2,XM_017015886.1,NM_001347840.1,NM_001001971.2,NM_198215.4,NM_001347843.1,NM_001166698.1,NM_001347847.1,XM_024447879.1,NM_001347846.1,NM_001347845.1,NM_001347844.1,NM_001347849.1,NM_001347848.1,NM_001347850.1,XM_006717702.3	GRCh38.p13	chr10:59302859-59324031	False		0	220965
36420	ATP5MC1_01	ATP5MC1	ATP5MC1	NM_005175.3,NM_001002027.2	GRCh38.p13	chr17:48895762-48895796	False		0	516
45188	TRAK1_01	TRAK1	TRAK1	NM_014965.5,NM_001265608.2,NM_001265609.1,XM_017005909.1,XM_011533489.3,XM_017005911.1,XM_024453400.1,XM_024453402.1,XR_001740058.2,XM_024453403.1,XR_001740059.2,NM_001265610.1,NR_146089.1,XM_017005908.1,XM_024453404.1,NM_001349249.1,NM_001349248.1,XM_017005913.2,NM_001349247.2,NM_001349246.2,XM_006713029.3,XM_017005906.1,XM_017005907.2,NM_001349245.1,XR_001740060.1,XM_005264963.4,XM_006713031.4,…	GRCh38.p13	chr3:42201013-42201048	False		0	22906
40672	LPAR1_01	LPAR1	LPAR1	NM_001401.5,NM_001351417.2,NM_001351416.2,NM_001351419.1,NM_001351400.2,NM_001351401.2,XM_005251782.3,NM_001351402.2,NM_001351406.2,NM_001351403.2,NM_001351420.1,NM_001351407.2,NM_001351418.2,NM_001351398.2,XM_017014404.2,NM_001351399.2,NM_057159.4,NM_001351404.2,NM_001351408.2,NM_001351405.2,NM_001351409.2,NM_001351413.2,NM_001351397.2,NM_001351412.2,NM_001351411.2,NM_001351415.2,NM_001351410.2,…	GRCh38.p13	chr9:110941857-110941906	False		0	1902
45374	FNBP4_01	FNBP4	FNBP4	XR_242785.2,XR_002957134.1,XR_002957135.1,NM_015308.5,NM_001318339.3,XR_001747810.1,XR_001747815.1,XR_930854.1,XR_002957136.1,XR_001747804.1,XM_024448408.1,XR_930855.2,XM_024448409.1,XR_001747813.1	GRCh38.p13	chr11:47751172-47751220	False		0	23360
45940	ARMCX3_01	ARMCX3	ARMCX3	XM_005262141.3,NM_177948.2,NM_016607.3,NM_177947.3	GRCh38.p13	chrX:101626668-101626710	False		0	51566
41062	GABRR2_01	GABRR2	GABRR2	NM_002043.5,XM_011535714.3,XM_011535713.2,XM_011535717.3,XM_011535715.3,XM_011535716.3	GRCh38.p13	chr6:89257787-89257830	False		0	2570
51246	RBM43_01	RBM43	RBM43	NM_198557.3	GRCh38.p13	chr2:151250798-151250847	False		0	375287
43311	SCAMP2_01	SCAMP2	SCAMP2	NM_001320778.2,XM_017021856.1,NM_005697.5	GRCh38.p13	chr15:74851360-74851399	False		0	10066
12273	HSP90B1_01	HSP90B1	HSP90B1	NM_003299.3	GRCh38.p13	chr12:103932845-103932894	False		0	7184
45195	SV2C_01	SV2C	SV2C	XM_011543282.3,NM_014979.4,XM_011543281.3,NM_001297716.2	GRCh38.p13	chr5:76132205-76132251	False		0	22987
35791	MYO5A_01	MYO5A	MYO5A	XM_011521612.3,NM_001382347.1,XM_011521609.3,XM_017022227.2,NM_001382349.1,NM_001382348.1,NM_001142495.2,XM_011521611.3,XM_011521610.3,NM_000259.3,XM_011521607.3	GRCh38.p13	chr15:52319286-52319328	False		0	4644
52042	RBMX_01	RBMX	RBMXL1,RBMX	NM_001162536.3,NM_002139.4,NM_001164803.2,NR_028476.1,NM_019610.5,NR_028477.1	GRCh38.p13	chrX:136875541-136875575,chr1:88983241-88983275	False		0	494115
49090	AQP10_01	AQP10	AQP10	NM_080429.3,XM_011510104.2	GRCh38.p13	chr1:154325195-154325244	False		0	89872
36989	TECRL_01	TECRL	TECRL	XM_017007959.2,XM_005265662.5,XM_005265664.3,NM_001010874.5,NM_001363796.1,XM_024453962.1,XR_001741192.2,XM_005265665.4,XM_024453961.1	GRCh38.p13	chr4:64409335-64409384	False		0	253017
46255	ARGLU1_01	ARGLU1	ARGLU1	NM_018011.4,XR_243043.3	GRCh38.p13	chr13:106543460-106543509	False		0	55082
41433	PDZK1_01	PDZK1	PDZK1	XR_002956801.1,NM_001371359.1,XR_002956798.1,XR_002956799.1,XM_024447616.1,NM_001201325.2,XM_024447619.1,XM_017001467.2,XM_024447620.1,NM_002614.4,NM_001371361.1,XM_011509616.3,XR_002956800.1,NM_001201326.1	GRCh38.p13	chr1:145687835-145687884	False		0	5174
49202	MADD_01	MADD	MADD	NM_001376657.1,NR_164838.1,NM_001376609.1,NM_001376622.1,NM_001376649.1,NM_001376596.1,NM_001376582.1,NM_130473.3,NM_001376598.1,NM_001376580.1,NM_001376635.1,NR_164842.1,NM_001376574.1,NM_001376618.1,XM_024448748.1,NM_001376637.1,NR_164837.1,NM_001376575.1,NM_001135944.2,NM_001376626.1,NM_001376659.1,NM_001376624.1,NM_001376647.1,NM_001376652.1,NM_001376585.1,NM_001376608.1,NR_164840.1,NM_001376…	GRCh38.p13	chr11:47274761-47274810	False		0	8567
36824	SDCBP_01	SDCBP	SDCBP	NM_001007067.1,NM_001348341.1,NM_001007070.1,NM_001348340.1,NM_001007068.1,NM_001007069.1,XM_024447229.1,NM_001348339.1,XM_024447230.1,XM_024447231.1,NM_001330537.1,NM_005625.4	GRCh38.p13	chr8:58579783-58580554	False		0	6386
42306	DUSP3_01	DUSP3	DUSP3	NM_004090.4	GRCh38.p13	chr17:43766713-43766762	False		0	1845
45631	NDUFA13_01	NDUFA13	NDUFA13	NM_015965.7	GRCh38.p13	chr19:19526234-19527295	False		0	51079
41173	ITGA3_01	ITGA3	ITGA3	NM_002204.4,XM_005257308.2,XR_001752507.1	GRCh38.p13	chr17:50070844-50070881	False		0	3675
49553	LRRC39_01	LRRC39	LRRC39	NM_144620.4,NM_001256385.1,NM_001256387.1,NM_001256386.1	GRCh38.p13	chr1:100160537-100168418	False		0	127495
43837	USP3_01	USP3	USP3	XM_017022765.1,NM_006537.4,NR_046342.2,XM_017022764.1,XM_017022763.1,XM_017022767.1,XM_017022766.1,XM_017022768.1,NR_046341.2,NM_001256702.1	GRCh38.p13	chr15:63562934-63562983	False		0	9960
50332	SH2D3C_01	SH2D3C	SH2D3C	NM_001142532.1,NM_001142533.1,NM_170600.3,NM_001252334.1,NM_001142534.1,NM_005489.4,NM_001142531.1	GRCh38.p13	chr9:127738627-127738676	False		0	10044
42250	RPL14_01	RPL14	RPL14	NM_003973.5,NM_001034996.3	GRCh38.p13	chr3:40458697-40461416	False		0	9045
41215	TNPO1_01	TNPO1	TNPO1	NM_001364293.2,NM_002270.3,NM_153188.3,NM_001364292.2,NM_001364296.2,NM_001364295.2,NM_001364294.2,XM_005248501.2	GRCh38.p13	chr5:72861880-72865610	False		0	3842
45283	STAB1_01	STAB1	STAB1	XM_017006002.1,XR_001740064.1,XM_006713065.1,XM_017005999.1,XM_017006004.2,XM_017006000.1,XM_017006001.1,XM_005264974.2,NM_015136.3,XM_017006003.1,XM_017005998.1,XM_005264973.3	GRCh38.p13	chr3:52495485-52501208	False		0	23166
42218	MBD2_01	MBD2	MBD2	NM_003927.5,NM_015832.5	GRCh38.p13	chr18:54205084-54205133	False		0	8932
48956	FMNL2_01	FMNL2	FMNL2	XM_011510530.1,XM_011510535.2,XM_011510531.1,NM_052905.4,XM_011510536.3,XM_011510532.3,XR_241279.4,XM_011510533.3,XM_005246263.2,XM_005246265.3,XM_011510534.1	GRCh38.p13	chr2:152611574-152614868	False		0	114793
44705	OGN_01	OGN	OGN	NM_033014.3,NM_024416.4,NM_014057.5	GRCh38.p13	chr9:92385707-92385751	False		0	4969
40561	CTBP1_01	CTBP1	CTBP1	NM_001377192.1,NM_001328.3,NM_001377193.1,NM_001377189.1,XM_017007764.1,NM_001377188.1,NM_001377190.1,NM_001377191.1,NM_001012614.2,NM_001377187.1,XM_005272263.5,XM_024453899.1,NM_001377186.1	GRCh38.p13	chr4:1228229-1228278	False		0	1487
47219	CTDSP1_01	CTDSP1	CTDSP1	XM_017004618.2,XM_011511569.3,NM_182642.3,XM_017004615.2,NM_001206878.2,XM_011511570.2,NM_021198.3,XM_017004617.2,XM_017004616.2	GRCh38.p13	chr2:218403085-218403238	False		0	58190
42068	STK16_01	STK16	STK16	NM_001330213.2,XM_017005160.2,XM_024453195.1,NM_001330214.1,NM_001330215.2,NM_001008910.4	GRCh38.p13	chr2:219248662-219248711	False		0	8576
34963	RAB43_01	RAB43	RAB43	NM_001204885.1,NM_001204884.1,NM_198490.3,NM_001204888.1,NM_001204883.1,NM_001204887.1,NM_001204886.1	GRCh38.p13	chr3:129121313-129121347	False		0	339122
35560	ADGRG1_01	ADGRG1	ADGRG1	XM_005256254.2,NM_001370439.1,NM_001145774.3,XM_005256241.4,NM_001145770.3,XM_011523467.2,NM_001370441.1,XM_006721344.2,NM_001370440.1,XM_005256255.2,XM_017023892.1,NM_001145773.3,NM_001145771.3,XM_006721347.2,NM_001370430.1,NM_001370431.1,XM_006721346.2,XM_011523461.2,XM_006721342.2,XM_006721338.2,XM_011523462.2,XM_006721339.4,NM_001370432.1,NM_001370453.1,NM_001370433.1,XM_006721345.3,XM_005256…	GRCh38.p13	chr16:57656551-57656585	False		0	9289
13028	RAP2B_01	RAP2B	RAP2B	NM_002886.4	GRCh38.p13	chr3:153162776-153162819	False		0	5912
42401	JMJD1C_01	JMJD1C	JMJD1C	XM_017015898.1,NM_032776.3,XM_017015897.1,XM_017015902.1,NM_001322254.2,XM_017015903.1,XM_011539503.1,NM_001322252.2,XM_024447883.1,NM_001322258.2,NM_001318154.2,XM_024447882.1,XM_017015901.1,NM_001318153.2,XM_017015900.1,NM_001282948.1,XM_017015899.1,XM_011539508.2,NR_134512.1	GRCh38.p13	chr10:63209097-63209146	False		0	221037
46092	GIN1_01	GIN1	GIN1	XM_017009599.1,NM_017676.2,XM_005272028.3,NR_134299.2,XM_024446123.1,NM_001317954.2	GRCh38.p13	chr5:103088115-103088164	False		0	54826
38732	PABPC4_01	PABPC4	PABPC4	NM_001135653.2,NM_001135654.2,NM_003819.4	GRCh38.p13	chr1:39568836-39568885	False		0	8761
35290	PALLD_01	PALLD	PALLD	NM_001367568.1,XM_024453939.1,XM_011531775.1,XM_011531768.2,XM_011531774.1,XM_011531770.2,NM_001367567.1,NM_016081.4,XM_024453940.1,XM_011531769.2,XM_005262861.4,XM_011531773.1,NM_001367570.1,XM_017007910.1,XM_011531772.2,NM_001166108.2,NM_001166110.2,XM_005262866.2,XM_011531771.2,NM_001166109.2,NM_001367569.1	GRCh38.p13	chr4:168890926-168890961	False		0	23022
50240	TCEAL8_01	TCEAL8	TCEAL8	NM_001006684.1,NM_153333.3	GRCh38.p13	chrX:103253652-103253701	False		0	90843
48539	MRPL41_01	MRPL41	MRPL41	NM_032477.3	GRCh38.p13	chr9:137552242-137552277	False		0	64975
42941	WDR1_01	WDR1	WDR1	NM_005112.5,XM_017008880.2,NM_017491.5	GRCh38.p13	chr4:10074688-10074737	False		0	9948
44024	CCNI_01	CCNI	CCNI	NM_001348139.1,NM_001348132.1,NM_001348133.1,NM_001348136.1,NM_001348140.1,NM_001348137.1,NM_006835.3,NM_001348134.1,NM_001348135.1,NM_001348138.1	GRCh38.p13	chr4:77055228-77055272	False		0	10983
49641	SLFNL1_01	SLFNL1	SLFNL1	XM_005270599.2,NM_001300859.2,NM_001168247.2,XM_011540953.3,XM_006710432.4,XM_011540952.2,XM_011540948.2,XM_011540945.2,XM_024453869.1,XM_011540949.2,NM_144990.4,XM_011540951.1,XM_024453868.1,NM_001377532.1,XM_005270598.2,XM_011540947.1	GRCh38.p13	chr1:41020395-41020432	False		0	200172
45778	IMPG2_01	IMPG2	IMPG2	NM_016247.4	GRCh38.p13	chr3:101242848-101242897	False		0	50939
36724	SREBF1_01	SREBF1	SREBF1	XR_002958058.1,NM_001005291.3,XM_024450894.1,XM_024450895.1,NM_001321096.3,XM_017024970.2,XM_024450893.1,XM_017024971.1,NM_004176.4	GRCh38.p13	chr17:17817894-17818284	False		0	6720
37538	DEFB128_01	DEFB128	DEFB128	NM_001037732.3	GRCh38.p13	chr20:187990-188039	False		0	245939
47283	TRIB2_01	TRIB2	TRIB2	NM_021643.3,NR_027303.2	GRCh38.p13	chr2:12740343-12740385	False		0	28951
41523	PROX1_01	PROX1	PROX1	XM_011509772.2,XM_017001833.1,NM_001270616.2,XM_011509773.2,XM_017001832.1,NM_002763.5,XM_011509771.1,XM_005273194.2,XM_005273195.4	GRCh38.p13	chr1:213998234-214005187	False		0	5629
42050	BARX2_01	BARX2	BARX2	XM_011543043.1,XM_011543044.2,NM_003658.5	GRCh38.p13	chr11:129451525-129451574	False		0	8538
49813	CNTFR_01	CNTFR	CNTFR	XM_017014264.1,XM_017014261.1,XM_017014260.1,NM_147164.3,NM_001842.5,XM_017014263.1,XM_017014262.1,NM_001207011.1,XM_017014265.1	GRCh38.p13	chr9:34557527-34557576	False		0	1271
40767	CCN1_01	CCN1	CCN1	NM_001554.5	GRCh38.p13	chr1:85583129-85583178	False		0	3491
37277	SBK1_01	SBK1	SBK1	XM_005255315.4,NM_001024401.3	GRCh38.p13	chr16:28322853-28322902	False		0	388228
37206	MAEA_01	MAEA	MAEA	NM_005882.5,XR_924910.1,XM_011513377.1,NM_001297430.2,XM_011513376.1,NM_001297431.2,XM_006713849.3,NR_123716.2,NM_001017405.3,XM_017007636.1,XM_006713850.2,NM_001297432.1,XM_017007637.1,NM_001297433.1	GRCh38.p13	chr4:1338552-1338587	False		0	10296
38495	BEX4_01	BEX4	BEX4	NM_001127688.2,NM_001080425.4	GRCh38.p13	chrX:103216367-103216416	False		0	56271
42296	COX8A_01	COX8A	COX8A	NM_004074.3	GRCh38.p13	chr11:63974772-63976251	False		0	1351
40444	RGL1_01	RGL1	RGL1	XM_017000756.2,XM_011509341.1,NM_001297669.2,NM_001297670.2,NM_001297671.3,NM_015149.5,XM_011509339.3,XM_011509342.2,NM_001297672.2	GRCh38.p13	chr1:183847657-183847706	False		0	23179
44984	HOXC4_01	HOXC4	HOXC4	NM_014620.6,NM_153633.3	GRCh38.p13	chr12:54054303-54054350	False		0	3221
46933	MRS2_01	MRS2	MRS2	NM_001286266.1,NM_001286264.1,NM_020662.4,XM_005249242.2,NR_104423.2	GRCh38.p13	chr6:24424774-24424823	False		0	57380
50195	ADAM33_01	ADAM33	ADAM33	XR_937152.1,XM_011529373.2,NM_001282447.3,XM_017028080.2,XM_006723644.2,XM_011529366.1,XM_011529370.1,XM_017028081.2,NM_025220.5,NM_153202.4,XM_011529367.1,XR_001754405.1,XM_006723640.1,XM_011529371.2,XM_017028082.1,XM_005260843.1,XM_017028083.1,XR_002958534.1,XR_937151.1	GRCh38.p13	chr20:3674228-3674262	False		0	80332
38978	CLEC4M_01	CLEC4M	CLEC4M	NM_001144906.2,NR_026709.2,NM_001144911.2,NM_001144907.2,NM_014257.5,NM_001144909.2,NR_026708.2,NR_026707.2,NM_001144905.2,NM_001144908.2,NM_001144904.2,NM_001144910.2	GRCh38.p13	chr19:7768947-7768996	False		0	10332
49754	GALNTL5_01	GALNTL5	GALNTL5	XM_017011796.1,XM_017011793.2,XM_006715862.4,XM_011515853.2,NR_033169.2,XM_011515852.2,NM_145292.4,XM_017011794.1,XM_017011795.1,XR_001744572.1,XM_011515849.3	GRCh38.p13	chr7:151982998-151983047	False		0	168391
38954	AMFR_01	AMFR	AMFR	NM_001323511.2,NM_001144.6,XM_005255890.4,NM_001323512.2	GRCh38.p13	chr16:56409584-56414296	False		0	267
38419	PRR32_01	PRR32	PRR32	NM_001122716.2	GRCh38.p13	chrX:126821419-126821468	False		0	100130613
43748	SEMA3C_01	SEMA3C	SEMA3C	NM_001350121.1,NM_006379.5,NM_001350120.2	GRCh38.p13	chr7:80810666-80818312	False		0	10512
48936	MGME1_01	MGME1	MGME1	XM_011529394.1,XM_005260870.4,NM_001310339.2,XM_006723663.4,NM_001310338.2,XM_017028127.2,NM_001363738.1,NM_052865.4,XM_024452017.1,XM_017028128.1,XM_005260867.3	GRCh38.p13	chr20:17969944-17969993	False		0	92667
50484	NYAP1_01	NYAP1	NYAP1	NM_173564.4	GRCh38.p13	chr7:100494605-100494649	False		0	222950
42917	SLC12A4_01	SLC12A4	SLC12A4	NM_005072.5,NM_001145962.1,NM_001145963.2,NM_001145964.2,NM_001145961.2	GRCh38.p13	chr16:67952347-67952396	False		0	6560
44307	ATP1B4_01	ATP1B4	ATP1B4	NM_012069.5,NM_001142447.3,XM_017029381.1	GRCh38.p13	chrX:120371155-120371204	False		0	23439
41117	HLA-DQB1_01	HLA-DQB1	HLA-DQB1	NM_001243961.2,NM_002123.5,NM_001243962.1	GRCh38.p13	chr6:32664825-32664859	False		0	3119
49707	MAP2K7_01	MAP2K7	MAP2K7	NM_001297555.2,NM_145185.4,XM_006722800.2,NM_001297556.2	GRCh38.p13	chr19:7910357-7910485	False		0	5609
46593	RCC2_01	RCC2	RCC2	NM_001136204.3,NM_018715.4	GRCh38.p13	chr1:17407002-17407046	False		0	55920
50712	PPFIA1_01	PPFIA1	PPFIA1	XM_011545319.1,XM_017018449.1,XM_011545316.2,NM_177423.3,XM_017018450.1,NM_001378006.1,XM_011545317.2,XM_011545307.3,XM_011545310.3,XM_011545311.3,XM_011545314.3,NR_045286.3,XM_011545308.3,XM_011545306.3,XM_011545315.2,XM_006718716.3,XM_017018448.1,XM_011545309.2,NM_003626.5,XM_011545312.2	GRCh38.p13	chr11:70326641-70326688	False		0	8500
35728	GPI_01	GPI	GPI	NM_001289789.1,NM_001329911.2,NM_001329910.1,NM_001289790.3,XM_011526754.3,NM_001329909.1,NM_001184722.1,NM_000175.5	GRCh38.p13	chr19:34400002-34400051	False		0	2821
11876	ELOB_01	ELOB	ELOB	NM_207013.3,NM_007108.4	GRCh38.p13	chr16:2777090-2777124	False		0	6923
40071	ANKRD11_01	ANKRD11	ANKRD11	XM_024450244.1,XM_017023184.1,XM_011523057.2,XM_017023185.1,XM_011523053.2,XM_011523056.2,NM_013275.6,XM_006721184.2,XM_017023182.2,XM_017023183.1,XM_017023186.1,NM_001256182.2,XM_017023187.1,NM_001256183.2,XM_011523055.2,XM_011523051.3,XM_011523054.2,NR_045839.2	GRCh38.p13	chr16:89290721-89290757	False		0	29123
42481	COL12A1_01	COL12A1	COL12A1	XM_011535434.1,NM_004370.6,XM_011535435.1,NM_080645.3,XM_011535436.2,XM_017010252.2	GRCh38.p13	chr6:75133324-75133373	False		0	1303
43138	TIE1_01	TIE1	TIE1	NM_001253357.2,XM_005271163.2,NM_005424.5,XM_006710869.1,XR_946751.2	GRCh38.p13	chr1:43317332-43317370	False		0	7075
13376	STRIT1_01	STRIT1	STRIT1	NM_001352129.2	GRCh38.p13	chr3:155290974-155291023	False		0	100507537
48370	B3GNT5_01	B3GNT5	B3GNT5	XM_005247825.3,XM_011513225.2,NM_032047.5,XM_017007309.1,XM_011513229.2,XM_005247823.5,XM_011513228.2,XM_011513227.2,XM_011513226.2,XM_005247824.3	GRCh38.p13	chr3:183270007-183270056	False		0	84002
40790	ACVR2A_01	ACVR2A	ACVR2A	NM_001616.5,NM_001278579.2,NM_001278580.1	GRCh38.p13	chr2:147922989-147923038	False		0	92
12124	H1-2_01	H1-2	H1-2	NM_005319.4	GRCh38.p13	chr6:26055812-26055846	False		0	3006
44877	EIF2AK1_01	EIF2AK1	EIF2AK1	NM_001134335.1,NM_014413.4,XM_024446718.1	GRCh38.p13	chr7:6026819-6026868	False		0	27102
37057	MSL1_01	MSL1	MSL1	NM_001365919.1,NM_001365921.1,NM_001012241.2,NM_001365920.1	GRCh38.p13	chr17:40129521-40129570	False		0	339287
50059	RNF168_01	RNF168	RNF168	NM_152617.4	GRCh38.p13	chr3:196502951-196503000	False		0	165918
46424	IMP3_01	IMP3	IMP3	NM_018285.4	GRCh38.p13	chr15:75640145-75640183	False		0	55272
49268	TTC14_01	TTC14	TTC14	XR_427362.4,XM_017005739.2,XM_017005740.2,NM_133462.4,NM_001042601.3,XR_001740029.2,XR_001740030.2,XM_024453361.1,NM_001288582.2	GRCh38.p13	chr3:180609776-180609825	False		0	151613
42684	ATP6V0D1_01	ATP6V0D1	ATP6V0D1	XM_011523445.1,XM_011523446.1,NM_004691.5,XM_011523444.1	GRCh38.p13	chr16:67438614-67438663	False		0	9114
49869	TCEAL7_01	TCEAL7	TCEAL7	NM_152278.5,NM_001348258.1	GRCh38.p13	chrX:103331641-103331690	False		0	56849
49222	PRRC1_01	PRRC1	PRRC1	NM_001286808.2,XM_006714529.3,NM_130809.5	GRCh38.p13	chr5:127526651-127526700	False		0	133619
49419	SLC25A46_01	SLC25A46	SLC25A46	NM_001303250.3,NR_138151.2,NM_138773.4,NM_001303249.3	GRCh38.p13	chr5:110748208-110748257	False		0	91137
46627	TERF2IP_01	TERF2IP	TERF2IP	NR_144545.1,NM_018975.4	GRCh38.p13	chr16:75656745-75656794	False		0	54386
44400	SIRT2_01	SIRT2	SIRT2	NM_001193286.1,NM_030593.3,NM_012237.4,XM_006723111.1,XM_011526655.1,XM_017026500.1,XR_001753638.2,XR_001753639.2,XM_011526654.2,NR_034146.1	GRCh38.p13	chr19:38889872-38889921	False		0	22933
43536	KLHL41_01	KLHL41	KLHL41	NM_006063.3	GRCh38.p13	chr2:169514616-169514665	False		0	10324
37704	KIAA0895L_01	KIAA0895L	KIAA0895L	NM_001369681.1,NM_001369680.1,NM_001369685.1,NM_001369684.1,NM_001040715.2,NM_001369682.1,NM_001369687.1,NM_001369686.1	GRCh38.p13	chr16:67180094-67180131	False		0	653319
37652	PALM_01	PALM	PALM	NM_001040134.2,XM_005259565.4,XM_005259566.4,NM_002579.3,XM_017026850.2	GRCh38.p13	chr19:746591-746628	False		0	5064
45060	SNX17_01	SNX17	SNX17	XM_011533203.2,NM_014748.4,NR_049784.2,NR_049786.2,NR_049787.2,NR_049782.2,XM_017005405.2,NM_001267060.1,NM_001267059.2,NR_049783.2,NR_049788.2,NR_049785.2,NM_001267061.2	GRCh38.p13	chr2:27376920-27376969	False		0	9784
45744	LSM7_01	LSM7	LSM7	NM_016199.3,XM_017026869.2	GRCh38.p13	chr19:2321803-2324142	False		0	51690
47665	ASPSCR1_01	ASPSCR1	ASPSCR1	NM_001251888.2,XM_017025038.2,XR_001752618.2,XM_017025036.2,XM_011523602.3,XM_017025039.2,XM_017025037.2,XM_017025042.1,XM_017025044.1,NM_024083.4,NM_001330528.2,XM_011523601.3,NR_045351.2,XM_017025041.2,XM_017025040.2,XM_024450926.1	GRCh38.p13	chr17:81985528-81985566	False		0	79058
38054	WBP1L_01	WBP1L	WBP1L	NM_001083913.2,XM_011539913.2,NM_017787.5,XM_017016360.1	GRCh38.p13	chr10:102815056-102815105	False		0	54838
37225	OS9_01	OS9	OS9	NM_001261421.1,NM_001017957.2,NM_001017958.2,NM_006812.4,NM_001017956.2,XM_005268581.2,NM_001261422.1,NM_001261423.1,XM_006719201.2,XM_006719200.2,NM_001261420.1	GRCh38.p13	chr12:57717898-57717947	False		0	10956
12401	KRT75_01	KRT75	KRT75	NM_004693.3	GRCh38.p13	chr12:52424535-52424580	False		0	9119
41212	KPNB1_01	KPNB1	KPNB1	NM_002265.6,NM_001276453.2	GRCh38.p13	chr17:47678187-47678354	False		0	3837
47263	AP2S1_01	AP2S1	AP2S1	NM_001301081.2,XM_011526423.2,NM_001301076.2,NM_004069.6,NM_021575.4,XM_011526424.3,NM_001301078.2	GRCh38.p13	chr19:46838227-46838266	False		0	1175
42866	KRAS_01	KRAS	KRAS	NM_001369786.1,NM_033360.4,NM_004985.5,NM_001369787.1	GRCh38.p13	chr12:25208653-25208702	False		0	3845
45730	TRO_01	TRO	TRO	XM_017029770.1,XM_011530813.1,XM_011530812.1,NM_016157.4,NM_177556.3,NM_001271183.1,NM_001039705.3,XM_017029768.1,XR_001755720.2,XM_011530814.2,XM_017029769.1,XM_017029773.2,XM_017029772.1,NR_073149.2,XM_024452433.1,NR_073148.2,XM_011530809.1,XM_017029771.1,NM_001271184.2,XM_011530811.2,XR_001755721.1,XM_006724600.3,XR_001755722.1,XM_011530808.1,XM_017029767.1,NM_177557.3	GRCh38.p13	chrX:54924516-54924554	False		0	7216
37968	MYMK_01	MYMK	MYMK	NM_001080483.3	GRCh38.p13	chr9:133514769-133515518	False		0	389827
13307	SOCS1_01	SOCS1	SOCS1	NM_003745.1	GRCh38.p13	chr16:11255041-11255075	False		0	8651
41638	RYK_01	RYK	RYK	XR_924160.2,NM_001005861.2,NM_002958.4	GRCh38.p13	chr3:134211562-134222421	False		0	6259
42779	MAP4K4_01	MAP4K4	MAP4K4	XM_017005374.1,XM_017005369.1,NM_001384484.1,XM_017005372.1,NM_001384485.1,NM_001384509.1,NM_001384520.1,NM_001384477.1,NM_001384508.1,NM_001384476.1,NM_001384572.1,NM_145687.4,XM_017005356.1,NM_001384549.1,XM_017005357.1,XM_017005358.1,NM_001384488.1,NM_001384563.1,NR_169280.1,NM_001384579.1,NR_169281.1,NM_001384490.1,NM_001384483.1,NM_001384496.1,XM_005264062.3,NM_001384562.1,XM_005264066.3,NM_…	GRCh38.p13	chr2:101888829-101888872	False		0	9448
49804	HMGA1_01	HMGA1	HMGA1	NM_145905.2,NM_001319080.2,NM_002131.4,NM_145903.3,NM_001319081.2,NM_001319078.2,NM_001319082.2,NM_145902.3,NM_145901.2,NM_001319077.2,NM_001319079.2,NM_145899.3	GRCh38.p13	chr6:34245135-34245174	False		0	3159
12420	KRTAP9-4_01	KRTAP9-4	KRTAP9-8,KRTAP9-4	NM_031963.3,NM_033191.3	GRCh38.p13	chr17:41249687-41249721,chr17:41238018-41238052	False		0	83901
50212	TXLNB_01	TXLNB	TXLNB	NM_153235.4,XM_011535505.3,XM_024446341.1,XR_942317.3,XM_005266836.1,XM_017010322.2	GRCh38.p13	chr6:139288885-139291941	False		0	167838
41686	SKI_01	SKI	SKI	XM_017002128.1,NM_003036.4,XM_005244776.4,XM_005244775.3	GRCh38.p13	chr1:2307892-2307941	False		0	6497
45316	KATNIP_01	KATNIP	KATNIP	NM_015202.5,XM_017023088.1,XM_011545775.2,XM_005255201.3,XM_011545777.2,XM_011545776.2,XM_005255206.3,XM_017023086.1,XM_006721025.3,XM_024450216.1,XM_024450217.1,XM_005255208.2,XM_011545773.2,XM_005255203.3,XM_017023087.1,XM_017023085.1,XM_005255202.3,XM_011545774.2	GRCh38.p13	chr16:27749967-27750016	False		0	23247
46507	KDM3A_01	KDM3A	KDM3A	NM_018433.6,XM_024452996.1,XM_006712051.4,NM_001146688.1,XM_017004494.1,XM_024452995.1,XM_024452994.1	GRCh38.p13	chr2:86466608-86466657	False		0	55818
50702	TAS2R43_01	TAS2R43	TAS2R43,TAS2R31	NM_176885.2,NM_176884.2	GRCh38.p13	chr12:11030500-11030549,chr12:11091394-11091443	False		0	259289
36293	RPL7_01	RPL7	RPL7	NM_000971.4,NM_001363737.1	GRCh38.p13	chr8:73292399-73292731	False		0	6129
48185	STK33_01	STK33	STK33	NM_001352397.2,XM_011520295.2,NM_001352396.2,NM_001352399.2,NM_001352398.2,XM_017018154.1,XM_017018161.1,XM_017018153.2,XM_017018152.1,XM_017018157.1,XM_017018156.1,NM_001352391.2,XM_017018155.2,NM_001352390.2,NM_001289059.2,NM_001289058.2,NM_001352393.2,NM_030906.4,NM_001352388.2,XM_011520290.2,NM_001352389.2,XM_017018159.1,NM_001352387.2,XR_001747939.1,XM_011520297.2,NM_001352392.2,XM_017018144…	GRCh38.p13	chr11:8464726-8464775	False		0	65975
36495	BMF_01	BMF	BMF	NM_033503.4,NM_001003943.3,NM_001003942.1,NM_001003940.2	GRCh38.p13	chr15:40090321-40090361	False		0	90427
45363	ESYT1_01	ESYT1	ESYT1	NM_015292.3,NM_001184796.1	GRCh38.p13	chr12:56133612-56133661	False		0	23344
38384	AEBP2_01	AEBP2	AEBP2	NM_001363736.2,NM_001114176.2,XM_017018806.1,NM_153207.5,XM_011520560.2,NM_001267043.2	GRCh38.p13	chr12:19462555-19462602	False		0	121536
49378	CTHRC1_01	CTHRC1	CTHRC1	NM_138455.4,NM_001256099.2,XM_011516824.2	GRCh38.p13	chr8:103375891-103375940	False		0	115908
50674	C5orf51_01	C5orf51	FBXO4,C5orf51	XM_005248289.4,XM_011514026.3,NM_175921.6,XM_011514032.2,XR_001742054.1	GRCh38.p13	chr5:41920625-41920661	False		0	26272
42224	AP3D1_01	AP3D1	AP3D1	XM_017027422.1,NM_001374799.1,NM_003938.8,NM_001261826.3	GRCh38.p13	chr19:2108741-2109109	False		0	8943
41454	PIM1_01	PIM1	PIM1	NM_002648.4,NM_001243186.2	GRCh38.p13	chr6:37174467-37174516	False		0	5292
35222	BASP1_01	BASP1	BASP1	NM_001271606.1,NM_006317.5	GRCh38.p13	chr5:17275280-17275314	False		0	10409
34473	IK_01	IK	IK	NM_006083.4,XR_002956156.1	GRCh38.p13	chr5:140657609-140657643	False		0	3550
12049	GHITM_01	GHITM	GHITM	NM_014394.3	GRCh38.p13	chr10:84148764-84148800	False		0	27069
40133	IDH3B_01	IDH3B	IDH3B	NR_136344.2,XR_001754267.1,NM_001330763.2,NM_006899.5,XR_001754266.1,NM_001258384.2,XR_001754265.1,NM_174855.4	GRCh38.p13	chr20:2660497-2660546	False		0	3420
39854	MDM4_01	MDM4	MDM4	NM_001204171.1,XM_024447115.1,XR_001737179.1,XM_024447114.1,XM_017001312.1,XM_017001311.1,NM_001204172.1,XR_001737183.1,NM_001278516.1,NM_001278517.1,NM_001278519.1,XR_002956626.1,NM_001278518.1,XM_017001313.1,XR_001737180.2,XR_001737181.1,NM_002393.5	GRCh38.p13	chr1:204549418-204549467	False		0	4194
50798	FAM83C_01	FAM83C	FAM83C	NM_178468.6	GRCh38.p13	chr20:35287640-35287679	False		0	128876
44683	DEXI_01	DEXI	DEXI	NM_014015.4	GRCh38.p13	chr16:10929467-10929501	False		0	28955
11810	DIAPH2_01	DIAPH2	DIAPH2	NM_006729.5,NM_007309.3	GRCh38.p13	chrX:96685152-96685186	False		0	1730
41931	ZNF264_01	ZNF264	ZNF264	XM_011527522.2,NM_003417.5	GRCh38.p13	chr19:57211613-57211647	False		0	9422
48153	ITFG1_01	ITFG1	ITFG1	NM_030790.5,NM_001305002.1	GRCh38.p13	chr16:47260653-47311246	False		0	81533
44177	UTRN_01	UTRN	UTRN	XM_005267130.2,XM_017011244.1,XM_011536101.3,XM_017011245.1,NM_001375323.1,XM_006715560.4,XM_024446536.1,XM_011536106.2,NM_007124.2,XM_005267133.3,XM_011536102.2,XM_005267127.5,XM_017011243.2	GRCh38.p13	chr6:144700128-144700177	False		0	7402
45945	UFM1_01	UFM1	UFM1	NR_104585.2,NM_016617.4,NM_001286706.2,NR_104584.2,NM_001286705.2,NM_001286703.2,NM_001286704.2	GRCh38.p13	chr13:38361802-38361851	False		0	51569
48536	ASPH_01	ASPH	ASPH	XM_017013419.1,NM_032467.4,NM_001164754.1,NM_001164755.2,XM_005251244.1,XM_024447155.1,XM_017013447.1,XM_017013424.2,XM_017013446.1,XM_017013444.1,NM_032466.4,XM_017013445.1,XM_017013440.1,XM_024447159.1,XM_005251236.2,NM_004318.4,XM_005251235.2,NM_032468.5,XM_017013429.2,NM_001164752.2,XM_017013427.1,XM_005251242.3,NM_001164753.2,XM_005251240.1,XM_017013426.1,XM_017013420.1,NM_001164750.2,XM_005…	GRCh38.p13	chr8:61684116-61684165	False		0	444
12221	HAX1_01	HAX1	HAX1	NM_001018837.2,NM_006118.4	GRCh38.p13	chr1:154275444-154275478	False		0	10456
48579	HCAR1_01	HCAR1	HCAR1	NM_032554.4	GRCh38.p13	chr12:122729323-122729372	False		0	27198
39873	ZNF568_01	ZNF568	ZNF568	NM_198539.4,NM_001204835.2,XM_017026775.2,NM_001204838.1,NM_001204839.1,XM_017026779.2,NM_001204836.2,XM_017026773.2,NM_001204837.2	GRCh38.p13	chr19:36916429-36916467	False		0	374900
35048	ZDHHC16_01	ZDHHC16	ZDHHC16	XM_017016768.1,NR_109895.1,XM_017016769.1,XM_006718022.1,XM_017016767.1,NM_001287803.1,NM_032327.3,XM_006718024.1,XM_006718025.1,XM_017016766.1,XM_017016772.1,NM_198046.3,XM_017016774.1,XM_006718023.1,XM_006718026.1,XM_024448233.1,NM_198043.2,XR_001747232.1,XR_001747231.1,NM_198045.2,XM_024448234.1,XM_017016771.1,NM_198044.2,XM_017016770.1,XM_006718021.1,NM_001287804.1,XM_017016773.1	GRCh38.p13	chr10:97454797-97455745,chr10:97455711-97455745	False		0	84287
44032	ILVBL_01	ILVBL	ILVBL	NM_006844.5,XM_005259717.4,XM_024451330.1,XM_011527651.2	GRCh38.p13	chr19:15115642-15115869	False		0	10994
35923	PAFAH2_01	PAFAH2	PAFAH2	XM_017001392.2,NM_000437.4,XM_011541529.2,XM_017001391.1,XM_017001390.2,XM_006710670.3,XM_011541528.2,XM_006710669.3	GRCh38.p13	chr1:25961253-25961302	False		0	5051
38833	ATXN1L_01	ATXN1L	ATXN1L	NM_001137675.4	GRCh38.p13	chr16:71850081-71850130	False		0	342371
49337	MTSS2_01	MTSS2	MTSS2	XM_017023882.2,XM_005256236.5,XM_011523454.3,XM_017023880.2,NM_138383.3,XM_017023881.2,XM_011523453.3,XM_017023879.2,XM_011523450.2,XM_017023883.2	GRCh38.p13	chr16:70680966-70681004	False		0	92154
37748	TMEM8B_01	TMEM8B	TMEM8B	NM_001042590.4,XM_011517918.3,NM_001363622.1,XM_011517916.2,XM_005251483.4,XM_011517915.2,XM_011517914.2,XM_011517911.2,NM_001363625.1,XM_011517901.2,XM_011517910.3,XM_011517913.2,XR_002956793.1,XM_011517912.2,XM_011517908.2,XM_017014807.1,XM_017014806.1,XM_024447571.1,XM_024447570.1,XM_011517905.1,XM_017014805.1,XM_011517902.2,XM_011517903.2,XR_001746322.1,NM_001042589.2,NM_001363621.1,NM_001363…	GRCh38.p13	chr9:35846941-35846990	False		0	51754
43498	TUBA4A_01	TUBA4A	TUBA4A	NM_006000.3,NM_001278552.1,XM_017004824.1	GRCh38.p13	chr2:219251043-219251092	False		0	7277
43418	SIGMAR1_01	SIGMAR1	SIGMAR1	NM_001282206.1,NM_005866.4,NM_001282209.1,NM_001282208.1,NM_001282205.2,NM_147157.2,NR_104108.1,NM_001282207.1	GRCh38.p13	chr9:34635230-34635269	False		0	10280
35556	DMD_01	DMD	DMD	XM_006724470.3,NM_004015.3,NM_004012.4,XM_006724473.2,NM_004020.3,XM_006724468.2,XM_017029328.1,XM_006724474.3,XM_006724475.2,XM_017029331.1,NM_004011.4,NM_004009.3,NM_004010.3,NM_004013.2,NM_004023.3,NM_004016.3,NM_004006.3,NM_004017.3,XM_006724469.3,NM_004021.3,NM_004022.2,NM_004014.2,XM_011545467.1,NM_000109.4,NM_004018.3,NM_004019.3,XM_011545468.2	GRCh38.p13	chrX:31209518-31209556	False		0	1756
47318	AXL_01	AXL	AXL	NM_021913.5,NM_001278599.1,NM_001699.6	GRCh38.p13	chr19:41252372-41252421	False		0	558
48937	ADAMTSL1_01	ADAMTSL1	ADAMTSL1	NM_052866.5,XM_017015310.1,XM_011518064.3,XM_017015311.1,XM_017015314.1,XM_011518068.2,NM_001040272.6,XM_017015312.2,XM_017015313.1,XM_011518063.2,XM_011518067.1,XM_011518070.2	GRCh38.p13	chr9:18681959-18684762	False		0	92949
35299	RPL13_01	RPL13	RPL13	NM_001243131.1,NM_033251.2,NM_000977.4	GRCh38.p13	chr16:89562924-89562967	False		0	6137
43553	TUBB4B_01	TUBB4B	TUBB4B	NM_006088.6	GRCh38.p13	chr9:137242547-137242594	False		0	10383
35372	DACH1_01	DACH1	DACH1	NM_080760.5,NM_001366712.1,NM_004392.6,XM_011534941.2,XM_011534940.2,NM_080759.6	GRCh38.p13	chr13:71866221-71866255	False		0	1602
43623	CDK16_01	CDK16	CDK16	XM_011543921.1,XM_011543925.3,XM_011543927.3,XM_011543924.2,XM_017029570.2,XM_011543920.3,XM_017029569.1,XR_949017.3,NM_001170460.1,NM_006201.5,XM_011543928.1,XM_017029573.1,XM_011543926.1,XM_017029572.2,NM_033018.4,XM_011543922.1,XM_011543923.2,XM_017029571.1	GRCh38.p13	chrX:47227434-47228580	False		0	5127
51167	LYSMD3_01	LYSMD3	LYSMD3	NM_198273.2,XM_005248421.4,NM_001286812.1	GRCh38.p13	chr5:90517568-90517617	False		0	116068
38280	ACTN2_01	ACTN2	ACTN2	NM_001278344.1,NM_001278343.2,NM_001103.4	GRCh38.p13	chr1:236718911-236718960	False		0	88
47796	RPAP3_01	RPAP3	RPAP3	NM_001146076.1,NM_001146075.1,NM_024604.3	GRCh38.p13	chr12:47669040-47669089	False		0	79657
40985	DES_01	DES	DES	NM_001382708.1,NM_001927.4,NM_001382710.1,NM_001382711.1,NM_001382712.1,NM_001382709.1	GRCh38.p13	chr2:219420269-219420313	False		0	1674
37508	FOXK1_01	FOXK1	FOXK1	NM_001037165.2	GRCh38.p13	chr7:4767093-4767142	False		0	221937
43547	CITED2_01	CITED2	CITED2	NM_006079.5,NM_001168388.2,NM_001168389.2	GRCh38.p13	chr6:139373174-139373223	False		0	10370
52054	SLC25A26_01	SLC25A26	SLC25A26	XR_427246.2,XM_024453335.1,NM_001379210.1,XM_006712956.2,XM_017005674.1,NM_001350991.1,XM_011533327.2,NM_001350992.1,NR_028475.1,XR_940368.2,XR_940367.3,XM_011533328.2,XR_001739995.1,XR_001739996.2,NM_173471.3,XR_002959488.1,NM_001350993.1,NM_001164796.1,XR_940366.3	GRCh38.p13	chr3:66262067-66262101	False		0	115286
42497	DBN1_01	DBN1	DBN1	XM_011534447.2,NM_004395.4,NM_001363541.2,NM_001364151.2,NM_080881.2,XM_017009140.1,NM_001364152.2,XM_017009139.1,XM_006714826.2,XM_011534446.2	GRCh38.p13	chr5:177460511-177460545	False		0	1627
46219	NPLOC4_01	NPLOC4	NPLOC4	NR_130140.2,XR_934501.1,NM_001369698.1,XM_011524980.1,XR_934502.1,XR_001752557.1,NR_130139.1,NM_017921.4	GRCh38.p13	chr17:81557638-81557682	False		0	55666
41885	UCP2_01	UCP2	UCP2	NM_001381949.1,NM_003355.3,NM_001381943.1,NM_001381947.1,XM_024448674.1,NM_001381950.1,NM_001381944.1,NM_001381945.1,NM_001381948.1	GRCh38.p13	chr11:73981557-73981606	False		0	7351
44453	MAPRE1_01	MAPRE1	MAPRE1	XM_011528696.2,NM_012325.3	GRCh38.p13	chr20:32825934-32825983	False		0	22919
41784	TAPBP_01	TAPBP	TAPBP	XM_017011227.1,NM_003190.5,XM_011514828.3,NM_172209.3,NM_172208.2	GRCh38.p13	chr6:33305071-33305105	False		0	6892
47895	PEAK1_01	PEAK1	PEAK1	XM_024450057.1,XM_024450063.1,XM_024450062.1,XM_011522033.2,NM_024776.5,XM_011522034.2,NM_001385027.1,XM_005254674.2,XM_011522036.2,XM_011522037.2,XM_011522038.2,XM_024450064.1,NM_001385026.1,XM_011522039.2,XM_005254675.4,XM_024450058.1,XM_005254671.2,XM_024450059.1,XM_005254670.2,XM_005254673.2,XM_024450061.1,XM_024450060.1,XM_024450056.1,XM_011522035.2,XM_011522041.1,XM_011522040.1	GRCh38.p13	chr15:77181750-77181799	False		0	79834
13126	RPS23_01	RPS23	RPS23	NM_001025.5	GRCh38.p13	chr5:82277699-82277735	False		0	6228
52023	PDZD8_01	PDZD8	PDZD8	XR_945602.2,XM_011539266.3,XM_005269518.4,XM_011539265.2,XR_945601.2,NM_173791.5	GRCh38.p13	chr10:117374361-117374397	False		0	118987
38588	ACAA1_01	ACAA1	ACAA1	XM_011533650.2,NR_024024.1,NM_001130410.1,NM_001607.4,XM_006713122.1,XM_006713123.2	GRCh38.p13	chr3:38123110-38125601	False		0	30
45544	SENP3_01	SENP3	SENP3	NM_015670.6	GRCh38.p13	chr17:7571634-7571683	False		0	26168
47957	WLS_01	WLS	WLS	NM_001193334.1,NM_001002292.3,XM_011542192.3,XM_017002390.2,NM_024911.7,XM_011542191.2	GRCh38.p13	chr1:68150266-68150313	False		0	79971
35519	MYO6_01	MYO6	MYO6	XM_017010899.2,NM_004999.4,NM_001368866.1,XM_024446447.1,NM_001368140.1,XM_005248721.4,NM_001368138.1,NR_160538.1,NM_001368139.1,NM_001368137.1,XM_005248724.4,NM_001368136.1,XM_005248722.4,NM_001368865.1,NM_001300899.2,NR_160539.1	GRCh38.p13	chr6:75817555-75817589	False		0	4646
44112	RTN4_01	RTN4	RTN4	NM_001321863.2,NM_020532.5,NR_135829.1,NM_207521.2,NM_007008.3,NM_001321862.1,NM_001321904.2,NM_153828.3,NM_001321861.1,NM_001321860.1,NR_135830.2,NM_001321859.2,NM_207520.2	GRCh38.p13	chr2:54987572-54987621	False		0	57142
35599	ANKRD36B_01	ANKRD36B	ANKRD36B	NM_001353337.2,XM_017004589.2,XM_017004585.2,XM_017004588.2,XM_017004584.2,XM_017004587.2,XR_922976.2,XM_017004594.2,XM_017004595.2,XM_011511556.2,XM_017004579.2,XR_002959321.1,XM_006712661.2,XM_011511555.2,XM_011511557.3,XM_017004592.2,NM_025190.3,XM_017004581.2,XM_017004593.2,XM_017004580.2,XM_017004590.2,XM_017004583.2,XM_017004582.2,XM_017004578.2,XM_024453026.1,XM_005263995.5,XR_001738869.2,…	GRCh38.p13	chr2:97589830-97589864	False		0	57730
44966	SOX8_01	SOX8	SOX8	NM_014587.5	GRCh38.p13	chr16:986546-986595	False		0	30812
41846	TPM2_01	TPM2	TPM2	XM_017015088.2,XM_017015092.2,NM_001301226.2,XM_017015087.2,XM_017015091.2,NM_001301227.1,NM_003289.4,XM_017015090.2,NM_213674.1,XM_017015093.2	GRCh38.p13	chr9:35684280-35684315	False		0	7169
43377	EIF1_01	EIF1	EIF1	NM_005801.4	GRCh38.p13	chr17:41691240-41691280	False		0	10209
39765	ATP2C1_01	ATP2C1	ATP2C1	NM_001378687.1,NM_014382.4,NM_001378514.1,NM_001199179.2,XM_011512686.2,NM_001378513.1,NM_001199181.3,NM_001378512.1,NM_001199180.2,NM_001199182.2,NM_001199184.2,NM_001001486.2,NM_001199185.2,NM_001001485.2,NM_001001487.2,NM_001199183.2,NM_001378511.1	GRCh38.p13	chr3:130967222-130967360	False		0	27032
52058	SNRPN_01	SNRPN	SNHG14,SNRPN,SNURF	NM_022805.5,NM_001349463.2,NM_001378249.1,NM_001349462.2,NM_001378253.1,NM_001349461.2,NM_001349465.2,NM_001349460.2,NM_001349464.2,NM_001378251.1,NM_001378254.1,NM_001378255.1,NM_001378252.1,NM_022808.5,NM_001378256.1,NM_022806.5,NM_001378257.1,NR_146177.1,NM_003097.6,NM_022807.5,NM_001349458.2,NM_005678.4,NM_001349459.2,NM_001349456.2,NM_001349457.2,NM_001349454.2,NM_001349455.2	GRCh38.p13	chr15:24977824-24977858	False		0	6638
51057	SLC35E2A_01	SLC35E2A	SLC35E2A	NM_182838.2	GRCh38.p13	chr1:1732359-1732408	False		0	9906
43824	SLC16A2_01	SLC16A2	SLC16A2	NM_006517.5	GRCh38.p13	chrX:74532061-74532110	False		0	6567
40187	JAM2_01	JAM2	JAM2	XM_024452124.1,XR_937537.3,NM_001270407.1,NR_072999.2,NM_001270408.2,XM_024452123.1,NM_021219.4	GRCh38.p13	chr21:25698741-25698790	False		0	58494
34614	ADAMTS15_01	ADAMTS15	ADAMTS15	NM_139055.3,XM_005271419.4,XR_001747783.1	GRCh38.p13	chr11:130469387-130469421	False		0	170689
35865	TIMP3_01	TIMP3	TIMP3	NM_000362.5	GRCh38.p13	chr22:32859196-32859245	False		0	7078
37905	ECPAS_01	ECPAS	ECPAS	NM_001364930.1,XM_005251853.3,XM_011518422.3,NM_001364931.1,XM_017014557.1,NM_001363756.1,NM_001364929.1	GRCh38.p13	chr9:111433351-111436967	False		0	23392
41244	LIMK1_01	LIMK1	LIMK1	NM_001204426.2,NM_002314.4	GRCh38.p13	chr7:74122327-74122376	False		0	3984
43046	GNG5_01	GNG5	GNG5	NM_005274.3	GRCh38.p13	chr1:84506085-84506120	False		0	2787
42381	NEURL1_01	NEURL1	NEURL1	XM_005270269.4,NM_004210.5,XM_011540335.3,XM_005270270.4,XM_017016909.2,XM_011540333.2,XM_011540332.2,XR_945866.2,XM_011540331.3	GRCh38.p13	chr10:103571645-103571679	False		0	9148
40865	KLF5_01	KLF5	KLF5	NM_001286818.1,NM_001730.5	GRCh38.p13	chr13:73062058-73062107	False		0	688
41675	SRSF2_01	SRSF2	SRSF2	NM_001195427.2,XM_017024942.2,XR_429914.4,XR_002958053.1,XR_429913.4,XR_002958054.1,XR_002958055.1,NR_036608.2,NM_003016.4	GRCh38.p13	chr17:76736264-76736313	False		0	6427
42235	MAP3K14_01	MAP3K14	MAP3K14	NM_003954.5,XR_934591.1,XM_011525441.2	GRCh38.p13	chr17:45287209-45287252	False		0	9020
13214	SFXN3_01	SFXN3	SFXN3	XR_945825.3,NM_030971.3,NR_157572.1	GRCh38.p13	chr10:101037391-101037425	False		0	81855
48815	CCDC102A_01	CCDC102A	CCDC102A	XM_011523469.2,NM_033212.4	GRCh38.p13	chr16:57512543-57512592	False		0	92922
43322	ARPC1B_01	ARPC1B	ARPC1B	XM_024446629.1,XM_006715826.2,XM_006715825.2,NM_005720.4,XM_024446628.1	GRCh38.p13	chr7:99394117-99394488	False		0	10095
38500	CHST8_01	CHST8	CHST8	NM_022467.3,XM_011527222.1,NM_001127895.2,XM_017027143.1,NM_001127896.2,XM_011527224.1	GRCh38.p13	chr19:33772650-33772685	False		0	64377
35710	G6PC1_01	G6PC1	G6PC1	NM_001270397.2,NM_000151.4	GRCh38.p13	chr17:42911479-42911528	False		0	2538
44099	NPIPA1_01	NPIPA1	PKD1P4-NPIPA8,PKD1P3-NPIPA1,PKD1P6-NPIPP1,PDXDC2P-NPIPB14P,PKD1P5-LOC105376752,NPIPA8,PKD1P1,NPIPA5,NPIPA7,NPIPA1,NPIPA2,NPIPA3	NR_146336.1,NM_001277325.2,XM_017023554.1,NM_001351200.1,XM_011522585.1,XM_005255485.4,XM_024450380.1,XM_011522584.2,XR_932754.3,XM_024450381.1,XM_017023553.1,NR_036447.1,NM_001277324.1,XM_017022833.2,XM_024450382.1,XM_024450383.1,XM_024450139.1,XM_024450137.1,XM_024450138.1,XM_024450136.1,XM_017022835.1,XM_011522580.2,NM_001282507.1,NR_146331.1,XM_011522339.3,XM_024450385.1,XM_011522337.1,XM_005…	GRCh38.p13	chr16:14945652-14945864,chr16:16344123-16344335,chr16:15369829-15370041,chr16:15110531-15110743,chr16:69982467-69982679,chr16:14719905-14720117,chr16:14759025-14759237,chr16:18324208-18324420,chr16:18364344-18364556,chr16:16387477-16387689	False		0	9284
44267	MGLL_01	MGLL	MGLL	XM_011512379.2,XM_024453334.1,NM_001256585.1,XM_024453333.1,NM_001003794.2,XM_011512377.2,NM_007283.6,XM_011512383.2,XM_017005665.1,XM_011512382.1,XM_017005666.2,XM_017005664.2,XM_011512378.2	GRCh38.p13	chr3:127692225-127692274	False		0	11343
37263	RPS17_01	RPS17	RPS17	NM_001021.6,NR_111944.3,NR_111943.2	GRCh38.p13	chr15:82539996-82540045	False		0	6218
11353	ALMS1_01	ALMS1	ALMS1	NM_001378454.1,NM_015120.4	GRCh38.p13	chr2:73559093-73559127,chr2:73559096-73559130	False		0	7840
41306	MAP3K11_01	MAP3K11	MAP3K11	XR_428915.2,NM_002419.4	GRCh38.p13	chr11:65606740-65606776	False		0	4296
41013	ELK4_01	ELK4	ELK4	NM_021795.2,NM_001973.4	GRCh38.p13	chr1:205620112-205620161	False		0	2005
43799	IVNS1ABP_01	IVNS1ABP	IVNS1ABP	XM_011509079.3,NM_006469.5,XM_017000084.1,XM_011509080.3,XM_005244843.3	GRCh38.p13	chr1:185299823-185299872	False		0	10625
40807	APOF_01	APOF	APOF	NM_001638.4	GRCh38.p13	chr12:56361226-56361275	False		0	319
35565	FOXP1_01	FOXP1	FOXP1	NM_032682.6,XM_017006165.1,XR_001740102.1,NM_001349344.3,XM_006713104.2,XM_011533585.3,NR_146143.3,NM_001244816.2,XM_006713103.2,NM_001349342.3,XM_006713102.2,NM_001349343.3,NM_001244808.3,NM_001244812.3,NM_001349340.3,NM_001244813.3,NM_001349341.3,NM_001244810.2,NM_001244814.3,NR_146142.3,NM_001349338.3,NM_001244815.2,NM_001349337.2,NM_001370548.1,XM_017006167.1	GRCh38.p13	chr3:70977837-70977871	False		0	27086
11703	COQ10A_01	COQ10A	COQ10A	NM_144576.4,NM_001099337.2	GRCh38.p13	chr12:56269485-56269530	False		0	93058
40325	MBD3_01	MBD3	MBD3	NM_001281453.2,NM_001281454.2	GRCh38.p13	chr19:1577500-1577539	False		0	53615
34365	PSMB3_01	PSMB3	PSMB3	NR_104194.2,NR_104195.2,NM_002795.4	GRCh38.p13	chr17:38755926-38755961	False		0	5691
45087	PLEKHM1_01	PLEKHM1	PLEKHM1	XR_934624.1,XM_017025453.1,XM_017025454.2,NR_027782.2,NR_027774.2,XM_011525525.1,NM_001352825.2,NM_014798.3,XM_011525524.1,XR_934625.1,XM_017025451.1,XM_006722201.4,XM_011525523.2,XM_017025452.1	GRCh38.p13	chr17:45475444-45475493	False		0	9842
41077	GNAI2_01	GNAI2	GNAI2	NM_001282618.2,NM_001166425.2,NM_001282617.1,NM_002070.4,NM_001282620.2,NM_001282619.2	GRCh38.p13	chr3:50257552-50257601	False		0	2771
36004	VWF_01	VWF	VWF	NM_000552.5	GRCh38.p13	chr12:5953517-5953566	False		0	7450
45628	FCF1_01	FCF1	FCF1	NM_001318508.2,NM_015962.5,XM_005267730.4,XM_011536816.3,XM_011536815.3	GRCh38.p13	chr14:74735355-74735404	False		0	51077
38392	MGAT1_01	MGAT1	MGAT1	NM_001364383.2,NM_001364382.2,NM_001364381.2,NM_001364377.2,NM_001364385.2,NM_001364380.2,NM_001364384.2,NM_001364387.2,NM_001364386.2,NM_001114617.1,NM_001364379.2,NM_001364389.2,NM_001364390.2,NM_001364391.2,NM_001114620.1,NM_001364392.2,NM_001364393.2,NM_001364388.2,NM_001364394.2,NM_002406.4,NM_001364395.2,NM_001114618.1,NM_001114619.1	GRCh38.p13	chr5:180791391-180791440	False		0	4245
41754	SSB_01	SSB	SSB	NM_003142.5,NM_001294145.2	GRCh38.p13	chr2:169811670-169811705	False		0	6741
42905	RANBP2_01	RANBP2	RGPD2,RGPD3,RGPD1,RGPD6,RGPD4,RGPD5,RGPD8,RANBP2	XM_017004847.1,NM_032260.2,NM_001123363.3,XM_017004105.2,XM_017005081.2,XM_005263747.5,XM_017004848.1,XM_017004840.2,XM_017004841.1,XR_002959299.1,XM_011511733.2,XM_005264002.3,XM_024453101.1,XM_011511020.3,XM_017004103.2,XM_017004843.1,XM_011532849.3,XM_005264004.3,XM_011532845.3,NM_001384363.1,NM_182588.3,XM_017004740.2,NM_001144013.2,XM_024453119.1,XM_011511769.2,XM_017004738.1,XM_006712794.4,…	GRCh38.p13	chr2:110563229-110563278,chr2:86957761-86957810,chr2:108735587-108735636,chr2:112417810-112417859,chr2:107843064-107843113,chr2:109808229-109808278,chr2:106452822-106452871,chr2:87812102-87812151	False		0	729857
38974	IMPA1_01	IMPA1	IMPA1	NM_001144878.1,NM_005536.4,NM_001144879.1	GRCh38.p13	chr8:81659453-81660551	False		0	3612
47699	GDPD3_01	GDPD3	GDPD3	NM_024307.3	GRCh38.p13	chr16:30112307-30112351	False		0	79153
43452	MDH2_01	MDH2	MDH2	NM_005918.4,NM_001282404.2,NM_001282403.2	GRCh38.p13	chr7:76064869-76064918	False		0	4191
44496	PITPNB_01	PITPNB	PITPNB	XR_002958679.1,XM_011530052.2,NM_012399.5,NM_001284277.1,NM_001284278.1,XM_017028707.1,XR_001755190.1	GRCh38.p13	chr22:27897886-27911006	False		0	23760
35359	TP53_01	TP53	TP53	NM_001276697.2,NM_001276696.2,NM_001276698.2,NM_001276699.2,NM_001276761.2,NM_001126116.1,NM_001276760.2,NM_001126117.1,NM_001126113.2,NM_001276695.2,NM_001126112.2,NM_000546.6,NM_001126114.2,NM_001126115.1,NM_001126118.1	GRCh38.p13	chr17:7675096-7675130	False		0	7157
43118	PHF2_01	PHF2	PHF2	XM_006717143.2,XM_005252051.2,NM_005392.4	GRCh38.p13	chr9:93659529-93659570	False		0	5253
37684	ASB1_01	ASB1	ASB1	NM_001040445.3,NM_001330196.2	GRCh38.p13	chr2:238447168-238447217	False		0	51665
41393	OSBP_01	OSBP	OSBP	NM_002556.3	GRCh38.p13	chr11:59576026-59576075	False		0	5007
48632	INF2_01	INF2	INF2	NM_022489.4,NM_001031714.4,NM_032714.2	GRCh38.p13	chr14:104701705-104701742	False		0	64423
47246	MID1IP1_01	MID1IP1	MID1IP1	NM_001098790.2,NM_001098791.1,NM_021242.5	GRCh38.p13	chrX:38804991-38805039	False		0	58526
37587	SEC14L1_01	SEC14L1	SEC14L1	NM_001204410.2,NM_001204408.2,NM_001143998.2,NM_001039573.3,NM_003003.4,NM_001144001.2,NM_001143999.2	GRCh38.p13	chr17:77216545-77216594,chr17:77214016-77216594	False		0	6397
35226	ENDOV_01	ENDOV	ENDOV	XM_011524669.2,NM_001164638.2,XM_011524667.2,XM_011524666.1,XM_011524661.2,XM_011524664.2,XM_017024509.1,XM_011524660.1,XM_011524674.1,XM_017024517.1,XM_017024513.1,XM_017024510.1,XM_011524663.1,XM_011524662.1,NR_148041.2,NM_001352760.2,XM_011524656.1,XM_011524678.2,NM_001352761.2,XM_017024511.1,XM_017024508.1,XM_005257246.3,XM_011524657.1,NR_148043.2,XM_017024512.1,NR_148042.2,XM_011524655.1,XM_…	GRCh38.p13	chr17:80425034-80425068	False		0	284131
50322	PHF13_01	PHF13	PHF13	NM_153812.3,XM_011540762.1	GRCh38.p13	chr1:6622694-6622743	False		0	148479
39561	CLTA_01	CLTA	CLTA	XM_017014258.1,XM_024447409.1,NM_001311204.2,NM_001076677.3,XM_017014257.1,NR_132349.2,NM_001311205.2,NM_001833.4,NM_001184762.1,NM_007096.4,NM_001311206.2,NM_001311203.2,NM_001184760.2,NM_001184761.2	GRCh38.p13	chr9:36204121-36204158	False		0	1211
48473	NICN1_01	NICN1	NICN1	NM_032316.3	GRCh38.p13	chr3:49423442-49423485	False		0	84276
37482	ERP29_01	ERP29	ERP29	NM_006817.4,NM_001034025.1,XM_017018720.1	GRCh38.p13	chr12:112022754-112022793	False		0	10961
37458	CSTF3_01	CSTF3	CSTF3	NM_001033505.1,NM_001033506.1,NM_001326.3	GRCh38.p13	chr11:33161384-33161433	False		0	1479
38664	TOMM6_01	TOMM6	TOMM6	NM_001382294.1,NM_001134493.2	GRCh38.p13	chr6:41789571-41789620	False		0	100188893
35233	MRPL52_01	MRPL52	MRPL52	NM_180982.3,NM_001318870.2,NM_181307.3,NM_181305.3,NM_181306.3,XM_005267325.5,NM_181304.3,NM_178336.3,XM_005267328.3	GRCh38.p13	chr14:22834240-22834274	False		0	122704
39793	CALU_01	CALU	CALU	NM_001199672.2,XM_017012659.1,NM_001219.5,NM_001130674.3,NM_001199671.2,NR_074086.2,NM_001199673.2	GRCh38.p13	chr7:128769124-128769173	False		0	813
40695	FABP4_01	FABP4	FABP4	NM_001442.3	GRCh38.p13	chr8:81478822-81478869	False		0	2167
13633	WBP11_01	WBP11	WBP11	NM_016312.3	GRCh38.p13	chr12:14794973-14795007	False		0	51729
45700	MPC1_01	MPC1	MPC1	NM_001376565.1,NR_073093.2,NR_164828.1,XM_011535895.2,NM_001270879.2,NR_164831.1,NM_001376566.1,NM_001376567.1,XM_024446456.1,NR_164829.1,NM_001376568.1,NR_164830.1,NM_001376569.1,NM_016098.4	GRCh38.p13	chr6:166366091-166366828	False		0	51660
45323	KAZN_01	KAZN	KAZN	NM_001370229.1,NM_201628.3,NM_001370230.1,NM_015209.2,XM_011541077.2,XM_017000770.2,NM_001017999.2,XM_011541080.3,NM_001018000.3,XM_017000771.1,XM_005245795.5,NM_001018001.2,XM_011541075.2,XM_017000769.2,XM_011541076.2,XM_011541074.3,NM_001370231.1,XM_017000768.2	GRCh38.p13	chr1:15063605-15065660	False		0	23254
44084	HSPA13_01	HSPA13	HSPA13	NM_006948.5	GRCh38.p13	chr21:14374267-14375683	False		0	6782
40306	GRIN2C_01	GRIN2C	GRIN2C	XM_011524687.3,XM_011524686.3,XM_011524689.2,NM_001278553.1,XM_011524692.3,NM_000835.6,XM_017024544.2,XM_006721845.4,XM_006721846.4,NR_103735.1,XM_011524688.3	GRCh38.p13	chr17:74854723-74854757	False		0	2905
42816	ATP5MJ_01	ATP5MJ	ATP5MJ	NM_001127393.2,NM_004894.3	GRCh38.p13	chr14:103913983-103915113	False		0	9556
44497	PLXNB2_01	PLXNB2	PLXNB2	NM_001376870.1,NM_001376871.1,NM_001376880.1,NM_012401.4,NM_001376876.1,NM_001376877.1,NM_001376883.1,NM_001376882.1,NM_001376869.1,NM_001376868.1,NM_001376881.1,NM_001376885.1,NM_001376865.1,NM_001376884.1,NM_001376864.1,NM_001376867.1,NM_001376866.1,NM_001376874.1,NM_001376875.1,XM_011530682.2,NM_001376879.1,NM_001376886.1,XR_002958678.1,NM_001376878.1,NM_001376872.1,NM_001376873.1	GRCh38.p13	chr22:50283378-50283417	False		0	23654
36205	GSTT2_01	GSTT2	GSTT2B,GSTT2	NM_000854.4,NR_126445.2,NM_001363804.1,NM_001302670.1,NR_126442.1,NM_001080843.4,NR_126446.1	GRCh38.p13	chr22:23957765-23957803,chr22:23983526-23983564	False		0	653689
39872	ANO10_01	ANO10	ANO10	NM_001204831.2,NM_001346465.1,XM_011533890.3,NM_001204834.2,NM_001346464.1,NM_001204832.2,NM_001346468.1,XM_017006718.1,XM_024453617.1,NM_001346469.1,XM_017006717.2,XM_024453616.1,XM_011533885.3,NM_001204833.2,NM_001346463.1,XM_011533889.3,NM_001346466.1,XR_001740190.2,NM_001346467.1,XM_017006719.2,NM_018075.5	GRCh38.p13	chr3:43549742-43549791	False		0	55129
46953	GATAD2B_01	GATAD2B	GATAD2B	XM_005245364.4,XM_024448621.1,NM_020699.4	GRCh38.p13	chr1:153809513-153809556	False		0	57459
36958	PKD1_01	PKD1	PKD1	XM_005255370.3,NM_001009944.3,XM_011522529.2,NM_000296.4,XM_024450300.1,XM_024450301.1,XM_024450298.1,XM_011522537.2,XM_024450299.1,XM_011522528.3	GRCh38.p13	chr16:2110362-2110401	False		0	5310
34833	CAPN3_01	CAPN3	CAPN3	NM_173087.1,NM_173088.1,NM_173089.1,NM_173090.1,NM_000070.3,NM_024344.1	GRCh38.p13	chr15:42409803-42409840	False		0	825
42262	NPR2_01	NPR2	NPR2	NM_003995.4,XM_024447558.1,XM_024447557.1,XM_024447556.1,NM_001378923.1,XM_024447560.1,XM_024447559.1,XM_024447561.1	GRCh38.p13	chr9:35809569-35809618	False		0	4882
34776	DNAJA1_01	DNAJA1	DNAJA1	NM_001314039.1,NM_001539.4	GRCh38.p13	chr9:33034228-33034262	False		0	3301
45530	TES_01	TES	TES	NM_015641.4,XM_005250258.1,NM_152829.3	GRCh38.p13	chr7:116249172-116249221	False		0	26136
48419	SON_01	SON	SON	NM_032195.3,NM_001291411.2,NM_001291412.2,NR_103797.1,NM_138927.4	GRCh38.p13	chr21:33546223-33546261	False		0	6651
12262	HOXC8_01	HOXC8	HOXC8	NM_022658.4	GRCh38.p13	chr12:54011104-54011138	False		0	3224
38966	TLE2_01	TLE2	TLE2	NM_003260.5,XM_006722864.2,XM_011528230.1,NM_001144762.1,NM_001300846.2,NM_001144761.1	GRCh38.p13	chr19:3025065-3027860	False		0	7089
40391	RABGEF1_01	RABGEF1	RABGEF1	NM_001287061.2,NM_001367744.1,NM_001367745.1,NR_160287.1,NM_001367730.1,NM_001367748.1,NM_001367749.1,NM_001367733.1,NM_001367732.1,NM_001367737.1,NM_001367756.1,NM_001367736.1,NM_001367742.1,NM_001367731.1,NM_001367743.1,NM_001367751.1,NM_001367735.1,NM_001367750.1,NM_001367734.1,NM_014504.3,NM_001367740.1,NM_001367753.1,NM_001367752.1,NM_001367739.1,NM_001367738.1,NM_001287062.2,NM_001367723.1,…	GRCh38.p13	chr7:66809143-66809192	False		0	27342
37262	MYADM_01	MYADM	MYADM	NM_001290189.1,NM_001290190.1,NM_001290194.2,NM_001290191.2,NM_001290188.2,NM_138373.5,NM_001020818.2,NM_001290192.2,NM_001020821.2,NM_001020819.2,NM_001290193.2,NM_001020820.3	GRCh38.p13	chr19:53875961-53876010	False		0	91663
13315	SOX4_01	SOX4	SOX4	NM_003107.3	GRCh38.p13	chr6:21595397-21595431	False		0	6659
45330	CLUH_01	CLUH	CLUH	XM_011523768.3,NM_001366661.1,XM_024450675.1,XM_024450679.1,XM_024450680.1,NM_001366662.1,NM_015229.4,XM_024450676.1	GRCh38.p13	chr17:2690221-2690256	False		0	23277
34869	NEURL1B_01	NEURL1B	NEURL1B	NM_001142651.3,NM_001308178.2,NM_001308177.2	GRCh38.p13	chr5:172686887-172686921	False		0	54492
51389	RNH1_01	RNH1	RNH1	XM_011520259.3,NM_203389.3,NM_203386.3,NM_203388.3,XM_011520262.3,XM_011520263.1,NM_203383.2,XM_011520257.3,NM_203387.3,XM_011520261.2,NM_203384.2,XM_011520260.2,XM_017018106.1,NM_002939.4,XM_011520258.3,XM_011520255.1,NM_203385.1	GRCh38.p13	chr11:498049-498087	False		0	6050
35588	ZNF888_01	ZNF888	ZNF888,ZNF525	NM_001310127.2,NM_001384654.1,XM_005259451.5,NR_145445.2,NM_001348156.2,NM_001348157.2,NM_001384656.1,NM_001384653.1,NM_001384652.1,XM_017026798.2,NM_001384655.1	GRCh38.p13	chr19:52907521-52907555,chr19:53381349-53381383	False		0	388559
12070	GMCL2_01	GMCL2	GMCL2	NM_001358008.2	GRCh38.p13	chr5:178187150-178187184	False		0	64396
36093	ATP1A1_01	ATP1A1	ATP1A1	XM_017001360.1,NM_001160234.1,NM_000701.8,XM_017001361.1,NM_001160233.1,XR_002956654.1	GRCh38.p13	chr1:116390401-116390820	False		0	476
40694	EXTL3_01	EXTL3	EXTL3	NR_073469.2,XM_011544440.3,XM_024447096.1,NR_073468.2,NM_001440.4,XM_024447094.1,XM_024447095.1	GRCh38.p13	chr8:28752735-28752784	False		0	2137
49900	AGBL1_01	AGBL1	AGBL1	XM_017021918.2,XM_011521226.3,XM_011521227.3,XR_931751.3,XR_931750.3,NM_001386094.1,XM_017021920.2,XM_011521230.3,XM_011521228.3,XM_017021919.2,XM_017021921.2,NM_152336.4	GRCh38.p13	chr15:86158965-86159014	False		0	123624
45705	TELO2_01	TELO2	TELO2	XM_011522773.3,XM_011522775.3,XR_001752044.2,XM_011522774.2,NM_016111.4,NM_001351846.2,XM_011522778.3,XM_011522777.3,XR_001752042.2,XR_932982.3,XM_011522776.2,XR_001752043.2	GRCh38.p13	chr16:1494295-1494334	False		0	9894
11845	DUSP1_01	DUSP1	DUSP1	NM_004417.4	GRCh38.p13	chr5:172769016-172769053	False		0	1843
42308	ECHS1_01	ECHS1	ECHS1	XR_002956965.1,NM_004092.4	GRCh38.p13	chr10:133370697-133370741	False		0	1892
45031	TMEM63A_01	TMEM63A	TMEM63A	XM_011544328.3,XM_006711841.4,XM_011544332.3,XR_001737552.2,XR_949163.3,NM_014698.3,XM_011544329.3,XM_011544331.3,XM_011544330.3	GRCh38.p13	chr1:225857007-225859234	False		0	9725
37715	ANKZF1_01	ANKZF1	ANKZF1	XR_922953.2,NM_001282792.2,XM_017004420.2,XR_922952.2,XR_427096.2,XM_017004421.2,XM_011511392.3,XR_427097.2,NM_018089.3,XR_001738810.2,XR_001738807.2,XR_001738808.2,XM_005246663.3,XR_001738809.2,NM_001042410.2	GRCh38.p13	chr2:219234148-219234193	False		0	55139
38640	PSMG3_01	PSMG3	PSMG3	NM_001134340.2,XM_024446976.1,NM_032302.4	GRCh38.p13	chr7:1567498-1567535	False		0	84262
51964	GPRC5B_01	GPRC5B	GPRC5B	XM_006721052.2,XM_006721051.3,NM_001304771.1,NM_016235.3	GRCh38.p13	chr16:19872151-19872185	False		0	51704
41261	LY6H_01	LY6H	LY6H	NM_002347.5,NM_001130478.2,XM_017013413.1,NM_001135655.2	GRCh38.p13	chr8:143158420-143158469	False		0	4062
37035	MAGEA10_01	MAGEA10	MAGEA10	NM_001011543.2,NM_001251828.2,NM_021048.5	GRCh38.p13	chrX:152134722-152134761	False		0	4109
13687	ZNF117_01	ZNF117	ZNF117	NM_015852.4	GRCh38.p13	chr7:64990258-64990307	False		0	51351
46051	ZC3H7B_01	ZC3H7B	ZC3H7B	XM_011530016.3,NM_017590.6	GRCh38.p13	chr22:41332180-41332221	False		0	23264
37623	GPX4_01	GPX4	GPX4	NM_002085.5,NM_001367832.1,NM_001039847.3,NM_001039848.4	GRCh38.p13	chr19:1105665-1105711	False		0	2879
48047	NINL_01	NINL	NINL	NM_001318226.1,XM_017027733.1,XM_011529195.3,XM_011529193.1,XM_017027732.1,XM_011529190.1,XM_011529191.1,XM_011529187.2,NM_025176.6,XM_011529198.1,XM_011529194.2,XM_011529186.2,XM_011529188.1,XM_017027735.1,XM_011529192.2,XM_011529197.2,XM_017027734.1,XM_011529189.1	GRCh38.p13	chr20:25470022-25470071	False		0	22981
40454	GANC_01	GANC	GANC	NM_198141.2,NM_001301410.1,NM_001301409.1	GRCh38.p13	chr15:42278523-42278572	False		0	2595
42471	CD81_01	CD81	CD81	XM_011520492.2,NM_004356.4,NM_001297649.1	GRCh38.p13	chr11:2397347-2397396	False		0	975
44125	RER1_01	RER1	RER1	NM_007033.5	GRCh38.p13	chr1:2395856-2397146	False		0	11079
37742	EIF4G2_01	EIF4G2	EIF4G2	NM_001172705.1,NM_001418.4,NM_001042559.2	GRCh38.p13	chr11:10802180-10802313	False		0	1982
47693	RETREG2_01	RETREG2	RETREG2	NM_001321109.2,XM_005246848.3,NM_001321110.1,NM_024293.6	GRCh38.p13	chr2:219183203-219183252	False		0	79137
37722	CAST_01	CAST	CAST	NM_001330630.1,NM_001330631.1,NM_173060.4,NR_104285.2,NM_001330629.2,NM_001330628.2,NM_001042440.5,NM_001284213.3,NM_001042443.2,NM_001042442.3,NM_001042446.2,NM_001750.7,NM_001330627.2,NM_001330626.2,NM_001042445.2,NM_001330634.1,NM_001284212.3,NM_001042444.2,NM_001375317.1,NM_001042441.3,NM_001330632.1,NM_001330633.1,NM_001190442.1	GRCh38.p13	chr5:96754072-96754119	False		0	831
45813	UPB1_01	UPB1	UPB1	XM_011530225.2,XM_011530222.2,XR_001755249.1,XM_017028825.1,XM_017028828.1,XR_001755250.1,XR_937867.2,XM_011530223.2,NM_016327.3,XM_017028826.1,XM_011530224.2,XM_017028827.2	GRCh38.p13	chr22:24495496-24500131	False		0	51733
44885	SNX5_01	SNX5	SNX5	NM_152227.3,NM_014426.4,NM_001282454.2	GRCh38.p13	chr20:17947550-17947599	False		0	27131
49596	BROX_01	BROX	BROX	XM_017000376.2,XM_005273069.5,NM_001375661.1,NM_001288580.1,XM_006711173.4,NM_001375758.1,NM_001288581.1,NM_001288579.1,XM_017000374.2,XM_017000375.2,XM_011509214.3,NM_144695.4,XR_001736986.1	GRCh38.p13	chr1:222715781-222718954	False		0	148362
12072	GNG14_01	GNG14	GNG14	NM_001316692.2	GRCh38.p13	chr19:12688052-12688086	False		0	105372280
42522	EPHA5_01	EPHA5	EPHA5	XM_011531735.3,NM_001281767.3,NM_182472.5,XM_017007881.2,NM_001281766.2,XM_005265653.4,XM_017007878.2,XM_017007880.2,NM_001318761.1,XM_017007879.2,NM_001281765.2,NM_004439.8	GRCh38.p13	chr4:65332125-65335977	False		0	2044
38973	DOK3_01	DOK3	DOK3	NM_001384139.1,NM_001375797.2,NM_001308236.3,XM_011534657.2,XM_017009883.1,NM_001144875.2,NM_001375798.1,NM_001384137.1,NM_001375799.2,NM_001375794.1,NM_024872.4,NM_001308235.3,NM_001375795.1,NM_001144876.2,NM_001375796.1,XM_017009884.1,NM_001384138.1	GRCh38.p13	chr5:177504891-177505025	False		0	79930
48053	TANC2_01	TANC2	TANC2	XM_011524599.1,XM_011524597.2,XM_006721810.3,XM_011524601.2,XM_011524598.2,XM_011524600.2,XM_011524602.2,XM_017024429.1,NM_025185.4,XM_006721806.3,XM_006721811.4,XM_006721807.3,XM_017024431.1,XM_017024430.2	GRCh38.p13	chr17:63379825-63388682	False		0	26115
37246	EPM2A_01	EPM2A	EPM2A	NM_001368129.2,NM_001018041.2,XM_024446550.1,XM_024446551.1,XM_011536113.2,NM_001368132.1,NM_001368130.1,NM_001360057.2,NM_001368131.1,NM_001360071.2,NR_153398.2,NM_001360064.2,NM_005670.4,XM_011536116.1	GRCh38.p13	chr6:145686251-145702257,chr6:145686251-145720904,chr6:145686251-145735911,chr6:145686251-145735201	False		0	7957
34953	FAT1_01	FAT1	FAT1	XM_005262835.2,XM_006714139.3,XM_005262834.3,NM_005245.4	GRCh38.p13	chr4:186620771-186620812	False		0	2195
49689	MAP2K3_01	MAP2K3	MAP2K3	NM_001316332.2,XM_011523958.2,NM_002756.4,XM_005256723.2,XM_011523959.2,XM_017024859.1,XM_017024858.1,NM_145109.3,XM_017024857.2	GRCh38.p13	chr17:21300555-21300589	False		0	5606
50842	MTDH_01	MTDH	MTDH	NM_178812.4,XM_011517370.3,NM_001363136.1,NM_001363137.1,XM_017013968.2,XM_011517368.2,XM_011517369.3,NM_001363139.1,NM_001363138.1	GRCh38.p13	chr8:97686685-97686734	False		0	92140
42649	SF1_01	SF1	SF1	XM_017018245.1,NM_001346409.2,XM_011545245.1,XM_011545246.1,XM_011545248.1,XM_011545247.1,XM_017018249.2,NM_001178030.2,NM_001178031.3,NM_001346410.2,XM_024448679.1,NM_004630.4,NM_201995.3,XM_024448680.1,NM_001378956.1,XM_017018246.1,NM_001378957.1,NM_201997.3,NM_001346364.2,NM_001346363.2,NM_201998.3,XM_017018250.1,XM_017018251.1	GRCh38.p13	chr11:64769321-64769449	False		0	7536
47413	GAL3ST2_01	GAL3ST2	GAL3ST2	NM_022134.3	GRCh38.p13	chr2:241799068-241799102	False		0	64090
35194	DGKZ_01	DGKZ	DGKZ	NM_001199266.2,NM_001199267.2,XM_024448729.1,XM_017018455.1,XM_024448738.1,XM_005253182.3,XM_024448739.1,XM_024448741.1,XM_024448740.1,NM_001199268.2,XM_024448732.1,NM_201533.3,XM_024448737.1,XR_002957206.1,XM_017018456.1,XM_024448734.1,XM_024448735.1,XM_024448730.1,XM_024448731.1,NM_001105540.2,XM_024448736.1,NM_201532.3,XM_024448733.1,NM_003646.4	GRCh38.p13	chr11:46375001-46375035	False		0	8525
35625	AGL_01	AGL	AGL	NM_000642.3,NM_000643.2,NM_000646.2,XM_005270557.2,NM_000028.2,XM_017000501.2,NM_000644.2	GRCh38.p13	chr1:99902712-99902761	False		0	178
36227	IL7_01	IL7	IL7	NM_000880.4,NM_001199886.1,XM_011517522.3,NM_001199887.1,XM_011517523.3,NM_001199888.1,XM_017013397.2	GRCh38.p13	chr8:78798204-78804957	False		0	3574
47183	TNFAIP1_01	TNFAIP1	TNFAIP1	XM_017024993.2,NM_021137.5	GRCh38.p13	chr17:28340343-28340392	False		0	7126
34471	LTBR_01	LTBR	LTBR	NM_002342.3,NM_001270987.2,XM_006718983.3,XM_005253688.2	GRCh38.p13	chr12:6385080-6385114	False		0	4055
40271	B3GALNT2_01	B3GALNT2	B3GALNT2	XM_006711749.3,XM_017000394.1,XM_017000395.1,NM_152490.5,XR_001736989.1,XR_001736988.1,XR_001736990.1,XR_001736987.1,NM_001277155.3	GRCh38.p13	chr1:235494713-235494762	False		0	148789
45443	OLFML2B_01	OLFML2B	OLFML2B	NM_015441.2,XM_017000967.2,XM_011509398.2,NM_001347700.1,NM_001297713.1	GRCh38.p13	chr1:161998309-162000121	False		0	25903
42226	WASL_01	WASL	WASL	NM_003941.4	GRCh38.p13	chr7:123709169-123709218	False		0	8976
46462	UFSP2_01	UFSP2	UFSP2	NR_028085.1,NM_018359.5,NR_144317.1	GRCh38.p13	chr4:185418638-185418687	False		0	55325
39143	MYOCD_01	MYOCD	MYOCD	XM_005256863.1,NM_001146312.3,XM_017025342.1,NM_001378306.1,NM_153604.3	GRCh38.p13	chr17:12752575-12752621	False		0	93649
45643	HEBP1_01	HEBP1	HEBP1	NM_015987.5	GRCh38.p13	chr12:12987153-12987202	False		0	50865
36790	ADAM9_01	ADAM9	ADAM9	NM_003816.3,XR_001745618.2,NR_027638.1,NR_027878.1,XR_001745617.1,XR_001745616.2,XM_017013942.1,XR_001745615.1,NR_027639.1,XM_011544682.2	GRCh38.p13	chr8:39018914-39021687	False		0	8754
48635	PLCD4_01	PLCD4	PLCD4	XM_017005114.1,XM_011512012.1,XM_017005117.1,XM_017005116.1,XM_024453182.1,XR_241325.1,NM_032726.4,XM_005246913.2,XM_017005115.1,XM_017005118.2	GRCh38.p13	chr2:218622680-218622729	False		0	84812
35336	SMARCAD1_01	SMARCAD1	SMARCAD1	NM_020159.5,NR_164723.1,NR_164726.1,NM_001375856.1,NR_164727.1,NR_164722.1,NM_001128429.3,NR_164724.1,NR_164725.1,XM_024454154.1,NR_164729.1,NM_001254949.2,NM_001128430.2,NR_164728.1,NR_164733.1,NR_164730.1,NR_164735.1,NR_164734.1,NR_164731.1,NM_001375859.1,NR_164732.1,NM_001375858.1,NM_001375855.1,NR_164737.1,NR_164736.1,NR_045644.2,NM_001375857.1	GRCh38.p13	chr4:94280639-94280688	False		0	56916
38389	DHX36_01	DHX36	DHX36	NM_020865.3,NM_001114397.1	GRCh38.p13	chr3:154315235-154316042	False		0	170506
11596	CDC42EP1_01	CDC42EP1	CDC42EP1	NM_152243.3	GRCh38.p13	chr22:37566737-37566771	False		0	11135
41341	MYH8_01	MYH8	MYH8	NM_002472.3	GRCh38.p13	chr17:10409143-10409306	False		0	4626
45359	SYNM_01	SYNM	SYNM	XM_017022035.1,NM_015286.6,NM_145728.3	GRCh38.p13	chr15:99130751-99130797	False		0	23336
49551	HSPB6_01	HSPB6	HSPB6	NM_144617.3	GRCh38.p13	chr19:35755829-35755878	False		0	126393
41147	ID1_01	ID1	ID1	NM_002165.4,NM_181353.3	GRCh38.p13	chr20:31605684-31605733	False		0	3397
41741	SPI1_01	SPI1	SPI1	NM_003120.3,NM_001080547.2,XM_011520307.1,XM_017018173.1	GRCh38.p13	chr11:47355416-47355452	False		0	6688
36479	KLHL31_01	KLHL31	KLHL31	XM_017010858.1,XM_005249107.4,NM_001003760.5	GRCh38.p13	chr6:53654196-53654245	False		0	401265
40004	STARD13_01	STARD13	STARD13	NM_001243476.3,NM_001243466.2,XM_024449429.1,XM_017020835.2,NM_052851.3,XM_011535299.3,NM_001243474.1,XM_017020834.2,NM_178006.4,NM_178007.3	GRCh38.p13	chr13:33129124-33129173	False		0	90627
40494	SETD7_01	SETD7	SETD7	NR_131339.1,NM_030648.3,NM_001306199.1,NM_001306200.1	GRCh38.p13	chr4:139546920-139546969	False		0	80854
52079	TRAPPC2B_01	TRAPPC2B	ZNF547,TRAPPC2B	NM_173631.4,NM_001355204.2	GRCh38.p13	chr19:57363551-57363585	False		0	284306
45650	ABHD5_01	ABHD5	ABHD5	NM_016006.6,NM_001365650.1,NM_001355186.2,NR_158560.1,NM_001365649.1	GRCh38.p13	chr3:43702350-43702399	False		0	51099
49544	ZC3H18_01	ZC3H18	ZC3H18	XM_017022934.2,XM_011522863.2,NM_144604.4,NM_001294340.2	GRCh38.p13	chr16:88599852-88599900	False		0	124245
41991	ULK1_01	ULK1	ULK1	XM_011538799.2,XR_001748883.2,NM_003565.4,XM_011538798.3	GRCh38.p13	chr12:131906893-131907512	False		0	8408
37101	LRRC73_01	LRRC73	LRRC73	NM_001271882.2,NM_001012974.2	GRCh38.p13	chr6:43507181-43507230	False		0	221424
48079	REEP4_01	REEP4	REEP4	NM_001316965.2,NM_025232.4,NM_001316964.2	GRCh38.p13	chr8:22139507-22139979	False		0	80346
51166	LMOD3_01	LMOD3	LMOD3	NM_198271.5,NM_001304418.3	GRCh38.p13	chr3:69119655-69119704	False		0	56203
46191	TMEM70_01	TMEM70	TMEM70	NM_017866.6,NM_001040613.2,NR_033334.1	GRCh38.p13	chr8:73981404-73981453	False		0	54968
45472	KANK2_01	KANK2	KANK2	NM_001379551.1,NM_001379554.1,NM_001379557.1,NM_001379555.1,NM_001379561.1,NM_001379549.1,NM_001379560.1,NM_001379548.1,NM_001329451.2,NM_001379552.1,NM_001379553.1,NM_001379556.1,NM_001379558.1,NM_015493.7,NM_001379563.1,NM_001379559.1,NM_001379562.1,NM_001379550.1,NM_001136191.3	GRCh38.p13	chr19:11169877-11169926	False		0	25959
51686	LETMD1_01	LETMD1	LETMD1	NR_147110.2,NM_001351324.2,NR_147111.2,NM_001351332.2,XM_017019151.1,XM_017019155.2,XM_017019165.1,XR_002957308.1,XM_017019164.1,XM_006719340.1,NM_001351330.2,NM_015416.5,XM_017019156.1,NR_147118.2,XM_017019157.1,NR_147108.2,NR_147119.2,XM_017019153.1,XM_017019154.1,NR_147120.2,XM_017019166.1,NR_147107.2,NM_001243689.2,NM_001351328.2,NM_001351336.2,NR_147117.2,XR_944516.3,NR_147098.1,NM_001351337…	GRCh38.p13	chr12:51056405-51056454	False		0	25875
37311	CELF2_01	CELF2	CELF2	XM_011519297.1,XM_017015569.1,XM_017015552.1,NM_001326344.1,XM_017015568.2,NM_001326332.2,NM_001326345.1,NM_001326320.2,XM_005252357.4,XM_017015565.1,XM_017015564.2,NM_001326323.2,XM_024447778.1,XM_024447780.1,NM_001326327.2,NM_001326325.2,NM_001326326.2,XM_017015558.1,XM_024447777.1,NM_001326321.2,XM_017015566.2,XM_024447776.1,NM_006561.3,XM_017015543.1,NM_001326341.2,XM_006717373.2,NM_001326324…	GRCh38.p13	chr10:11257768-11257817	False		0	10659
36200	GSTA2_01	GSTA2	GSTA2				False		0	2939
39969	ELOVL5_01	ELOVL5	ELOVL5	NM_001242828.1,NM_021814.5,NM_001242830.1,NM_001301856.2,NM_001242831.1	GRCh38.p13	chr6:53348869-53348918	False		0	60481
42303	DCTN1_01	DCTN1	DCTN1	NM_001135040.3,NM_001135041.3,NM_004082.5,NM_001190836.2,NM_001190837.2,NR_033935.2,NM_001378992.1,NM_023019.4,NM_001378991.1	GRCh38.p13	chr2:74370258-74370302	False		0	1639
34911	BIN1_01	BIN1	BIN1	NM_001320641.2,NM_001320632.2,NM_139345.3,NM_001320640.2,NM_139346.3,NM_001320642.1,NM_139351.3,NM_139343.3,NM_004305.4,NM_001320634.1,NM_139347.3,NM_139344.3,NM_139349.3,NM_139348.3,NM_001320633.2,NM_139350.3	GRCh38.p13	chr2:127063601-127063639	False		0	274
40903	CD72_01	CD72	CD72	XM_006716893.2,NM_001782.3	GRCh38.p13	chr9:35616253-35616608	False		0	971
45596	ZBTB7A_01	ZBTB7A	ZBTB7A	XM_005259570.5,XM_005259571.4,NM_015898.4,NM_001317990.2	GRCh38.p13	chr19:4054741-4054780	False		0	51341
51650	ELAPOR2_01	ELAPOR2	ELAPOR2	XM_011515921.1,NM_001142749.3,XM_017011844.1,NM_152748.4,NM_001291991.1,NM_001291990.1,XM_011515918.2,XM_006715894.3,XM_017011843.1,XM_024446686.1	GRCh38.p13	chr7:86897533-86897582	False		0	222223
40754	PRMT1_01	PRMT1	PRMT1	NM_001207042.3,XM_017026736.1,NR_033397.5,NM_198318.5,XM_017026734.1,XM_005258842.1,XM_017026735.1,NM_001536.6	GRCh38.p13	chr19:49682043-49682212	False		0	3276
43690	TNFAIP2_01	TNFAIP2	TNFAIP2	XM_011537113.2,XM_011537112.2,XM_006720243.3,NM_006291.4,NM_001371220.1,NM_001371221.1,XM_011537114.2,XM_017021616.1	GRCh38.p13	chr14:103136790-103136839	False		0	7127
46842	PNPLA2_01	PNPLA2	PNPLA2	XM_006718265.3,NM_020376.4,XM_024448618.1,XM_017018028.1,XM_006718266.3	GRCh38.p13	chr11:822519-822556	False		0	57104
48019	CTC1_01	CTC1	CTC1	XR_001752643.1,XM_006721578.3,XM_006721577.3,XR_429825.1,XR_429824.3,NR_046431.2,XR_001752640.1,XR_001752641.1,XR_001752644.1,NM_025099.6,XR_002958073.1,XM_011524010.2,XM_011524011.2,XR_001752639.1,XR_001752642.1,XR_429823.3	GRCh38.p13	chr17:8232966-8233015	False		0	80169
46901	NFKBIA_01	NFKBIA	NFKBIA	NM_020529.3	GRCh38.p13	chr14:35402031-35402398	False		0	4792
35689	EPB42_01	EPB42	EPB42	XM_011521354.2,NM_000119.3,XM_011521352.2,XM_011521353.2,XM_011521349.2,XM_005254225.1,NM_001114134.2,XM_011521350.2,XM_011521351.2	GRCh38.p13	chr15:43203194-43203243	False		0	2038
43805	DYRK1B_01	DYRK1B	DYRK1B	NM_004714.3,NM_006483.3,NM_006484.2,XM_005259398.4	GRCh38.p13	chr19:39830010-39830406	False		0	9149
34325	ATP5MF_01	ATP5MF	ATP5MF	NM_001003714.3,NM_001003713.3,NM_001039178.3,NM_004889.5	GRCh38.p13	chr7:99458321-99458355	False		0	9551
49558	ZNF513_01	ZNF513	ZNF513	XM_005264143.3,NM_001201459.1,XM_005264142.2,NM_144631.6	GRCh38.p13	chr2:27377861-27377905	False		0	130557
39941	FAM124A_01	FAM124A	FAM124A	XM_011534978.2,NM_145019.4,XM_017020419.2,NM_001242312.2	GRCh38.p13	chr13:51283434-51283483	False		0	220108
11938	FAM187A_01	FAM187A	FAM187A,CCDC103	NM_001258396.2,NM_001258400.1,NM_001258399.2,NM_213607.3,NM_001258395.2	GRCh38.p13	chr17:44904119-44904153	False		0	100528020
39797	CRABP2_01	CRABP2	CRABP2	NM_001199723.1,NM_001878.4	GRCh38.p13	chr1:156699761-156699798	False		0	1382
45237	RRP1B_01	RRP1B	RRP1B	NM_015056.3	GRCh38.p13	chr21:43684618-43685786	False		0	23076
50338	NMRK2_01	NMRK2	NMRK2	XM_006722725.3,NM_001289117.1,NM_001375468.1,NM_001375469.1,NR_110316.1,NM_001375467.1,NM_170678.2	GRCh38.p13	chr19:3938698-3938737	False		0	27231
38069	TMEM213_01	TMEM213	TMEM213	NM_001085429.2,XM_005250167.3	GRCh38.p13	chr7:138803111-138803160	False		0	155006
36693	LRRC52_01	LRRC52	LRRC52	NM_001005214.4	GRCh38.p13	chr1:165544536-165544585	False		0	440699
41586	RAD23B_01	RAD23B	RAD23B	NM_001244713.1,NM_001244724.1,NM_002874.5	GRCh38.p13	chr9:107329735-107329784	False		0	5887
38334	ZFP57_01	ZFP57	ZFP57	NM_001366333.2,NM_001109809.5	GRCh38.p13	chr6:29673666-29673704	False		0	346171
38823	TLK1_01	TLK1	TLK1	XM_017005422.2,XR_001739085.2,XM_024453262.1,NM_001136554.2,XR_001739084.2,NM_001136555.2,XM_011512238.3,NM_012290.5,XM_024453261.1	GRCh38.p13	chr2:171055145-171056492	False		0	9874
42756	TM9SF2_01	TM9SF2	TM9SF2	NM_004800.3	GRCh38.p13	chr13:99537855-99539483	False		0	9375
43206	IFNGR2_01	IFNGR2	IFNGR2	NM_005534.4,NM_001329128.1,XM_011529554.2,XM_011529553.1	GRCh38.p13	chr21:33415016-33421524	False		0	3460
47160	MTMR3_01	MTMR3	MTMR3	NM_153050.2,NM_021090.4,NM_153051.3	GRCh38.p13	chr22:30020102-30020151	False		0	8897
43937	MMP24_01	MMP24	MMP24	NM_006690.4,XM_011528500.2,XM_017027598.1,XM_017027597.1	GRCh38.p13	chr20:35276015-35276049	False		0	10893
38109	ACO2_01	ACO2	ACO2	NM_001098.3,XM_024452250.1,XM_017028812.1	GRCh38.p13	chr22:41499823-41507800	False		0	50
39212	NPTN_01	NPTN	NPTN	XM_024449899.1,NM_001161363.2,XR_001751221.2,XR_001751220.1,NM_001161364.2,XM_011521452.3,XR_001751216.1,XR_001751223.2,NM_017455.4,XR_001751217.1,XR_001751222.2,XR_001751219.1,XM_024449900.1,NM_012428.4	GRCh38.p13	chr15:73570339-73570388	False		0	27020
43486	SKP2_01	SKP2	SKP2	XM_011514082.3,NM_001243120.1,XM_011514083.3,XM_017009753.1,XR_001742203.2,NM_032637.4,NM_005983.4	GRCh38.p13	chr5:36166560-36166609	False		0	6502
11685	COL18A1_01	COL18A1	COL18A1	NM_130444.3,NM_130445.4,NM_030582.4,NM_001379500.1	GRCh38.p13	chr21:45468335-45468369	False		0	80781
42294	CMKLR1_01	CMKLR1	CMKLR1	NM_001142345.1,NM_004072.3,NM_001142343.2,XM_017018820.2,NM_001142344.2	GRCh38.p13	chr12:108292600-108292649	False		0	1240
51197	DENND2C_01	DENND2C	DENND2C	NM_198459.4,NM_001256404.2	GRCh38.p13	chr1:114595839-114599288	False		0	163259
45265	PLXND1_01	PLXND1	PLXND1	NM_015103.3,XM_011512590.2,XR_924116.1,XM_011512589.1,XM_011512588.2,XM_011512592.1	GRCh38.p13	chr3:129570875-129570914	False		0	23129
40823	ARL4D_01	ARL4D	ARL4D	NM_001661.4,XM_011524782.2	GRCh38.p13	chr17:43400569-43400618	False		0	379
43451	MDH1_01	MDH1	MDH1	NM_001199111.1,NM_001316374.2,NM_005917.4,NM_001199112.1	GRCh38.p13	chr2:63604733-63604782	False		0	4190
48640	BEST3_01	BEST3	BEST3	XM_011537962.2,XM_011537963.1,NM_001282613.1,NM_032735.3,NM_152439.3,NM_001282614.1,XM_011537961.1,XM_011537965.2	GRCh38.p13	chr12:69671563-69672917	False		0	144453
36325	STX16_01	STX16	STX16	NR_037941.2,NM_001134773.3,NM_001134772.3,NM_003763.6,NR_037943.2,NR_037942.2,NM_001204868.2,NM_001001433.3	GRCh38.p13	chr20:58677404-58677443	False		0	8675
35125	MFGE8_01	MFGE8	MFGE8	XM_024449930.1,NM_005928.4,XR_931838.3,NM_001310320.2,XM_017022206.2,NM_001310319.2,NM_001310321.2,NM_001114614.3	GRCh38.p13	chr15:88907274-88907317	False		0	4240
46685	GTPBP2_01	GTPBP2	GTPBP2	XM_024446478.1,XM_024446477.1,NM_019096.5,XM_024446476.1,XM_017010976.1,XM_024446475.1,NM_001286216.1	GRCh38.p13	chr6:43625415-43625459	False		0	54676
35857	SNCA_01	SNCA	SNCA	NM_001375287.1,NM_007308.2,XM_011532204.3,NR_164676.1,NR_164675.1,NM_001375288.1,NM_001146054.2,NM_000345.4,NM_001146055.2,NM_001375285.1,NR_164674.1,XM_011532206.1,XM_011532205.2,XM_011532207.1,XM_017008563.1,XM_011532203.1,NM_001375286.1	GRCh38.p13	chr4:89822358-89828161	False		0	6622
36038	CD59_01	CD59	CD59	NM_001127226.1,NM_001127223.1,NM_203331.2,NM_001127225.1,NM_000611.6,NM_203330.2,NM_001127227.1,NM_203329.2	GRCh38.p13	chr11:33709848-33709897	False		0	966
46376	TBC1D13_01	TBC1D13	TBC1D13	XM_005252060.2,NM_001286772.1,NM_018201.5	GRCh38.p13	chr9:128808570-128808619	False		0	54662
51070	ADAMTS9_01	ADAMTS9	ADAMTS9	NM_001318781.2,NM_182920.2,XR_245151.1	GRCh38.p13	chr3:64686873-64686920	False		0	56999
41140	HSPE1_01	HSPE1	HSPE1	NM_002157.3	GRCh38.p13	chr2:197501238-197503087	False		0	3336
50302	ZFP1_01	ZFP1	ZFP1	XM_017022985.1,NM_001318475.1,XM_017022984.1,XM_024450168.1,NM_153688.4,XM_011522921.2,NM_001318476.2,XM_017022983.1,NM_001318472.2,XM_017022987.1,XM_017022986.1,NM_001318473.2,NM_001318474.2,NM_001318469.2,NM_001318471.2	GRCh38.p13	chr16:75169972-75170020	False		0	162239
35031	KIF24_01	KIF24	KIF24	XM_024447533.1,NM_194313.4,XM_011517861.2,XM_006716764.3,XM_017014698.2,XM_017014697.2,XM_011517863.3	GRCh38.p13	chr9:34257181-34257215	False		0	347240
50671	ZADH2_01	ZADH2	ZADH2	XM_024451166.1,NM_175907.6,NM_001306093.1	GRCh38.p13	chr18:75201734-75201783	False		0	284273
38492	ING4_01	ING4	ING4	XR_002957334.1,XM_011520964.2,XM_011520965.3,XM_005253698.4,XM_017019393.2,NM_001127584.2,NM_001127585.2,NM_016162.4,XM_017019392.2,NM_001127582.2,XR_242983.3,NM_001127586.2,NM_001127583.2,XR_242982.3	GRCh38.p13	chr12:6650761-6650810	False		0	51147
44407	SNW1_01	SNW1	SNW1	XM_005267413.4,NM_001318844.2,NM_012245.3	GRCh38.p13	chr14:77731068-77731117	False		0	22938
46727	GSK3A_01	GSK3A	GSK3A	XR_001753673.1,NM_019884.3	GRCh38.p13	chr19:42239974-42240014	False		0	2931
44698	MRTFB_01	MRTFB	MRTFB	XM_011522568.2,XM_017023504.1,NM_014048.4,NM_001365411.2,XM_017023501.2,NM_001308142.2,NM_001365412.2,XM_006720914.2,NM_001365413.2,XM_011522569.2,XM_017023502.1,XM_005255453.5,XM_006720909.4,XM_005255452.3,XM_006720908.4,NM_001365414.2,XM_017023503.2	GRCh38.p13	chr16:14246891-14246940	False		0	57496
47227	RPRD1B_01	RPRD1B	RPRD1B	XM_005260480.5,NM_021215.4,XM_017027991.1	GRCh38.p13	chr20:38090977-38091026	False		0	58490
35349	GATAD2A_01	GATAD2A	GATAD2A	NM_001384521.1,NM_001384538.1,NM_001384539.1,NM_001384529.1,NM_001384513.1,NM_001384523.1,NM_001384522.1,NM_001384541.1,NM_001384536.1,NM_001384540.1,NM_001384511.1,NM_001384532.1,NM_017660.5,NM_001384527.1,NM_001384533.1,XM_017026901.1,NM_001384525.1,NM_001384524.1,NR_169268.1,NM_001384512.1,NM_001384528.1,NM_001384530.1,NM_001384516.1,NM_001384526.1,NM_001384517.1,NM_001384519.1,XM_024451560.1,…	GRCh38.p13	chr19:19501159-19501193	False		0	54815
40690	EPAS1_01	EPAS1	EPAS1	NM_001430.5,XM_011532698.2	GRCh38.p13	chr2:46385856-46385905	False		0	2034
41336	MYC_01	MYC	MYC	NM_002467.6,NM_001354870.1	GRCh38.p13	chr8:127740685-127740729	False		0	4609
40572	CTNND1_01	CTNND1	CTNND1	NM_001206889.2,NM_001085460.2,NM_001206888.2,NM_001085461.2,NM_001206890.2,NM_001206891.2,NM_001085468.2,NM_001085469.2,NM_001085466.2,NM_001331.3,NM_001085467.2,NM_001085464.2,NM_001085465.2,NM_001085458.2,NM_001085462.2,NM_001206883.2,NM_001085463.2,NM_001206887.2,NM_001206886.2,NM_001085459.2,NM_001206885.2,NM_001206884.2	GRCh38.p13	chr11:57761958-57762007	False		0	1500
35692	ERCC5_01	ERCC5	BIVM-ERCC5,ERCC5	NM_001204425.2,NM_000123.4	GRCh38.p13	chr13:102862387-102862436	False		0	100533467
38771	PUF60_01	PUF60	PUF60	NM_014281.5,NM_001271100.2,NM_001271098.2,XM_017013240.1,NM_001362896.2,NM_001271097.2,XM_017013236.1,NM_001271096.2,NM_001136033.3,NM_078480.3,NM_001362895.2,NM_001271099.2,NM_001362897.2,XM_017013235.1,XM_017013234.1,XM_017013239.1	GRCh38.p13	chr8:143816434-143816483	False		0	22827
44325	DNPEP_01	DNPEP	DNPEP	NM_001319122.2,NM_001319118.2,NM_012100.4,NM_001319119.2,NM_001319120.2,NM_001319117.2,NM_001319121.1,NR_134970.2,NM_001319116.2	GRCh38.p13	chr2:219374256-219374305	False		0	23549
43751	CHERP_01	CHERP	CHERP	NM_006387.6	GRCh38.p13	chr19:16518864-16518913	False		0	10523
34788	SMDT1_01	SMDT1	SMDT1	NR_146717.1,NR_146715.1,NM_033318.5,XM_011530509.3	GRCh38.p13	chr22:42082002-42082051	False		0	91689
47497	DNMT3A_01	DNMT3A	DNMT3A	XM_017003527.1,NM_022552.5,NM_153759.3,XR_001738657.1,XM_011532664.2,NM_175629.2,NM_001375819.1,XM_005264175.5,NR_135490.2,XM_011532662.2,XM_017003526.1,XM_011532666.2,XM_011532663.2,XM_011532667.3,NM_001320893.1	GRCh38.p13	chr2:25243952-25244166	False		0	1788
39746	CAPN1_01	CAPN1	CAPN1	NM_005186.4,XM_011545292.1,NM_001198869.1,XM_006718698.2,NM_001198868.2,NR_040008.2	GRCh38.p13	chr11:65210377-65210426	False		0	823
36609	NCK2_01	NCK2	NCK2	XM_017005103.1,XM_011511991.3,NM_001004720.3,XM_006712797.3,XM_017005104.1,NM_003581.5,XM_011511992.2,XM_017005105.1,NM_001004722.3	GRCh38.p13	chr2:105893316-105893358	False		0	8440
50372	UBR3_01	UBR3	UBR3	XR_922841.2,XM_006712270.3,XM_005246300.4,XM_017003358.1,XM_006712271.4,XM_017003357.1,XM_006712268.4,XM_017003356.2,NM_172070.4,XM_005246299.4,XM_006712269.3,XM_011510604.2	GRCh38.p13	chr2:169986741-169986790	False		0	130507
47376	RNF123_01	RNF123	RNF123	NM_022064.5,XM_006713285.1,XR_001740230.2,XM_011533995.1,XM_017007018.1,NR_135218.2	GRCh38.p13	chr3:49700506-49700555	False		0	63891
36027	TAP1_01	TAP1	TAP1	NM_001292022.2,NM_000593.6	GRCh38.p13	chr6:32847626-32847675	False		0	6890
43505	LAGE3_01	LAGE3	LAGE3	NM_006014.4	GRCh38.p13	chrX:154477825-154477874	False		0	8270
44930	ZNF638_01	ZNF638	ZNF638	NM_001252612.1,NM_001252613.1,NM_001014972.2,NM_014497.5	GRCh38.p13	chr2:71433254-71434761	False		0	27332
42037	ELP1_01	ELP1	ELP1	NM_003640.5,XM_011519137.1,XR_929859.3,NM_001330749.2,XM_011519136.2,NM_001318360.2	GRCh38.p13	chr9:108902853-108902902	False		0	8518
47153	BMP5_01	BMP5	BMP5	NM_021073.4,XM_024446524.1,NM_001329756.2,NM_001329754.2,XM_011514817.3	GRCh38.p13	chr6:55874620-55874669	False		0	653
34564	MTARC2_01	MTARC2	MTARC2	XR_247029.5,XM_011509684.1,NM_017898.5,NM_001331042.2,NM_001317338.2	GRCh38.p13	chr1:220762948-220762982	False		0	54996
37874	TMTC4_01	TMTC4	TMTC4	NM_001286453.3,NM_001350574.2,XM_017020797.2,NR_146794.2,NM_001350572.2,NM_001350577.2,XM_017020798.1,XM_017020799.2,NM_001350576.2,NM_032813.5,NM_001350571.2,XM_011521123.2,XM_011521122.3,NM_001079669.4,XM_011521125.1	GRCh38.p13	chr13:100634890-100635026	False		0	84899
44300	SHOC2_01	SHOC2	SHOC2	NM_001324336.1,NM_007373.4,NM_001324337.1,NM_001269039.2,NR_136749.1	GRCh38.p13	chr10:111009380-111009756	False		0	8036
50867	STT3B_01	STT3B	STT3B	NM_178862.3,XM_017005857.2,XM_017005858.1,XM_011533465.1,XM_017005859.2	GRCh38.p13	chr3:31533303-31576435	False		0	201595
38691	FERMT2_01	FERMT2	FERMT2	NM_001134999.1,NM_006832.3,XM_005267285.3,XM_006720010.3,NM_001135000.2,XM_006720009.3,XM_006720008.3	GRCh38.p13	chr14:52881057-52881106	False		0	10979
34774	ACSF2_01	ACSF2	ACSF2	NR_110232.1,XR_934564.2,XR_429924.3,XM_011525294.2,XR_934565.2,NM_001288972.1,XM_006722110.4,NM_025149.6,XR_934566.3,NM_001288968.1,NM_001288969.1,NM_001288970.1,XR_934563.3,NM_001288971.1,XR_934567.2	GRCh38.p13	chr17:50471083-50471117	False		0	80221
43963	RBM3_01	RBM3	RBM3	XM_024452413.1,XM_024452414.1,NM_006743.5	GRCh38.p13	chrX:48576530-48576567	False		0	5935
44461	CFAP45_01	CFAP45	CFAP45	NM_012337.3	GRCh38.p13	chr1:159888455-159890482	False		0	25790
38485	YPEL5_01	YPEL5	YPEL5	XM_017004322.1,NM_001127401.2,NM_001127400.2,XM_017004318.1,XM_017004320.2,XM_017004321.1,NM_001127399.2,XM_017004319.2,NM_016061.3	GRCh38.p13	chr2:30156682-30156731	False		0	51646
35772	SGCG_01	SGCG	SGCG	NM_000231.3,NM_001378245.1,NM_001378246.1,NM_001378244.1	GRCh38.p13	chr13:23324851-23324900	False		0	6445
48878	GZMH_01	GZMH	GZMH	NM_033423.5,NM_001270781.2,XM_011536683.2,NM_001270780.2	GRCh38.p13	chr14:24606584-24606633	False		0	2999
36953	LUZP2_01	LUZP2	LUZP2	NM_001252008.2,NM_001252010.2,NM_001009909.4	GRCh38.p13	chr11:25080662-25080711	False		0	338645
46711	WDR45B_01	WDR45B	WDR45B	XM_005256377.5,NM_019613.4,XR_001752565.2,XM_017024862.2,XR_243524.2,XM_017024863.1,XM_024450836.1	GRCh38.p13	chr17:82615719-82615768	False		0	56270
48084	UBXN6_01	UBXN6	UBXN6	NM_025241.3,NM_001171091.2,XM_017027325.1	GRCh38.p13	chr19:4448347-4448392	False		0	80700
45665	SBDS_01	SBDS	SBDS,SBDSP1	NM_016038.4,NR_024111.1,NR_024109.1,NR_001588.2,NR_024110.1	GRCh38.p13	chr7:72833797-72833846,chr7:66991219-66991268	False		0	51119
50988	KRT80_01	KRT80	KRT80	NM_182507.3,NM_001081492.2,XM_005268676.3	GRCh38.p13	chr12:52180516-52180561	False		0	144501
35503	PM20D2_01	PM20D2	PM20D2	XM_017010290.1,XM_017010291.1,XR_001743167.1,XM_017010289.1,NM_001010853.3,XM_005248662.4,XM_011535481.3,XM_005248661.2	GRCh38.p13	chr6:89149361-89149395	False		0	135293
50145	HIF3A_01	HIF3A	HIF3A	XM_017027132.1,XM_017027137.1,XM_017027136.1,XM_017027134.1,XR_935849.2,XM_017027142.1,XM_017027135.1,XR_002958343.1,XM_005259153.3,XM_024451649.1,XM_005259152.4,XM_017027140.1,XM_017027139.1,XM_017027138.1,XM_005259156.4,NM_022462.4,XM_017027141.1,NM_152796.2,XR_001753736.1,NM_152794.4,NM_152795.4,XM_005259155.4,XM_017027133.1	GRCh38.p13	chr19:46312194-46312233	False		0	64344
42488	CREBBP_01	CREBBP	CREBBP	XM_017022944.1,XM_011522381.2,XM_005255124.4,XM_011522382.3,NM_004380.3,XM_005255125.4,NM_001079846.1,XM_006720848.3	GRCh38.p13	chr16:3793433-3793468	False		0	1387
37033	HERPUD1_01	HERPUD1	HERPUD1	NM_001272103.2,NM_014685.4,NM_001010989.3	GRCh38.p13	chr16:56939300-56939349	False		0	9709
47344	NR0B2_01	NR0B2	NR0B2	NM_021969.3	GRCh38.p13	chr1:26911863-26911912	False		0	8431
48511	PINK1_01	PINK1	PINK1	NM_032409.3	GRCh38.p13	chr1:20650462-20650511	False		0	65018
41371	NOVA2_01	NOVA2	NOVA2	XM_006723230.3,XM_017026839.1,XM_017026838.1,XM_017026840.1,NM_002516.4	GRCh38.p13	chr19:45940452-45940486	False		0	4858
49085	S100A16_01	S100A16	S100A16	NR_133645.2,NM_080388.3,NM_001317007.1,NM_001317008.1	GRCh38.p13	chr1:153607593-153607635	False		0	140576
42719	CRLF1_01	CRLF1	CRLF1	NM_004750.5	GRCh38.p13	chr19:18596950-18596987	False		0	9244
41615	RGS2_01	RGS2	RGS2	NM_002923.4	GRCh38.p13	chr1:192811834-192811883	False		0	5997
39471	GOLGA3_01	GOLGA3	GOLGA3	NM_001172557.2,XM_006719737.3,XM_006719736.3,XM_024448941.1,XM_024448940.1,XM_005266167.4,XM_005266164.4,XM_024448943.1,NM_005895.4,XM_011534793.2,XM_024448942.1,XM_024448939.1	GRCh38.p13	chr12:132808290-132808337	False		0	2802
35382	NBPF14_01	NBPF14	NBPF9,NBPF10,NBPF20,NBPF25P,NBPF14,NBPF1,LOC102724250	NM_001039703.6,NM_001037675.3,NM_001278267.1,NR_104217.1,NM_017940.6,NM_001277444.1,NM_015383.2,NM_001302371.3,XM_024452498.1	GRCh38.p13	chr1:149055728-149055765,chr1:148533077-148533114,chr1:146066390-146066427,chr1:16563739-16563776,chr1:145291598-145291635,chr1:145574037-145574074	False		0	400818
38175	COMMD7_01	COMMD7	COMMD7	NM_053041.3,XM_017027685.2,XM_017027687.2,XM_005260299.4,NM_001099339.2,XM_017027686.2,XM_005260300.4,XM_011528604.3	GRCh38.p13	chr20:32727893-32727942	False		0	149951
46650	CHPF2_01	CHPF2	CHPF2	NM_019015.2,NM_001284295.2	GRCh38.p13	chr7:151235607-151236444	False		0	54480
51731	STOX2_01	STOX2	STOX2	XM_011532129.1,NR_132761.1,XM_024454157.1,XM_011532130.1,XM_024454156.1,XM_011532131.1,XM_017008466.1,XR_938767.1,XM_017008467.1,XM_024454155.1,NM_020225.3	GRCh38.p13	chr4:184001407-184001455	False		0	56977
42838	DNM2_01	DNM2	DNM2	NM_001190716.2,NM_001005361.3,NM_004945.3,NM_001005362.2,NM_001005360.3	GRCh38.p13	chr19:10798549-10802308	False		0	1785
41250	LRP3_01	LRP3	LRP3	NM_002333.4,XM_005258945.1	GRCh38.p13	chr19:33204765-33204811	False		0	4037
47332	SMAP1_01	SMAP1	SMAP1	NM_001281439.2,NM_001044305.3,XM_011536048.2,XM_011536046.3,XM_017011170.1,XM_011536047.3,NM_021940.5,XM_011536045.3,NM_001281440.1	GRCh38.p13	chr6:70857028-70857968	False		0	60682
43674	S100A1_01	S100A1	S100A1	NM_006271.2	GRCh38.p13	chr1:153631715-153631752	False		0	6271
39723	ZFP91_01	ZFP91	ZFP91	NM_001197051.2,NM_053023.5	GRCh38.p13	chr11:58618192-58618228	False		0	80829
49681	CDC42EP5_01	CDC42EP5	CDC42EP5	NM_145057.4	GRCh38.p13	chr19:54465038-54465076	False		0	148170
42820	PRDX6_01	PRDX6	PRDX6	NM_004905.3	GRCh38.p13	chr1:173488528-173488577	False		0	9588
36834	ZNF483_01	ZNF483	ZNF483	NM_001007169.5,XM_017014339.1,XM_017014338.1,XM_017014337.1,XM_011518300.2,NM_133464.5	GRCh38.p13	chr9:111527297-111527346	False		0	158399
40665	DPH1_01	DPH1	DPH1	NR_144475.1,NM_001346574.1,NR_144476.1,NM_001346575.1,NR_144474.1,NM_001383.6,NM_001346576.1	GRCh38.p13	chr17:2039819-2040262	False		0	1801
51106	UBE2I_01	UBE2I	UBE2I	XM_011522645.1,XM_011522644.2,NM_194261.3,XM_017023640.1,NM_194259.3,XM_024450432.1,NM_003345.5,XM_005255540.2,NM_194260.3,XM_005255541.4	GRCh38.p13	chr16:1314303-1314345	False		0	7329
39790	MYL6B_01	MYL6B	MYL6B	NM_001199629.2,NM_002475.5	GRCh38.p13	chr12:56155510-56155552	False		0	140465
42984	CALM3_01	CALM3	CALM3	NM_001329924.2,NM_001329925.2,NM_001329921.1,NM_005184.4,NM_001329926.2,NM_001329922.1,NM_001329923.1	GRCh38.p13	chr19:46609834-46609878	False		0	808
50376	CAMK2D_01	CAMK2D	CAMK2D	NM_001321579.2,NM_001221.4,NM_001321578.2,NM_001321577.2,NM_001321592.2,XM_017008678.2,NM_001321582.2,NM_001321576.2,NM_001321583.2,NM_001321575.2,NM_001321571.2,NM_001321574.2,NM_001321570.2,XM_017008675.2,NM_001321573.2,NM_001321572.2,NM_172128.3,NM_001321568.2,NM_172127.2,NM_172129.1,NM_001321569.2,XM_005263254.4,XM_005263253.4,NM_001321591.2,XM_006714330.3,NM_001321590.2,NM_001321566.2,XM_011…	GRCh38.p13	chr4:113761018-113761065	False		0	817
38585	MYO1B_01	MYO1B	MYO1B	NM_001161819.3,XM_005246572.1,XM_017004158.1,NM_001330237.2,XM_024452915.1,NM_012223.5,XM_024452914.1,NM_001330238.2,NM_001130158.3	GRCh38.p13	chr2:191396473-191400406	False		0	4430
45079	TSC22D2_01	TSC22D2	TSC22D2	NR_130136.2,XR_001740388.2,NM_001303264.2,NM_014779.4,XM_011513337.3	GRCh38.p13	chr3:150409547-150409591	False		0	9819
46788	C5orf15_01	C5orf15	C5orf15	NM_020199.3	GRCh38.p13	chr5:133959966-133960015	False		0	56951
36130	CHRND_01	CHRND	CHRND	NM_001311195.2,XM_011510524.2,NM_000751.3,NM_001311196.2,NM_001256657.1	GRCh38.p13	chr2:232534306-232535139	False		0	1144
12065	GLIS2_01	GLIS2	GLIS2	NM_032575.3,NM_001318918.1	GRCh38.p13	chr16:4335278-4335312	False		0	84662
45960	GYPC_01	GYPC	GYPC	NM_002101.5,NM_016815.3,NM_001256584.1,XM_006712460.3	GRCh38.p13	chr2:126696129-126696178	False		0	2995
36890	KLF6_01	KLF6	KLF6	NM_001160125.1,NM_001300.6,NR_027653.2,NM_001160124.2	GRCh38.p13	chr10:3779375-3779424	False		0	1316
[truncated: 3,581 more rows]

## Sheet: Dataset summary
Analysis name:	Adult_Fetal_hPSC_comb.
Analysis created by:	MichaelHicks
[truncated: 52 more rows]

## Sheet: RNA Counts (Fig 6. Norm.)
# This sheet contains Q3 normalized gene expression values used to generate volcano plot comparing hPSC SMPC Control vs AP1903 transplanted groups. Delete Row 1-2 before uploading to R-studio
[truncated: 4,837 more rows]

[truncated: 2 more sheets: RNA Counts (Fig 7. Norm.), RNA Counts (All Data Norm.)]
