# Supplementary material for: Regenerating human skeletal muscle forms an emerging niche in vivo to support PAX7 cells
Source: Nat Cell Biol. 2023 Nov 2;25(12):1758–73. doi: 10.1038/s41556-023-01271-0 (PMC10709143; doi:10.1038/s41556-023-01271-0)
Supplement: Supplementary file 6 — Differential gene expression used to generate volcano plot in Fig. 6c. Tabs 1–3 show genes upregulated in ACTC1+ and ACTC1− foetal myofibres, P < 0.05. [file 41556_2023_1271_MOESM6_ESM.xls]

## Sheet: Volcano Input. Figure 6C
Target name	Log2	Pvalue	*2month and reinjury groups combined for both ACTC1+ and ACTC1-
HABP4	0.0544198	0.618454
MUC20	-0.0249215	0.933296
SPTSSA	-0.530022	0.383715
MLLT11	0.109601	0.439248
YARS1	-0.291661	0.425136
DPH3	0.428	0.196176
ATOX1	0.196299	0.333448
CASP2	0.472957	0.444248
OSER1	-0.287262	0.616676
SCYL1	-0.0914022	0.974735
MRE11	-0.279621	0.460126
NUP98	0.106	0.542186
TSTD1	-0.133782	0.810736
GPR83	-0.536264	0.206183
RNF208	-0.637463	0.151829
SOD2	-0.48356	0.151422
GAS1	0.355598	0.38475
BCLAF1	0.0474597	0.888802
ZNF543	-0.524529	0.234762
UBXN4	0.0803972	0.614846
RNF44	-0.399951	0.292301
SMARCA2	-0.278201	0.515046
AP1G2	0.257341	0.588344
TRIM66	-0.338841	0.315586
PAEP	0.0792565	0.521797
SESN3	0.276658	0.331714
SLC14A1	-0.176263	0.849068
RNF167	-0.438641	0.233445
TCEA1	-0.0994448	0.919006
STAT3	0.825259	0.0332341
CD44	-0.418931	0.440529
TMA7	-0.112511	0.642055
ETFA	-0.514434	0.0838615
CBS	-0.0187005	0.960879
NDUFS4	-0.0921278	0.628942
RHOC	0.68354	0.212482
SYNPO	0.116708	0.706245
SF3B3	0.238678	0.912466
TRAPPC9	-0.592243	0.105849
POLR2C	0.630118	0.167817
CDC37	-0.141931	0.47252
SNN	-0.413535	0.169704
DMWD	0.623178	0.050117
EGLN2	-0.178825	0.632023
UQCRQ	-0.228443	0.450265
ATP5MC3	-1.27444	0.0112058
MAP4	-0.0431825	0.666778
RGS7BP	-0.145121	0.967131
TNFRSF10C	-0.0113218	0.995437
COMMD3	-0.43171	0.38496
EPHB4	-0.089543	0.863314
PGAP2	-0.0343199	0.981502
PARN	0.208339	0.451777
SLN	0.344541	0.56254
BCL6B	-0.564723	0.246647
HDAC2	0.0233791	0.880076
B4GAT1	0.614798	0.0966567
CLIC5	-0.696751	0.0735674
DYRK1A	0.244497	0.382734
EIF1B	0.0226606	0.689359
FETUB	0.0595376	0.743641
SYF2	-0.0590445	0.98809
CIBAR1	0.107859	0.724448
RPS20	0.102975	0.267694
CRIP2	-0.492599	0.12994
ADAMTS4	-0.311782	0.865216
ZBTB22	-0.391841	0.139431
MARVELD1	-0.0325533	0.632165
ACTA2	-0.308223	0.63242
TUBGCP3	-0.470781	0.140379
SLAIN2	0.197	0.638437
SLC43A3	0.514618	0.0811686
H1-4	-0.0699952	0.792673
LYRM2	0.276132	0.552978
FBXW7	0.146959	0.984034
ADSS2	0.0138995	0.987832
FUBP1	-0.00480097	0.854382
HSDL1	0.18608	0.616253
NFKB2	-0.686762	0.37933
CR1L	0.814339	0.0332287
ZFTA	0.395839	0.270946
FAM102A	0.00211787	0.907878
UCP3	0.240333	0.769552
PCYOX1	-0.600201	0.140669
RAG1	0.2796	0.371264
DHX15	0.436911	0.294702
PDCL3	0.47958	0.772039
SERINC1	-0.217185	0.837289
SLC16A1	-0.840815	0.0129711
FKBP10	-0.319862	0.164869
GSDMB	-0.401341	0.194058
USP13	0.186594	0.837083
VPS13D	-0.189761	0.776048
SH3GL3	-0.159823	0.895803
ZNF576	-0.0782212	0.494239
FBXO3	0.48908	0.0849817
IGHMBP2	-0.285208	0.325706
POU2F3	0.392436	0.318807
CYP2J2	0.272071	0.599974
CGB2	-0.0473682	0.879923
CHMP6	0.085515	0.456502
KBTBD4	0.142158	0.591625
GLI2	0.223659	0.439377
TRA2B	0.0171206	0.994004
CDK5RAP3	0.242873	0.481101
SCD	1.37122	0.0442402
ACAD9	0.0544198	0.755745
RPS7	0.24433	0.389007
PCSK7	0.0949777	0.583774
MLXIP	-0.545064	0.301782
COPS7A	-0.52056	0.0721922
PPFIA4	0.10018	0.666441
ADH1A	-0.419324	0.171394
PGAM4	-0.0669841	0.782047
ASH1L	0.474779	0.175732
TET2	-0.0171787	0.857926
TLE3	-0.0161228	0.907296
BCAR1	0.572933	0.108727
LRRC75B	-0.709891	0.0730502
SELENOF	0.53072	0.124739
CALR3	-0.742444	0.0726355
HNRNPAB	0.331078	0.585334
ECHDC1	0.150773	0.965801
RNF5	-0.319123	0.293181
E2F4	-0.465701	0.184767
TNNT1	0.966707	0.616861
PFN1	-0.356731	0.373349
CCND2	0.125317	0.638204
BHLHE40	-0.00482159	0.846133
ADRA2A	-0.252962	0.907362
TNFRSF1A	-0.285103	0.555709
PHF1	0.0749795	0.542708
SCHIP1	-0.162262	0.637414
TNFAIP3	0.434558	0.17205
NDC80	-0.149203	0.84156
DNAJC7	0.568019	0.02514
CDH11	0.421881	0.306064
NFE2L1	-0.112245	0.673435
LRRC74A	-0.0994618	0.837292
MAPK15	-0.321721	0.369003
MRPL24	0.0866182	0.82853
CSNK2A2	0.387759	0.383307
HNRNPA0	0.586618	0.069124
PCDH17	0.0102393	0.620614
CDK1	0.751839	0.0141894
LAMC1	0.279291	0.825974
LMO2	0.0416106	0.871884
PDZD2	0.348306	0.182515
SEMA6C	-0.214398	0.431989
PDLIM1	0.241031	0.257521
MRPL4	-0.164502	0.78868
UBE2L3	-0.0940441	0.764049
FRZB	-0.499383	0.167535
CAPN2	0.0357569	0.758396
IGFBP4	-0.0193577	0.930097
CAPN12	0.111016	0.794642
SLC27A3	-0.0180474	0.957832
SLC2A2	-0.243462	0.572665
AEBP1	0.400238	0.0732759
NHSL2	0.73654	0.0307645
PHF8	-0.270924	0.421231
RBCK1	-0.565462	0.180365
RAX2	0.224098	0.417104
LOXL2	-0.196683	0.767723
BRD8	0.29492	0.35531
CDK5RAP2	-0.201801	0.463989
CNST	-0.304141	0.373152
RNF122	0.226917	0.352276
ANKRD1	1.36193	0.0871709
WTAP	0.00142001	0.934285
HMBOX1	0.0567182	0.907225
CLNK	-0.0541405	0.975188
PEBP4	0.0997411	0.563575
TMEM259	0.205799	0.319979
LAMTOR1	-0.0157212	0.903046
CCDC13	-0.181681	0.907551
CD93	-0.501513	0.239994
CAT	-0.386022	0.299366
TIAL1	-0.107563	0.529609
NLK	0.256855	0.260446
SPPL2B	-0.00990183	0.762161
LRP5	0.23991	0.280031
KAZALD1	1.15464	0.00287618
TRIM63	0.0467788	0.839976
AHDC1	-0.480683	0.20857
KMT5B	-0.112037	0.90846
PLCD3	-0.0274977	0.431923
RCC1L	0.157131	0.560949
APTX	-0.216382	0.651165
TMEM47	0.506259	0.119127
RD3L	0.0442181	0.904919
NDUFB1	0.0372411	0.797518
RPL7L1	0.253536	0.410559
PLPP5	-0.400221	0.508041
PKD2	0.492359	0.12707
SOGA1	0.287241	0.628596
TRNAU1AP	0.113678	0.725004
ZNRF1	0.18054	0.979062
EHMT2	-0.246442	0.573436
SZRD1	-0.074942	0.869286
ALDH9A1	0.819439	0.0433937
NOP56	0.34652	0.48177
PEPD	0.1016	0.653207
TSPAN7	0.286877	0.518655
NCOR2	0.723359	0.150249
MLEC	-1.0042	0.0173445
SERP2	-0.0325625	0.980148
PPTC7	-0.553041	0.122903
SSPN	0.250317	0.251958
PARVB	0.0759979	0.846308
ZNF696	-0.511761	0.475646
AP3B1	0.135937	0.506796
ATP6V0B	-0.867177	0.00750435
PIEZO1	-0.2826	0.372272
SH2B3	0.172899	0.473281
ZFP36L2	0.0953793	0.971658
LMNA	-0.0990437	0.888335
SYNCRIP	0.134919	0.721055
FAM193A	0.0986585	0.589034
ZNF324	-0.024225	0.806551
GALNT2	-0.0498636	0.895475
XBP1	0.28102	0.618981
CWC22	0.182399	0.291719
LAMA5	-0.0522813	0.866399
SCCPDH	0.634919	0.0659858
PABPC4L	0.487258	0.115625
RBM5	-0.455913	0.231511
MORF4L2	-0.6796	0.0709494
DHFR	0.00693946	0.891213
KHDRBS1	-0.0770804	0.913635
NDUFS6	-0.011761	0.903742
TIMP1	0.180577	0.200976
FSIP2	-0.463562	0.339582
EXT2	-0.580482	0.206327
VPS53	0.737258	0.00894888
H3C12	0.203238	0.323843
SEPTIN11	0.243479	0.211257
LAP3	-0.35714	0.386293
MKNK2	-0.574818	0.117114
TAF13	0.347239	0.129244
WWC3	-0.03402	0.742044
HSPB1	0.101969	0.418582
RHEB	0.278313	0.531213
NRBP1	0.0171581	0.870762
DTX3	0.63748	0.138385
PCCA	-0.62107	0.1581
MLLT10	-0.10348	0.671693
ACACB	-0.867444	0.0428015
GPD1	-0.36408	0.403254
SCAF1	0.254099	0.175521
PRR14	0.5951	0.021902
CRISP2	0.317618	0.647375
PHIP	0.23056	0.698452
SENP6	-0.367744	0.572578
PAFAH1B3	-0.640442	0.175305
AKAP8L	-0.500402	0.222025
CCNL1	0.143299	0.910177
OSGEP	-0.308523	0.305263
DCTN2	-0.119181	0.821803
C6orf47	0.414839	0.0850471
DLGAP2	-0.0954641	0.881313
SPSB3	0.616218	0.18988
RPS19	0.154476	0.598056
AGAP9	-0.484129	0.292831
PABPC1	-0.245775	0.444859
ZMYM4	0.0528327	0.978467
CALCRL	-0.237643	0.626079
NAPSA	-0.341402	0.649094
NBAS	-0.0311425	0.730687
YTHDF2	-0.463862	0.186278
ABCC4	-0.0961106	0.925738
CTNNAL1	0.272661	0.170227
ZNF597	-0.258782	0.629796
MCM5	0.115098	0.984906
NOTCH2NLA	0.106739	0.720618
USB1	-0.207107	0.616245
RPS14	0.407463	0.226267
IGFBP3	0.253998	0.435141
SORT1	-0.0270806	0.792054
ACTC1	1.64166	0.0021048
FLVCR2	-0.25696	0.552831
EBI3	-0.570468	0.225862
TNIP3	0.19443	0.993413
SERPINE1	-0.126676	0.304573
ZNF639	-0.117342	0.959931
SKP1	-0.124358	0.595642
IRF3	-0.16598	0.807681
MAF1	0.125953	0.709684
NUPR1	-0.0694225	0.835628
EGLN3	0.020839	0.964983
GRIK1	-0.140823	0.849596
SPARCL1	-0.222383	0.881375
GAS2L3	-0.206902	0.991438
BTBD19	-0.208022	0.470519
MXRA5	0.546779	0.119817
PGAP6	0.236138	0.377197
CYBC1	-0.130904	0.815421
NDRG2	-0.815272	0.108133
MYF6	-0.348546	0.326418
DUSP7	-0.420342	0.355759
CPNE5	0.0774179	0.381667
ALPI	0.143278	0.605359
HEXA	-0.107504	0.901107
CHCHD3	-0.613442	0.0282788
IDNK	-0.30529	0.350802
SSX1	0.0525982	0.936905
UBB	0.641941	0.0150899
PCIF1	-0.232225	0.322966
MFF	-0.415541	0.266064
ASB5	-0.0404288	0.820007
NPIPB3	-0.671145	0.0872964
RPL23	0.319214	0.137167
PBX4	0.0412763	0.958408
A2M	-0.532456	0.369244
NBPF26	0.246758	0.704916
SDHB	-0.560831	0.119933
NOTCH3	-0.0253062	0.648801
EHMT1	0.42104	0.378527
TMEM65	-0.391592	0.277049
RNF115	0.890216	0.0127404
SMARCA5	0.289438	0.0976299
TBCD	0.000316836	0.87749
THBS1	0.188453	0.620002
TIMP4	-0.217522	0.862882
C1QBP	-1.13246	0.0219637
BCL9L	-0.602741	0.0476088
CEBPG	-0.137463	0.979563
RBM17	0.241096	0.493064
GPX1	0.64952	0.0309271
IPCEF1	0.0727187	0.440903
MTMR8	0.124298	0.871458
RPS5	0.6617	0.0425223
PKMYT1	-0.816962	0.00358177
BAG4	-0.11429	0.991146
PPM1B	-0.259221	0.547029
LZTS3	0.307362	0.853334
MIDEAS	-0.712105	0.00735963
DPP9	0.332219	0.318505
IGF2R	0.100013	0.450955
TMEM131L	-0.291344	0.484121
ADCY9	0.369899	0.194825
SRA1	-0.233962	0.892652
ZUP1	-0.755942	0.164486
KIF13A	-0.496002	0.177329
CARM1	-0.549404	0.218247
WDR5	-0.164523	0.676454
ADIRF	0.248375	0.477946
PALD1	-0.647419	0.125835
ICE2	0.190078	0.410806
CLTC	-0.735149	0.142334
RAPGEF2	-0.481422	0.271461
SERPINB2	-0.013862	0.836063
SLC15A5	0.267158	0.26394
GPR141	0.531255	0.0941974
EFTUD2	-0.309622	0.324286
IFT74	0.259919	0.235487
IFFO1	-0.10602	0.765901
YY1	0.188218	0.68641
TSPAN4	-0.3264	0.510857
LAMTOR4	-0.0936425	0.735586
FBXW9	-0.454764	0.19678
ATXN2L	0.567596	0.0411733
NBPF12	0.270447	0.381944
PDE7A	0.117896	0.920721
RUNX1	-0.0168413	0.834908
DDX21	-0.55188	0.247566
PPP6R1	0.0592208	0.567751
TOP2B	-0.0636407	0.946421
PAXX	0.281459	0.407353
NCOA1	-0.31365	0.347435
PLA2G4C	-0.127962	0.60591
KCNA1	-0.318721	0.539012
HOXB6	0.630519	0.0612565
ZNF532	0.148781	0.35005
MAPKAP1	0.0324777	0.929957
HMCES	-0.312462	0.30939
LENG1	-0.399681	0.311822
GOLIM4	-0.511527	0.21967
PURB	0.321373	0.133125
UBE4B	-0.484422	0.262194
ZFAND2B	-0.932821	0.0283382
H4C15	-0.288804	0.337667
TASOR2	-0.262228	0.612583
OR4B1	-0.0511612	0.887411
GDA	0.0573991	0.955055
SNTN	0.355319	0.169426
DFFA	0.0595376	0.633108
TAPT1	-0.516143	0.174987
PTPRM	-0.088123	0.552042
KLK7	-0.31946	0.476068
RDX	0.0963117	0.770766
PBXIP1	0.526358	0.159816
SLC20A2	-0.166549	0.426376
ADCY2	0.122	0.639233
POLDIP2	-0.616096	0.173633
FABP9	-0.0157212	0.867612
PDHB	-0.395222	0.318307
MT2A	-0.618162	0.11404
BMPER	-0.324261	0.947065
OXER1	-0.0657417	0.56056
PCM1	0.611652	0.140668
VASP	-0.690667	0.189448
RENBP	0.202118	0.162307
CD63	-0.157742	0.503896
RPL38	-0.0171439	0.873478
AKT1	0.320034	0.130292
NR1D1	-0.0320019	0.812563
UBE2W	0.193721	0.649436
C1QTNF2	-0.733983	0.0700536
ETV3	-0.542224	0.164325
TYK2	-0.187931	0.512369
MEST	0.596499	0.184131
POLK	-0.0800804	0.634822
TRIM8	0.640401	0.153014
TUBB2A	0.21456	0.494721
C3orf52	-0.138592	0.438898
POLR2J2	0.102019	0.438518
PGD	-0.470903	0.311907
RABL6	0.205051	0.656294
DYNLL2	-0.222671	0.509606
BCAT2	-0.174002	0.604718
ATP6AP2	0.407178	0.151829
RNF213	-0.0073411	0.810143
TTC3	-0.776062	0.0296575
SND1	-0.552844	0.139116
UBE2G2	0.0997786	0.752684
EBLN1	-0.0898598	0.98818
CDK2	-0.0182819	0.987077
DGCR2	-0.168922	0.654156
POLR3D	-0.128343	0.741827
NAP1L1	0.112435	0.419964
CLEC19A	0.325259	0.4079
TAGLN	0.241849	0.759476
SMARCB1	0.129399	0.787713
NIPSNAP2	-0.517685	0.070306
COL4A2	-0.714719	0.193684
TPD52L2	-0.121002	0.974419
CENPT	-0.211703	0.783741
NPM1	0.128831	0.368859
CYB561D1	0.713879	0.0318311
LHFPL6	-0.0367045	0.745462
L3MBTL1	-0.212442	0.600748
YPEL3	0.0243975	0.809403
HIGD1A	0.110995	0.620412
SLC39A3	0.255396	0.449374
ZNF208	0.219698	0.281941
GPR108	0.139618	0.502299
PSMD3	0.23056	0.299249
ATP2C2	-0.0695243	0.771805
OR6C74	0.0324777	0.700915
TBPL1	-0.140721	0.923459
CAPZA3	-0.10968	0.994706
SH2B1	0.529938	0.147231
FNDC3B	-0.45481	0.177825
PAM16	0.0293208	0.912994
CBFA2T2	-0.0814798	0.995928
TSPYL1	-0.0219422	0.730779
MLLT6	-0.187902	0.81982
RPS27	0.118237	0.831093
PKNOX1	0.206797	0.563777
CNN2	-0.532562	0.33669
CCT4	0.161962	0.409775
MOGAT2	-0.019402	0.837989
ENG	-0.664523	0.110084
PATJ	-0.160842	0.609237
PHLDA3	-0.346245	0.326874
GSE1	0.00981703	0.535983
GNS	0.218959	0.301197
SNTB1	0.262357	0.265613
ATP1B3	0.264853	0.21925
FAM219B	-0.202503	0.864697
MAPT	1.28812	0.00100993
TSC22D1	-0.109241	0.896487
CBWD2	-0.524203	0.149473
EID2	0.407198	0.0653756
CORO1A	-0.03801	0.966599
PRXL2B	0.0299375	0.599023
VAMP2	0.253998	0.485422
TRIP6	0.348638	0.641016
ZRANB2	0.128536	0.781196
HSP90AA1	0.585879	0.0821699
CDH5	-0.855974	0.0777478
UNC50	0.304859	0.637002
PTBP2	0.385219	0.266586
MMP14	-0.434241	0.311902
NPNT	0.655097	0.0151612
MRPS21	0.0515798	0.866366
TMOD3	-0.754484	0.0888683
KLHL7	0.114359	0.819909
SNRPD3	-0.0525158	0.994302
PITX3	0.124598	0.710149
XPO1	0.37246	0.426258
TMEM252	-0.263583	0.361948
SLC35B3	0.211998	0.851219
HSPA8	0.211427	0.267653
LCE1D	-0.133782	0.980653
RRN3	-0.123563	0.880517
CYB5R1	0.0417121	0.939669
SART3	-0.348743	0.408973
MRPS10	0.55966	0.0946555
OAZ1	0.556388	0.0280152
PWWP3A	0.462738	0.200756
ZKSCAN1	0.249298	0.215404
UBA3	0.451212	0.232122
TECPR2	-0.143291	0.694408
NEMF	-0.0858997	0.884942
HNRNPA2B1	-0.0394068	0.849116
VIM	0.0294523	0.975441
HSPB2	0.350507	0.203646
ATP1B1	-1.38061	0.00375178
PRY	-0.483962	0.308082
CGGBP1	0.252979	0.462164
OR10G2	-0.47152	0.254634
ACSL3	-0.254399	0.649277
KIAA1143	0.00796754	0.764996
FEM1B	0.252015	0.218421
RERE	0.161159	0.854466
FOXN3	0.475171	0.175122
NECAP2	-0.216804	0.565191
TOMM34	0.173139	0.705705
RPS8	0.0492664	0.518576
DDX47	0.169239	0.633155
NF1	0.0518966	0.86709
NAGS	-0.465363	0.0825734
TRMO	-0.273062	0.854684
PITRM1	0.17658	0.868417
AAMP	-0.262442	0.232743
CASP10	-0.046462	0.990233
TRAPPC1	0.142158	0.444255
MYBPC2	-0.247212	0.818356
FTH1	-0.774114	0.0368258
ZSWIM8	-0.436502	0.598484
SPATA13	0.379399	0.483846
ITCH	-0.0527128	0.825631
USP14	0.15787	0.904209
NUDT8	0.0412763	0.925158
RAB13	-0.0648568	0.488018
PIP4K2A	-0.586601	0.136178
BCKDK	-0.0965123	0.794023
BRI3	-0.569181	0.0750026
TESC	-0.499328	0.306969
PILRB	-0.21134	0.385366
HSPA1B	0.0814798	0.717078
WAS	-0.0490021	0.971995
SSNA1	0.704936	0.0785001
AKIRIN2	-0.108223	0.679608
PRRT2	-0.267376	0.582135
ATP2A1	-1.53183	0.029765
PXN	0.362391	0.191344
RBBP4	0.229199	0.188352
RBPMS2	-0.163886	0.744309
RAB40B	0.251859	0.252055
PRMT2	0.152778	0.809095
B4GALT5	-0.0120403	0.982914
PROSER3	0.14286	0.881028
ARFRP1	0.137592	0.370016
PPP1R8	-0.150355	0.767341
ZNF577	-0.111727	0.615272
ERGIC3	0.375739	0.118373
ARPC2	0.223826	0.939069
SHQ1	-0.386761	0.250088
SSR2	0.0866182	0.839931
IER3IP1	-0.0983417	0.873739
CHKB	-0.338964	0.171155
TMEM120A	-0.126141	0.856445
CD2	-0.0914022	0.774793
SH3BP5	-0.356701	0.313731
MYO18B	0.355115	0.247622
TNNC2	-1.09112	0.0778902
DDN	0.317494	0.178188
ATP5MG	-0.117267	0.975838
GJC2	0.0949777	0.811161
NOTCH4	-0.580584	0.258371
XRCC6	-0.0431828	0.816173
RPL24	0.3886	0.260363
SACM1L	0.24192	0.352703
CENATAC	0.0134979	0.892583
WWOX	-0.230032	0.439481
OPTN	-0.196984	0.835335
TTC17	0.194038	0.778081
PCP4	-0.0138995	0.983288
NKX1-1	0.0328793	0.473278
KTN1	-0.0627403	0.881844
SCG3	-0.466804	0.276566
COPE	-0.192284	0.563829
TFDP1	0.64002	0.0191686
NEGR1	-0.0858622	0.81357
SRSF4	-0.0851606	0.95539
ZNHIT1	-0.199942	0.546592
USF2	-0.421893	0.563412
IFT80	-0.261022	0.615479
PPM1G	-0.478163	0.128585
TMC6	-0.0786604	0.713451
CBX4	-0.156442	0.846693
CPNE2	0.797899	0.0542569
SRC	0.0595582	0.873823
FEZ2	-0.13704	0.772925
ATP5IF1	0.673441	0.124089
ATP6V1G1	-0.207621	0.914478
RPL5	-0.34647	0.255413
HMCN2	0.500718	0.193853
AGAP2	-0.145121	0.884651
SLC22A24	-0.359422	0.338112
TCEA3	-0.412262	0.28421
EXOC3L1	0.366239	0.266859
NME4	-0.510508	0.401525
TRAF7	0.404433	0.124274
ZNF28	-0.720502	0.023735
CCDC102B	0.036877	0.674288
POFUT2	-0.515421	0.187743
PRMT8	-0.383117	0.351776
TEX2	-0.416382	0.168061
PAFAH1B1	0.140008	0.296435
RAB11A	-0.0402616	0.524889
RAB35	-0.111673	0.670418
SYNC	0.0935356	0.932165
HNRNPU	-0.427107	0.0812808
CLDN5	0.0697393	0.705809
FAM234A	0.0287748	0.383934
ZNF800	-0.50808	0.230574
CHSY1	-0.129082	0.983124
BMP1	-0.142982	0.577167
LAMA2	-0.00752885	0.742785
ELFN2	-0.0198037	0.82001
FBXO42	-0.133819	0.611397
C4orf46	0.106279	0.736113
LGALS14	-0.774087	0.0252855
ECH1	-0.202533	0.509943
PRRC2A	-0.145143	0.88586
EML2	-0.0395019	0.903219
MALSU1	0.395839	0.14512
DTNA	-0.11394	0.977174
LDB3	-0.24774	0.665329
SRPK2	0.0384194	0.852541
NDUFB5	-0.459163	0.256739
SMTN	0.626859	0.215659
ADAMTS7	0.245618	0.332222
DISC1	-0.88974	0.00432771
GALNT10	0.60458	0.32324
ANKRD17	0.249298	0.293846
GPM6A	-0.219681	0.581365
TFCP2	0.35714	0.31248
PPP1R17	-0.354964	0.440136
STING1	0.240098	0.539052
GTF2H2C	-0.266123	0.699309
GRPEL2	-0.325064	0.336813
PCDH1	-0.497562	0.336723
DYNC1H1	-0.045503	0.990363
GDPD4	-0.0636407	0.931118
LDHB	-0.875338	0.0545971
B2M	-0.75333	0.129829
TOB1	-0.276809	0.779716
GTF3C2	-0.444143	0.305757
PHOSPHO1	-0.174908	0.856481
EIF3A	-0.0388748	0.544792
CCL23	-0.381643	0.846579
PFDN1	-0.127591	0.95822
PRKD1	0.0314593	0.882465
CAMK2A	-0.0490241	0.941131
XRCC5	0.0157381	0.738872
MAPK6	0.474377	0.074994
CNOT6L	0.00511781	0.872614
MRPS18B	-0.897681	0.00552384
FOXJ3	-0.350201	0.332592
ZNF546	0.197719	0.330667
ZC2HC1C	0.833261	0.0760212
DNAJA3	0.154638	0.688874
ARHGEF2	-0.0643216	0.848408
ZNF76	0.0207152	0.891321
CCDC51	1.60134	0.0458014
SMARCC2	-0.0259605	0.933105
DGKG	0.0288174	0.728775
SMIM40	-0.423284	0.333346
UQCRC1	-0.622353	0.069793
QARS1	-0.720635	0.132094
RCOR1	-0.119201	0.793677
TBP	0.164839	0.540381
SORBS3	-0.130203	0.461265
SRRT	-0.184622	0.664394
CAV1	-0.68781	0.103089
ATAD3A	-0.284444	0.450633
DNHD1	0.313218	0.372066
ATP5MC2	0.0257315	0.782246
SEPTIN2	0.408832	0.10848
ITPA	-0.109262	0.872087
CALD1	0.0310577	0.736604
TMUB2	0.337738	0.508594
SPRY4	0.853459	0.00746998
SMTNL1	-0.891498	0.0049918
FAHD2B	0.161136	0.459674
DDAH2	-0.406142	0.311056
UBASH3B	0.266888	0.405283
IGF2BP2	0.214158	0.853813
RPS25	0.14256	0.679831
ANKRD10	-0.0729064	0.957824
KARS1	0.398379	0.196419
FARP1	-0.116603	0.980806
SERPINF1	-0.539554	0.102552
MASTL	-0.155022	0.750726
PDGFRB	-0.592502	0.34514
UBP1	-0.16014	0.632127
RBM24	-0.0464458	0.642389
S100A6	0.00446124	0.98922
TMEM106C	-0.0153203	0.928336
HECA	0.629399	0.0251847
STX4	0.165558	0.3989
CTSZ	-0.374282	0.310531
SRSF7	-0.25696	0.738588
GPX3	0.594019	0.169434
SMYD1	0.907412	0.384051
COX4I2	0.502578	0.0775461
EFCAB14	-0.227424	0.468987
LPXN	-0.011022	0.647903
EIF4E	-0.620044	0.0792037
ZNFX1	-0.362241	0.409228
KHSRP	-0.282862	0.831264
RAB3A	-0.0455466	0.839314
SLC27A4	0.000213896	0.884046
RPL6	-0.216783	0.417718
COX4I1	0.117995	0.864371
PRR16	0.316498	0.405577
CNBP	0.0641119	0.787393
MTUS1	-0.835283	0.0430512
GATD3A	-0.386761	0.35404
CPNE7	0.0106203	0.503691
PLEKHA4	-0.00368086	0.868583
FAM13C	0.113699	0.178565
ATP5MC1	-0.656142	0.149728
BAHCC1	-0.0760827	0.89466
TRAK1	0.173229	0.903958
LPAR1	0.109279	0.722204
FNBP4	0.245618	0.586861
MBD6	0.0843573	0.647873
OXSR1	-0.260324	0.578945
ARMCX3	-0.0843744	0.56333
GABRR2	0.533589	0.449189
MRPL40	0.669239	0.182345
RBM43	0.53402	0.056188
SCAMP2	-0.17106	0.854045
HSP90B1	0.212759	0.650216
SV2C	-0.0803919	0.814082
MYO5A	-0.129082	0.951918
RBMX	-0.276764	0.402524
PTPRB	-0.0409425	0.729873
PMF1	0.441899	0.449227
AQP10	0.250718	0.228027
TECRL	0.809258	0.0981861
ARGLU1	-0.407181	0.214651
PDZK1	-0.00482159	0.856001
MADD	0.311697	0.172468
SDCBP	0.25	0.647819
DUSP3	-0.856422	0.0122084
NDUFA13	-0.435763	0.16651
ITGA3	0.225797	0.528061
LRRC39	-0.568106	0.24706
USP3	-0.657283	0.105434
SH2D3C	-0.0866861	0.840393
RPL14	-0.411225	0.21225
COBLL1	-0.271942	0.972598
STAB1	-0.0186836	0.805377
MBD2	-0.112241	0.620676
HBP1	0.520839	0.0229476
FMNL2	0.0167565	0.782519
KRTAP5-7	-0.11408	0.873832
MAD2L2	-0.373263	0.348159
CTBP1	0.249094	0.563638
CTDSP1	-0.404386	0.439687
RAB43	-0.523586	0.09628
ADGRG1	0.127857	0.862494
RAP2B	-0.0789227	0.647721
GIN1	-0.564444	0.158227
PABPC4	-0.0128436	0.828973
PALLD	0.694291	0.0353074
TCEAL8	-0.432082	0.35625
MRPL41	-0.219886	0.595444
WDR1	0.173236	0.62421
CCNI	-0.461536	0.227459
SLFNL1	-0.16159	0.847206
IMPG2	0.189359	0.494059
SREBF1	-0.142046	0.899026
DEFB128	-0.109167	0.443282
PROX1	0.0902784	0.901923
BARX2	0.0057321	0.42227
CNTFR	0.0727187	0.392089
CCN1	0.267158	0.713483
MAEA	0.0997786	0.951955
RGS8	-0.531041	0.378303
BEX4	0.148717	0.417258
COX8A	-0.0862492	0.431192
RGL1	0.156058	0.795403
HOXC4	-0.355703	0.422122
MRS2	-0.369582	0.50278
CLEC4M	0.347239	0.204714
GALNTL5	0.271632	0.895795
AMFR	0.17655	0.459311
PRR32	-0.306364	0.209124
SEMA3C	-0.251308	0.609534
MGME1	0.36804	0.319703
NYAP1	0.754399	0.138666
SLC12A4	-0.250906	0.539436
ATP1B4	0.515518	0.475502
HLA-DQB1	-0.555892	0.243268
MAP2K7	-0.0155884	0.999658
RCC2	0.0898768	0.548283
GALC	-0.00110317	0.824475
TGFBRAP1	-0.479563	0.492622
GPI	-0.629645	0.0760034
ELOB	0.170171	0.725141
ANKRD11	0.275977	0.294505
COL12A1	-0.580491	0.121011
TIE1	0.00808019	0.977971
STRIT1	0.816989	0.0827387
LACC1	-0.108962	0.827152
SPDL1	-0.182382	0.986189
H1-2	0.347919	0.229932
EIF2AK1	-0.206201	0.317437
MSL1	0.327118	0.35377
RNF168	0.419239	0.292078
IMP3	-0.229219	0.865775
TTC14	-0.0289022	0.936422
DPF2	-0.119582	0.748152
ATP6V0D1	0.805979	0.0727239
TCEAL7	0.527499	0.0445586
KRCC1	0.31616	0.452782
SLC25A46	-0.208761	0.587639
SIRT2	-0.376178	0.254067
KLHL41	0.51145	0.315129
SNX17	-0.0168413	0.510111
LSM7	0.184054	0.560416
OS9	0.313181	0.725692
KRT75	0.00471617	0.560195
KPNB1	0.10599	0.708796
AP2S1	-0.886761	0.0448741
KRAS	0.21598	0.203302
MESD	-0.026379	0.990669
SOCS1	-0.462721	0.378841
TGM7	-0.0983417	0.909509
RYK	-0.395222	0.244289
PSMC6	0.441899	0.0881238
MAP4K4	-0.530022	0.359712
KRTAP9-4	0.340219	0.532182
TXLNB	0.681681	0.123575
TALDO1	-0.169269	0.459821
SKI	-0.052628	0.717615
KATNIP	0.176178	0.241157
RPL7	0.42269	0.102653
TEX33	0.162279	0.447888
ESYT1	0.38308	0.243201
AEBP2	0.956414	0.0206063
RIT2	0.0412388	0.942238
CTHRC1	0.270437	0.377649
C5orf51	-0.945365	0.0106762
AP3D1	0.247756	0.431421
PIM1	0.0405578	0.719799
BASP1	-0.693781	0.0187068
IK	0.191879	0.556675
GHITM	-0.0168413	0.760631
IDH3B	-0.683662	0.0999153
MDM4	0.110399	0.77588
FAM83C	0.0381941	0.837232
PTGES2	-0.213841	0.642024
DEXI	-0.464962	0.653443
DIAPH2	-1.15509	0.150582
ZNF264	-0.148083	0.849886
UTRN	0.158598	0.65972
CDC27	0.0213528	0.905614
ASPH	0.0053283	0.822689
HAX1	-0.29213	0.367423
ZNF568	0.137759	0.626842
PAFAH2	-0.386723	0.281967
TMEM8B	-0.779726	0.0424322
PPDPFL	-0.604182	0.241024
TUBA4A	-0.611479	0.100641
SIGMAR1	-0.495455	0.265106
DMD	0.254143	0.475201
AXL	0.594276	0.122345
ADAMTSL1	-0.0830428	0.77787
RPL13	0.288047	0.202831
NAB2	-0.285842	0.352492
TUBB4B	-0.573243	0.181085
DACH1	-0.82282	0.31966
CDK16	-0.26864	0.482311
LYSMD3	0.190078	0.425161
ACTN2	-0.19417	0.387498
DES	-0.182312	0.559995
FOXK1	-0.0707473	0.780597
CITED2	-0.054103	0.847246
SSR3	0.416678	0.307784
SLC25A26	-0.23471	0.387328
DBN1	0.120216	0.873989
NPLOC4	0.247409	0.56077
UCP2	0.442588	0.232295
MAPRE1	-0.0892637	0.978191
TAPBP	0.154395	0.891774
PEAK1	-0.0201411	0.949213
RPS23	0.548319	0.065072
PDZD8	-0.14002	0.884705
ACAA1	0.325259	0.333624
SENP3	-0.0617609	0.655979
WLS	-0.486223	0.25807
MYO6	0.17658	0.515927
RTN4	0.160702	0.654175
STX17	-0.340701	0.537799
ANKRD36B	0.0814622	0.825664
PYGB	0.356	0.457027
TPM2	-0.708233	0.0168701
EIF1	0.255509	0.516168
ATP2C1	-0.136527	0.828389
SNRPN	0.22261	0.811592
SLC16A2	0.906899	0.164166
POLR1D	0.16852	0.472874
JAM2	-0.329399	0.265815
BCL2L10	-0.120321	0.854825
TIMP3	-0.593262	0.141145
ECPAS	-0.266114	0.351328
LIMK1	-0.548321	0.134274
NEURL1	-0.319123	0.326761
KLF5	0.69998	0.0120383
SRSF2	-0.00476341	0.744157
MAP3K14	-0.140442	0.798054
SFXN3	-0.0138995	0.897812
ARPC1B	-0.0376633	0.893879
CHST8	-0.240901	0.505995
G6PC1	0.178317	0.757971
NPIPA1	0.290635	0.378022
MGLL	0.39114	0.368097
RPS17	0.271925	0.105389
ALMS1	0.0814798	0.699743
MAP3K11	-0.404304	0.604478
ELK4	-0.0476119	0.66519
OR8D2	-0.00296238	0.58505
IVNS1ABP	0.0891583	0.857316
URM1	0.0921001	0.514293
FBXL3	0.73072	0.0425567
APOF	0.11438	0.548744
FOXP1	0.209759	0.59557
COQ10A	-1.41084	0.00748916
MBD3	0.141756	0.688575
VTCN1	-0.177281	0.874837
TEDC1	-0.229263	0.66469
PSMB3	-0.454743	0.31978
SBF1	-0.428122	0.207724
GNAI2	-0.662939	0.0490848
VWF	-0.025623	0.707339
FCF1	0.360297	0.253756
ADIPOR2	-0.239781	0.331583
MGAT1	-0.131643	0.712982
UBQLN4	-0.0362603	0.491134
SSB	-0.0606614	0.959141
RANBP2	0.16708	0.394168
IMPA1	0.0123572	0.75639
VSIG2	-0.436782	0.25257
DMKN	0.000718477	0.790022
MDH2	-0.16967	0.650186
PITPNB	0.369899	0.1657
PHF2	0.149671	0.578874
ADAMTS13	-0.121741	0.64771
OSBP	-0.360082	0.36215
INF2	0.51316	0.22863
MID1IP1	-1.186	0.198581
SEC14L1	0.231739	0.656851
PRSS2	0.324139	0.359813
ENDOV	-0.278163	0.888732
PHF13	-0.233984	0.490281
HOXD13	0.385219	0.216494
SAR1A	-0.324223	0.209343
CLTA	-0.518384	0.248245
NICN1	-0.202904	0.936938
ERP29	-0.202942	0.679112
CSTF3	-0.0738594	0.667685
SUPT20H	0.00551945	0.866425
TOMM6	0.484279	0.0580044
MRPL52	-0.202503	0.716189
CALU	0.796265	0.270165
FABP4	0.0186269	0.782769
WBP11	0.0580801	0.785191
MPC1	-0.474081	0.118646
MED10	0.0142164	0.65562
IGFL3	0.264618	0.359551
POLD2	-0.117723	0.918464
RFPL1	-0.269402	0.844052
HSPA13	0.873178	0.00826074
NPHS2	0.0449196	0.985539
ZDHHC21	-0.164523	0.511059
HPS3	0.248178	0.11206
ATP5MJ	0.112558	0.948499
PLXNB2	-0.051263	0.925158
XCR1	0.40064	0.986213
GSTT2	-0.375824	0.250335
GATAD2B	0.0162725	0.785254
PKD1	0.890768	0.0211123
GPBAR1	0.169957	0.403516
EMC1	0.256538	0.702926
TINAGL1	-0.172882	0.812394
TES	0.14398	0.827168
SON	-0.161962	0.647359
TLE2	-0.630942	0.118892
RABGEF1	-0.0467619	0.899508
MYADM	0.508082	0.768287
SOX4	0.284504	0.625565
CLUH	-0.0549438	0.647907
NEURL1B	0.29746	0.715299
DLL3	-0.0215405	0.994831
RNH1	-0.131131	0.767404
ZNF888	0.194879	0.722232
GMCL2	-0.590187	0.248136
TOM1L2	-0.807227	0.0409216
WFS1	-0.565162	0.147535
ATP1A1	0.521557	0.601015
EXTL3	0.406459	0.131292
PEX11A	-0.464243	0.41039
COPZ1	-0.632641	0.0811295
DUSP1	-0.00657006	0.834678
DUXB	0.0727187	0.93922
ECHS1	0.4467	0.0472844
TMEM63A	-0.139601	0.793933
ANKZF1	-0.43753	0.488606
PSMG3	-0.00510086	0.860673
GPRC5B	-0.127009	0.71952
LY6H	-0.142264	0.451422
MAGEA10	-0.318507	0.322844
ZNF117	-0.903201	0.0404185
ZC3H7B	-0.0893105	0.83623
GPX4	0.121758	0.609181
RAB44	-0.91172	0.0817189
TDG	0.117761	0.441767
GANC	-0.236523	0.504472
CD81	0.411136	0.514132
RER1	0.285457	0.500986
EIF4G2	-0.180508	0.590116
GATA4	0.144719	0.761885
RETREG2	-0.0844422	0.763646
CAST	-0.149203	0.768133
FOXN1	0.158127	0.586013
SNX5	-0.0129465	0.735875
GNG14	0.277778	0.449262
EPHA5	-0.0689179	0.897182
OR52M1	0.125718	0.374618
MAP2K3	-0.842656	0.0172915
MTDH	-0.435763	0.321203
SF1	-0.223781	0.92187
MGRN1	-0.223443	0.408668
GAL3ST2	-0.325402	0.564127
DGKZ	-0.0892431	0.924157
AGL	-0.159431	0.630179
IL7	-0.482542	0.283225
TNFAIP1	-0.901743	0.000864411
LTBR	0.0478989	0.507571
B3GALNT2	0.505118	0.209063
OLFML2B	0.343959	0.115459
WASL	0.481037	0.135396
RFTN1	0.118779	0.408874
MYOCD	-0.293605	0.702481
HEBP1	-0.420866	0.506928
EID3	0.0368976	0.880515
FRYL	0.19698	0.765301
ADAM9	-0.449223	0.157153
PLCD4	0.00723934	0.661543
SMARCAD1	-0.0168413	0.974958
DHX36	0.249298	0.183489
CDC42EP1	0.0573991	0.973529
MYH8	1.74018	0.00334937
SYNM	-0.52819	0.255148
HSPB6	-0.285289	0.443216
ID1	0.237119	0.3169
SPI1	-0.457528	0.197879
KLHL31	-0.114413	0.869339
STARD13	0.0565583	0.845626
SETD7	0.842395	0.0194211
TRAPPC2B	-0.530022	0.211225
ABHD5	0.472786	0.29168
ZC3H18	-0.397381	0.772381
ULK1	-0.258649	0.876249
LRRC73	-1.31076	0.0368538
ARF6	0.274081	0.530521
REEP4	-0.644988	0.0715422
LMOD3	0.523255	0.313316
DPT	-0.151743	0.724899
KANK2	0.144719	0.71358
ELOVL5	0.382286	0.179397
DCTN1	0.334459	0.305202
BIN1	0.716938	0.00456192
ZBTB7A	0.368676	0.442898
ELAPOR2	-0.121002	0.82134
KRT37	-0.0157212	0.814738
RAET1G	0.271959	0.356589
PRMT1	-0.281442	0.458855
TNFAIP2	-0.519	0.224616
PNPLA2	-0.491633	0.173788
CTC1	0.209459	0.257647
IQCC	-0.524942	0.0932201
NFKBIA	0.191498	0.601918
OCRL	0.244899	0.155971
DYRK1B	-0.269556	0.38872
ATP5MF	-0.750423	0.0521232
ZNF513	-0.123563	0.736132
FAM124A	0.174152	0.441756
FAM187A	0.216719	0.459414
CRABP2	0.27133	0.451118
NMRK2	-0.348688	0.276722
TMEM213	-0.0783449	0.717992
LRRC52	-0.364781	0.456709
RAD23B	-0.278949	0.266087
TLK1	0.190779	0.507858
TM9SF2	0.228058	0.636634
IFNGR2	-0.57104	0.11559
GLCCI1	0.360801	0.204397
MMP24	0.145437	0.395668
ACO2	-1.27557	0.00342172
NPTN	0.308819	0.29354
SKP2	-0.212721	0.473497
COL18A1	-0.0249215	0.818266
CMKLR1	-0.639703	0.0998299
PLXND1	-0.395042	0.568446
ARL4D	-0.702408	0.24943
KLF11	-0.120601	0.791391
MDH1	-1.37596	0.0153491
SCARA5	0.0876366	0.554341
STX16	-0.0427811	0.76992
MFGE8	0.0971161	0.26675
GTPBP2	0.35998	0.184174
CD59	0.402869	0.207615
TBC1D13	0.0123572	0.814177
ADAMTS9	0.126065	0.605744
HSPE1	-0.389301	0.45221
ZNF714	0.1967	0.425212
ZFP1	-0.431446	0.338437
KIF24	0.172013	0.937944
ING4	-0.207371	0.548102
GSK3A	-0.27042	0.546759
MRTFB	0.0504597	0.846698
RPRD1B	-0.504134	0.281438
GATAD2A	-0.246741	0.520226
EPAS1	-0.162363	0.566607
MYC	-0.262779	0.449786
CTNND1	0.083339	0.509636
PUF60	0.32626	0.339423
POGLUT1	0.254399	0.551645
DNPEP	-0.0910006	0.966706
TMEM184A	-0.310763	0.671049
CHERP	-0.324261	0.247764
SMDT1	-0.359701	0.338674
DNMT3A	0.698745	0.0719233
CAPN1	-0.264264	0.79279
NCK2	0.172899	0.675756
UBR3	0.117359	0.538792
BEND6	-0.0376633	0.870929
RNF123	0.592539	0.0156597
TAP1	-0.256681	0.570654
DOCK5	-0.5421	0.391839
SUGCT	0.45536	0.162286
LAGE3	0.210477	0.679299
ZNF638	0.590701	0.137858
BMP5	-0.316582	0.483575
MTARC2	0.448158	0.113014
TMTC4	-0.27127	0.345095
SHOC2	-0.359241	0.319086
STT3B	-0.286243	0.728261
FERMT2	-0.499486	0.303603
STEAP4	-0.187931	0.410295
ACSF2	-0.102424	0.710556
RBM3	-0.0229605	0.853593
CFAP45	-0.557689	0.181939
YPEL5	0.785859	0.0157002
SGCG	-0.0515629	0.656403
LUZP2	0.559258	0.0827217
WDR45B	-0.354161	0.688017
UBXN6	0.368018	0.274606
SBDS	0.865567	0.00364416
KRT80	-0.125702	0.678779
NMU	0.0342993	0.780289
PM20D2	-0.674002	0.0913973
DHCR7	-0.205761	0.552244
ADAMTS5	0.376859	0.153451
CREBBP	0.0211183	0.874301
HERPUD1	-0.402278	0.413955
NR0B2	0.182399	0.932474
PINK1	-0.771595	0.0581932
NOVA2	0.0299375	0.783208
S100A16	-0.489781	0.108246
CRLF1	0.421779	0.0520221
RGS2	0.2701	0.450061
PVRIG	0.0979194	0.726942
H2BC9	0.109997	0.697313
KRTAP10-1	-0.275221	0.525699
NBPF14	-0.439359	0.300723
COMMD7	0.155339	0.597956
DNM2	-0.00215909	0.983181
LRP3	-0.0810612	0.975626
SMAP1	-0.0515629	0.87463
S100A1	0.440523	0.0948055
ZFP91	0.143197	0.457072
CDC42EP5	0.172899	0.853586
PRDX6	0.889339	0.00144409
ZNF483	-0.154621	0.635967
DPH1	0.83418	0.0062053
UBE2I	-0.71344	0.201904
MYL6B	1.10596	0.0159505
CALM3	0.364931	0.327262
GLMP	-0.0147028	0.782054
ZNF407	-0.188641	0.654138
CAMK2D	0.857477	0.019717
SOX11	0.10742	0.859266
MYO1B	-0.262864	0.635872
CHRND	0.363731	0.172507
GLIS2	0.0961184	0.306485
GYPC	0.486956	0.327254
KLF6	-0.344382	0.732463
EEF1B2	0.257583	0.922946
ARHGAP1	-0.345861	0.839052
ELF1	0.144719	0.799586
CD300E	0.180857	0.451464
TSSK1B	0.342438	0.467076
MCRIP1	0.179838	0.790778
LAMTOR5	0.226189	0.96424
TXNDC9	0.678401	0.0486966
MFSD11	0.100013	0.593591
FNIP2	-0.00967439	0.997587
PIGQ	0.0285175	0.946894
ADAMTS1	1.14442	0.00884423
CABP2	-0.175143	0.879826
COL6A3	-0.28811	0.479426
ZDHHC20	-0.0636407	0.749474
IGHG3	-0.338943	0.673467
CACNA1G	-0.685763	0.103658
LORICRIN	0.35856	0.18741
ARHGAP26	-0.578623	0.147722
RAB2A	-0.173788	0.827311
CLDN25	0.0797703	0.969953
ABHD17A	0.132937	0.349934
MOV10	-0.467945	0.450682
DHPS	0.50412	0.201126
RAPSN	0.609279	0.023463
USP24	-0.541178	0.212467
TBCA	0.598379	0.0914592
CACTIN	-0.187902	0.623703
KCTD10	0.102656	0.43617
C17orf98	-0.238763	0.462457
MRPS6	0.355598	0.496977
TSPYL2	0.267158	0.552764
ALS2	0.161159	0.920634
KCNJ9	-0.439482	0.200509
MED14	-0.187061	0.529619
WNT10A	0.318759	0.119908
IGFBP5	-0.350997	0.328298
SOBP	0.5136	0.272046
GET3	0.409739	0.125868
MRPS23	0.470781	0.237712
COMP	0.340074	0.224846
RNF181	0.565881	0.0232604
AMY1A	-0.0154213	0.837717
NAB1	-0.661683	0.0384715
ABL1	0.58052	0.318195
RIC8A	0.247295	0.439094
PPP3CB	0.144698	0.520912
ODAPH	-0.0899616	0.92408
PRKDC	0.0016339	0.810161
UBL4A	0.183118	0.356032
PRRG3	0.0927057	0.900315
BTBD2	0.192179	0.702014
SOX7	-0.135808	0.583878
CACNA2D1	-0.312613	0.984393
PTCRA	0.0942761	0.720081
CFD	-0.116324	0.672578
ANAPC5	0.45478	0.311064
CARNS1	-0.516123	0.180951
ZC3H13	-0.302683	0.258114
SPG7	0.00285696	0.84229
ZNF529	0.0018386	0.850306
DYNC1I2	-0.436782	0.334733
TGDS	-0.311063	0.382752
CELF6	-0.372143	0.395898
RPL32	-0.179908	0.657174
ZNF688	-0.113371	0.773659
C1QL3	0.407917	0.126572
DNAJA4	0.333515	0.439765
TMEM80	0.314339	0.406997
ABHD4	0.484279	0.0750327
TTLL11	0.329256	0.282849
KIAA0754	0.272034	0.258444
C9orf47	0.243779	0.143182
TPR	0.0967993	0.827379
PRPF19	-0.386761	0.352729
SPN	-0.00510086	0.469993
ATP5MK	-0.153297	0.375545
AKR1B1	-0.584881	0.0722461
ISM2	0.405339	0.549892
POM121C	-0.170781	0.562429
IVD	0.308138	0.0765611
TMEM59	-0.238361	0.466006
DMC1	0.319038	0.276088
MFAP2	-0.348743	0.727304
CST3	0.363678	0.229725
IQCG	0.749298	0.00837759
ZNF589	0.158999	0.776715
RHOT2	-0.497545	0.219844
TNMD	0.30046	0.268411
EMP1	0.166269	0.626122
IMPDH2	0.219239	0.919426
F2	0.223359	0.2212
PANK3	-0.234197	0.349285
EIF4A1	0.24885	0.744846
PIM3	0.149353	0.496747
DNAJB2	0.321812	0.455282
RTRAF	-0.0654624	0.935964
WASF2	0.0836764	0.845738
PRKCD	0.0712987	0.929307
SNAPIN	-0.00154237	0.769959
ALDH1A1	-0.453969	0.343273
FAM189A2	-0.574149	0.0800718
CLVS1	-0.0467994	0.749688
WDPCP	0.730598	0.0133666
ATN1	-0.435838	0.194607
QSOX1	-0.0676009	0.866229
MKNK1	0.166978	0.919952
UPP1	-0.3863	0.673652
PCF11	-0.227023	0.562613
MYL9	-0.52347	0.265587
ANXA11	0.135937	0.878317
PCOLCE	-0.0569805	0.641939
MRTFA	0.22264	0.736171
AMELY	0.0727187	0.879496
MED12	-0.6579	0.0995886
KLHL36	-0.0782212	0.869144
RABAC1	0.0674468	0.782341
FERMT3	-0.726004	0.16036
RFC5	-0.388091	0.255761
HSF2	0.85458	0.00697026
MAPKBP1	-0.0502252	0.792518
INSR	-0.525511	0.181719
KIAA2013	0.315779	0.184671
LAMTOR2	-0.117621	0.65988
BEST2	0.397698	0.205361
PELO	-0.00588353	0.615928
CAP2	-0.0408577	0.820635
USP28	-0.186904	0.620273
CCDC168	-0.0205221	0.985733
RPL30	-0.182869	0.497176
TMEM251	-0.397381	0.197934
MARCKS	-0.143375	0.578316
CASQ2	0.96552	0.0428276
STRAP	-0.317468	0.706462
ATP5PF	-0.760094	0.033239
POLR2I	0.222201	0.564484
CSRP3	0.171758	0.77783
ITGA7	-0.159187	0.836683
PDHA1	-0.694902	0.0282258
TSPAN3	0.74304	0.0769726
EIF4G3	0.0228951	0.532224
NDUFB3	-0.549544	0.138551
RAD9A	0.349779	0.349455
CAMTA2	-0.0768012	0.627182
ADPRHL1	-0.0665275	0.794266
GBA2	0.553718	0.064846
MAP1A	0.551034	0.519241
FAM185A	-0.655022	0.12553
ENDOG	-0.0471429	0.814615
DSPP	0.422899	0.301134
MINDY2	-0.689022	0.0563519
PTPN11	-0.306915	0.58713
MYH10	1.24162	0.0021647
SENP5	0.259099	0.146705
HNRNPCL3	-0.259163	0.438078
SPARC	-0.153035	0.559499
FBXL20	-0.536243	0.227127
ITSN2	-0.380101	0.517196
SFTPB	-0.343261	0.311618
RASIP1	-0.30696	0.664448
B3GNT2	0.0902784	0.848955
RPS6	-0.155808	0.66586
CDK4	-0.00622098	0.873851
PFDN5	0.1342	0.758989
SLC17A6	0.228459	0.282961
INO80D	-0.206902	0.601888
UAP1	-0.376542	0.541254
EBNA1BP2	-0.564761	0.12158
CYSTM1	-0.530445	0.119143
TNFRSF17	0.410719	0.287362
ZNF207	0.175973	0.679629
NOS3	-0.434622	0.134829
LATS1	0.423199	0.238506
DELE1	-0.121077	0.742235
LPL	-0.612643	0.165468
THBS3	-0.556364	0.187359
SH3BP4	0.00693946	0.782109
SIGIRR	-0.491528	0.184378
KLHL21	-0.0902615	0.984517
PPP2R1A	0.185534	0.460198
SRRM2	-0.560601	0.0539396
TCF4	-0.00436037	0.743573
SPINT3	-0.649203	0.206544
SPEN	-0.251889	0.493055
COA6	-0.175422	0.809398
PI4KB	-0.351321	0.290702
PNPLA6	0.241957	0.370858
PSG11	0.313235	0.785392
PPARG	0.155339	0.49089
PTMS	0.523862	0.279501
NHLH2	-0.0855623	0.896738
GASK1B	-0.137924	0.773464
RPLP1	-0.0723951	0.996569
IFNA5	0.428317	0.0770192
TRIM11	-0.0435202	0.862065
ADPRS	-0.520522	0.266387
GPAT4	-0.291289	0.269129
CEP68	-0.0983417	0.7135
RBPMS	-0.380138	0.475161
MAP1LC3A	0.0872991	0.729623
NUCB1	0.0550729	0.716369
IGF2BP1	-0.185045	0.727531
TBCE	-0.115183	0.689185
VAV3	-0.346642	0.494696
IL1RAPL1	-0.458322	0.155
PEX1	0.0086763	0.720082
CPEB4	0.169239	0.868015
NUDT14	-0.12658	0.715849
PPIB	0.669239	0.170768
IFI6	-0.117761	0.675522
BABAM2	-0.0760827	0.749494
ARHGAP23	-0.0328999	0.996439
MYOZ3	-0.332657	0.576259
KIR3DL1	0.0206343	0.906701
EIF3E	-0.0479849	0.824251
IFNAR1	-0.0856204	0.703791
MAP3K1	-0.796667	0.05589
TMEM123	-0.289802	0.395603
TOM1	-0.00182165	0.601633
PIK3C2A	-0.180561	0.584778
NUDC	0.0900737	0.661184
PSMA4	-0.0219422	0.473237
ZNF226	-1.02126	0.037599
GLG1	0.177833	0.576326
DRAP1	0.00139939	0.875529
CUL4B	-0.232498	0.384009
ZBTB4	-0.386527	0.40802
PPP1R12B	0.229589	0.296144
CCDC166	0.223659	0.563033
HNRNPC	-0.195265	0.544233
HNRNPDL	-0.335561	0.404423
FILIP1	0.578414	0.0222027
CD1B	0.45252	0.177487
MLF2	0.305979	0.688182
IRAG2	-0.415643	0.189152
SUFU	-0.136611	0.987257
NPR1	-0.0939423	0.998254
WWTR1	0.0360556	0.467218
B4GALT1	-0.305261	0.569753
ARHGEF19	0.161159	0.173627
PNN	0.195518	0.181563
GIT1	0.324306	0.397421
ARL15	0.083339	0.41731
LAMB1	-0.377962	0.26781
TMOD1	0.945794	0.0447993
WDFY3	-0.345083	0.360762
ADAM15	-0.566505	0.623542
ZC3H14	-0.290922	0.397536
KLF4	0.5856	0.126782
S100A10	-0.0891414	0.708372
UXT	0.352339	0.178396
TSTD2	-0.0300223	0.634471
REEP5	0.194038	0.45555
TUSC2	-0.62219	0.114084
CCL14	-0.245601	0.601458
TM2D1	-0.284701	0.449241
PECR	-0.243462	0.731777
SLC25A15	0.173638	0.346115
C11orf53	-0.314928	0.846096
DGKH	0.302833	0.414814
HUS1	-0.375102	0.42641
DIAPH1	1.18957	0.000354043
MTA2	-0.378681	0.359971
TGFB2	0.633799	0.0454489
XKR4	-0.159845	0.722883
EXOC5	0.73908	0.034133
SEPTIN5	-0.0369618	0.764552
ZNF257	0.286159	0.259804
ENGASE	-0.365922	0.148717
GDE1	0.452118	0.113719
GTF3C3	0.213038	0.886469
ZSWIM5	0.0942386	0.738789
KLF8	0.143278	0.61777
KBTBD2	0.17104	0.642842
ZNF609	-0.306981	0.320874
PRELID1	-0.372862	0.663598
NDRG1	0.022237	0.380316
RNF152	0.0415762	0.908554
PRKACA	0.60367	0.242769
HINT3	0.4766	0.564128
TMEM165	0.108877	0.400653
BCKDHA	-0.720502	0.0638447
SNORC	-0.0866824	0.966239
PASK	-0.513583	0.334498
PODXL	-0.484885	0.313717
AKT2	-0.570331	0.0869824
PIP5K1C	0.408598	0.52836
ZNF721	0.325279	0.0949034
FRY	0.229917	0.206998
HIF1A	0.8264	0.00082566
KLHDC3	0.0872991	0.929634
PHKG1	-0.0409724	0.627673
LAYN	-0.606363	0.0382115
SH3BP2	-0.304542	0.71168
EWSR1	0.0328037	0.414171
FBXO15	0.480415	0.206278
F13A1	-0.349462	0.44549
RASSF8	-0.309643	0.632984
ERG	-0.278201	0.604195
RNF187	-0.392264	0.420386
CRIM1	0.34322	0.805746
DUSP14	0.358176	0.618893
RPL7A	-0.176292	0.458527
UBE2G1	0.0748572	0.800438
CDKN1C	-0.396942	0.377345
SLC35C1	0.304859	0.181743
UBE2Q1	-0.116201	0.913556
UBTF	0.098893	0.621829
SAE1	0.334057	0.147342
PRPF3	0.0866182	0.552687
TBKBP1	-0.0606408	0.813546
DIO3	-0.440864	0.286525
TACC2	0.926676	0.00401923
IFT88	0.48654	0.188956
RRP1	-0.687183	0.0539978
KMT2C	-0.284823	0.428836
SETD3	-0.196486	0.883339
RHOQ	0.00839702	0.919763
CPLX2	-0.417063	0.37866
NID2	-0.764301	0.0740756
CLPTM1	-0.23471	0.504276
CRY2	-0.0479196	0.752025
ATP1A2	0.118719	0.928271
TCP1	0.213419	0.292845
CSNKA2IP	-0.00622098	0.676633
TMEM41A	-0.0460902	0.705497
LPAR6	0.62104	0.107919
UBE2E1	-0.0515798	0.677358
ENOPH1	-0.198141	0.499205
ATF6	-0.276341	0.87592
C10orf95	0.324535	0.472888
BET1L	-0.168203	0.541878
ZIC1	-0.131643	0.444763
OPALIN	0.0891583	0.622414
TM9SF3	-0.707508	0.113803
STUB1	0.19812	0.252187
NIBAN1	-0.00808019	0.871236
DOK6	-0.122994	0.904607
RAB1A	-0.424741	0.222684
POU5F1	-0.0750001	0.967791
ALKBH4	0.2796	0.846026
AGO1	-0.15211	0.26739
EMCN	-0.37104	0.393698
TMEM250	0.0657586	0.801183
FKBP3	-0.487922	0.0829628
NDUFA8	-0.220811	0.441831
ENSA	-0.652649	0.113225
HMGN1	0.797415	0.0180205
ZNF484	-0.39258	0.272956
NEUROG1	-0.210562	0.97799
CSPG4	0.230971	0.683316
DIO1	-0.0812005	0.964801
SPON2	0.46202	0.233857
PEX11G	-0.245805	0.555168
IFRD1	-0.0360464	0.917656
P2RY1	-0.280002	0.234228
HTRA2	-0.233962	0.443278
MRPS34	-0.288526	0.408167
HYAL3	-0.913103	0.0394039
WIPF3	0.922564	0.143829
PICALM	-0.141123	0.879622
TMEM181	0.00137738	0.736079
TOMM20	0.187312	0.449471
IL6ST	-0.309241	0.219603
PHACTR2	0.232018	0.638298
KIAA0319L	0.303681	0.527837
OR6Y1	0.188218	0.477494
NR2C1	-0.0844422	0.514611
ZNF254	0.0266583	0.884384
MDGA1	-0.162701	0.694119
DNASE1L2	-0.124282	0.586952
RNASE1	0.102619	0.978099
ARHGAP32	-0.329743	0.399654
FLOT2	0.047336	0.951717
CSNK2B	-0.0713193	0.971436
RNF20	0.0303392	0.830286
HOOK3	-0.0864348	0.70865
WNK1	-0.350603	0.55866
SLC25A18	-0.409442	0.194706
FAM131C	0.0682987	0.75782
SEPTIN12	0.0544198	0.884649
MAD2L1BP	0.383461	0.195544
RAD51B	0.286877	0.4593
CLIP2	-0.228443	0.326023
ARL6IP6	-0.860821	0.0159182
FGD5	-0.552704	0.122765
MYLK	-0.864883	0.231515
RRAS	0.0720171	0.779555
RCOR3	0.913821	0.00534532
BICRA	-0.278201	0.561416
MVB12B	-0.641841	0.166159
DYNC2I2	0.0902784	0.292922
SETD5	0.183138	0.39661
OR14I1	0.0928392	0.579115
MDN1	-0.489781	0.301582
RPL39	0.0580081	0.651053
ACAD8	-0.0129018	0.565486
ZFHX4	0.0412388	0.914156
NDUFA12	-0.301768	0.393007
IFNGR1	0.101917	0.782769
KIF26A	-0.619582	0.102101
OSTN	-0.124282	0.915008
SRP72	0.306279	0.364174
HLA-B	-0.813039	0.21021
FOXF2	0.144719	0.352741
DNAJC8	1.00766	0.189104
PRUNE2	0.167696	0.61655
TGOLN2	0.236117	0.377883
EP300	0.157917	0.899488
MEMO1	-0.105281	0.853805
RAC3	0.159671	0.900222
OAZ2	-0.246486	0.510484
SYT9	-0.493864	0.239512
SLC7A6OS	0.371721	0.333739
EPHA2	0.210879	0.613618
ATG5	0.0372786	0.831673
C1QTNF1	-0.131221	0.914288
SLC25A39	-0.10602	0.944474
WDR82	-0.145522	0.634139
ZFAND6	0.806718	0.0846923
KLC2	-0.0229605	0.833118
MICALL2	0.303028	0.790064
EI24	-0.00296238	0.805939
FNDC8	0.656459	0.172
DYNC1LI2	0.463016	0.322904
PTTG1IP	0.0277991	0.839321
MYL3	-0.742847	0.221415
PPIG	0.102319	0.871308
ARHGEF1	-0.345092	0.455483
ETS1	-0.0654624	0.697305
STK38L	-0.195029	0.844666
PEX26	-0.164839	0.970122
TNK1	-0.555683	0.0882185
COX7A2L	-1.20626	0.00127784
NAXE	0.0972385	0.758986
SPECC1L	-0.0735426	0.988837
DTX3L	0.0547573	0.643082
CALM1	0.233485	0.604846
COX15	0.157917	0.484861
TLE4	0.393299	0.392652
YWHAE	0.272882	0.255338
HMGB2	-0.177983	0.736654
MARK3	0.473197	0.284232
CCDC107	0.09652	0.521839
PLAT	-0.262061	0.63979
GLRA2	-0.0939799	0.89233
ENPP7	-0.792502	0.0614514
PAX3	-0.242389	0.416476
SEMA5A	-0.13308	0.838856
ACAD10	-0.0617815	0.992859
COPRS	-0.301199	0.511792
CAMKMT	-0.210583	0.525277
ITGB2	0.269017	0.402274
COMMD1	0.0204373	0.881012
RETSAT	-0.117342	0.702192
PRDX2	-0.53112	0.0652229
SNX32	-0.205145	0.905782
RPL22	-0.193371	0.849764
PPDPF	1.07414	0.00792643
ARHGAP33	-0.384902	0.289859
RELL1	-0.369603	0.390012
CLIC2	-0.25142	0.95973
KAT6A	-0.36552	0.478726
KCNH3	-0.387163	0.402403
HADHA	0.024264	0.515895
CXCL9	-0.485082	0.350333
CYTH4	-0.474205	0.447615
GCC1	-0.126141	0.711371
KANSL3	-0.0417834	0.989871
OAT	-0.296441	0.380656
ACTN3	0.364652	0.946898
CAPN10	0.163419	0.282169
MTRNR2L1	-0.527482	0.232988
CCL22	-0.106401	0.587141
RPL41	0.64101	0.0917954
HNRNPD	-0.0150921	0.950439
TMEM104	-0.0892431	0.731835
RGL2	-0.795444	0.0599205
B4GALT2	-0.00752885	0.7688
HSP90AB1	-0.122666	0.772925
PHLDB2	-0.24891	0.552256
C1QL2	-0.375085	0.426632
PTGFRN	-0.0155378	0.751704
IFITM3	-0.199963	0.747601
GLRX2	0.255857	0.670375
ZNF410	0.444477	0.575823
LY6E	0.31362	0.500344
ZDHHC3	0.231299	0.322813
ARHGAP18	-0.565462	0.092414
SLC4A3	0.298917	0.417409
SHISAL2B	0.0814798	0.699507
RUSC2	0.214158	0.259726
ISCU	-0.438172	0.543638
SPG11	0.769419	0.0434381
RCAN2	0.534571	0.0773055
ADAP1	0.0701785	0.689232
NRBP2	0.351917	0.384699
PATL1	-0.445243	0.189004
RASA4	-0.017982	0.637006
CDH13	0.583761	0.248057
ENO3	-1.19583	0.0277642
FLNA	-0.258119	0.516494
RAET1E	0.00143695	0.916255
MYBBP1A	-0.0328624	0.674465
YAP1	0.543777	0.309132
LUC7L2	-0.331184	0.651941
MAPK8IP3	-0.297201	0.557019
PDLIM3	0.834072	0.0137843
ASB2	-0.439359	0.228678
EPN1	-0.0452297	0.941087
EIF2AK2	-0.269804	0.386558
PLEKHG1	0.142877	0.869947
RBM38	0.121812	0.811709
TNFRSF21	0.0477972	0.635717
DDX50	0.0255382	0.788155
ZNF691	-0.0811836	0.672491
COPS3	-0.388583	0.220048
TAOK1	-0.118884	0.926577
RASSF9	0.413399	0.33844
FOSL2	0.0456057	0.571316
ENHO	-0.354263	0.989589
ZNF628	-0.116201	0.833364
EIF4H	0.103234	0.674037
ARHGEF25	-0.345083	0.403078
ERCC8	0.0054177	0.642266
RPS4X	0.0450785	0.563065
COL5A3	-0.426423	0.503768
SMAD7	0.283598	0.478148
FNBP1	0.65902	0.0637772
EPB41L2	0.0961184	0.356403
MYOD1	0.345379	0.579612
PMP22	0.265721	0.406301
CCDC179	0.300477	0.409029
LDOC1	-0.0676009	0.545725
EIF3C	0.443187	0.241304
LMBR1L	-0.011761	0.704689
CACNG1	0.506853	0.0502525
ASAP2	-0.233662	0.445879
CCDC8	0.651893	0.0119926
NCBP2AS2	-0.131521	0.743015
ZBTB20	0.216531	0.864082
TNRC6C	0.68466	0.0483869
OGA	-0.416763	0.296737
YTHDC1	-0.292063	0.363352
MRLN	0.12246	0.379297
FBH1	0.370301	0.410047
KDM5B	-0.535562	0.119143
ADD1	-0.326309	0.649981
MYH4	0.651658	0.149374
DUX5	0.113641	0.741299
CARD6	-0.553422	0.187154
HTATSF1	0.0467258	0.651845
DDAH1	0.20364	0.269863
GNA12	-0.708322	0.0799144
ZNF516	0.11804	0.901848
FYTTD1	-0.0472458	0.881926
ECHDC2	-0.139322	0.649825
C22orf23	-0.376338	0.304182
MED13L	-0.14952	0.583836
DDT	-0.306262	0.352282
KRTAP5-4	-0.229161	0.626503
DTNB	-0.857572	0.0408281
NOC3L	-0.598342	0.103782
NDUFA1	-0.148553	0.401711
FAU	-0.158469	0.745615
CTSB	-0.0076616	0.993179
AMOTL2	-0.117342	0.850133
MYOM2	-0.216988	0.656783
HNRNPUL2	0.405151	0.138079
CCDC88C	-0.345062	0.761451
PKIA	-0.659058	0.101937
TMEM237	0.155339	0.820651
SFRP4	-0.0964825	0.749237
HTR2B	0.0880382	0.737984
SMAD9	0.155656	0.357791
RBMS2	-0.456184	0.17699
RPL36A	0.465833	0.0772248
ZDHHC11	-0.425143	0.266141
OR9G1	-0.020822	0.996336
JAZF1	0.00635007	0.769973
SEC61B	0.365098	0.256862
MMADHC	0.00767855	0.764477
DUS1L	0.134538	0.62125
RPS6KB1	-1.27019	0.0294236
C1QB	-0.411962	0.0905376
ZNF674	-0.115183	0.985247
TEAD1	-0.809681	0.0332479
THAP3	-0.293605	0.46163
SH3KBP1	-0.677002	0.283101
RSPH3	0.28798	0.343411
STMN1	0.480281	0.148098
PDE4D	-0.0219797	0.872295
MBP	-0.432709	0.368183
MEAF6	-0.156459	0.605887
ENTPD1	-0.756203	0.242679
SNTA1	-0.272381	0.353863
CLASP1	0.619862	0.100721
PNLIPRP3	-0.453901	0.258633
R3HDM2	-0.447085	0.209266
PDE4DIP	0.497336	0.486171
TBX15	0.184258	0.688892
EXOC4	0.603861	0.169613
CERK	0.308118	0.357934
CD34	-0.822329	0.073536
ARHGAP21	0.278919	0.704206
PFKL	0.445817	0.176199
ANKRD49	0.275538	0.390888
EMILIN1	-0.489185	0.329252
DMPK	0.22971	0.368845
YBX1	-0.622302	0.120918
MTRNR2L10	-2.60005	0.0078074
PRDX1	-0.0645094	0.989043
H4C1	-0.41159	0.194039
HIVEP2	-0.521187	0.262861
XIRP2	0.679122	0.360058
UBA52	-0.086703	0.49502
UBOX5	-0.132763	0.56722
SIRT6	-0.276114	0.842534
MIA2	-0.08656	0.485743
ITGAV	0.0351402	0.900335
SLC39A7	0.309538	0.859196
NNMT	0.333515	0.363145
SSX2	-0.0913816	0.704
SLC25A10	0.310341	0.679498
ROBO4	0.0701487	0.75276
BET1	0.38038	0.617307
GUCY1B1	-0.059643	0.863516
TMED2	-0.157583	0.966732
PTP4A1	-0.376257	0.715703
SERTAD2	0.100079	0.651647
MXD1	-0.361941	0.606196
MAP2K1	0.511441	0.11934
SCYL3	-0.300167	0.348227
TACC1	0.264618	0.534882
PEG10	0.660487	0.0286968
PSMC3	-0.319862	0.597673
SLC25A42	0.0317386	0.873257
ARL4A	-0.0950831	0.935978
MFAP4	0.418837	0.166624
ZDHHC18	0.28656	0.0213989
ZNF485	0.418332	0.0611796
CCDC106	-0.788821	0.0432567
LMO7	0.756624	0.0815636
PDCD4	-0.128542	0.539721
SELENOT	-0.27564	0.418365
CD9	0.0917283	0.365952
COL27A1	0.019419	0.51933
PAX7	0.42104	0.250534
PHAX	-0.185158	0.444325
LINS1	-0.047882	0.630664
STN1	0.619877	0.266587
LMBRD1	0.198839	0.543136
PLIN4	-0.0784777	0.97369
GALNT1	0.483877	0.268568
MYL4	0.518914	0.067151
ZNF146	-0.142748	0.880587
CCDC124	-0.347785	0.431682
BRAP	-0.0468261	0.901513
ZMIZ1	-0.0888415	0.992662
TMEM74B	-0.0654624	0.996784
MRPS36	-0.349627	0.323738
ANXA1	-0.240183	0.866676
ZFHX2	0.00297933	0.860001
PPIL4	0.180803	0.494571
TVP23B	-0.393012	0.278359
ZBTB42	0.145839	0.708776
HLA-DRB1	-0.161264	0.521903
PSMA2	-0.215329	0.533847
SLC36A2	-0.315061	0.892201
HUWE1	0.318319	0.318316
ANGEL1	0.127109	0.875175
CLEC14A	-0.22137	0.914117
SLC9A8	-0.307082	0.539454
MZF1	-0.203623	0.576681
MAP3K13	-0.306	0.509727
UBR4	0.531058	0.0972548
FEM1A	0.0112792	0.725812
KCNK2	0.24462	0.471578
UBA1	0.0821762	0.54424
EIF3D	-0.0135827	0.829812
STKLD1	-0.315462	0.750562
PALMD	-0.448243	0.154459
RPS11	-0.381199	0.236312
NHP2	0.164839	0.601545
SMR3A	0.434918	0.378054
RPN2	0.0521965	0.60177
ITGB4	0.0861959	0.440367
CD276	0.0157381	0.827458
FAM32A	-0.166661	0.761175
NR2F2	-0.0411472	0.986986
LTF	0.36408	0.217457
COX7A1	-0.402951	0.288766
TNNI2	-1.35501	0.0546919
ENOX2	-0.0738218	0.791063
EPB41L1	0.178718	0.773079
PMFBP1	-0.154016	0.501711
H4C8	0.257341	0.647281
CBLB	0.149118	0.789564
RPL19	0.0526103	0.81815
MAFA	-0.0327672	0.699675
WDR90	-0.193003	0.866663
TMEM167A	0.0775196	0.813363
OTULINL	-0.133883	0.737643
MAT2B	-0.0983623	0.861134
HSPA12B	0.083339	0.46898
NIPBL	-0.459163	0.148289
TBC1D22A	-0.0501428	0.778127
ZCCHC4	0.54904	0.0173419
SEC61G	-0.447102	0.291184
ARL2BP	-0.33292	0.587631
PSMG2	0.519419	0.139092
REC8	0.128998	0.748787
STBD1	-0.0876872	0.747722
SHMT1	-0.279321	0.36778
BNIP3L	0.00625854	0.549672
SLC25A29	0.199857	0.343493
XKR8	-0.240287	0.40939
PRXL2C	0.319879	0.225646
EXD1	0.244058	0.522349
YWHAZ	-0.142243	0.975232
ATAD1	-0.49563	0.186685
C6orf62	0.303976	0.19824
GNG11	-0.135202	0.752093
STRN4	0.0787299	0.714117
UPF2	0.38308	0.0868621
LURAP1L	-0.0962032	0.92403
SORBS1	-0.0325327	0.894373
RPS24	0.357529	0.205131
SAFB	-0.0821813	0.969014
RPS4Y1	0.488277	0.175935
HLA-F	-0.254801	0.373695
ST13	0.357252	0.344167
GMPS	0.00581934	0.570859
LRRN1	0.249298	0.337458
CXXC1	-0.505503	0.226811
LUC7L3	0.205808	0.429668
APLP2	0.44924	0.523617
PSMA1	-0.029782	0.81964
RPL26L1	0.404167	0.457383
HCK	-0.116603	0.981532
SYNPO2	-0.281442	0.554115
ADGRA1	0.0780029	0.57627
PLIN3	0.306997	0.277299
NUBP1	0.0537183	0.866502
TNK2	-0.225201	0.652656
ASAH1	0.449857	0.119732
SCT	0.118779	0.82074
PCSK5	-0.453653	0.255288
FKBP4	-0.431718	0.180276
GTPBP6	0.0555775	0.455826
TEKT4	0.0829373	0.835503
HRC	0.00218721	0.959528
CPLANE1	-0.778623	0.0562298
OSM	-0.156882	0.683363
NEB	0.552307	0.176947
GAS6	0.185239	0.949164
BIRC5	0.171098	0.395654
SHC1	-0.520317	0.373608
NUMA1	0.373823	0.0934294
SRSF6	0.187098	0.253988
FABP3	-0.899063	0.0572204
KEAP1	-0.0358417	0.615382
MXRA8	0.600518	0.0255702
RUNX3	0.401471	0.0876111
EFEMP2	0.0961184	0.970226
PCNP	-0.00696007	0.831397
SHROOM4	0.288399	0.424447
SPAG7	0.245815	0.468661
CDKN2D	0.551216	0.184029
TNC	0.238556	0.276735
OTUB1	-0.202203	0.547333
EVA1B	0.175777	0.544352
CLIC4	-0.0457229	0.970229
CALR	0.124429	0.668073
MYL12A	1.17849	0.128379
PPBP	-0.672582	0.128951
OTUD1	0.303484	0.41208
SGSM2	0.168635	0.380016
GALNT17	0.0983586	0.804573
MYO1C	-0.153624	0.713202
KLC1	0.468434	0.0995536
ZNF592	-0.165847	0.873026
HLA-G	-0.702203	0.126244
INTS11	-0.958257	0.0436407
ZC3H4	-0.176161	0.945736
CHD4	-0.261782	0.486259
DQX1	-0.0527128	0.63597
TPPP3	0.218043	0.460387
DNTTIP2	0.0924375	0.692404
CIRBP	-0.449466	0.254084
DDRGK1	-0.0724018	0.864523
[truncated: 2,835 more rows]

## Sheet: Up in ACTC1+
Target name	Log2	Pvalue
CA3	2.81621	0.00228362
MYH3	2.03687	0.00543079
MYH8	1.74018	0.00334937
ACTC1	1.64166	0.0021048
CCDC51	1.60134	0.0458014
SCD	1.37122	0.0442402
MAPT	1.28812	0.00100993
STARD7	1.24388	0.00419699
MYH10	1.24162	0.0021647
OR10A4	1.23221	0.00932179
HSPB8	1.21467	0.00844199
UNC45B	1.20189	0.000180376
DIAPH1	1.18957	0.000354043
THBS4	1.1591	0.0375005
KAZALD1	1.15464	0.00287618
ADAMTS1	1.14442	0.00884423
MYL6B	1.10596	0.0159505
KCTD18	1.08334	0.0087646
PPDPF	1.07414	0.00792643
MKRN1	1.0639	0.0119103
SH3TC1	1.03004	0.00373747
EIF3L	1.02913	0.0142059
ZNF428	1.00184	0.00231133
SYT16	0.9997	0.00951231
MAP3K7CL	0.986686	0.0179762
CASQ2	0.96552	0.0428276
AEBP2	0.956414	0.0206063
TMOD1	0.945794	0.0447993
ELN	0.942134	0.0382312
NES	0.927811	0.0216587
TACC2	0.926676	0.00401923
ZC3H11A	0.924319	0.0478918
STX12	0.920359	0.0082709
PDLIM4	0.91708	0.0109029
SYNPO2L	0.914756	0.00489692
RCOR3	0.913821	0.00534532
NOMO3	0.901593	0.00234138
PKD1	0.890768	0.0211123
RNF115	0.890216	0.0127404
PRDX6	0.889339	0.00144409
CDKN1A	0.873778	0.028005
HSPA13	0.873178	0.00826074
REEP1	0.871554	0.0282333
SBDS	0.865567	0.00364416
SRPK3	0.861314	0.00372871
CAMK2D	0.857477	0.019717
HSF2	0.85458	0.00697026
SPRY4	0.853459	0.00746998
OR4D5	0.84764	0.0161246
SETD7	0.842395	0.0194211
LRRFIP1	0.837738	0.0121154
SPTB	0.836832	0.00636556
DPH1	0.83418	0.0062053
PDLIM3	0.834072	0.0137843
PRRX1	0.831752	0.00510616
CNN3	0.831527	0.00278371
HIF1A	0.8264	0.00082566
STAT3	0.825259	0.0332341
MYOG	0.823569	0.0331182
ZBTB47	0.822858	0.0256803
CCSER2	0.822719	0.0264185
LSM14A	0.8217	0.0201131
ALDH9A1	0.819439	0.0433937
H3-3A	0.818738	0.00938652
CR1L	0.814339	0.0332287
ANTXR1	0.811397	0.0320325
LGALS3	0.807399	0.000707438
HMGN1	0.797415	0.0180205
WDR49	0.791678	0.0308164
CYB5A	0.789519	0.0116017
YPEL5	0.785859	0.0157002
USO1	0.777816	0.0324017
COMT	0.776781	0.000614174
RACK1	0.771557	0.00793906
SPG11	0.769419	0.0434381
HS6ST1	0.768278	0.0148111
ZMIZ2	0.762693	0.00516432
PRSS23	0.760453	0.00775949
GABARAPL2	0.760031	0.0043949
CDK1	0.751839	0.0141894
MDM2	0.750718	0.0223891
IQCG	0.749298	0.00837759
TTC9	0.747477	0.00656015
EXOC5	0.73908	0.034133
VPS53	0.737258	0.00894888
NHSL2	0.73654	0.0307645
STIP1	0.735801	0.0130977
FBXL3	0.73072	0.0425567
WDPCP	0.730598	0.0133666
SAT1	0.725899	0.00677712
RAMP2	0.725899	0.0295168
UBE2H	0.72264	0.0371111
TMEM140	0.72234	0.00740796
TRPM5	0.719361	0.0349449
TGFB3	0.719237	0.0173341
BIN1	0.716938	0.00456192
CYB561D1	0.713879	0.0318311
TNNT2	0.708778	0.0144639
JPH1	0.705799	0.0245776
ATP5PD	0.701636	0.0180068
PPP2R3A	0.700259	0.0450417
KLF5	0.69998	0.0120383
GNB2	0.697719	0.0310741
PALLD	0.694291	0.0353074
RPL12	0.691877	0.00763173
GRINA	0.688855	0.0110784
ABCF1	0.6872	0.0464226
MACF1	0.684917	0.00491169
TNRC6C	0.68466	0.0483869
TXNDC9	0.678401	0.0486966
S100A13	0.669124	0.00918795
RPS5	0.6617	0.0425223
PEG10	0.660487	0.0286968
DGLUCY	0.66014	0.0282407
MYH14	0.659829	0.0431142
FAM171A1	0.659739	0.0357284
UBE2L6	0.656459	0.0263692
NPNT	0.655097	0.0151612
ARVCF	0.652397	0.0257867
CCDC8	0.651893	0.0119926
GPX1	0.64952	0.0309271
FAT3	0.649118	0.0383759
ACAP3	0.64698	0.0354255
LMBR1	0.645839	0.0361613
UBB	0.641941	0.0150899
TFDP1	0.64002	0.0191686
RAP2A	0.634517	0.00647101
STK32A	0.6342	0.0422489
TGFB2	0.633799	0.0454489
SAP18	0.631259	0.0489414
IL32	0.630121	0.00539756
ADRM1	0.629839	0.0242499
HECA	0.629399	0.0251847
JTB	0.62912	0.0253761
LIMCH1	0.615824	0.049663
APP	0.614775	0.0354583
ANKRD13A	0.613678	0.0264101
RAPSN	0.609279	0.023463
TCF12	0.603058	0.00385346
MXRA8	0.600518	0.0255702
SPATS2L	0.599779	0.0366761
C11orf24	0.597239	0.018378
PRMT7	0.597239	0.0247344
PRR14	0.5951	0.021902
ECM2	0.593578	0.015234
RNF123	0.592539	0.0156597
ATP6AP1L	0.590278	0.0408497
RNF38	0.588858	0.0344158
KIDINS220	0.5859	0.04853
NUTF2	0.585198	0.0469103
FILIP1	0.578414	0.0222027
SHFL	0.57752	0.0366214
DNAJC7	0.568019	0.02514
ATXN2L	0.567596	0.0411733
RNF181	0.565881	0.0232604
PID1	0.565479	0.041557
OAZ1	0.556388	0.0280152
RBP1	0.555577	0.047003
CLDND1	0.553739	0.020587
ZCCHC4	0.54904	0.0173419
CCT5	0.5465	0.0344313
KDM3B	0.535859	0.0349664
SH3GLB2	0.528919	0.0444717
TCEAL7	0.527499	0.0445586
HBP1	0.520839	0.0229476
FOXO3	0.518833	0.0458858
KRT31	0.51756	0.00955851
PROK1	0.507679	0.0423171
CTRC	0.484	0.0266486
PARD3	0.472239	0.0305741
UBE2D3	0.467138	0.0331113
CCN2	0.464158	0.0439779
MAMSTR	0.462512	0.0180322
HEBP2	0.458339	0.039424
ECHS1	0.4467	0.0472844
MTREX	0.434258	0.0286681
POLR2A	0.405339	0.0433524
CUX1	0.401379	0.0417839
ACKR3	0.381538	0.0454528
PPP2R2D	0.37358	0.0271886
PTPMT1	0.373178	0.0418477
WBP4	0.364819	0.0411547
ZDHHC18	0.28656	0.0213989

## Sheet: Up in ACTC1-
Target name	Log2	Pvalue
MTRNR2L10	-2.60005	0.0078074
CKMT2	-1.93987	0.00166974
ALDOA	-1.7513	0.0119293
PFKM	-1.70347	0.000424036
ATP2A1	-1.53183	0.029765
ACTA1	-1.50666	0.00823399
FBXO32	-1.47435	0.0271182
COQ10A	-1.41084	0.00748916
ATP1B1	-1.38061	0.00375178
MDH1	-1.37596	0.0153491
LRRC73	-1.31076	0.0368538
ACO2	-1.27557	0.00342172
ATP5MC3	-1.27444	0.0112058
RPS6KB1	-1.27019	0.0294236
COX5A	-1.26951	0.0172825
MFN2	-1.22388	0.000699577
COX7A2L	-1.20626	0.00127784
EGFL7	-1.20121	0.0492207
ENO3	-1.19583	0.0277642
SPATA20	-1.16751	0.0251064
CKM	-1.15509	0.0259826
C1QBP	-1.13246	0.0219637
TC2N	-1.12512	0.0172235
PGAM2	-1.11954	0.0277046
LDHA	-1.11429	0.0465022
GOT2	-1.08657	0.00252972
C7orf33	-1.04544	0.0337375
CMA1	-1.03962	0.00180331
ARHGAP29	-1.0363	0.013945
ZNF226	-1.02126	0.037599
CYCS	-1.01992	0.0295878
MAP3K12	-1.01172	0.0254366
MLEC	-1.0042	0.0173445
TXNDC5	-0.994312	0.0245975
ZNF121	-0.980039	0.0229306
MAPKAPK3	-0.973743	0.0146285
RGS16	-0.967624	0.0111084
NDUFB9	-0.967121	0.021465
INTS11	-0.958257	0.0436407
ARHGDIB	-0.954341	0.0253986
C5orf51	-0.945365	0.0106762
NOTCH1	-0.944592	0.0180326
UQCR11	-0.934118	0.0269163
ZFAND2B	-0.932821	0.0283382
NSD2	-0.929542	0.0247183
XPNPEP1	-0.928803	0.0282291
MBNL2	-0.925282	0.020486
HYAL3	-0.913103	0.0394039
PDRG1	-0.909105	0.0366797
NDUFV2	-0.908048	0.00907985
VDAC1	-0.907263	0.0244044
ZNF117	-0.903201	0.0404185
TNFAIP1	-0.901743	0.000864411
FHL3	-0.898062	0.0306077
MRPS18B	-0.897681	0.00552384
FDX1	-0.892982	0.0138024
SMTNL1	-0.891498	0.0049918
DISC1	-0.88974	0.00432771
AP2S1	-0.886761	0.0448741
TMED10	-0.881681	0.0233582
SNX9	-0.872882	0.0112289
ACACB	-0.867444	0.0428015
ATP6V0B	-0.867177	0.00750435
ARL6IP6	-0.860821	0.0159182
CYC1	-0.858098	0.00727581
DTNB	-0.857572	0.0408281
DUSP3	-0.856422	0.0122084
SYPL2	-0.854147	0.0138643
PSMB7	-0.843339	0.0329145
MAP2K3	-0.842656	0.0172915
SLC16A1	-0.840815	0.0129711
C19orf44	-0.840384	0.0444848
MED13	-0.839264	0.0171421
NDUFV1	-0.836403	0.00352168
MTUS1	-0.835283	0.0430512
TMSB10	-0.830445	0.0196583
APOLD1	-0.823944	0.0453724
PKMYT1	-0.816962	0.00358177
SARS1	-0.813671	0.0306464
TEAD1	-0.809681	0.0332479
MAGI1	-0.808448	0.0373412
TOM1L2	-0.807227	0.0409216
UGP2	-0.799403	0.0314265
NTMT1	-0.792215	0.0295857
CCDC106	-0.788821	0.0432567
NUCKS1	-0.781983	0.0263889
ATP5PB	-0.77981	0.0414642
TMEM8B	-0.779726	0.0424322
SERPINB3	-0.779304	0.0228987
SMC5	-0.777145	0.0402449
NXF1	-0.776743	0.0162125
TTC3	-0.776062	0.0296575
FTH1	-0.774114	0.0368258
LGALS14	-0.774087	0.0252855
SCNN1G	-0.7717	0.0261161
SLC11A2	-0.771663	0.0212635
ATP5PF	-0.760094	0.033239
SRSF3	-0.74554	0.0279403
ZNF761	-0.737652	0.0357772
PRKAG2	-0.736624	0.0456929
SYCE1	-0.734803	0.02182
TMED5	-0.727023	0.0350801
ZNF28	-0.720502	0.023735
PPM1A	-0.719344	0.0175324
LRRC2	-0.717522	0.038045
MIDEAS	-0.712105	0.00735963
TPM2	-0.708233	0.0168701
NDUFB11	-0.696383	0.0209361
PDHA1	-0.694902	0.0282258
DCAF8	-0.694021	0.0388401
BASP1	-0.693781	0.0187068
ITPRID2	-0.685391	0.0289004
MPC2	-0.681364	0.02176
NOL3	-0.678824	0.0481046
RFXAP	-0.664523	0.0439103
GNAI2	-0.662939	0.0490848
MYSM1	-0.662701	0.0236658
NAB1	-0.661683	0.0384715
PKHD1	-0.661581	0.0412851
KCNJ5	-0.657263	0.0376151
FAM71E2	-0.632399	0.0368755
ALDH1B1	-0.624358	0.0448351
ATP5F1A	-0.617326	0.0240143
CHCHD3	-0.613442	0.0282788
LAYN	-0.606363	0.0382115
BSG	-0.603443	0.0352105
BCL9L	-0.602741	0.0476088
RBM42	-0.588215	0.00266504
RPS15	-0.582367	0.0461143
TMEM50B	-0.554522	0.0359098
FAM149A	-0.539523	0.0204956
