# Supplementary material for: Regenerating human skeletal muscle forms an emerging niche in vivo to support PAX7 cells
Source: Nat Cell Biol. 2023 Nov 2;25(12):1758–73. doi: 10.1038/s41556-023-01271-0 (PMC10709143; doi:10.1038/s41556-023-01271-0)
Supplement: Supplementary file 7 — Differential gene expression used to generate volcano plot in Fig. 6d. Tabs 1–3 show genes upregulated in specific foetal PAX7 SMCs after injury or 4 months without an injury, P < 0.05. [file 41556_2023_1271_MOESM7_ESM.xls]

## Sheet: Volcano Input. Figure 6D
Target name	Log2	Pvalue
HABP4	0.0314357	0.595461
MUC20	-0.242607	0.765236
SPTSSA	-0.290226	0.477452
MLLT11	0.269531	0.634524
YARS1	0.412388	0.567874
DPH3	-0.0997494	0.464433
ATOX1	0.269531	0.659865
CASP2	-0.68285	0.120544
OSER1	-0.397136	0.168122
SCYL1	-0.238095	0.545812
MRE11	-0.379323	0.419388
NUP98	0.190875	0.78721
TSTD1	0.337845	0.544535
GPR83	-0.20666	0.341895
RNF208	-0.433083	0.19869
SOD2	-0.154529	0.673003
GAS1	-0.552596	0.203133
BCLAF1	-0.272413	0.50732
ZNF543	-0.834133	0.058591
UBXN4	-0.992839	0.00154553
RNF44	0.318779	0.900518
SMARCA2	0.654995	0.393991
AP1G2	-0.909273	0.0548747
TRIM66	-0.707125	0.023652
PAEP	0.0806841	0.984702
SESN3	-0.135297	0.933305
SLC14A1	-0.623559	0.0531464
RNF167	-0.825707	0.0132478
TCEA1	-1.00451	0.0868693
STAT3	0.514774	0.38601
CD44	-0.337845	0.456768
TMA7	0.648932	0.0456332
ETFA	-0.712656	0.395948
CBS	-0.67508	0.440673
NDUFS4	0.131185	0.820328
RHOC	-0.764787	0.175653
SYNPO	-0.861654	0.165328
SF3B3	-0.242607	0.459009
TRAPPC9	-0.718797	0.183753
POLR2C	-0.047619	0.589461
CDC37	0.678738	0.404071
SNN	-0.380952	0.331407
DMWD	-0.114716	0.961855
EGLN2	0.126674	0.884843
UQCRQ	0.0634677	0.96202
ATP5MC3	-0.812007	0.739818
MAP4	-1.1357	0.034458
RGS7BP	-0.802363	0.175365
TNFRSF10C	-0.321661	0.365238
COMMD3	-0.15904	0.442128
EPHB4	0.011672	0.850923
PGAP2	-0.718797	0.148952
PARN	0.0638024	0.749995
SLN	-1.23093	0.0472788
BCL6B	-0.909273	0.00500644
HDAC2	-0.274377	0.590921
B4GAT1	-0.528321	0.169952
CLIC5	0.464518	0.43676
DYRK1A	-0.464518	0.25779
EIF1B	-0.516649	0.3715
FETUB	-0.464518	0.727169
SYF2	-0.284085	0.834738
CIBAR1	-0.242607	0.658173
RPS20	0.44667	0.528566
CRIP2	-0.276924	0.577456
ADAMTS4	-0.480702	0.104021
ZBTB22	-0.385464	0.294951
MARVELD1	-0.750233	0.119102
ACTA2	-0.861654	0.147017
TUBGCP3	1.15042	0.215287
SLAIN2	0.126674	0.734139
SLC43A3	0.0952381	1
H1-4	0.0952381	0.882354
LYRM2	0.805257	0.447377
FBXW7	0.428571	0.437561
ADSS2	0.0952381	0.690607
FUBP1	-0.717168	0.0797565
HSDL1	-0.623559	0.0888981
NFKB2	0.416033	0.552043
CR1L	-0.623559	0.0480662
ZFTA	-0.909273	0.079562
FAM102A	-0.825707	0.0798778
UCP3	0.602864	0.456376
PCYOX1	-0.20503	0.994951
RAG1	-0.147368	0.788244
DHX15	-0.968564	0.0633582
PDCL3	-0.154529	0.561918
SERINC1	0.047619	0.906308
SLC16A1	0.238095	0.659576
FKBP10	-0.659506	0.0313891
GSDMB	0.126674	0.984702
USP13	0.269531	0.639415
VPS13D	1.13119	0.191331
SH3GL3	0.321661	0.664261
ZNF576	-0.992839	0.00822444
FBXO3	-0.46903	0.314917
IGHMBP2	0.567317	0.39541
POU2F3	0.508557	0.693262
CYP2J2	-0.385464	0.273566
CGB2	0.131185	0.957086
CHMP6	-0.154529	0.970038
KBTBD4	-0.190476	0.694492
GLI2	0.428571	0.0781407
TRA2B	-0.766416	0.0895552
CDK5RAP3	-0.238095	0.492935
SCD	-2.17844	0.123988
ACAD9	-0.071894	0.791459
RPS7	-0.718797	0.208846
PCSK7	0.131185	0.731073
MLXIP	-0.516649	0.352705
COPS7A	0.5835	0.356246
PPFIA4	0.133422	0.764954
ADH1A	0.654995	0.280542
PGAM4	0.274042	0.653421
ASH1L	-0.20666	0.750027
TET2	-0.433083	0.408748
TLE3	-0.0287863	0.859558
BCAR1	0.674227	0.430868
LRRC75B	0.233983	0.666082
SELENOF	-0.955263	0.0176687
CALR3	0.464518	0.455545
HNRNPAB	-0.464518	0.27503
ECHDC1	-0.659506	0.29238
RNF5	-0.349517	0.428957
E2F4	-0.290226	0.645107
TNNT1	-2.39675	0.0118926
PFN1	-0.0396095	0.574147
CCND2	-0.717168	0.123014
BHLHE40	-0.440243	0.282141
ADRA2A	0.126674	0.984702
TNFRSF1A	-0.623559	0.0888981
PHF1	-0.643657	0.0919331
SCHIP1	0.464518	0.455545
TNFAIP3	-0.190476	0.456333
NDC80	0.269531	0.603995
DNAJC7	-0.0161833	0.684145
CDH11	-0.011672	0.657544
NFE2L1	-1.42141	0.00720088
LRRC74A	-0.0100427	0.944439
MAPK15	-0.147368	0.68028
MRPL24	-0.0952381	0.450864
CSNK2A2	-0.492374	0.170281
HNRNPA0	-0.380952	0.405095
PCDH17	0.936198	0.274944
CDK1	-0.707125	0.0779975
LAMC1	-0.885929	0.00716369
LMO2	0.230935	0.802424
PDZD2	-0.516649	0.387343
SEMA6C	0.011672	0.992724
PDLIM1	-0.20666	0.283512
MRPL4	-0.600215	0.20839
UBE2L3	-0.528321	0.241146
FRZB	-0.539993	0.084532
CAPN2	-0.492374	0.396427
IGFBP4	-0.15546	0.423129
CAPN12	0.285714	0.958447
SLC27A3	-0.623559	0.208901
SLC2A2	-0.349517	0.479363
AEBP1	-0.326173	0.303994
NHSL2	-0.0997494	0.904228
PHF8	0.464518	0.480212
RBCK1	0.345005	0.9506
RAX2	-0.321661	0.424482
LOXL2	0.035947	0.897845
BRD8	0.466148	0.753937
CDK5RAP2	0.412388	0.567874
CNST	0.380952	0.673967
RNF122	-0.623559	0.0480662
ANKRD1	0.0757601	0.659371
WTAP	-0.754744	0.111876
HMBOX1	-0.52381	0.544338
CLNK	-0.0952381	0.924025
PEBP4	1.24261	0.0856775
TMEM259	-0.824078	0.144827
LAMTOR1	-0.238095	0.449056
CCDC13	0.126674	0.748266
CD93	0.513767	0.170072
CAT	0.238095	0.899503
TIAL1	-0.214751	0.552486
NLK	0.327802	0.525598
SPPL2B	0.321661	0.516365
LRP5	-0.825707	0.219399
KAZALD1	-0.623559	0.0983531
TRIM63	-0.290226	0.287013
AHDC1	0.567317	0.40897
KMT5B	-0.539993	0.084532
PLCD3	-0.0997494	0.619939
RCC1L	0.79334	0.255133
APTX	0.174293	0.759418
TMEM47	0.147368	0.918335
RD3L	0.238095	0.938233
NDUFB1	-0.492374	0.350537
RPL7L1	-0.047619	0.472814
PLPP5	-0.20503	0.630352
PKD2	-0.383834	0.154374
SOGA1	-0.433083	0.0671254
TRNAU1AP	-0.397136	0.275479
ZNRF1	0.0431077	0.816266
EHMT2	-0.643323	0.170032
SZRD1	0.233983	0.684537
ALDH9A1	-0.433083	0.408748
NOP56	0.0952381	0.822233
PEPD	-0.52381	0.562702
TSPAN7	-0.659506	0.150198
NCOR2	-0.564268	0.587635
MLEC	-0.707125	0.212227
SERP2	-0.349517	0.221145
PPTC7	-0.154529	0.741296
SSPN	-0.290226	0.509577
PARVB	-1.38383	0.0312663
ZNF696	-0.20666	0.341895
AP3B1	-0.20666	0.31135
ATP6V0B	-0.347887	0.313033
PIEZO1	-0.254279	0.30444
SH2B3	-0.290226	0.218387
ZFP36L2	-1.62356	0.033033
LMNA	-2.00249	0.00467463
SYNCRIP	-0.433083	0.423498
FAM193A	-0.623559	0.0474189
ZNF324	-0.0638024	0.93542
GALNT2	0.285714	0.619178
XBP1	0.460007	0.433995
CWC22	-0.0952381	0.96383
LAMA5	-0.0638024	0.494127
SCCPDH	-0.583101	0.381529
PABPC4L	-0.147368	0.68028
RBM5	0.36928	0.569496
MORF4L2	-0.52381	0.186744
DHFR	-0.57594	0.311988
KHDRBS1	0.36928	0.505084
NDUFS6	-0.623559	0.0888981
TIMP1	-0.778088	0.0379991
FSIP2	0.607376	0.282871
EXT2	-0.486233	0.690382
VPS53	0.714286	0.349135
H3C12	-0.68285	0.0570714
SEPTIN11	0.428571	0.800432
LAP3	0.380952	0.489584
MKNK2	-0.690942	0.127331
TAF13	-0.395506	0.415971
WWC3	-0.552596	0.304295
HSPB1	-0.00841338	0.784529
RHEB	-1.1357	0.0207726
NRBP1	0.230935	0.752871
DTX3	-0.444755	0.222807
PCCA	0.36928	0.563677
MLLT10	-0.539993	0.084532
ACACB	-0.380952	0.720112
GPD1	-0.72884	0.0393875
SCAF1	-0.909273	0.00500644
PRR14	0.0952381	0.807475
CRISP2	-0.528321	0.155739
PHIP	-0.290226	0.256255
SENP6	-0.623559	0.0531464
PAFAH1B3	-0.0764054	0.872879
AKAP8L	0.940709	0.222756
CCNL1	-0.349517	0.136404
OSGEP	-0.538364	0.340122
DCTN2	-0.480702	0.293682
C6orf47	0.011672	0.991538
DLGAP2	0.68285	0.188618
SPSB3	-0.0952381	0.857242
RPS19	0.151647	0.637636
AGAP9	0.433083	0.449111
PABPC1	0.872579	0.26194
ZMYM4	0.400184	0.576574
CALCRL	-0.0952381	0.77965
NAPSA	0.047619	0.771925
NBAS	-1.01455	0.0524918
YTHDF2	0.174293	0.791606
ABCC4	-0.288596	0.522249
CTNNAL1	0.654995	0.267458
ZNF597	-0.539993	0.181237
MCM5	-1.7314	0.0150346
NOTCH2NLA	0.487862	0.727252
USB1	-1.38383	0.107471
RPS14	1.05558	0.188731
IGFBP3	-0.242607	0.481738
SORT1	-0.349517	0.607608
ACTC1	-1.01183	0.974538
FLVCR2	0.27116	0.628162
EBI3	0.714286	0.349135
TNIP3	0.035947	0.924212
SERPINE1	0.131185	0.910928
ZNF639	-0.623559	0.221548
SKP1	-0.474561	0.481455
IRF3	0.0492484	0.883856
MAF1	0.559757	0.387603
NUPR1	0.607376	0.399948
EGLN3	0.516649	0.528939
GRIK1	0.0431077	0.983572
SPARCL1	-0.0100427	0.844418
GAS2L3	-0.433083	0.077514
BTBD19	-0.0638024	0.973947
MXRA5	-0.238095	0.785536
PGAP6	0.31715	0.545203
CYBC1	-0.397136	0.157468
NDRG2	0.138942	0.950611
MYF6	-0.433083	0.491782
DUSP7	0.269531	0.741814
CPNE5	-0.274042	0.719436
ALPI	-0.539993	0.084532
HEXA	-0.290226	0.588945
CHCHD3	0.340494	0.557225
IDNK	1.04802	0.214893
SSX1	-0.750233	0.143508
UBB	-0.0760061	0.879967
PCIF1	-0.397136	0.168122
MFF	-0.718797	0.202921
ASB5	-0.147368	0.68028
NPIPB3	-0.0277778	0.609591
RPL23	-1.1788	0.0396201
PBX4	0.961404	0.322726
A2M	0.0133013	0.675946
NBPF26	-0.920945	0.120399
SDHB	0.126674	0.870956
NOTCH3	-0.650483	0.337065
EHMT1	0.337845	0.653032
TMEM65	-0.254279	0.30444
RNF115	-0.486233	0.433993
SMARCA5	-0.849982	0.00736184
TBCD	-0.357608	0.482181
THBS1	-0.25481	0.604171
TIMP4	0.710174	0.324485
C1QBP	0.602864	0.310873
BCL9L	0.278554	0.816351
CEBPG	-0.0161833	0.653147
RBM17	-0.147368	0.68028
GPX1	0.602864	0.447883
IPCEF1	0.185965	0.826722
MTMR8	0.00716071	0.905491
RPS5	0.107309	0.940638
PKMYT1	-0.190476	0.529993
BAG4	-0.0404583	0.547577
PPM1B	-0.909273	0.0599414
LZTS3	0.412388	0.491361
MIDEAS	-0.538364	0.131511
DPP9	-0.321996	0.523373
IGF2R	-0.147368	0.68028
TMEM131L	-0.659506	0.257812
ADCY9	-0.20666	0.71608
SRA1	-0.433083	0.0810214
ZUP1	0.821595	0.307412
KIF13A	0.185965	0.709646
CARM1	-0.343376	0.327393
WDR5	0.512138	0.508278
ADIRF	-0.397136	0.168414
PALD1	-0.15904	0.590388
ICE2	-0.68285	0.249223
CLTC	-0.583101	0.192032
RAPGEF2	0.797852	0.212781
SERPINB2	-0.290226	0.256255
SLC15A5	0.321661	0.754323
GPR141	-0.480702	0.104021
EFTUD2	0.312226	0.616968
IFT74	-0.0952381	0.812077
IFFO1	-0.252649	0.333028
YY1	0.602864	0.208495
TSPAN4	0.31715	0.492708
LAMTOR4	-0.0638024	0.494127
FBXW9	0.00716071	0.933406
ATXN2L	-0.15904	0.574006
NBPF12	-0.717168	0.24025
PDE7A	-0.40771	0.590212
RUNX1	0.757393	0.353431
DDX21	0.762304	0.397027
PPP6R1	0.923994	0.292029
TOP2B	-0.349517	0.430613
PAXX	-0.0997494	0.84264
NCOA1	-0.349517	0.422055
PLA2G4C	0.047619	0.771925
KCNA1	-0.10691	0.602121
HOXB6	-0.766416	0.167422
ZNF532	-0.0997494	0.779539
MAPKAP1	0.654995	0.374473
HMCES	-0.397136	0.168122
LENG1	-0.526095	0.216382
GOLIM4	-0.812406	0.0210238
PURB	-0.659506	0.244637
UBE4B	-0.135696	0.977541
ZFAND2B	0.412388	0.567874
H4C15	-0.011672	0.710043
TASOR2	0.257327	0.674591
OR4B1	0.238095	0.81138
GDA	0.452315	0.744781
SNTN	-0.214751	0.476873
DFFA	-0.0161833	0.809216
TAPT1	-0.480702	0.11229
PTPRM	0.654995	0.24368
KLK7	0.376441	0.592195
RDX	-1.19499	0.00968696
PBXIP1	-0.695453	0.147305
SLC20A2	-0.433083	0.077616
ADCY2	-0.266882	0.424707
POLDIP2	-0.0638024	0.494127
FABP9	0.849982	0.0775979
PDHB	-0.297386	0.780395
MT2A	-0.154529	0.970038
BMPER	0.602864	0.525496
OXER1	0.047619	0.771925
PCM1	-0.385464	0.674475
VASP	-0.764787	0.214414
RENBP	-0.623559	0.221548
CD63	-0.676709	0.0371228
RPL38	1.08343	0.0697549
AKT1	-1.49593	0.0683763
NR1D1	0.035947	0.803205
UBE2W	-0.623559	0.0983531
C1QTNF2	-0.486233	0.508124
ETV3	-1.00451	0.142547
TYK2	-0.0161833	0.684145
MEST	-0.817615	0.136894
POLK	-0.011672	0.903897
TRIM8	-0.750233	0.137951
TUBB2A	-0.707125	0.0637381
C3orf52	-0.440243	0.43031
POLR2J2	0.131185	0.839725
PGD	-0.321661	0.916964
RABL6	-0.0997494	0.585277
DYNLL2	-0.383834	0.353986
BCAT2	0.238095	0.794721
ATP6AP2	-0.0790548	0.971822
RNF213	-0.0952381	0.77965
TTC3	-0.94522	0.0988869
SND1	-0.68285	0.112356
UBE2G2	-0.011672	0.858957
EBLN1	0.011672	0.923685
CDK2	-0.574311	0.281762
DGCR2	-0.0638024	0.596874
POLR3D	0.37684	0.615453
NAP1L1	-0.267629	0.705956
CLEC19A	-0.0952381	0.563642
TAGLN	-0.57594	0.118797
SMARCB1	0.714286	0.365449
NIPSNAP2	1.46452	0.0180941
COL4A2	0.513998	0.612471
TPD52L2	-0.290226	0.195406
CENPT	0.274042	0.653421
NPM1	-0.528321	0.165153
CYB561D1	-0.236466	0.410171
LHFPL6	0.281203	0.633468
L3MBTL1	-0.825707	0.0971085
YPEL3	0.345005	0.576376
HIGD1A	-0.574311	0.259128
SLC39A3	0.519697	0.528836
ZNF208	-0.111953	0.742901
GPR108	-0.952381	0.0479013
PSMD3	0.428571	0.390567
ATP2C2	-0.349517	0.563835
OR6C74	0.047619	0.815944
TBPL1	-0.802363	0.172624
CAPZA3	-0.479072	0.323444
SH2B1	-0.433083	0.423498
FNDC3B	0.623559	0.300715
PAM16	0.412388	0.56865
CBFA2T2	-0.433083	0.0671254
TSPYL1	0.714286	0.0349384
MLLT6	-0.802363	0.0171285
RPS27	0.42406	0.895998
PKNOX1	0.269531	0.639415
CNN2	-0.539993	0.084532
CCT4	0.035947	0.732805
MOGAT2	0.659506	0.332296
ENG	-0.0952381	0.947817
PATJ	0.507626	0.436428
PHLDA3	-0.796222	0.0740275
GSE1	-0.992839	0.0214602
GNS	0.055179	0.664193
SNTB1	-0.0997494	0.619939
ATP1B3	-0.254279	0.30444
FAM219B	-0.539993	0.207691
MAPT	-0.611887	0.126493
TSC22D1	-1.14737	0.00778683
CBWD2	0.233584	0.562419
EID2	-0.62193	0.254004
CORO1A	-0.623559	0.159955
PRXL2B	0.535881	0.754338
VAMP2	-0.297386	0.364746
TRIP6	-0.0997494	0.637495
ZRANB2	-0.15904	0.418543
HSP90AA1	-0.0997494	0.779539
CDH5	0.0431077	0.694244
UNC50	0.607376	0.432648
PTBP2	-0.750233	0.0842493
MMP14	-1.32454	0.00567558
NPNT	0.142857	0.833544
MRPS21	-0.812406	0.108297
TMOD3	-0.011672	0.657544
KLHL7	-0.623559	0.0531464
SNRPD3	-0.825707	0.00950349
PITX3	-0.607376	0.386007
XPO1	0.047619	0.906308
TMEM252	0.110078	0.733338
SLC35B3	0.460007	0.413417
HSPA8	0.514374	0.543693
LCE1D	1.37379	0.178096
RRN3	0.654995	0.24368
CYB5R1	-0.611887	0.250255
SART3	0.233983	0.851083
MRPS10	-0.254279	0.30444
OAZ1	1.0642	0.194626
PWWP3A	-0.955263	0.123372
ZKSCAN1	-0.0638024	0.494127
UBA3	-0.326173	0.594231
TECPR2	-0.0936088	0.504572
NEMF	-0.548085	0.479733
HNRNPA2B1	-0.384247	0.408632
VIM	-0.800236	0.130097
HSPB2	-0.397136	0.168414
ATP1B1	-0.536734	0.33237
PRY	-0.397136	0.157468
CGGBP1	-0.666667	0.137512
OR10G2	0.321661	0.595824
ACSL3	-0.707125	0.0637381
KIAA1143	-0.0161833	0.953321
FEM1B	0.126674	0.764514
RERE	0.573058	0.371257
FOXN3	-0.380952	0.307025
NECAP2	-0.718797	0.219391
TOMM34	0.707125	0.323232
RPS8	0.142857	0.719436
DDX47	-0.659506	0.0488041
NF1	-0.966935	0.0323763
NAGS	-0.539993	0.0866539
TRMO	0.047619	0.629063
PITRM1	-0.89309	0.0547964
AAMP	-1.4674	0.022352
CASP10	-0.623559	0.0888981
TRAPPC1	0.659506	0.362335
MYBPC2	1.04351	0.0937994
FTH1	-0.0743768	0.916151
ZSWIM8	-0.72884	0.0393875
SPATA13	-0.397136	0.168414
ITCH	0.292875	0.636741
USP14	-0.623559	0.0531464
NUDT8	0.512138	0.690578
RAB13	-0.011672	0.657544
PIP4K2A	-0.539993	0.084532
BCKDK	-0.242607	0.452661
BRI3	0.818546	0.105826
TESC	0.0907268	0.728207
PILRB	0.0790548	0.831687
HSPA1B	0.571429	0.461047
WAS	0.131185	0.774487
SSNA1	1.12667	0.188746
AKIRIN2	0.626608	0.486904
PRRT2	-0.183315	0.459216
ATP2A1	1.85408	0.0125504
PXN	-0.239361	0.925819
RBBP4	-0.433083	0.513858
RBPMS2	-0.15904	0.840328
RAB40B	-0.321661	0.627348
PRMT2	-0.57594	0.0578985
B4GALT5	-0.718797	0.226263
PROSER3	-0.826638	0.155086
ARFRP1	-0.301898	0.496245
PPP1R8	0.142857	0.862122
ZNF577	-0.539993	0.084532
ERGIC3	-0.290226	0.195406
ARPC2	-0.0161833	0.653147
SHQ1	0.047619	0.865559
SSR2	-0.290226	0.509577
IER3IP1	0.238095	0.794721
CHKB	0.512138	0.0332917
TMEM120A	0.185965	0.720207
CD2	-0.539993	0.181237
SH3BP5	-0.147368	0.68028
MYO18B	-0.047619	0.907738
TNNC2	1.07864	0.0343682
DDN	-0.623559	0.159955
ATP5MG	0.321661	0.595824
GJC2	0.464518	0.480212
NOTCH4	-1.69382	0.000824374
XRCC6	0.609005	0.407916
RPL24	-0.326173	0.620028
SACM1L	1.13119	0.207432
CENATAC	0.131185	0.774487
WWOX	-0.147368	0.68028
OPTN	0.0907268	0.761473
TTC17	-0.681221	0.0393888
PCP4	-0.194588	0.938172
NKX1-1	-0.72884	0.159071
KTN1	-0.635231	0.226794
SCG3	-0.0638024	0.596874
COPE	0.00755996	0.687461
TFDP1	-0.405227	0.713744
NEGR1	-0.516649	0.387343
SRSF4	-0.0997494	0.739677
ZNHIT1	0.654995	0.0323536
USF2	-0.284085	0.834738
IFT80	0.047619	0.629063
PPM1G	0.178804	0.648832
TMC6	-0.516649	0.3715
CBX4	-0.373792	0.452202
CPNE2	0.281203	0.936488
SRC	-0.10691	0.741425
FEZ2	-0.492374	0.170281
ATP5IF1	-1.05213	0.0306599
ATP6V1G1	0.20666	0.711876
RPL5	-0.326585	0.530664
HMCN2	0.42406	0.593876
AGAP2	0.936198	0.268006
SLC22A24	-0.290226	0.205915
TCEA3	-0.252649	0.269441
EXOC3L1	-0.623559	0.144913
NME4	0.412388	0.491361
TRAF7	0.131185	0.7104
ZNF28	0.607376	0.432648
CCDC102B	-0.20666	0.750027
POFUT2	0.380952	0.673967
PRMT8	-0.292511	0.604606
TEX2	-0.242607	0.414756
PAFAH1B1	0.460007	0.413417
RAB11A	-0.131185	0.585239
RAB35	-0.154529	0.992514
SYNC	-0.539993	0.181237
HNRNPU	-0.950752	0.0854256
CLDN5	-0.326173	0.943439
FAM234A	0.185965	0.709646
ZNF800	-0.290226	0.67611
CHSY1	0.154529	0.703379
BMP1	0.464518	0.53975
LAMA2	-0.349517	0.422055
ELFN2	-0.154529	0.962885
FBXO42	-0.238095	0.492935
C4orf46	-0.574311	0.255651
LGALS14	-0.909273	0.0183314
ECH1	0.0178127	0.973681
PRRC2A	0.321661	0.552093
EML2	0.233584	0.644519
MALSU1	-0.242607	0.483612
DTNA	-0.516649	0.323148
LDB3	-0.173865	0.922127
SRPK2	-0.539993	0.084532
NDUFB5	-0.147368	0.374474
SMTN	0.275672	0.595203
ADAMTS7	-0.909273	0.141238
DISC1	-0.0638024	0.863439
GALNT10	-1.18722	0.0151931
ANKRD17	-0.290226	0.705428
GPM6A	-0.766416	0.101006
TFCP2	-0.297386	0.780395
PPP1R17	-0.849982	0.0768641
STING1	0.567317	0.39541
GTF2H2C	-0.968564	0.0633582
GRPEL2	0.412388	0.491361
PCDH1	-0.147368	0.68028
DYNC1H1	-0.629957	0.109494
GDPD4	-0.290226	0.195406
LDHB	0.0592911	0.84437
B2M	-0.0161833	0.736439
TOB1	-0.290226	0.705428
GTF3C2	-0.0952381	0.970799
PHOSPHO1	-0.764787	0.156563
EIF3A	-0.502948	0.352659
CCL23	-0.011672	0.792235
PFDN1	-0.0952381	0.693515
PRKD1	0.27116	0.646347
CAMK2A	-0.480702	0.11229
XRCC5	-0.0404583	0.931692
MAPK6	-0.600215	0.307375
CNOT6L	-0.585983	0.0866539
MRPS18B	0.460007	0.623619
FOXJ3	-0.242607	0.658173
ZNF546	1.1357	0.133144
ZC2HC1C	-0.349517	0.490525
DNAJA3	-0.0997494	0.739677
ARHGEF2	-0.242607	0.361718
ZNF76	-0.825707	0.0232585
CCDC51	-0.219262	0.673576
SMARCC2	0.762304	0.278525
DGKG	1.34952	0.179671
SMIM40	-0.181287	0.992936
UQCRC1	-0.131185	0.626869
QARS1	-0.011672	0.965633
RCOR1	-0.178804	0.947151
TBP	0.238095	0.761748
SORBS3	-0.538364	0.269006
SRRT	-0.349517	0.42326
CAV1	0.28242	0.675328
ATAD3A	-1.24098	0.147975
DNHD1	0.185965	0.986471
ATP5MC2	-0.802363	0.045795
SEPTIN2	-0.452846	0.287793
ITPA	-0.707125	0.0637381
CALD1	-0.372162	0.51884
TMUB2	0.047619	0.815944
SPRY4	-0.849982	0.0456332
SMTNL1	-1.05213	0.0492324
FAHD2B	-0.426942	0.307581
DDAH2	-0.385464	0.49667
UBASH3B	-0.623559	0.0531464
IGF2BP2	-0.57594	0.0570162
RPS25	-0.0997494	0.619939
ANKRD10	0.943345	0.346505
KARS1	-0.433083	0.132437
FARP1	0.233584	0.692664
SERPINF1	-1.4674	0.0241635
MASTL	0.707125	0.515772
PDGFRB	0.430201	0.667461
UBP1	-0.380952	0.810379
RBM24	-0.397136	0.168122
S100A6	0.249767	0.582789
TMEM106C	0.00291109	0.994873
HECA	-0.397136	0.168122
STX4	-0.635231	0.0254929
CTSZ	-0.011672	0.858957
SRSF7	-0.290226	0.581918
GPX3	0.373792	0.464956
SMYD1	-0.20666	0.283512
COX4I2	-0.238095	0.709144
EFCAB14	-0.0404583	0.976706
LPXN	-0.68285	0.112356
EIF4E	0.185965	0.650186
ZNFX1	-0.992839	0.0413891
KHSRP	0.091126	0.646838
RAB3A	0.619447	0.460254
SLC27A4	-0.871697	0.0368818
RPL6	-0.587612	0.264446
COX4I1	0.0790548	0.831687
PRR16	-0.214751	0.867975
CNBP	0.757393	0.197746
MTUS1	-0.539993	0.207691
GATD3A	-0.15904	0.590388
CPNE7	0.817084	0.279887
PLEKHA4	-0.94522	0.0825409
FAM13C	-0.539993	0.0673439
ATP5MC1	-0.397136	0.168414
BAHCC1	-0.849982	0.0456332
TRAK1	0.567317	0.40897
LPAR1	-0.147368	0.374474
FNBP4	-0.20666	0.31135
MBD6	-0.766416	0.031836
OXSR1	-0.20666	0.320967
ARMCX3	-0.802363	0.124213
GABRR2	-1.09812	0.0133783
MRPL40	0.0907268	0.951241
RBM43	0.604494	0.650513
SCAMP2	-0.968564	0.0456026
HSP90B1	0.0790548	0.910808
SV2C	-0.68285	0.129597
MYO5A	-0.0997494	0.87396
RBMX	0.0521304	0.928403
PTPRB	0.131185	0.839725
PMF1	-0.532223	0.269681
AQP10	-0.480702	0.11229
TECRL	-0.0161833	0.809216
ARGLU1	0.269531	0.593685
PDZK1	0.380952	0.669251
MADD	0.31715	0.455039
SDCBP	-0.290226	0.370644
DUSP3	-0.707125	0.212227
NDUFA13	-0.909273	0.0183314
ITGA3	0.535881	0.342854
LRRC39	0.0790548	0.831687
USP3	0.178804	0.718485
SH2D3C	-0.20666	0.665227
RPL14	-0.474561	0.391811
COBLL1	-0.0404583	0.73322
STAB1	-0.011672	0.836955
MBD2	-0.992839	0.0608773
HBP1	0.0952381	0.857578
FMNL2	-0.515019	0.204718
KRTAP5-7	-0.357608	0.315567
MAD2L2	0.0790548	0.831687
CTBP1	-0.385464	0.450754
CTDSP1	0.0638024	0.633448
RAB43	0.480702	0.305673
ADGRG1	0.380952	0.673967
RAP2B	0.321661	0.595824
GIN1	-0.623559	0.0983531
PABPC4	-0.380952	0.328548
PALLD	-1.19336	0.0346669
TCEAL8	-0.0952381	0.659242
MRPL41	0.564268	0.374637
WDR1	-0.539993	0.0866539
CCNI	-0.807894	0.26055
SLFNL1	-0.131185	0.673003
IMPG2	0.293274	0.649025
SREBF1	-0.326173	0.552779
DEFB128	0.47619	0.434707
PROX1	-1.05213	0.0260434
BARX2	0.944689	0.292107
CNTFR	1.38095	0.0208001
CCN1	-0.321661	0.916964
MAEA	0.762304	0.278525
RGS8	-0.0621731	0.716555
BEX4	-0.431453	0.403519
COX8A	-0.848353	0.166073
RGL1	-0.147368	0.857715
HOXC4	-0.635231	0.26907
MRS2	-0.131185	0.515552
CLEC4M	0.849982	0.0775979
GALNTL5	0.733118	0.486478
AMFR	-0.0638024	0.93542
PRR32	0.116099	0.96487
SEMA3C	0.147368	0.665585
MGME1	-0.397136	0.275479
NYAP1	-1.27855	0.0844304
SLC12A4	0.235612	0.78954
ATP1B4	-0.764787	0.014762
HLA-DQB1	-1.53999	0.0507439
MAP2K7	-0.992839	0.0413891
RCC2	-0.252649	0.657287
GALC	0.238095	0.829636
TGFBRAP1	-0.909273	0.0550753
GPI	-0.538364	0.0466753
ELOB	-0.242607	0.397974
ANKRD11	-0.52381	0.25712
COL12A1	-0.871697	0.0117393
TIE1	-0.623559	0.0531464
STRIT1	-0.585983	0.127992
LACC1	-0.992839	0.087786
SPDL1	-0.147368	0.68028
H1-2	-0.145739	0.506714
EIF2AK1	-0.0952381	0.693515
MSL1	1.20255	0.104756
RNF168	0.126674	0.748266
IMP3	0.623559	0.877199
TTC14	-0.297386	0.364746
DPF2	0.126674	0.984702
ATP6V0D1	-0.480702	0.161072
TCEAL7	-0.666667	0.133039
KRCC1	-0.68285	0.129597
SLC25A46	-0.326173	0.65758
SIRT2	-1.0839	0.0411108
KLHL41	-0.183315	0.815239
SNX17	-0.94522	0.0350375
LSM7	-0.324144	0.935157
OS9	-1.19499	0.0254874
KRT75	-0.750233	0.289171
KPNB1	0.0521304	0.677041
AP2S1	-0.349517	0.241439
KRAS	0.321661	0.552486
MESD	-0.0997494	0.904228
SOCS1	0.659506	0.358337
TGM7	0.566917	0.357195
RYK	0.0880774	0.897916
PSMC6	-0.0638024	0.717763
MAP4K4	-0.142857	0.931826
KRTAP9-4	0.710174	0.434389
TXLNB	0.178804	0.680357
TALDO1	-0.349517	0.136404
SKI	0.202148	0.783241
KATNIP	-0.955263	0.0506909
RPL7	0.0237433	0.965919
TEX33	0.905161	0.241176
ESYT1	-1.05213	0.0306599
AEBP2	-0.20666	0.31135
RIT2	0.480702	0.45492
CTHRC1	0.0638024	0.808989
C5orf51	-0.0952381	0.902684
AP3D1	-1.19499	0.0534704
PIM1	-0.373792	0.452202
BASP1	-0.717168	0.0683426
IK	0.376441	0.606688
GHITM	0.376441	0.473661
IDH3B	0.376441	0.549356
MDM4	-0.968564	0.0456026
FAM83C	0.131185	0.910928
PTGES2	-0.849982	0.0768641
DEXI	0.904762	0.225224
DIAPH2	-0.825707	0.00950349
ZNF264	-0.242607	0.605452
UTRN	1.18332	0.305719
CDC27	-0.147368	0.375294
ASPH	0.126674	0.791712
HAX1	-0.147368	0.374474
ZNF568	0.275672	0.918496
PAFAH2	-0.516649	0.30671
TMEM8B	0.518278	0.463395
PPDPFL	0.269531	0.741814
TUBA4A	0.0431077	0.90749
SIGMAR1	-0.68285	0.129597
DMD	0.131185	0.7104
AXL	0.278554	0.600087
ADAMTSL1	0.154529	0.68992
RPL13	-0.152292	0.893881
NAB2	-0.909273	0.141238
TUBB4B	0.202148	0.953659
DACH1	-0.538364	0.344466
CDK16	0.190476	0.580703
LYSMD3	-0.0952381	0.947817
ACTN2	-0.69006	0.253837
DES	-0.814071	0.699146
FOXK1	-0.242607	0.527483
CITED2	-0.131185	0.968167
SSR3	-0.290226	0.509577
SLC25A26	-0.433083	0.0810214
DBN1	-0.236466	0.453212
NPLOC4	-0.992839	0.0214602
UCP2	-0.707125	0.023652
MAPRE1	-0.464518	0.746432
TAPBP	-0.326173	0.481421
PEAK1	-0.20666	0.560653
RPS23	-1.00288	0.0234681
PDZD8	0.853031	0.391883
ACAA1	0.845471	0.280327
SENP3	-0.274042	0.337041
WLS	0.233983	0.628737
MYO6	-0.20666	0.750027
RTN4	0.909273	0.260781
STX17	0.269531	0.643179
ANKRD36B	0.698699	0.269058
PYGB	-0.433083	0.177957
TPM2	-0.288838	0.591166
EIF1	-0.197637	0.632295
ATP2C1	0.170712	0.532789
SNRPN	0.233584	0.562419
SLC16A2	-0.44867	0.33253
POLR1D	-0.20666	0.750027
JAM2	-0.154529	0.903004
BCL2L10	-0.992839	0.128862
TIMP3	-1.38383	0.0468737
ECPAS	-0.57594	0.365649
LIMK1	-1.19499	0.0565568
NEURL1	-0.659506	0.0520984
KLF5	0.132814	0.833587
SRSF2	-0.774842	0.0352699
MAP3K14	-0.0161833	0.962069
SFXN3	-0.992839	0.00984249
ARPC1B	-0.0638024	0.93542
CHST8	-0.433083	0.3016
G6PC1	-0.290226	0.645107
NPIPA1	0.130319	0.912676
MGLL	-0.0952381	0.645634
RPS17	-0.114716	0.856869
ALMS1	-0.297386	0.895363
MAP3K11	-0.433083	0.254121
ELK4	-0.0936088	0.940397
OR8D2	0.349517	0.72701
IVNS1ABP	-0.10691	0.656757
URM1	0.185965	0.723853
FBXL3	-0.295757	0.354591
APOF	-0.68285	0.120544
FOXP1	-0.20666	0.750027
COQ10A	-0.68285	0.149824
MBD3	-0.297386	0.335432
VTCN1	0.238095	0.70767
TEDC1	-0.290226	0.705428
PSMB3	-0.992839	0.0195502
SBF1	-1.19499	0.00190285
GNAI2	-0.300268	0.922504
VWF	-0.238095	0.543357
FCF1	0.702614	0.342764
ADIPOR2	-0.0638024	0.494127
MGAT1	-0.15904	0.921862
UBQLN4	-0.433083	0.408748
SSB	-0.464518	0.221685
RANBP2	-0.0638024	0.863439
IMPA1	1.07905	0.247341
VSIG2	0.274042	0.653421
DMKN	-0.659506	0.161005
MDH2	-0.20666	0.269441
PITPNB	-0.147368	0.375294
PHF2	-0.236466	0.777527
ADAMTS13	0.126674	0.852814
OSBP	0.274042	0.653421
INF2	0.650483	0.425505
MID1IP1	-0.397136	0.168414
SEC14L1	0.0431077	0.819217
PRSS2	-0.539993	0.0673439
ENDOV	-0.666667	0.13835
PHF13	-0.0161833	0.859888
HOXD13	0.571429	0.438043
SAR1A	-0.290226	0.581918
CLTA	0.414017	0.482172
NICN1	0.174293	0.906418
ERP29	0.817084	0.477091
CSTF3	-0.62193	0.177447
SUPT20H	0.233983	0.851083
TOMM6	-0.444755	0.291059
MRPL52	0.0790548	0.910808
CALU	0.233584	0.942593
FABP4	0.337199	0.623809
WBP11	-0.516649	0.195938
MPC1	-0.20666	0.31135
MED10	-0.933548	0.121011
IGFL3	-0.373792	0.320917
POLD2	-0.0161833	0.902679
RFPL1	-0.147368	0.788244
HSPA13	-0.433083	0.358483
NPHS2	-0.349517	0.490525
ZDHHC21	0.940709	0.292847
HPS3	-0.397136	0.275479
ATP5MJ	-0.0517311	0.973482
PLXNB2	0.745721	0.426074
XCR1	0.238095	0.956724
GSTT2	-0.326173	0.512099
GATAD2B	-0.214751	0.367237
PKD1	0.761905	0.269419
GPBAR1	0.047619	0.906308
EMC1	0.411975	0.542832
TINAGL1	-0.0638024	0.973947
TES	-0.011672	0.965633
SON	-0.0997494	0.805459
TLE2	0.37684	0.563593
RABGEF1	0.48375	0.543274
MYADM	0.906391	0.201074
SOX4	-1.50498	0.0206578
CLUH	0.126674	0.654254
NEURL1B	-0.242607	0.796519
DLL3	0.345005	0.763127
RNH1	-0.552596	0.13243
ZNF888	-0.464518	0.267505
GMCL2	0.519298	0.501223
TOM1L2	0.519697	0.519033
WFS1	-0.047619	0.952589
ATP1A1	0.507626	0.487189
EXTL3	0.433083	0.517537
PEX11A	0.00755996	0.903766
COPZ1	0.238095	0.641843
DUSP1	-0.516649	0.0815014
DUXB	-0.0570543	0.861832
ECHS1	-0.290226	0.370644
TMEM63A	-0.20666	0.71608
ANKZF1	0.0431077	0.983572
PSMG3	-0.539993	0.084532
GPRC5B	0.035947	0.840942
LY6H	0.57594	0.35527
MAGEA10	-0.933548	0.0149456
ZNF117	0.154529	0.628294
ZC3H7B	0.178804	0.913606
GPX4	-0.539993	0.084532
RAB44	-0.349517	0.490525
TDG	-0.750233	0.105599
GANC	0.238095	0.532789
CD81	-0.202148	0.794926
RER1	-0.0952381	0.602198
EIF4G2	-0.457195	0.70701
GATA4	0.567317	0.39541
RETREG2	0.654995	0.509376
CAST	-0.849982	0.146174
FOXN1	0.131185	0.731073
SNX5	-0.321661	0.916964
GNG14	-0.254279	0.30444
EPHA5	0.992839	0.064052
OR52M1	0.452315	0.706736
MAP2K3	0.304946	0.485069
MTDH	-0.607376	0.205378
SF1	0.833267	0.196691
MGRN1	-0.516649	0.387343
GAL3ST2	-0.635231	0.0917971
DGKZ	0.571429	0.0128154
AGL	-0.516649	0.0815014
IL7	0.512138	0.354354
TNFAIP1	-0.240977	0.577414
LTBR	-0.718797	0.0702707
B3GALNT2	-0.349517	0.143508
OLFML2B	-0.490744	0.186845
WASL	-0.933548	0.132775
RFTN1	-1.05213	0.0478674
MYOCD	0.035947	0.968598
HEBP1	-0.480702	0.161072
EID3	-0.147368	0.68028
FRYL	0.261439	0.984223
ADAM9	-1.27855	0.018722
PLCD4	0.131185	0.774487
SMARCAD1	1.48826	0.0819783
DHX36	-0.480702	0.104021
CDC42EP1	-0.57594	0.220729
MYH8	0.757793	0.487955
SYNM	0.180433	0.802653
HSPB6	-0.57594	0.0578985
ID1	0.0447371	0.749874
SPI1	-0.0521304	0.746118
KLHL31	-0.385464	0.524483
STARD13	-0.528321	0.318264
SETD7	-0.0936088	0.984449
TRAPPC2B	0.321661	0.823483
ABHD5	-0.20666	0.750027
ZC3H18	-0.397136	0.275479
ULK1	-0.0638024	0.596874
LRRC73	0.607376	0.282871
ARF6	-0.0161833	0.990385
REEP4	0.376441	0.537182
LMOD3	-0.20666	0.657287
DPT	-0.464518	0.614419
KANK2	-0.0598228	0.98568
ELOVL5	-0.0621731	0.942888
DCTN1	-0.0638024	0.545818
BIN1	0.904762	0.38133
ZBTB7A	0.132814	0.907123
ELAPOR2	-0.238095	0.941088
KRT37	0.31715	0.602889
RAET1G	-0.433083	0.378149
PRMT1	-0.183315	0.697683
TNFAIP2	0.0952381	0.898194
PNPLA2	-0.610258	0.181678
CTC1	-1.05213	0.0255989
IQCC	-0.849982	0.0292591
NFKBIA	-0.194988	0.647529
OCRL	0.238095	0.97419
DYRK1B	-0.433083	0.353068
ATP5MF	-0.659506	0.0313891
ZNF513	0.31715	0.746115
FAM124A	-0.380952	0.722222
FAM187A	-0.178804	0.838768
CRABP2	-0.741443	0.630453
NMRK2	0.602864	0.208495
TMEM213	0.0431077	0.954666
LRRC52	-1.1357	0.020764
RAD23B	0.421411	0.431324
TLK1	0.519298	0.568126
TM9SF2	-0.825707	0.0132478
IFNGR2	-0.047619	0.549786
GLCCI1	-0.707125	0.023652
MMP24	-0.147368	0.68028
ACO2	-0.46903	0.193015
NPTN	-0.57594	0.0993068
SKP2	-0.539993	0.084532
COL18A1	0.654995	0.24368
CMKLR1	-1.10979	0.0509196
PLXND1	-1.21926	0.0507096
ARL4D	-0.290226	0.235526
KLF11	-0.0404583	0.58463
MDH1	0.323291	0.768412
SCARA5	-0.147368	0.857715
STX16	0.0952381	0.668021
MFGE8	0.0592911	0.817866
GTPBP2	0.150018	0.708122
CD59	-0.635231	0.309348
TBC1D13	-0.0547798	0.92997
ADAMTS9	0.138745	0.895707
HSPE1	0.154529	0.993773
ZNF714	0.269531	0.593367
ZFP1	-0.707125	0.0779975
KIF24	-0.219262	0.651334
ING4	0.614936	0.664612
GSK3A	-0.047619	0.847409
MRTFB	-0.0161833	0.953192
RPRD1B	0.36928	0.421939
GATAD2A	-0.10691	0.868339
EPAS1	0.0447371	0.802472
MYC	-0.0638024	0.863439
CTNND1	-0.395506	0.420566
PUF60	-0.0283871	0.984282
POGLUT1	0.373792	0.688896
DNPEP	-0.349517	0.607608
TMEM184A	-0.0404583	0.811695
CHERP	0.590661	0.228344
SMDT1	-0.301898	0.872583
DNMT3A	0.90065	0.340467
CAPN1	0.0952381	0.958185
NCK2	0.464518	0.43676
UBR3	0.185965	0.765821
BEND6	-0.705496	0.124689
RNF123	0.321661	0.516365
TAP1	-0.743072	0.222557
DOCK5	-0.433083	0.423498
SUGCT	-0.480702	0.161072
LAGE3	0.00755996	0.966866
ZNF638	0.274042	0.700649
BMP5	-0.395506	0.234231
MTARC2	0.464518	0.480212
TMTC4	-1.21926	0.00249477
SHOC2	-0.0952381	0.705844
STT3B	-0.659506	0.244637
FERMT2	0.992839	0.163969
STEAP4	0.412388	0.490856
ACSF2	-0.57594	0.0172406
RBM3	-0.380952	0.769772
CFAP45	0.131185	0.839725
YPEL5	-1.61026	0.00159911
SGCG	-0.131185	0.585239
LUZP2	0.602864	0.417384
WDR45B	-0.242607	0.555824
UBXN6	-0.57594	0.296949
SBDS	0.233983	0.684537
KRT80	-1.18169	0.0717381
NMU	-0.385464	0.408199
PM20D2	-0.766416	0.161869
DHCR7	0.274042	0.700649
ADAMTS5	-0.0997494	0.584343
CREBBP	0.185965	0.709646
HERPUD1	0.650483	0.356385
NR0B2	-0.68285	0.0342167
PINK1	0.909273	0.0655562
NOVA2	-0.20666	0.341895
S100A16	0.535482	0.481436
CRLF1	-0.178804	0.667741
RGS2	0.0431077	0.845922
PVRIG	0.281203	0.724734
H2BC9	-0.909273	0.0183314
KRTAP10-1	-0.238095	0.984923
NBPF14	-0.326173	0.294303
COMMD7	-0.147368	0.412172
DNM2	0.132814	0.950469
LRP3	-1.33622	0.0668077
SMAP1	0.201814	0.741341
S100A1	-0.011672	0.710043
ZFP91	-0.380952	0.67034
CDC42EP5	0.274042	0.700649
PRDX6	-0.68285	0.120544
ZNF483	-0.011672	0.903897
DPH1	0.0431077	0.919098
UBE2I	-0.047619	0.627652
MYL6B	-0.0521304	0.954805
CALM3	1.09975	0.000931779
GLMP	-0.349517	0.258765
ZNF407	-0.72884	0.159071
CAMK2D	-0.145739	0.7566
SOX11	0.340893	0.66635
MYO1B	-0.0459897	0.846581
CHRND	0.269531	0.593685
GLIS2	0.797852	0.247475
GYPC	0.27116	0.570687
KLF6	-0.992839	0.111901
EEF1B2	-0.0459897	0.713462
ARHGAP1	-0.766416	0.104213
ELF1	-0.623559	0.221548
CD300E	-0.433083	0.408748
TSSK1B	0.797852	0.247475
MCRIP1	0.380952	0.603831
LAMTOR5	-0.20666	0.604028
TXNDC9	0.672442	0.49396
MFSD11	-0.254279	0.30444
FNIP2	0.285714	0.763548
PIGQ	0.460007	0.456742
ADAMTS1	-0.46903	0.782972
CABP2	-0.480702	0.11229
COL6A3	-0.190476	0.760321
ZDHHC20	-0.047619	0.896098
IGHG3	-0.480702	0.161072
CACNA1G	0.261439	0.954455
LORICRIN	1.04046	0.454764
ARHGAP26	-0.68285	0.129597
RAB2A	-0.290226	0.186138
CLDN25	-0.0100427	0.897845
ABHD17A	0.36928	0.531953
MOV10	0.00716071	0.588362
DHPS	-0.802363	0.0410402
RAPSN	-0.860025	0.0357626
USP24	-0.254279	0.30444
TBCA	-0.011672	0.792235
CACTIN	0.349517	0.514067
KCTD10	-0.861654	0.133791
C17orf98	-1.03883	0.0882779
MRPS6	-0.766416	0.104213
TSPYL2	0.57594	0.35527
ALS2	-0.154529	0.741296
KCNJ9	0.37684	0.580034
MED14	-0.379323	0.229269
WNT10A	-0.992839	0.0195502
IGFBP5	-0.694137	0.130468
SOBP	0.131185	0.7104
GET3	-0.0638024	0.494127
MRPS23	-0.480303	0.547808
COMP	-0.147368	0.857715
RNF181	0.90065	0.113783
AMY1A	0.571429	0.413836
NAB1	0.035947	0.825505
ABL1	0.0968674	0.804291
RIC8A	-0.380952	0.771552
PPP3CB	-0.707125	0.0637381
ODAPH	0.412388	0.491361
PRKDC	-0.326173	0.326083
UBL4A	-0.825707	0.0748571
PRRG3	0.90065	0.119947
BTBD2	0.321661	0.598005
SOX7	-0.131185	0.631934
CACNA2D1	-0.822062	0.268158
PTCRA	-0.395506	0.526798
CFD	-0.623559	0.159955
ANAPC5	-0.129556	0.639097
CARNS1	-0.236466	0.561845
ZC3H13	-0.321661	0.853872
SPG7	-0.15904	0.778758
ZNF529	0.233584	0.644519
DYNC1I2	0.936198	0.265411
TGDS	0.571429	0.401155
CELF6	-1.35631	0.0237627
RPL32	-0.318403	0.620131
ZNF688	0.321661	0.617366
C1QL3	-0.154529	0.992514
DNAJA4	0.0830344	0.925891
TMEM80	-0.0161833	0.518821
ABHD4	-0.623559	0.0531464
TTLL11	-0.909273	0.0050268
KIAA0754	0.178804	0.650136
C9orf47	-0.290226	0.554581
TPR	0.126674	0.985356
PRPF19	-0.516649	0.0361227
SPN	0.035947	0.878176
ATP5MK	-0.290226	0.581918
AKR1B1	-0.57594	0.220729
ISM2	-0.154529	0.903004
POM121C	-0.0952381	0.860415
IVD	-0.0638024	0.973947
TMEM59	-0.464518	0.746432
DMC1	0.011672	0.60381
MFAP2	-0.909273	0.0550753
CST3	-0.219262	0.673576
IQCG	-0.433083	0.423498
ZNF589	-0.0936088	0.720514
RHOT2	-0.539993	0.084532
TNMD	-0.623559	0.0983531
EMP1	-0.516649	0.31985
IMPDH2	0.0952381	1
F2	-0.861654	0.145704
PANK3	-0.431453	0.227429
EIF4A1	0.214219	0.726457
PIM3	-0.492374	0.367258
DNAJB2	-0.707125	0.0637381
RTRAF	0.011672	0.71668
WASF2	-0.57594	0.200831
PRKCD	-0.0997494	0.829867
SNAPIN	-1.1357	0.0190541
ALDH1A1	-1.30027	0.0722424
FAM189A2	-0.52381	0.606663
CLVS1	-0.659506	0.0416967
WDPCP	-0.20666	0.31135
ATN1	-0.047619	0.965922
QSOX1	0.0968674	0.926137
MKNK1	0.48375	0.557469
UPP1	-0.743072	0.179779
PCF11	-0.707125	0.178277
MYL9	0.611355	0.471342
ANXA11	-0.68285	0.129597
PCOLCE	-0.825707	0.0798778
MRTFA	0.00755996	0.797664
AMELY	0.274042	0.653421
MED12	0.376441	0.665785
KLHL36	0.238095	0.738118
RABAC1	0.0431077	0.592021
FERMT3	-0.539993	0.181237
RFC5	0.567317	0.40897
HSF2	-0.992839	0.00822444
MAPKBP1	-0.109792	0.837573
INSR	-0.290226	0.67611
KIAA2013	-0.0638024	0.494127
LAMTOR2	0.619447	0.313644
BEST2	0.90065	0.402389
PELO	-0.515019	0.153003
CAP2	-0.349517	0.282415
USP28	-0.623559	0.0531464
CCDC168	-0.178804	0.667741
RPL30	-0.725195	0.753724
TMEM251	-0.147368	0.428633
MARCKS	-1.35794	0.165165
CASQ2	-0.376778	0.856548
STRAP	-0.290226	0.581918
ATP5PF	-1.21926	0.0121785
POLR2I	-0.0638024	0.545818
CSRP3	-0.254279	0.30444
ITGA7	0.923247	0.158232
PDHA1	0.285714	0.589356
TSPAN3	-0.909273	0.0684673
EIF4G3	-0.778088	0.181877
NDUFB3	-0.380952	0.364709
RAD9A	0.849982	0.191664
CAMTA2	-0.190476	0.755897
ADPRHL1	-1.09812	0.00627283
GBA2	-0.623559	0.146966
MAP1A	-0.445286	0.592543
FAM185A	-0.373792	0.368957
ENDOG	-0.68285	0.0570714
DSPP	-0.585983	0.202954
MINDY2	0.516649	0.400418
PTPN11	-0.433083	0.423498
MYH10	0.936198	0.265411
SENP5	0.011672	0.661276
HNRNPCL3	-0.20503	0.741108
SPARC	-0.347449	0.320125
FBXL20	-0.397136	0.168414
ITSN2	0.460007	0.564263
SFTPB	0.37847	0.631397
RASIP1	1.18783	0.0260503
B3GNT2	-0.623559	0.221548
RPS6	-0.834133	0.0500689
CDK4	-0.397136	0.168122
PFDN5	-0.236466	0.457667
SLC17A6	-0.011672	1
INO80D	0.0907268	0.718827
UAP1	-0.397136	0.168414
EBNA1BP2	-0.433083	0.132437
CYSTM1	-0.812406	0.0436396
TNFRSF17	-0.57594	0.266847
ZNF207	-0.861654	0.0637579
NOS3	-0.68285	0.0286596
LATS1	-0.968564	0.0633582
DELE1	-0.335816	0.443901
LPL	-0.20666	0.750027
THBS3	0.011672	0.60381
SH3BP4	-0.539993	0.084532
SIGIRR	-0.464518	0.482477
KLHL21	-0.539993	0.084532
PPP2R1A	-0.395506	0.480999
SRRM2	-0.390644	0.168766
TCF4	0.460085	0.586401
SPINT3	-0.99121	0.084927
SPEN	0.233584	0.617934
COA6	-0.68285	0.120544
PI4KB	0.31715	0.570687
PNPLA6	-0.52381	0.594913
PSG11	-0.812406	0.147006
PPARG	-0.145739	0.410378
PTMS	0.043507	0.762135
NHLH2	-1.02461	0.0166726
GASK1B	0.623559	0.396512
RPLP1	0.323291	0.676436
IFNA5	-0.0638024	0.596874
TRIM11	0.274042	0.653421
ADPRS	-0.0621731	0.794731
GPAT4	0.512138	0.559342
CEP68	-0.047619	0.764782
RBPMS	-0.0621731	0.988317
MAP1LC3A	-0.297386	0.684249
NUCB1	-0.909273	0.0275844
IGF2BP1	-0.349517	0.422055
TBCE	-0.611887	0.126493
VAV3	0.464518	0.621899
IL1RAPL1	-0.242607	0.99492
PEX1	-0.154529	0.970293
CPEB4	0.238095	0.591205
NUDT14	-0.183315	0.561364
PPIB	0.107309	0.864361
IFI6	-0.707125	0.0614443
BABAM2	-0.290226	0.44694
ARHGAP23	-0.278154	0.796018
MYOZ3	-0.0952381	0.947817
KIR3DL1	0.333333	0.644644
EIF3E	0.37684	0.739532
IFNAR1	-0.349517	0.457433
MAP3K1	-0.62193	0.310459
TMEM123	0.150018	0.722188
TOM1	-0.397136	0.168122
PIK3C2A	-0.861654	0.0310241
NUDC	-0.0638024	0.494127
PSMA4	-0.0952381	0.947817
ZNF226	-0.992839	0.111778
GLG1	-0.492374	0.381845
DRAP1	-0.349517	0.363423
CUL4B	-0.718797	0.210518
ZBTB4	0.47619	0.352128
PPP1R12B	1.13119	0.0228577
CCDC166	-0.743072	0.0234576
HNRNPC	0.587612	0.28906
HNRNPDL	-0.238095	0.380767
FILIP1	-0.0638024	0.863439
CD1B	-0.718797	0.340732
MLF2	1.43308	0.197277
IRAG2	0.047619	0.906308
SUFU	-0.0161833	0.88164
NPR1	-0.0100427	0.948053
WWTR1	-0.15904	0.49938
B4GALT1	-0.718797	0.207041
ARHGEF19	0.178804	0.842353
PNN	-0.633602	0.190246
GIT1	0.862053	0.105009
ARL15	-0.68285	0.120544
LAMB1	-0.802363	0.156372
TMOD1	-0.909273	0.0600103
WDFY3	-0.011672	0.836955
ADAM15	-0.372356	0.896714
ZC3H14	-0.871697	0.0368818
KLF4	-0.190476	0.910951
S100A10	-0.393555	0.518789
UXT	0.464518	0.480212
TSTD2	-0.623559	0.0531464
REEP5	-0.047619	0.741604
TUSC2	-0.966935	0.0323763
CCL14	-0.57594	0.348534
TM2D1	-0.321661	0.7264
PECR	1.06246	0.283136
SLC25A15	-0.20666	0.31135
C11orf53	0.988328	0.258121
DGKH	0.845471	0.231991
HUS1	0.516649	0.7613
DIAPH1	0.047619	0.906308
MTA2	-0.464518	0.281389
TGFB2	0.293274	0.580634
XKR4	-0.539993	0.207691
EXOC5	0.011672	0.931826
SEPTIN5	-0.849982	0.0260244
ZNF257	-0.57594	0.269797
ENGASE	0.5835	0.480937
GDE1	-0.766416	0.0895552
GTF3C3	-0.266882	0.48415
ZSWIM5	0.0790548	0.910808
KLF8	-0.290226	0.218387
KBTBD2	-0.200519	0.962885
ZNF609	0.147368	0.676498
PRELID1	-0.623559	0.0531464
NDRG1	-0.659506	0.0811007
RNF152	-0.539993	0.207691
PRKACA	-0.712656	0.108886
HINT3	0.274042	0.653421
TMEM165	-0.15904	0.547232
BCKDHA	0.047619	0.954483
SNORC	0.659506	0.362335
PASK	-0.659506	0.161005
PODXL	-0.349517	0.258765
AKT2	-0.290226	0.581918
PIP5K1C	-0.52381	0.651375
ZNF721	-0.147368	0.412172
FRY	-0.849982	0.0768641
HIF1A	0.762304	0.397027
KLHDC3	-0.992839	0.106311
PHKG1	-0.326173	0.723269
LAYN	-1.05213	0.0306599
SH3BP2	-0.254279	0.30444
EWSR1	-0.20503	0.837573
FBXO15	-0.52381	0.651375
F13A1	-0.397136	0.168122
RASSF8	-0.147368	0.857715
ERG	0.433083	0.745403
RNF187	-0.426942	0.306774
CRIM1	-0.0638024	0.494127
DUSP14	0.714286	0.232807
RPL7A	0.522378	0.433677
UBE2G1	-0.290226	0.218387
CDKN1C	-1.37379	0.0446931
SLC35C1	-1.05213	0.0847598
UBE2Q1	-0.623559	0.0480662
UBTF	-0.154529	0.578537
SAE1	-0.730469	0.0745372
PRPF3	-0.20666	0.31135
TBKBP1	0.178804	0.901986
DIO3	-0.20666	0.283512
TACC2	-0.397136	0.168122
IFT88	0.274042	0.653421
RRP1	0.871983	0.35136
KMT2C	-0.154529	0.561918
SETD3	-0.397136	0.168122
RHOQ	0.0314357	0.924873
CPLX2	0.466148	0.588866
NID2	-0.147368	0.375294
CLPTM1	-0.802363	0.179234
CRY2	0.460007	0.676362
ATP1A2	0.328409	0.830747
TCP1	-1.05213	0.0930488
CSNKA2IP	-1.05213	0.0255989
TMEM41A	-0.188847	0.266011
LPAR6	-1.1357	0.020764
UBE2E1	-0.467001	0.562646
ENOPH1	0.178804	0.671702
ATF6	-0.433083	0.138961
C10orf95	-0.433083	0.423498
BET1L	0.480702	0.437844
ZIC1	-0.242607	0.358242
OPALIN	-0.623559	0.0474189
TM9SF3	-0.766416	0.0481238
STUB1	0.321661	0.595824
NIBAN1	-0.52381	0.573213
DOK6	-0.516649	0.360932
RAB1A	0.697571	0.395806
POU5F1	-0.707125	0.212227
ALKBH4	-0.238095	0.729486
AGO1	-0.68285	0.112356
EMCN	0.321661	0.776719
TMEM250	0.0314357	0.671251
FKBP3	-0.238095	0.801277
NDUFA8	-0.154529	0.492216
ENSA	-0.539993	0.11253
HMGN1	0.905161	0.362701
ZNF484	0.0790548	0.831687
NEUROG1	0.373792	0.966146
CSPG4	0.671178	0.201253
DIO1	0.802363	0.282799
SPON2	-0.0161833	0.684145
PEX11G	0.131185	0.910928
IFRD1	-0.380952	0.850268
P2RY1	-0.047619	0.947285
HTRA2	0.512138	0.590639
MRPS34	0.238095	0.865782
HYAL3	0.150417	0.627437
WIPF3	-0.539993	0.0784573
PICALM	0.293274	0.612609
TMEM181	-0.433083	0.138961
TOMM20	0.428571	0.553544
IL6ST	-1.34626	0.0324455
PHACTR2	0.762304	0.305337
KIAA0319L	0.274042	0.653421
OR6Y1	-0.290226	0.477452
NR2C1	-0.659506	0.212848
ZNF254	-0.433083	0.330034
MDGA1	-0.623559	0.09052
DNASE1L2	-0.464518	0.656028
RNASE1	0.0314357	0.815125
ARHGAP32	0.345005	0.549401
FLOT2	-0.0952381	0.992704
CSNK2B	0.0907268	0.78577
RNF20	0.285714	0.902377
HOOK3	-0.395506	0.129139
WNK1	-0.397136	0.168414
SLC25A18	0.147368	0.65829
FAM131C	0.464518	0.440344
SEPTIN12	0.57594	0.466357
MAD2L1BP	-0.480702	0.104021
RAD51B	-0.480702	0.293682
CLIP2	0.0880774	0.90747
ARL6IP6	0.233983	0.851083
FGD5	0.0447371	0.906432
MYLK	-0.249767	0.848218
RRAS	0.0790548	0.910808
RCOR3	0.619447	0.426795
BICRA	0.400184	0.538813
MVB12B	-0.707125	0.0637381
DYNC2I2	0.373792	0.623177
SETD5	-0.909273	0.0550753
OR14I1	0.57594	0.435741
MDN1	0.321661	0.595824
RPL39	-0.462889	0.26357
ACAD8	0.178804	0.960991
ZFHX4	0.238095	0.81138
NDUFA12	-0.397136	0.168122
IFNGR1	-0.52381	0.641015
KIF26A	-0.357608	0.560035
OSTN	0.202148	0.780487
SRP72	-0.131185	0.670992
HLA-B	0.875228	0.436478
FOXF2	-0.480702	0.161072
DNAJC8	-0.623559	0.0474189
PRUNE2	0.487862	0.497147
TGOLN2	0.79334	0.292606
EP300	-0.433083	0.0810214
MEMO1	-0.539993	0.084532
RAC3	-0.20666	0.31135
OAZ2	-0.907644	0.00938407
SYT9	-0.154529	0.963202
SLC7A6OS	0.424459	0.548799
EPHA2	-0.635231	0.267584
ATG5	-1.03883	0.0515644
C1QTNF1	-0.397136	0.168122
SLC25A39	0.577569	0.521553
WDR82	-0.623559	0.09052
ZFAND6	-0.373792	0.575898
KLC2	0.0907268	0.961825
MICALL2	-0.364769	0.554663
EI24	-0.301898	0.338578
FNDC8	0.0431077	0.953524
DYNC1LI2	-0.931919	0.109831
PTTG1IP	-0.397136	0.168414
MYL3	-0.920945	0.110876
PPIG	-0.373792	0.161345
ARHGEF1	-0.288596	0.397974
ETS1	0.747351	0.38632
STK38L	-0.047619	0.965922
PEX26	-0.433083	0.177957
TNK1	-0.326173	0.914487
COX7A2L	-0.992839	0.014617
NAXE	-0.825707	0.0232585
SPECC1L	-0.011672	0.911342
DTX3L	1.04497	0.0751033
CALM1	-0.0547798	0.897916
COX15	-0.57594	0.119347
TLE4	-0.718797	0.0752359
YWHAE	0.0420877	0.90852
HMGB2	-0.802363	0.179234
MARK3	0.904762	0.225224
CCDC107	-0.297386	0.404882
PLAT	-0.553951	0.420997
GLRA2	-0.0521304	0.86416
ENPP7	-0.290226	0.67611
PAX3	-0.236466	0.38829
SEMA5A	-0.254279	0.30444
ACAD10	-0.57594	0.247439
COPRS	-0.623559	0.0480662
CAMKMT	0.452315	0.424902
ITGB2	-0.0952381	0.693515
COMMD1	-0.57594	0.348534
RETSAT	0.0952381	0.781666
PRDX2	-0.528321	0.323001
SNX32	-0.254279	0.30444
RPL22	-0.385464	0.515222
PPDPF	-0.623559	0.159955
ARHGAP33	0.766416	0.2354
RELL1	0.37684	0.615453
CLIC2	-0.397136	0.275479
KAT6A	0.464518	0.43676
KCNH3	-0.861654	0.00245503
HADHA	-0.909273	0.0195463
CXCL9	-0.440243	0.537882
CYTH4	-0.845471	0.0533284
GCC1	0.659506	0.316647
KANSL3	-0.464518	0.288352
OAT	-0.976991	0.0298402
ACTN3	-0.764787	0.129354
CAPN10	0.797852	0.333384
MTRNR2L1	0.566917	0.453033
CCL22	0.178804	0.861987
RPL41	-0.482367	0.35459
HNRNPD	-0.131185	0.705844
TMEM104	0.035947	0.944439
RGL2	-0.397136	0.157468
B4GALT2	-0.666667	0.368932
HSP90AB1	-0.848091	0.169019
PHLDB2	0.126674	0.984702
C1QL2	-1.02298	0.086507
PTGFRN	1.59078	0.173192
IFITM3	0.31715	0.746115
GLRX2	0.126674	0.877613
ZNF410	0.37684	0.581389
LY6E	-0.0638024	0.973947
ZDHHC3	-0.397136	0.157468
ARHGAP18	-0.766416	0.0181734
SLC4A3	-0.802363	0.101344
SHISAL2B	0.321661	0.823483
RUSC2	-0.657877	0.295215
ISCU	0.709774	0.440614
SPG11	-0.707125	0.0614443
RCAN2	-0.290226	0.67611
ADAP1	-0.380952	0.541154
NRBP2	-0.135696	0.605016
PATL1	0.571429	0.424538
RASA4	-0.766416	0.0127739
CDH13	-0.885929	0.139845
ENO3	-0.028143	0.912586
FLNA	-0.895573	0.51878
RAET1E	0.269531	0.56379
MYBBP1A	0.126674	0.681878
YAP1	-1.05213	0.0978095
LUC7L2	0.0431077	0.874939
MAPK8IP3	-0.0161833	0.961504
PDLIM3	0.19452	0.927759
ASB2	0.131185	0.731073
EPN1	0.0927554	0.918718
EIF2AK2	0.233584	0.744765
PLEKHG1	-0.145739	0.422535
RBM38	-0.462889	0.337516
TNFRSF21	0.512138	0.458078
DDX50	-0.539993	0.084532
ZNF691	-0.68285	0.0374558
COPS3	-0.766416	0.183524
TAOK1	0.388512	0.46423
RASSF9	0.464518	0.539113
FOSL2	-0.67171	0.366708
ENHO	0.464518	0.480212
ZNF628	-0.955263	0.113706
EIF4H	-0.290226	0.287013
ARHGEF25	-0.433083	0.0671254
ERCC8	0.147368	0.67605
RPS4X	-0.303267	0.856874
COL5A3	-0.796557	0.156976
SMAD7	-0.849982	0.0260244
FNBP1	-0.955263	0.0176687
EPB41L2	-0.433083	0.408748
MYOD1	-0.452846	0.260288
PMP22	-0.766416	0.10163
CCDC179	-0.290226	0.509577
LDOC1	0.126674	0.764514
EIF3C	-0.405227	0.339169
LMBR1L	0.047619	0.771925
CACNG1	0.269531	0.71503
ASAP2	-0.68285	0.129597
CCDC8	-0.825707	0.0971085
NCBP2AS2	0.274042	0.700649
ZBTB20	-0.57594	0.294691
TNRC6C	-0.433083	0.37454
OGA	-0.539993	0.0866539
YTHDC1	-0.492374	0.0460681
MRLN	-0.0638024	0.717763
FBH1	-0.440243	0.665569
KDM5B	-0.433083	0.423498
ADD1	-1.01455	0.0633582
MYH4	2.14561	0.0797271
DUX5	0.345005	0.679201
CARD6	-0.480702	0.104021
HTATSF1	-0.992839	0.0465492
DDAH1	-0.909273	0.118587
GNA12	-0.583101	0.149355
ZNF516	0.959941	0.321774
FYTTD1	-0.0161833	0.684145
ECHDC2	-0.290226	0.509577
C22orf23	-0.178804	0.584711
MED13L	0.380952	0.673967
DDT	0.36928	0.658124
KRTAP5-4	-0.405227	0.789021
DTNB	-0.154529	0.903004
NOC3L	0.0952381	0.882354
NDUFA1	-0.766416	0.15597
FAU	-0.607376	0.165603
CTSB	-0.480303	0.575582
AMOTL2	0.0133013	0.846872
MYOM2	-0.0638024	0.93542
HNRNPUL2	-0.909273	0.0183314
CCDC88C	-0.539993	0.181237
PKIA	-0.20666	0.817216
TMEM237	-0.011672	0.965633
SFRP4	-0.824078	0.2052
HTR2B	-0.373792	0.297249
SMAD9	-0.492374	0.156029
RBMS2	0.31715	0.652788
RPL36A	-0.011672	0.566112
ZDHHC11	0.464518	0.527813
OR9G1	-0.480702	0.293682
JAZF1	-0.397136	0.168414
SEC61B	-0.380952	0.769772
MMADHC	0.710174	0.324485
DUS1L	-0.011672	0.740111
RPS6KB1	-0.0592911	0.709095
C1QB	-1.19499	0.0920518
ZNF674	0.0431077	0.708664
TEAD1	-0.671178	0.210402
THAP3	-0.492374	0.156029
SH3KBP1	-0.955263	0.00599159
RSPH3	-0.516649	0.135669
STMN1	-1.27855	0.0142624
PDE4D	-0.57594	0.0570162
MBP	-0.0638024	0.494127
MEAF6	0.126674	0.819697
ENTPD1	0.0431077	0.933178
SNTA1	-0.349517	0.554762
CLASP1	-0.380952	0.67034
PNLIPRP3	0.150018	0.930819
R3HDM2	-1.1357	0.00195646
PDE4DIP	-1.30923	0.193466
TBX15	0.047619	0.906308
EXOC4	0.752469	0.30557
CERK	-0.623559	0.0350773
CD34	-0.636162	0.615097
ARHGAP21	-0.154529	0.535387
PFKL	-0.397136	0.157468
ANKRD49	0.274042	0.653421
EMILIN1	-0.802363	0.00680369
DMPK	-0.0793894	0.847686
YBX1	-0.184336	0.739548
MTRNR2L10	-0.0250554	0.434368
PRDX1	-0.380952	0.771552
H4C1	-0.57594	0.341766
HIVEP2	-1.11985	0.0601538
XIRP2	-1.38383	0.0312663
UBA52	-0.493305	0.38418
UBOX5	-0.516649	0.3715
SIRT6	-0.321996	0.523373
MIA2	-0.252649	0.657287
ITGAV	-0.380952	0.298943
SLC39A7	-0.539993	0.0866539
NNMT	-0.538364	0.252081
SSX2	-0.480702	0.104021
SLC25A10	-0.539993	0.084532
ROBO4	-0.479072	0.077514
BET1	0.412388	0.567874
GUCY1B1	0.0952381	0.960324
TMED2	-0.0161833	0.953321
PTP4A1	0.513767	0.482019
SERTAD2	-0.992839	0.0413891
MXD1	-0.20666	0.483946
MAP2K1	0.345005	0.618261
SCYL3	0.242607	0.899922
TACC1	-0.347887	0.312706
PEG10	-0.969495	0.100416
PSMC3	-0.695453	0.58141
SLC25A42	0.674227	0.451479
ARL4A	0.123093	0.868998
MFAP4	-0.433083	0.393252
ZDHHC18	-0.157411	0.637256
ZNF485	0.233584	0.645729
CCDC106	-0.539993	0.181237
LMO7	-0.397136	0.168414
PDCD4	0.345405	0.602925
SELENOT	0.274042	0.653421
CD9	-0.295757	0.887805
COL27A1	-0.516649	0.0361227
PAX7	-0.15904	0.531339
PHAX	-0.290226	0.235526
LINS1	-0.0936088	0.804847
STN1	-0.290226	0.186138
LMBRD1	-0.57594	0.121452
PLIN4	-0.290226	0.581918
GALNT1	0.269531	0.593685
MYL4	0.393024	0.739647
ZNF146	-0.385464	0.958524
CCDC124	-0.68285	0.0286596
BRAP	-0.480702	0.161072
ZMIZ1	-1.21926	0.0578498
TMEM74B	-0.825707	0.0232585
MRPS36	-0.242607	0.322227
ANXA1	-0.992839	0.0195502
ZFHX2	0.0634677	0.95892
PPIL4	-0.290226	0.195406
TVP23B	0.678738	0.435135
ZBTB42	-0.380952	0.749254
HLA-DRB1	-0.238095	0.449757
PSMA2	0.091126	0.79968
SLC36A2	-0.20666	0.657287
HUWE1	0.573457	0.478832
ANGEL1	-1.05213	0.0255989
CLEC14A	0.126674	0.681878
SLC9A8	-0.15904	0.643383
MZF1	-0.635231	0.253379
MAP3K13	1.20706	0.000132851
UBR4	0.131185	0.910928
FEM1A	-0.0952381	0.659242
KCNK2	0.131185	0.957086
UBA1	-0.109792	0.912295
EIF3D	0.321661	0.903164
STKLD1	-0.909273	0.0550753
PALMD	0.0431077	0.815944
RPS11	-0.695453	0.185348
NHP2	-0.764787	0.0861823
SMR3A	-0.014554	0.64959
RPN2	0.42406	0.533305
ITGB4	-0.623559	0.0350773
CD276	0.0952381	0.958677
FAM32A	-0.766416	0.0873246
NR2F2	0.321661	0.675493
LTF	0.709774	0.322837
COX7A1	0.142857	1
TNNI2	1.88047	0.160732
ENOX2	0.871983	0.373004
EPB41L1	-0.154529	0.970038
PMFBP1	0.0952381	0.712472
H4C8	-0.0638024	0.973947
CBLB	-0.242607	0.99492
RPL19	0.386561	0.460087
MAFA	-0.20666	0.657287
WDR90	-0.15904	0.949441
TMEM167A	-0.290226	0.494418
OTULINL	-0.659506	0.230525
MAT2B	-0.0952381	0.77965
HSPA12B	-0.623559	0.0888981
NIPBL	-0.349517	0.554762
TBC1D22A	-0.397136	0.168122
ZCCHC4	-0.623559	0.0474189
SEC61G	-0.444755	0.229655
ARL2BP	0.285714	0.84032
PSMG2	-0.623559	0.0480662
REC8	-0.297386	0.819368
STBD1	-0.552596	0.197721
SHMT1	-0.635231	0.253379
BNIP3L	-0.297386	0.503025
SLC25A29	-0.238095	0.941088
XKR8	-0.1529	0.519734
PRXL2C	0.512138	0.485002
EXD1	-0.909273	0.0550753
YWHAZ	-0.510508	0.439636
ATAD1	-0.349517	0.607608
C6orf62	-0.681221	0.076098
GNG11	-0.585983	0.0866539
STRN4	-0.380952	0.328548
UPF2	-0.380952	0.500158
LURAP1L	-0.154529	0.903004
SORBS1	-0.707125	0.0637381
RPS24	-0.0531504	0.964438
SAFB	0.571429	0.315766
RPS4Y1	0.619048	0.487601
HLA-F	0.150417	0.637322
ST13	-0.238095	0.785536
GMPS	-0.718797	0.215318
LRRN1	-0.68285	0.120544
CXXC1	1.38135	0.0327757
LUC7L3	0.0907268	0.722432
APLP2	-0.288596	0.572204
PSMA1	0.321661	0.835815
RPL26L1	-0.992839	0.111901
HCK	-0.238095	0.840743
SYNPO2	-0.254279	0.30444
ADGRA1	-0.68285	0.129597
PLIN3	1.20983	0.242538
NUBP1	0.047619	0.811401
TNK2	0.321661	0.918496
ASAH1	-0.659506	0.158912
SCT	-0.681221	0.195806
PCSK5	0.95278	0.270007
FKBP4	-0.349517	0.490525
GTPBP6	0.233983	0.628737
TEKT4	-0.433083	0.35
HRC	0.0952381	0.775812
CPLANE1	-0.385464	0.279817
OSM	-0.909273	0.0515916
NEB	-0.576976	0.336558
GAS6	-0.539993	0.084532
BIRC5	-1.39644	0.00569452
SHC1	0.707125	0.295435
NUMA1	-0.605746	0.369661
SRSF6	-0.62193	0.243205
FABP3	-0.538364	0.0466753
KEAP1	-0.433083	0.138961
MXRA8	-0.462889	0.387054
RUNX3	-0.681221	0.241179
EFEMP2	-0.992839	0.0360482
PCNP	-0.824078	0.0302222
SHROOM4	-0.0638024	0.93542
SPAG7	-0.516649	0.108166
CDKN2D	-0.968564	0.00694352
TNC	-0.0638024	0.494127
OTUB1	-0.242607	0.358242
EVA1B	-0.254279	0.30444
CLIC4	-1.11985	0.0568309
CALR	0.197637	0.591589
MYL12A	-1.60771	0.0331375
PPBP	-0.802363	0.0616202
OTUD1	-0.0638024	0.93542
SGSM2	-0.433083	0.408748
GALNT17	-0.849982	0.0456332
MYO1C	0.291855	0.520183
KLC1	0.0907268	0.92731
ZNF592	-0.62193	0.297566
HLA-G	-0.290226	0.195406
INTS11	-0.349517	0.554762
ZC3H4	-1.24098	0.0725873
CHD4	0.011672	0.547094
DQX1	-0.766416	0.0895552
TPPP3	-0.183315	0.613105
DNTTIP2	-0.238095	0.860975
CIRBP	0.0952381	1
DDRGK1	0.79334	0.306769
[truncated: 2,835 more rows]

## Sheet: PAX7 Re-injury
Target name	Log2	Pvalue
TNNT1	-2.39675	0.0118926
MYL2	-2.13082	0.00896302
LMNA	-2.00249	0.00467463
IER5	-1.8584	0.0335117
MB	-1.76956	0.0358424
LTBP4	-1.73727	0.0101348
MCM5	-1.7314	0.0150346
NOTCH4	-1.69382	0.000824374
HNRNPA1	-1.62584	0.043001
ZFP36L2	-1.62356	0.033033
YPEL5	-1.61026	0.00159911
PAIP2	-1.61026	0.00187777
MYL12A	-1.60771	0.0331375
CA3	-1.57212	0.0220809
JUND	-1.55846	0.0300477
CKMT2	-1.54934	0.00900998
JUP	-1.50498	0.001707
SOX4	-1.50498	0.0206578
COL1A2	-1.47651	0.00731975
AAMP	-1.4674	0.022352
SERPINF1	-1.4674	0.0241635
TPM3	-1.44659	0.0196467
FN1	-1.44395	0.0154997
ADAM10	-1.42982	0.00395127
PSMD2	-1.42982	0.0119088
NFE2L1	-1.42141	0.00720088
TLN1	-1.42141	0.00720088
BIRC5	-1.39644	0.00569452
PARVB	-1.38383	0.0312663
XIRP2	-1.38383	0.0312663
TIMP3	-1.38383	0.0468737
CDKN1C	-1.37379	0.0446931
UTP3	-1.36212	0.000191794
SLMAP	-1.36212	0.036315
SFPQ	-1.36049	0.0125114
SLC25A5	-1.36049	0.0382146
TBC1D25	-1.35631	0.0192968
CELF6	-1.35631	0.0237627
IL6ST	-1.34626	0.0324455
MARK2	-1.33784	0.000134559
OR4A47	-1.33784	0.0114182
MMP14	-1.32454	0.00567558
PRKAB2	-1.32454	0.00567558
MEGF10	-1.30027	0.0283144
APP	-1.29701	0.00913736
PPP2R1B	-1.27855	0.000178185
HES1	-1.27855	0.0074087
STMN1	-1.27855	0.0142624
ADAM9	-1.27855	0.018722
DONSON	-1.25521	0.0341311
PRKAR1A	-1.25521	0.036426
RBM39	-1.24098	0.00357096
ARF5	-1.24098	0.0412396
TAF15	-1.23093	0.0343016
SLN	-1.23093	0.0472788
WIPF1	-1.22676	0.00214416
TMTC4	-1.21926	0.00249477
MIDN	-1.21926	0.00387611
ATP5PF	-1.21926	0.0121785
SBF1	-1.19499	0.00190285
RDX	-1.19499	0.00968696
FGD1	-1.19499	0.00968696
NCOR1	-1.19499	0.00968696
OS9	-1.19499	0.0254874
TSPAN13	-1.19499	0.0254926
ACY1	-1.19499	0.0268972
PRR12	-1.19336	0.0151803
DDX5	-1.19336	0.0193374
PALLD	-1.19336	0.0346669
GALNT10	-1.18722	0.0151931
SLC4A2	-1.18169	0.0341205
RPL23	-1.1788	0.0396201
COL5A1	-1.17352	0.0408973
TXNL4A	-1.17164	0.00706148
TSC22D1	-1.14737	0.00778683
PPP1CB	-1.14737	0.0327624
R3HDM2	-1.1357	0.00195646
PGK1	-1.1357	0.00611158
SNAPIN	-1.1357	0.0190541
SRPK3	-1.1357	0.0190541
DECR1	-1.1357	0.0190541
ETS2	-1.1357	0.0190541
VPS45	-1.1357	0.0206855
LRRC52	-1.1357	0.020764
LPAR6	-1.1357	0.020764
RHEB	-1.1357	0.0207726
MDFI	-1.1357	0.0231569
MAP4	-1.1357	0.034458
PTMA	-1.11679	0.0471992
MMP2	-1.11235	0.0428287
WEE1	-1.11142	0.0386348
DCAF6	-1.11142	0.0392139
ADPRHL1	-1.09812	0.00627283
GABRR2	-1.09812	0.0133783
KCNJ2	-1.09812	0.0251901
SIRT2	-1.0839	0.0411108
FGFR1	-1.07641	0.0109513
TMX4	-1.07641	0.0109513
PLXNB3	-1.07641	0.0166783
PELI3	-1.07641	0.0291368
SRSF5	-1.07026	0.0468007
GBF1	-1.05213	0.00222066
LSM14A	-1.05213	0.00501524
ARVCF	-1.05213	0.00501524
JTB	-1.05213	0.00946244
SYCE1	-1.05213	0.00946244
CTC1	-1.05213	0.0255989
CSNKA2IP	-1.05213	0.0255989
ANGEL1	-1.05213	0.0255989
PBX1	-1.05213	0.0255989
PROX1	-1.05213	0.0260434
RAB3GAP1	-1.05213	0.0260434
AHSA1	-1.05213	0.0260434
ID3	-1.05213	0.0260434
THAP4	-1.05213	0.029596
MAGEF1	-1.05213	0.029596
ATP5IF1	-1.05213	0.0306599
ESYT1	-1.05213	0.0306599
LAYN	-1.05213	0.0306599
ZNF266	-1.05213	0.0306599
UBE2N	-1.05213	0.0333109
GTF3C5	-1.05213	0.0333109
RFTN1	-1.05213	0.0478674
SMTNL1	-1.05213	0.0492324
LZTS2	-1.05213	0.0492324
HNRNPA3	-1.03721	0.0115896
TACC3	-1.02879	0.00127902
OLFML3	-1.02879	0.00770061
FUS	-1.02879	0.028684
NHLH2	-1.02461	0.0166726
TNRC6A	-1.01455	0.00697768
NOA1	-1.01455	0.0324593
ARL6IP5	-1.01455	0.0348888
PRPF8	-1.01455	0.0348888
RPS23	-1.00288	0.0234681
UBXN4	-0.992839	0.00154553
ZNF576	-0.992839	0.00822444
HSF2	-0.992839	0.00822444
GLTP	-0.992839	0.00924075
SFXN3	-0.992839	0.00984249
COX7A2L	-0.992839	0.014617
MAGED2	-0.992839	0.014617
APLN	-0.992839	0.014617
PSMB3	-0.992839	0.0195502
WNT10A	-0.992839	0.0195502
ANXA1	-0.992839	0.0195502
BTBD6	-0.992839	0.0200107
PPP3R1	-0.992839	0.0200107
GSE1	-0.992839	0.0214602
NPLOC4	-0.992839	0.0214602
EFEMP2	-0.992839	0.0360482
BMPR2	-0.992839	0.0360482
POLR1B	-0.992839	0.0360482
RTN4RL2	-0.992839	0.0371584
WNT5B	-0.992839	0.038747
ZNFX1	-0.992839	0.0413891
MAP2K7	-0.992839	0.0413891
SERTAD2	-0.992839	0.0413891
GLYAT	-0.992839	0.0413891
PRKAA2	-0.992839	0.0444149
HTATSF1	-0.992839	0.0465492
OAT	-0.976991	0.0298402
PAFAH1B2	-0.969495	0.00573913
LMF2	-0.968564	0.00212497
PLN	-0.968564	0.00212497
NDUFAF3	-0.968564	0.00212497
CDKN2D	-0.968564	0.00694352
SCAMP2	-0.968564	0.0456026
MDM4	-0.968564	0.0456026
GPBP1L1	-0.968564	0.0456026
PRPF4B	-0.968564	0.0456026
NF1	-0.966935	0.0323763
TUSC2	-0.966935	0.0323763
SH3KBP1	-0.955263	0.00599159
ZNF708	-0.955263	0.00599159
SMIM4	-0.955263	0.00599159
CLEC3B	-0.955263	0.00599159
IKZF5	-0.955263	0.0172266
SELENOF	-0.955263	0.0176687
FNBP1	-0.955263	0.0176687
SLC3A2	-0.955263	0.0176687
FXR2	-0.955263	0.0176687
TSHB	-0.955263	0.0337124
GPR108	-0.952381	0.0479013
ACIN1	-0.94522	0.00530417
TSC22D4	-0.94522	0.0191963
SNX17	-0.94522	0.0350375
RPL9	-0.941044	0.0285488
MAGEA10	-0.933548	0.0149456
UBE2A	-0.933548	0.0258252
MYOM3	-0.933548	0.0258252
ZNF197	-0.933548	0.0279417
CXXC5	-0.92486	0.0460686
BCL6B	-0.909273	0.00500644
SCAF1	-0.909273	0.00500644
COP1	-0.909273	0.00500644
AGAP1	-0.909273	0.00500644
TTLL11	-0.909273	0.0050268
ANKRD13A	-0.909273	0.010686
LGALS14	-0.909273	0.0183314
NDUFA13	-0.909273	0.0183314
H2BC9	-0.909273	0.0183314
HNRNPUL2	-0.909273	0.0183314
HLA-C	-0.909273	0.0183314
IPO7	-0.909273	0.0183314
HADHA	-0.909273	0.0195463
DNAJC30	-0.909273	0.0195463
ZNF500	-0.909273	0.0195463
RASSF1	-0.909273	0.0195463
NUCB1	-0.909273	0.0275844
SMAD2	-0.909273	0.0469572
OAZ2	-0.907644	0.00938407
MXD4	-0.907644	0.0371504
SLC12A2	-0.907644	0.046437
LAMC1	-0.885929	0.00716369
GPKOW	-0.885929	0.0102917
COL12A1	-0.871697	0.0117393
TUFM	-0.871697	0.0117393
YIPF1	-0.871697	0.0143543
SLC27A4	-0.871697	0.0368818
ZC3H14	-0.871697	0.0368818
NID1	-0.871697	0.0368818
RGMA	-0.871697	0.0368818
KCNH3	-0.861654	0.00245503
RPS21	-0.861654	0.0269765
UBE2E3	-0.861654	0.0269765
PIK3C2A	-0.861654	0.0310241
DVL3	-0.861654	0.0310241
RAPSN	-0.860025	0.0357626
SMARCA5	-0.849982	0.00736184
ERGIC1	-0.849982	0.00736184
SEPTIN5	-0.849982	0.0260244
SMAD7	-0.849982	0.0260244
XPNPEP1	-0.849982	0.0260244
SPOCK3	-0.849982	0.0270882
JPH1	-0.849982	0.0270882
TAS2R16	-0.849982	0.0278159
LDHC	-0.849982	0.0278159
GTPBP4	-0.849982	0.0278159
SSUH2	-0.849982	0.0278159
IQCC	-0.849982	0.0292591
MRPL51	-0.849982	0.0292591
LMNB1	-0.849982	0.0292591
TMEM214	-0.849982	0.0413074
SPRY4	-0.849982	0.0456332
BAHCC1	-0.849982	0.0456332
GALNT17	-0.849982	0.0456332
SPRY2	-0.849982	0.0456332
DHRS1	-0.849982	0.0456332
FBXW4	-0.848353	0.0164694
SNRPD3	-0.825707	0.00950349
DIAPH2	-0.825707	0.00950349
RNF167	-0.825707	0.0132478
TM9SF2	-0.825707	0.0132478
DPY19L4	-0.825707	0.0132478
ZNF76	-0.825707	0.0232585
NAXE	-0.825707	0.0232585
TMEM74B	-0.825707	0.0232585
RIN3	-0.825707	0.0232585
PCNP	-0.824078	0.0302222
GOLIM4	-0.812406	0.0210238
CYSTM1	-0.812406	0.0436396
PPP6C	-0.812406	0.0436396
SRGAP1	-0.812406	0.0436396
RNF38	-0.812406	0.0498718
EMILIN1	-0.802363	0.00680369
LCT	-0.802363	0.00680369
OBSL1	-0.802363	0.00680369
MLLT6	-0.802363	0.0171285
PRKAG2	-0.802363	0.017933
DHPS	-0.802363	0.0410402
ATP5MC2	-0.802363	0.045795
TIMP1	-0.778088	0.0379991
ATP5PO	-0.778088	0.041629
SRSF2	-0.774842	0.0352699
RASA4	-0.766416	0.0127739
KCNA7	-0.766416	0.0127739
PPT2	-0.766416	0.0127739
ARHGAP18	-0.766416	0.0181734
CCNY	-0.766416	0.0181734
KCNC1	-0.766416	0.0181734
TOMM40L	-0.766416	0.0181734
ITPR3	-0.766416	0.0181734
ZNF587	-0.766416	0.018404
SSTR5	-0.766416	0.018404
CDKN3	-0.766416	0.018404
MBD6	-0.766416	0.031836
LATS2	-0.766416	0.031836
LAIR2	-0.766416	0.0436111
SH3PXD2B	-0.766416	0.0436111
LGI3	-0.766416	0.0436396
ZNF354B	-0.766416	0.0466884
TTC37	-0.766416	0.0466884
PCSK6	-0.766416	0.0466884
CHD3	-0.766416	0.0466884
TM9SF3	-0.766416	0.0481238
TSFM	-0.766416	0.0481238
PLIN2	-0.766416	0.0481238
BRD9	-0.766416	0.0481238
ERCC1	-0.766416	0.0481238
DIPK2B	-0.766416	0.0481238
TCF7L1	-0.766416	0.0481238
ATP1B4	-0.764787	0.014762
CCDC166	-0.743072	0.0234576
GPD1	-0.72884	0.0393875
ZSWIM8	-0.72884	0.0393875
RHOB	-0.72884	0.0393875
PHF14	-0.718797	0.00893516
ITGB1	-0.718797	0.0170656
TRIM66	-0.707125	0.023652
UCP2	-0.707125	0.023652
GLCCI1	-0.707125	0.023652
EXOSC10	-0.707125	0.023652
NOTCH2	-0.707125	0.023652
VPS4A	-0.707125	0.023652
CMA1	-0.705496	0.0269486
NOS3	-0.68285	0.0286596
CCDC124	-0.68285	0.0286596
NPDC1	-0.68285	0.0286596
CUTC	-0.68285	0.0286596
NASP	-0.68285	0.0286596
PPP2R5C	-0.68285	0.0286596
NR0B2	-0.68285	0.0342167
PPP1R13B	-0.68285	0.0342167
ZNF691	-0.68285	0.0374558
CANX	-0.68285	0.0374558
SAAL1	-0.68285	0.0374558
CLCN2	-0.68285	0.0374558
USP22	-0.681221	0.0230745
TTC17	-0.681221	0.0393888
CD63	-0.676709	0.0371228
ANXA7	-0.659506	0.0281329
SULT1C4	-0.659506	0.0281329
FKBP10	-0.659506	0.0313891
ATP5MF	-0.659506	0.0313891
CLVS1	-0.659506	0.0416967
ZDHHC8	-0.659506	0.0416967
DDX47	-0.659506	0.0488041
KDM4B	-0.659506	0.0488041
STX4	-0.635231	0.0254929
CERK	-0.623559	0.0350773
ITGB4	-0.623559	0.0350773
OR4L1	-0.623559	0.0350773
PA2G4	-0.623559	0.0350773
PLPP7	-0.623559	0.0350773
FAM193A	-0.623559	0.0474189
OPALIN	-0.623559	0.0474189
DNAJC8	-0.623559	0.0474189
ZCCHC4	-0.623559	0.0474189
NCKAP1	-0.623559	0.0474189
ASPN	-0.623559	0.0474189
LGALS3	-0.623559	0.0474189
CR1L	-0.623559	0.0480662
RNF122	-0.623559	0.0480662
UBE2Q1	-0.623559	0.0480662
COPRS	-0.623559	0.0480662
PSMG2	-0.623559	0.0480662
NKG7	-0.623559	0.0480662
CD226	-0.623559	0.0480662
CLSTN2	-0.623559	0.0480662
S100A13	-0.623559	0.0480662
SCARB2	-0.623559	0.0480662
UPK3BL1	-0.623559	0.0480662
GIT2	-0.62193	0.0235626
HTRA1	-0.600215	0.0479546
ACSF2	-0.57594	0.0172406
GPI	-0.538364	0.0466753
FABP3	-0.538364	0.0466753
PRPF19	-0.516649	0.0361227
COL27A1	-0.516649	0.0361227
GANAB	-0.516649	0.0361227
YTHDC1	-0.492374	0.0460681
TXNDC5	-0.492374	0.0460681
BCL3	-0.492374	0.0460681
RBMXL1	-0.492374	0.0460681

## Sheet: PAX7 No-injury
Target name	Log2	Pvalue
ATP2A1	1.85408	0.0125504
EIF4A2	1.70749	0.0332074
CRLS1	1.66402	0.005798
AP2A1	1.51214	0.0411856
NIPSNAP2	1.46452	0.0180941
CXXC1	1.38135	0.0327757
CNTFR	1.38095	0.0208001
SPTY2D1	1.33068	0.0204892
ZNF250	1.23849	0.0400304
AFF4	1.23093	0.0100284
MAP3K13	1.20706	0.000132851
RASIP1	1.18783	0.0260503
CDK3	1.18783	0.0264839
SKIV2L	1.1357	0.044446
PPP1R12B	1.13119	0.0228577
TM2D3	1.13119	0.0228577
ADCY4	1.13119	0.0228577
AGBL5	1.10426	0.030412
CALM3	1.09975	0.000931779
ZSCAN18	1.09975	0.00437908
TNNC2	1.07864	0.0343682
ALDOA	1.05366	0.0170886
PDE9A	1.04762	0.0450633
SLC35D2	1.04497	0.0335407
KLF2	1.04046	0.031242
LONP2	0.961404	0.0404208
DHRSX	0.961404	0.0437601
PFKM	0.936198	0.0217371
ARHGEF17	0.916833	0.0113996
PDLIM4	0.904762	0.0403431
CTTN	0.811552	0.016187
KRTAP10-10	0.79334	0.0281557
PKP1	0.79334	0.0368407
STMN4	0.79334	0.0368407
ZNF83	0.758324	0.0338817
FUBP3	0.714286	0.0137728
TSPYL1	0.714286	0.0349384
ZNHIT1	0.654995	0.0323536
TMA7	0.648932	0.0456332
DGKZ	0.571429	0.0128154
CHKB	0.512138	0.0332917
OBSCN	0.512138	0.0332917
HPRT1	0.512138	0.0332917
