# Supplementary material for: Regenerating human skeletal muscle forms an emerging niche in vivo to support PAX7 cells
Source: Nat Cell Biol. 2023 Nov 2;25(12):1758–73. doi: 10.1038/s41556-023-01271-0 (PMC10709143; doi:10.1038/s41556-023-01271-0)
Supplement: Supplementary file 8 — Differential gene expression used to generate volcano plot in Fig. 7d. Tabs 1–3 show upregulated genes in iCasp9 hPSC SMPC with our without AP1903, P < 0.05. [file 41556_2023_1271_MOESM8_ESM.xls]

## Sheet: Volcano Input. Figure 7D
Target name	Log2	Pvalue
HABP4	-0.25993	0.200487
ASXL3	-0.502299	0.00937901
KCNIP3	-0.450212	0.0436203
GNG7	0.218193	0.253192
MUC20	0.539886	0.000428947
PKIB	0.130666	0.468504
CACNG7	0.595859	0.00855323
LHFPL3	-0.251211	0.160149
SPTSSA	0.0848336	0.601845
FBXL7	0.564903	0.00796737
APBA3	0.664863	0.00162797
SLC25A20	0.585825	0.00203637
VNN3	-0.0421218	0.785323
MLLT11	-0.648458	0.014877
TRIM45	0.88925	9.06892e-08
YARS1	0.633986	0.000321886
GPR180	0.779057	3.02026e-07
DPH3	0.799213	4.2668e-06
TK1	0.0440648	0.811804
CLMP	0.767454	6.83867e-05
SRRM3	0.34172	0.0407524
ANXA9	0.110356	0.530181
ATOX1	0.168345	0.501601
KDSR	-0.0754905	0.593294
CASP2	0.503606	0.00748742
OSER1	-0.13799	0.347596
ALPG	0.839078	8.56297e-05
TMEM245	-0.450416	0.0211369
FAM71E1	-0.0975039	0.630368
SLC49A4	0.513365	0.0026585
RFX7	-0.118247	0.47504
GFAP	1.34754	2.79576e-05
OTOS	0.542105	0.00513478
SCYL1	-0.443804	0.0125316
FBP1	-0.264501	0.111999
MRE11	0.162597	0.39524
BPIFB6	0.0886474	0.799454
LBHD1	0.135347	0.57503
NUP98	-0.155143	0.45622
CDHR2	0.399195	0.013153
TSTD1	-0.315217	0.0771814
GPR83	0.742348	3.09024e-06
C2orf88	-0.793202	2.43335e-05
DOCK10	-0.705357	0.000351536
RNF208	1.06277	2.86115e-05
APOBEC3D	0.0692362	0.757945
KCNK6	0.463459	0.0223748
RIPK1	0.111937	0.524862
CYP2W1	0.469417	0.00754265
GLRX5	0.520125	0.000531368
LANCL1	-0.239709	0.168279
SOD2	-0.464349	0.0142423
OR6V1	-0.403056	0.0338296
FAM117B	-0.381858	0.0310244
TIPARP	0.782288	5.35755e-05
GAS1	0.865873	0.000273853
BCLAF1	0.437414	0.0384662
UGT2B7	0.478109	0.00630293
HGF	-0.978329	2.42008e-07
CAPN11	0.233626	0.235298
ARPC3	-0.560906	0.0027005
TMEM175	0.15071	0.46093
MON1A	0.251448	0.152966
ABHD1	-0.429137	0.0381446
HOXA13	0.895063	1.92113e-07
HARS2	-0.203264	0.355793
ANO3	0.117137	0.474338
PLEKHH2	0.455883	0.0180384
ZNF239	0.178534	0.378994
KLHDC8B	-0.145099	0.486771
GRIN3B	0.799767	9.1858e-06
PPCS	-0.045712	0.653549
UBXN4	0.329096	0.061368
JMJD8	0.64165	0.000706979
ATP6AP1	-0.00997252	0.95282
IKZF2	-0.0739886	0.545523
KAAG1	0.309159	0.254965
RBP3	0.690625	0.000625914
RNF44	0.316464	0.129969
H2BC8	0.193115	0.345993
BMX	0.167134	0.279575
RGR	-0.738856	0.000119097
CCL25	-0.58371	0.000836802
SMARCA2	0.140028	0.438634
FZD1	0.782156	1.72079e-05
RIC3	0.565712	9.64518e-05
PAOX	0.0185142	0.917776
TRIM66	0.357612	0.136397
ZNF621	0.443909	0.0258243
PAEP	-0.306868	0.0613251
ZNF730	0.00491585	0.801547
ZNF441	-0.534739	0.00314949
SESN3	-0.311216	0.0854551
RNF167	1.18495	4.92416e-08
IER2	-0.0519744	0.764625
INSYN1	0.380426	0.0269384
VPS33A	0.800351	0.00134788
FHOD3	-0.614426	6.71717e-05
SIRT5	-0.10264	0.500602
TCEA1	0.253333	0.203583
ANKRD45	0.498403	0.0366138
PSG5	0.203305	0.290511
EAF1	-0.648824	0.00466714
STAT3	-0.789172	0.000189378
E2F2	0.0422223	0.774739
CCSAP	0.852254	3.77764e-07
TULP2	0.346586	0.126276
FTMT	-0.0149038	0.930411
GPR37	0.14064	0.418723
SAMD12	-0.401877	0.0281341
CD44	0.384734	0.0461632
SLC5A8	0.628351	0.00291124
NXPE4	0.535375	0.000590935
COMMD6	0.75041	2.73912e-07
CLPP	-0.336046	0.110216
HIBCH	0.17477	0.466698
TMEM201	0.0994193	0.637385
TRAT1	0.440519	0.000620951
CES4A	0.162231	0.341311
AJUBA	0.55237	0.000498665
TMA7	1.88802	1.08974e-09
ETFA	-0.0510393	0.774073
CBS	-0.104237	0.55858
UXS1	-0.43661	0.0216082
AICDA	0.353898	0.0440585
NDUFS4	-0.0447483	0.723651
SLC22A15	0.0981362	0.612912
C4orf47	0.421097	0.107649
CRYZL1	-0.220424	0.236319
BMP2	0.0261452	0.861029
FUCA1	0.0336094	0.800258
KCNA2	0.273939	0.138532
RHOC	0.159314	0.403487
CCNYL1	0.0385384	0.806851
SYNPO	-0.556284	0.00125329
C19orf25	0.0566562	0.761244
SF3B3	-0.487227	0.0119431
HMCN1	-0.596965	5.30539e-05
TRAPPC9	-1.23232	1.54079e-10
POLR2C	0.660263	9.15721e-05
NAF1	0.21437	0.209828
GDI2	-0.592526	0.00223391
ENDOD1	0.106871	0.722223
CPXM2	-0.142156	0.468631
MAP3K10	-0.416141	0.0117435
CDC37	-0.843727	0.000685959
SNN	0.522848	0.00597472
DMWD	0.50762	0.0114717
ZNF606	0.490431	0.0072957
GGT7	-0.441281	0.0311485
TPBG	0.287614	0.0801618
PHF6	0.484247	0.0202157
TMEM119	-0.357053	0.0277974
EGLN2	-0.428633	0.00400036
UQCRQ	0.388123	0.00977495
ATP5MC3	-0.884343	0.00547939
ZNF317	-0.308237	0.111535
CSF3R	0.194656	0.261752
MAP4	0.0509796	0.729253
CENPU	-0.544631	0.00348974
SCN3B	0.214088	0.21848
B3GNTL1	0.707885	0.000175208
FBXL2	0.361057	0.0425687
RGS7BP	0.677195	0.000179179
TNFRSF10C	-0.0484034	0.802999
COMMD3	-0.415968	0.0103043
CCDC92	-0.056454	0.765003
CASP1	-0.343093	0.132591
HCRTR1	0.602443	0.00239117
ZNF221	0.118576	0.572698
TMPRSS11A	0.194235	0.339741
EPHB4	0.413703	0.0138251
DDX1	-0.177394	0.34697
PLS3	0.314614	0.13517
PGAP2	0.39168	0.052017
PARN	-0.838796	0.000109844
TBC1D12	0.0203022	0.910897
PTPN6	0.196435	0.271621
SLN	-0.0752403	0.93995
TREML2	-0.570841	0.0189777
ZFP37	-0.336069	0.0472209
SAMD4A	0.236864	0.0953101
HDAC2	0.729954	8.11884e-05
RBBP8	0.144044	0.652541
DCUN1D2	0.02404	0.904986
ANKRD44	0.169453	0.404462
SLC13A1	0.00842372	0.947423
ARID3B	0.28442	0.149758
PPEF1	-0.0265263	0.661603
TOMM5	0.605014	0.0285607
RALB	0.77001	1.22265e-05
SYDE2	0.0793278	0.679415
B4GAT1	0.0364649	0.817054
ZNF614	-0.161661	0.408938
NLRP2	0.506268	0.0112873
CLIC5	-0.128662	0.399763
UBE3A	-0.508916	0.00256487
SPINK8	0.396753	0.0151261
DYRK1A	-0.294619	0.0404816
EIF1B	-0.177884	0.242146
FETUB	0.421169	0.0194641
FLII	0.385777	0.0408086
WNT2B	0.0339877	0.836055
CIBAR1	-0.812848	0.000223248
CCL4L1	0.935893	1.25862e-05
RPS20	-0.329516	0.0465944
ONECUT2	-0.179926	0.262533
CARHSP1	0.0145844	0.929984
UBXN2A	-0.598474	0.000159295
RARS1	0.157997	0.394545
CRIP2	-0.00738732	0.93604
CGAS	-0.141603	0.427861
KLHL32	0.16465	0.359132
TMED9	-0.355696	0.05582
C15orf39	0.64759	0.000364388
CATSPERB	1.00242	1.12562e-06
LRCH1	-0.495078	0.0103232
GREM2	0.222744	0.485736
ZBTB5	0.531826	0.00763171
TSPAN2	-0.19399	0.234998
ADAMTS4	-0.225718	0.193738
ARHGAP20	0.37564	0.0810622
PRKAR2B	0.588227	0.000246907
MICAL1	-0.805956	1.10446e-05
ZBTB22	0.372664	0.0225286
MARVELD1	0.283507	0.0604396
ELOA	-0.850977	7.66225e-05
ACTA2	0.171999	0.298612
TUBGCP3	-0.30815	0.191382
RSU1	0.371353	0.0329658
COG7	-0.5382	0.0151191
TAS2R30	0.41577	0.00249749
SLAIN2	-0.225784	0.35644
SLC43A3	1.1741	1.40211e-08
UBLCP1	-0.537874	0.000254897
SLC25A24	0.376112	0.0724388
RNF32	-0.294996	0.20581
ADH6	0.540128	0.00722383
ALKAL2	0.157282	0.422541
CYP2C8	0.376441	0.0255721
H1-4	0.00182018	0.863484
GTF2H1	-0.261395	0.203454
MAEL	0.0248397	0.909856
LYRM2	-1.18758	2.2573e-06
GDF11	0.685523	4.27115e-05
ZPBP	0.749381	9.03538e-05
FBXW7	0.368125	0.0237729
ADSS2	0.312445	0.0783209
NUDCD2	0.243272	0.0642637
FUBP1	-0.371983	0.0372214
HSDL1	-0.163055	0.328623
KRT25	0.110778	0.83159
DCAF12L1	-0.703114	0.000484284
HES3	0.0410804	0.873506
BFSP1	-0.394469	0.0703632
IGLL5	-0.482237	0.0165668
NFKB2	0.0887819	0.638535
C16orf89	0.698881	8.47792e-05
HBQ1	0.270722	0.0610333
PEX10	-0.738677	2.57035e-05
ARRDC1	0.349474	0.0240583
SCAI	0.0395221	0.97563
ZFTA	0.478753	0.0082792
CCDC136	0.244462	0.160129
FAM102A	0.490743	0.00554207
FXN	0.209135	0.283572
UCP3	0.570323	0.000784408
TAS2R1	-0.00484328	0.976409
BIN2	-0.0479094	0.667005
PCYOX1	0.0145368	0.930466
TSSK6	0.672987	0.00159677
MAP3K4	0.0116331	0.942711
KIAA0319	-0.128222	0.395893
PRB4	-0.294463	0.190254
CEP162	0.0404402	0.903203
IZUMO1	-0.448549	0.0238863
YIPF2	0.259886	0.123468
NFKBIZ	-0.385197	0.029282
RAG1	0.723752	2.59394e-07
KRTAP5-3	-0.204285	0.248053
ATP8B3	0.270916	0.159452
CCDC172	0.578715	9.06817e-05
ZNF430	0.411227	0.0182753
SFN	0.811465	3.18425e-06
MAP4K2	0.309392	0.0846285
KISS1R	0.305931	0.0709588
LY6G5B	-0.864244	6.30156e-06
DHX15	-0.614941	0.000461291
ENPP5	0.100908	0.615457
OR1Q1	-0.512529	0.00907568
IMPACT	-0.323058	0.0942202
FMNL1	0.350378	0.0680351
PDCL3	0.807951	3.91365e-05
CA7	0.556897	0.0087567
EDIL3	-0.73205	0.000230525
AKAP12	-1.18051	1.50046e-09
NLE1	0.61757	0.000343335
TMEM231	-0.378332	0.0581377
SERINC1	-0.44863	0.0215517
TRPM2	0.0118542	0.994889
SLC16A1	0.258965	0.133018
FKBP10	-0.0610078	0.837324
ALDH18A1	-0.556941	0.00606111
GSDMB	0.27593	0.0894736
MED19	0.171981	0.384743
USP13	-0.119707	0.406918
MKLN1	-0.635504	0.0017942
FA2H	-0.469229	0.00298682
KCNN1	0.00799648	0.97049
VPS13D	0.189554	0.246798
SH3GL3	-0.134725	0.521847
HCFC2	0.103	0.612668
APOA5	0.429679	0.0430208
OLFML1	0.508576	0.00190865
MRGPRE	0.660266	0.000139165
ZNF576	-0.22855	0.19011
FBXO3	0.468552	0.0208923
GRK5	0.33631	0.0746521
GINS4	0.992307	5.08899e-05
TM7SF3	-0.810115	3.08465e-05
IGHMBP2	2.04291	6.93407e-09
C1orf194	-0.180908	0.448066
C6orf58	1.09883	2.38572e-07
SLC8A3	0.00895369	0.966843
SLC13A5	0.201556	0.310826
ZSCAN20	0.0910445	0.668941
POU2F3	-0.551155	0.00117351
PELI1	-0.0272646	0.865693
CYP2J2	0.29999	0.0321144
SUMO1	0.239738	0.098968
GALP	0.889836	2.06085e-05
CCN5	-0.0483711	0.818927
NSRP1	-0.44573	0.00788065
ANO4	-0.159732	0.300203
RCBTB1	0.406731	0.0202689
CNRIP1	0.349801	0.0265441
FMO1	0.325571	0.0631926
NXPH2	0.491708	0.0251499
NANS	-0.842512	1.3199e-05
ODAD2	-1.3702	1.60298e-08
C11orf52	0.0510043	0.779842
UTF1	0.81806	2.02034e-05
ALDH7A1	0.709259	2.99627e-07
ZNF470	0.0557328	0.727801
CHMP6	-0.506844	0.00570082
DPRX	0.148276	0.373528
CSH2	0.0732319	0.602224
KBTBD4	0.253303	0.161465
GLI2	0.654858	6.37355e-05
TMIGD3	0.42615	0.0278497
ACTRT1	0.418186	0.0101986
C2orf74	0.305649	0.0920677
EIF1AD	0.355377	0.117551
ZNF213	0.343599	0.0374587
TRA2B	0.16386	0.402054
CYHR1	0.648192	0.00687583
FCGBP	1.11971	1.10692e-08
NUP160	-0.0429553	0.721615
PSEN1	0.354968	0.0381175
CCDC91	0.110672	0.621273
TATDN3	-0.0952413	0.628847
GIMAP1	0.515069	0.00581078
ACVR1B	0.355037	0.0182781
KIF18B	-0.312909	0.119402
IFI27L2	-0.306183	0.0576517
MED7	-0.623368	0.00579037
CXCL3	0.227852	0.200158
AADAT	-0.171361	0.327868
LSG1	0.320128	0.0711705
RFTN2	0.211249	0.197761
LRRC66	0.985963	4.10905e-06
DNAJC15	0.094989	0.528287
SYNGAP1	-0.333057	0.124393
MT4	0.152346	0.416481
CDK5RAP3	0.0253424	0.920637
ADAMTSL3	0.320487	0.137244
CILP2	0.470017	0.0398827
TRIM64C	0.103582	0.529546
ITGA9	0.223151	0.54288
SCD	0.390728	0.0697171
ACAD9	-0.430003	0.00597637
VRK2	-0.812784	0.000137292
NUDT7	-0.661717	0.0120017
RPS7	-0.0284743	0.781169
PCSK7	-0.0495675	0.778218
MLXIP	0.250666	0.172169
ANO2	-0.404415	0.0216808
NFATC2	-0.616377	9.93773e-05
TTC21B	0.772831	8.69236e-05
COPS7A	-0.396135	0.016692
SLC26A3	0.679194	1.03861e-05
FN3K	0.0440378	0.833916
RNF183	0.439419	0.0557512
MRPL14	0.231166	0.137949
PPFIA4	-0.113763	0.598367
C1orf56	-0.0262038	0.891546
CLPSL1	0.486942	0.0385789
ACAD11	-0.15417	0.425671
APC2	0.549912	0.00955564
SPANXN5	0.192707	0.262473
FGF19	0.112286	0.634016
ADH1A	-0.247554	0.161133
GINS1	-0.00923002	0.956118
PGAM4	0.00388315	0.958569
NCAPD3	0.332016	0.0784611
ASH1L	0.520525	0.00881837
TET2	-0.59867	0.00101239
OR2D2	0.359324	0.0827791
XPA	-0.12315	0.432936
TLE3	0.212821	0.330403
RSL1D1	0.166178	0.410977
EN2	0.175572	0.32294
NRM	0.489175	0.000876308
RYBP	0.338663	0.0501319
BCAR1	0.442816	0.0346155
ALG14	-0.135817	0.408256
LRRC75B	-0.132678	0.52811
RPS6KC1	0.379952	0.0470025
RHAG	-0.223785	0.309386
SELENOF	-0.470191	0.0201028
RUNDC3B	0.137579	0.536116
CALR3	-0.194439	0.309257
TARP	-0.300626	0.108173
PLPP4	0.387084	0.0267243
HNRNPAB	0.404348	0.00443023
PLEKHA8	-0.383973	0.0349782
ECHDC1	-0.026989	0.88559
COPB1	0.296792	0.0666391
ZNF277	-0.423056	0.0199861
OR1S1	0.684346	1.84394e-05
CLEC4F	0.891388	6.16727e-06
YLPM1	0.0193779	0.840391
RNF5	0.066769	0.915661
TAS2R42	0.132372	0.574505
POLR1C	0.661903	0.000166899
SOHLH2	-0.0914334	0.626366
GALNT6	0.402831	0.0215313
CCDC69	0.430346	0.0175745
TAF4B	-0.274408	0.121545
RPL39L	0.0495372	0.92044
TCEANC	0.161969	0.408367
RNF146	0.551519	0.000351039
EXOSC7	0.40561	0.0507748
CYP2F1	0.463775	0.0116001
E2F4	-0.739797	6.57859e-05
KRTAP10-5	0.97355	2.76176e-05
TNNT1	-2.16724	3.29693e-05
PFN1	0.292808	0.113892
CCND2	-0.505314	0.0035756
EPHX2	0.517398	0.00510053
EMX1	0.347068	0.0685082
MUC7	-0.581033	0.00121445
PIGV	0.269014	0.153563
SLC23A2	0.503983	0.00183768
TMEM107	1.14349	1.85006e-05
ADAMTS18	-0.743051	0.000462615
TNFRSF1A	0.726175	0.00156151
FUT11	0.419113	0.0275718
TMEM132E	0.0471991	0.955987
PHF1	0.410164	0.0228474
HSD11B1	-0.120195	0.499808
TMCC1	0.160894	0.353912
SLC48A1	0.419394	0.0233773
TMEM258	0.381607	0.0469122
PSIP1	-0.559984	0.00230225
SCHIP1	0.202064	0.172808
MACC1	-0.636323	0.000178235
TNFAIP3	0.323745	0.0539941
NDC80	-0.134903	0.424699
WFDC6	0.414571	0.0208494
DNAJC7	0.650366	0.000526849
CDH11	0.199221	0.197993
NFE2L1	-0.347959	0.132646
ABCF2	-0.721533	0.000147808
LRRC74A	-0.105989	0.583612
MAPK15	-0.0339511	0.803222
TEX44	-0.533788	0.0074083
CALCB	0.0662521	0.723532
SLC10A3	0.523426	0.000561148
MRPL24	-0.656624	0.000136309
PCP2	-0.492035	0.0123059
EHD3	0.0655152	0.771709
CSNK2A2	-1.11357	3.3723e-07
POLH	-0.411508	0.044317
HNRNPA0	0.50477	0.0263485
CST5	-0.50485	0.00316138
SNTG1	0.258887	0.229536
NR2E1	0.105666	0.565455
DSC3	-0.743207	0.00080634
HMX2	-0.251211	0.186111
SPRR2E	0.628751	0.00138953
PCDH17	0.819499	3.46183e-06
LYPD3	0.898206	0.000124378
COPS6	-0.498023	0.00129619
BTNL8	0.0327157	0.835797
CDK1	-0.551235	0.00502389
TXLNG	-0.801744	0.000131119
SLC41A2	0.442355	0.0207583
KRT26	-0.677467	0.000742153
SSTR4	0.0327196	0.827918
UNC79	0.517317	0.01947
LAMC1	-1.01738	5.63784e-07
OR56B1	0.621412	0.0005157
SERPINB8	-0.0433211	0.723519
TNFRSF13C	0.144074	0.512392
GFRA1	0.456752	0.0100273
NAGLU	0.216981	0.311953
ZNF131	-0.0808389	0.629112
ESF1	-0.662944	0.00134479
LMO2	0.0246995	0.870133
PDZD2	-0.307478	0.0547247
SEMA6C	-0.694596	0.00205043
SLC7A14	-0.162462	0.29239
TIMM8B	-0.266599	0.194929
SLC18A1	0.606776	8.4907e-05
TEX11	-0.3764	0.0351863
ALG13	-0.14954	0.345844
GNA15	0.127985	0.439116
GNG8	0.0571149	0.829531
GTF2H5	-0.489763	0.0183867
JADE1	-0.0954225	0.600589
NOSIP	-0.0917875	0.496001
PDLIM1	-0.578187	0.0021169
GYPA	-0.0545955	0.743936
TBC1D10C	0.309468	0.098374
C17orf97	-1.1816	2.67805e-09
SAMD13	0.462614	0.0191598
PMS1	0.668163	0.00398147
ZNF431	-0.160842	0.358625
RFT1	-0.276461	0.116301
CNTNAP5	0.673495	0.00118741
OR1N2	0.262521	0.0890033
OSTM1	0.349071	0.0304507
GPR52	0.56374	0.00299823
WWC2	0.0919234	0.540039
POLB	0.265943	0.156723
H2BC3	0.627279	0.000828637
MRPL4	0.487604	0.0115373
UBE2L3	-0.378484	0.0192026
CARS2	-0.500687	0.00858798
FRZB	-0.524739	0.00875878
CAPN2	0.429204	0.0179075
IGFBP4	-0.0608981	0.853281
GRAP	-0.12999	0.331166
TSPO2	0.667895	0.0018466
FDPS	0.472269	0.0376097
CSTF2T	0.158965	0.28715
SNX10	0.207077	0.302889
ST8SIA5	-0.271831	0.0379001
THUMPD2	-0.606703	0.000711796
ZNF474	-0.0489821	0.776803
CAPN12	0.540047	0.00306412
TSPY1	-0.185092	0.204702
SLC2A2	0.124293	0.621284
MKRN2	0.117854	0.608892
RBL2	0.167101	0.569348
PTDSS2	-0.157739	0.383715
PRNP	0.368252	0.0117772
SUB1	-0.411394	0.0068718
AEBP1	-0.507945	0.0149222
CPLX3	-0.478916	0.0182841
TMEM208	0.780478	6.54344e-05
FAM81A	0.175567	0.367535
VPS35L	-0.366466	0.0550977
MROH2A	-0.00914638	0.963131
TMEM86B	0.949111	5.19378e-07
NHSL2	-0.30656	0.0631997
PHF8	0.0922286	0.626851
FAM240A	0.785667	1.75293e-05
TBL2	0.17369	0.245897
ITLN1	0.0313173	0.86323
SLC9B1	-0.27435	0.1307
RBCK1	-0.0989017	0.475754
NDUFA6	0.466514	0.0193854
CSF2	0.796894	8.11694e-05
RAX2	0.142785	0.439748
HIPK4	-0.564395	0.0067629
KIF25	-0.22279	0.239252
C11orf42	0.134247	0.467625
MRPL13	-0.0583696	0.762674
C6orf118	-0.018296	0.922094
NOL10	-0.454535	0.0302243
LOXL2	0.612046	0.0013818
BRD8	0.012668	0.957414
PHC3	-0.308985	0.112129
CNST	0.430384	0.0210763
RNF122	0.758742	5.64773e-05
FCN2	-0.290122	0.0761891
ANKRD1	0.0678227	0.726325
SPTBN4	0.187559	0.349327
WTAP	0.307654	0.120363
NUPR2	-0.532205	0.00490661
CCAR2	0.135852	0.536425
HMBOX1	-0.118358	0.483014
SV2A	-0.158722	0.371347
CLNK	0.159701	0.538708
P3H3	0.341821	0.100511
PEBP4	-0.159537	0.432955
RPH3A	-0.889583	8.63874e-05
PSAPL1	0.338591	0.0164121
CD4	-0.0167265	0.781356
UNC5A	0.96949	0.000102848
LAMTOR1	-0.262091	0.0924172
EVPLL	-0.215997	0.157806
RHOBTB1	-0.524263	0.00944891
COPZ2	-0.220897	0.29568
CCDC13	0.610358	0.000458602
ZMYND11	-0.266704	0.140153
CABP5	-0.328938	0.0678302
KRBA2	-0.0336064	0.849592
CBR3	0.169329	0.591005
H2AC19	0.68189	8.5602e-05
TMEM64	0.0480344	0.983952
INTS2	-0.357956	0.0185735
CASKIN2	0.0319891	0.849554
KISS1	1.21622	8.08485e-10
KCTD12	0.652768	0.00075096
BCL2A1	-0.418473	0.0302335
LIMD2	0.496487	0.0127504
OTX1	-0.195937	0.281018
SRI	0.135169	0.441331
PPIAL4A	0.722954	0.00042909
MAML3	0.16147	0.395333
PPAT	-0.392663	0.0319389
TGFBR3	-0.311545	0.124361
SLC38A8	0.541065	0.00337378
EML1	-0.984189	1.07851e-07
DUSP18	0.296928	0.115439
ZNF649	0.119398	0.493663
ARID5A	0.471902	0.0230256
ARMT1	0.639256	0.000107634
CD93	0.529361	0.0081224
CAT	0.211842	0.199437
TIAL1	-0.692992	1.24569e-05
NLK	-0.482042	0.0234624
GDAP1	0.45476	0.0145416
SPPL2B	0.162306	0.40001
LRP5	-0.210208	0.138146
CIDEA	0.409897	0.00496361
KAZALD1	-0.0364927	0.808588
GLOD5	0.15724	0.399914
TRIM63	-0.141052	0.518319
GTPBP1	0.309792	0.0822366
TMEM272	-0.116995	0.501883
GADL1	-0.608779	0.00304347
AMBN	-0.0845767	0.581705
TGIF2LY	-0.167092	0.123824
IL31RA	0.551971	0.00181728
AHDC1	0.833989	0.000535926
USP37	0.220708	0.177531
ZNF404	0.189662	0.385657
PTH2R	1.06336	3.92952e-08
MRAP	-0.442664	0.00568286
FRG2	0.0776458	0.696449
DOLK	0.373101	0.0246048
SGIP1	0.0231676	0.892518
PIP	-0.0458984	0.799646
KMT5B	-0.745443	2.53237e-05
SPACA6	0.90934	6.53043e-08
TOMM22	-0.0426725	0.744717
HAPLN1	-0.166703	0.367148
TBXA2R	0.795975	9.63043e-06
SYCP1	-0.00466806	0.857164
ZNF92	0.404619	0.0552809
PLCD3	0.798574	0.000172605
RCC1L	-0.00529257	0.898375
OR2W3	-0.365481	0.0403876
ACER2	-0.0640881	0.589951
ABCD4	0.218073	0.200114
TMEM151B	0.236709	0.132795
MRM1	0.401205	0.0356154
APOB	-0.102941	0.340009
AMIGO3	0.520344	0.00631552
FFAR4	0.544191	0.0108692
CRACR2A	0.170073	0.375558
TET1	0.126189	0.375177
PHF12	-0.301981	0.128613
AP3M1	0.18913	0.324065
SMCO3	0.14774	0.417591
APTX	0.372383	0.0611747
CASP5	0.309441	0.0951993
TMEM47	0.756957	4.01693e-05
WIF1	-1.27082	1.64818e-11
RD3L	0.138765	0.482143
ADAM7	0.0316335	0.861414
PRL	-0.200999	0.216224
MUC19	0.470434	0.0150896
SUN5	0.258904	0.102759
IQCK	0.0402812	0.813112
MED4	-0.795038	0.000141449
NDUFB1	-0.87037	4.64092e-08
PPP2R5B	-0.165162	0.359496
RPL7L1	-0.342171	0.0573125
MACROD1	-0.933561	3.15772e-06
FAM71D	-0.145101	0.371391
GRB7	-0.44278	0.00780447
PKD2	-0.695265	0.00156309
DTL	-0.0487822	0.736308
SOGA1	0.414507	0.0133045
PPM1M	-0.553347	0.0018803
TP53AIP1	0.164207	0.381079
KCNT1	0.185187	0.495841
TRNAU1AP	0.172846	0.384898
FSCN2	-0.00307041	0.986683
GGN	0.774742	0.00166701
ZNRF1	0.222273	0.227688
RPA4	0.0873336	0.732322
ABHD17C	-0.0137745	0.90423
FAH	-0.193597	0.263306
BICD1	-0.0581142	0.734516
NUP42	-0.171536	0.381548
EHMT2	-0.212185	0.230787
SZRD1	-0.318036	0.0395299
ALDH9A1	-0.248624	0.0501243
NOP56	-0.0613103	0.760796
PEPD	-0.646312	0.000758001
CA10	-0.30361	0.187271
NKD2	0.163147	0.512944
ATP6V1H	0.495831	0.00868741
DHX30	0.52074	0.00471954
THRB	0.408097	0.0215652
TSPAN7	-0.718098	0.000160548
WNT7A	0.406479	0.0440018
TPRG1L	-0.031709	0.858464
LGR6	0.659737	0.00142628
TMEM217	0.394768	0.0257345
NCOR2	-0.15439	0.454291
MLEC	0.0960359	0.667697
SERP2	0.38598	0.0810248
C19orf48	0.518311	0.0202659
AFTPH	-0.671666	0.00403607
PPTC7	0.191378	0.66171
SSPN	-0.085646	0.67751
PARVB	0.0343679	0.837249
RECQL	-0.405609	0.0262867
ZNF696	0.519608	0.00733806
SALL3	0.285941	0.124313
CISD2	0.219891	0.398949
CNBD1	0.872296	1.07924e-07
AP3B1	-0.0224223	0.888769
ZBTB39	-0.00751142	0.934406
TMEM33	0.633711	0.000348971
TEX19	0.487553	0.0017291
CEMIP	0.271601	0.106593
ATP6V0B	0.88338	7.55435e-05
FGF6	-0.1879	0.12192
RHBDL2	0.322119	0.0845541
CNPPD1	-0.019483	0.910968
CLDN2	-0.027758	0.817584
SCGB2A2	0.305733	0.0887322
SH2B3	0.0605392	0.843503
RAMAC	-0.0918308	0.47277
IFTAP	0.521228	0.00253774
ZFP36L2	-0.133293	0.330469
TRHR	0.768546	9.17561e-06
TCEAL2	0.316177	0.115994
LMNA	-0.641336	0.00318006
SYNCRIP	0.431192	0.00791934
RNF130	-0.669823	0.000115989
TNFSF14	0.169852	0.344373
KIF20A	0.657721	0.00544484
OR51B4	1.10943	2.17702e-07
FAM193A	-0.598732	0.00323792
NSMCE2	-0.630026	0.000902305
TIMM50	0.39622	0.0279748
CCDC188	0.537934	0.00961911
STARD8	0.362262	0.09794
ZNF324	0.563677	0.00385693
CDK2AP2	-0.233503	0.247761
CLEC1A	0.0726689	0.6711
TMEM273	0.683435	3.78067e-05
SCUBE1	0.236572	0.245574
C2orf49	-0.158898	0.31848
ENOSF1	0.713013	8.74881e-05
PPP1R15A	-0.240986	0.173496
LRRC20	0.235194	0.230127
GALNT2	-0.222498	0.129798
FGF11	0.317386	0.038775
MKS1	-0.994988	1.8992e-05
ATAD5	0.381973	0.0290504
SNRPF	0.717493	0.000823677
OSBPL10	0.127061	0.453022
KIF2B	0.278811	0.0871602
CAMSAP2	0.40229	0.0409008
XBP1	-0.0451041	0.798317
CWC22	0.270103	0.116597
EDC3	0.325942	0.0125025
LSS	0.383172	0.0203954
CRYBA1	-0.384286	0.0574723
LAMA5	0.95497	2.70629e-08
SCCPDH	0.144581	0.393638
PABPC4L	0.0208323	0.933438
TIMM8A	0.439194	0.0251068
RBM5	-0.565816	0.0028533
MORF4L2	-0.668936	0.00720739
SNX33	0.128646	0.511335
NR5A1	-0.272547	0.141508
P2RX3	0.522896	0.00142774
FBXO41	0.551079	0.000321357
DHFR	0.703634	1.90691e-05
KHDRBS1	0.402762	0.00675878
G6PD	0.426111	0.0137264
MAG	0.529292	0.00458798
JAKMIP2	-0.211087	0.100384
SCRIB	0.041327	0.860521
GNAZ	-0.0124159	0.942123
C8orf34	-0.0452034	0.83206
C2orf83	0.97635	4.9923e-06
NDUFS6	-0.684257	0.000205957
SLURP1	0.318473	0.102483
SERPINA12	0.420042	0.0131595
USH1C	-0.0678942	0.676066
DUSP15	-0.269732	0.130108
TIMP1	-0.557316	0.00861175
KIF4A	-0.37546	0.0276172
RBM46	0.452468	0.0152718
OR8B12	-0.223833	0.374715
CHKA	0.714307	6.46716e-05
FSIP2	-1.0308	5.39633e-07
EXT2	-0.0403813	0.802294
CTTNBP2NL	0.371818	0.0597871
NSUN4	-0.162443	0.335593
VPS53	-0.18695	0.295465
SEPTIN11	0.25118	0.135209
LAP3	0.649752	0.000292636
MKNK2	0.1669	0.301685
TAF13	-0.745809	0.000359264
INTS12	0.115399	0.471843
NELFA	0.489095	0.00564704
WWC3	-0.432418	0.0377812
SLC2A1	0.774614	8.01215e-06
ZNF573	-0.676634	2.62946e-08
COX7B2	0.0744328	0.680576
HSPB1	-1.03123	0.00341166
ASS1	0.0532651	0.74987
RHEB	0.448973	0.00359175
ACBD3	-0.320925	0.049904
PTPRO	0.902893	2.3161e-07
UTP6	-0.464981	0.00369049
OR51L1	0.117461	0.587722
NRBP1	0.228693	0.256157
LRRC75A	-0.580128	0.00124946
CCDC112	1.21838	8.5345e-07
DTX3	-0.0104407	0.939413
MBOAT2	0.601343	0.00137169
CRACR2B	0.37582	0.0413337
PCCA	0.730018	0.000208009
MLLT10	0.533529	0.0311879
ACACB	-0.165777	0.356868
CYP4B1	0.488781	0.000929568
GPD1	-0.762392	7.64901e-05
SCAF1	-0.270992	0.172614
PRR14	-0.225069	0.233585
C10orf105	0.177048	0.34714
DDX11	0.557615	0.00369027
FAM133B	-0.0379413	0.845728
UTY	-0.0919343	0.596479
KLHL20	0.108417	0.437661
PHIP	0.123784	0.469597
SENP6	-0.431119	0.015751
PAFAH1B3	0.531602	0.00783754
POMT2	-0.163464	0.259621
ODAD3	0.609032	0.000752592
SAMD11	1.20073	8.44501e-06
AKAP8L	0.0489883	0.819349
GDPD1	0.298898	0.0870047
CCNL1	0.436296	0.0317739
NCKIPSD	0.197629	0.243031
ANP32A	0.212126	0.350271
OSGEP	0.339639	0.0257051
DCTN2	-0.355745	0.0449917
VLDLR	-0.778746	1.42988e-05
BOLA3	0.637459	0.00355247
UST	-0.067303	0.66194
C6orf47	-0.30897	0.11861
LMNTD1	-0.393025	0.0206354
DNAH8	0.697997	0.00118649
THOC6	0.556185	0.000497624
TMEM244	-0.329799	0.102149
BNIP5	0.368792	0.00781595
VPS54	0.0678424	0.762124
PRELID2	0.813677	1.73554e-05
TDRD7	0.830175	2.64253e-06
BUB3	0.135152	0.436425
REM1	-0.448027	0.00696568
SPSB3	-0.16626	0.30433
PPP1R2B	-0.372083	0.0151049
COX6A1	-0.363092	0.0296557
TARM1	-0.386691	0.0492497
RPS19	0.139586	0.459889
LURAP1	0.341464	0.0179617
IL17A	-0.326574	0.0757788
ZNF705B	0.439086	0.0127524
MPZL3	0.400226	0.0286186
CHST7	-0.264938	0.0385641
IGSF21	0.295808	0.160846
HEMGN	-0.941377	3.04507e-07
SLC25A52	0.312745	0.0252225
AGAP9	0.083388	0.673786
TRIM68	0.214114	0.242498
SECISBP2	0.90085	2.81403e-07
PABPC1	0.0357095	0.727038
CCDC170	0.84182	4.8864e-05
ZMYM4	-0.51062	0.000361522
CALCRL	1.02038	2.04095e-08
GOLGA8J	0.848474	4.89597e-06
PTER	-0.429085	0.0216093
GPSM1	0.320363	0.0505094
OR2AJ1	0.31658	0.0936032
NAPSA	-0.00375778	0.983864
NBAS	0.494744	0.00144704
YTHDF2	-0.302672	0.0589445
NAP1L5	0.182153	0.256043
ABCC4	-0.0583729	0.722946
CXADR	0.491408	0.00317602
DSG2	0.301502	0.148513
NARS2	0.499442	0.0149825
ERVV-1	-0.68134	0.000601526
HSF5	-0.0333281	0.869925
SPR	-0.290862	0.113367
TRIM43	-0.110545	0.452281
FOXF1	0.754738	2.80074e-05
FRAT2	-0.158625	0.33523
PLEKHB1	0.305903	0.20107
MICALL1	-0.619144	0.000276352
PAQR7	-0.282573	0.111103
OR4M2	-0.121449	0.419796
ITSN1	0.43107	0.0417083
CTNNAL1	0.193405	0.375488
PIP5K1A	0.196482	0.350689
MFSD14C	0.201225	0.274614
ZNF597	-0.5217	0.00492058
SUPT16H	-0.245072	0.199496
MCM5	0.448365	0.00456374
TTLL1	-0.177575	0.46436
EFCAB9	0.170939	0.373922
TAF4	-0.645907	0.00109987
PDSS1	-0.569159	0.000805872
FGFR4	0.0215791	0.952136
NOTCH2NLA	-0.724246	0.000349799
SNAP25	0.40388	0.0783165
PLEKHH1	0.501473	0.00593897
USB1	0.828707	7.38346e-05
OR6K3	-0.0753224	0.675112
KCNAB3	0.193433	0.232672
DCX	-1.08527	4.49962e-06
RPS14	-0.888607	1.43302e-08
FLVCR1	0.713161	0.00159379
SNAPC1	-0.0401427	0.802675
FHAD1	0.156977	0.37536
SORT1	-0.276854	0.130291
ZNF440	0.364308	0.0417828
KIRREL3	0.0979392	0.510519
PLA2G2E	0.422422	0.0440019
H1-10	0.615175	0.00665069
TNFSF15	0.387999	0.0249239
DAD1	-0.647621	0.000192901
TM4SF18	-0.0566004	0.716523
ACTC1	-0.704337	0.0637046
UBQLN3	-0.411155	0.0219092
CR1	0.493615	0.01414
FLVCR2	0.221537	0.28931
EBI3	3.6739	2.63636e-12
INPP5B	0.375097	0.0235494
P3H4	0.383739	0.0435024
TNIP3	0.396275	0.0213432
AADACL3	-0.120754	0.505551
OVOL2	0.571822	0.00188424
RBM34	0.171479	0.331419
SERPINE1	-0.762189	0.000213586
RARG	0.185907	0.488501
PRKCG	0.105562	0.666118
BCO2	0.160292	0.6042
ST8SIA6	0.130316	0.66586
COL2A1	-0.240268	0.186073
CRISP3	0.28026	0.0532374
CARNMT1	0.433057	0.0154536
PUS7L	-0.286659	0.104421
ZNF639	-0.230444	0.185319
CWC27	-0.377339	0.0455045
PTH	-0.0589541	0.742908
ETV7	0.931333	0.000155154
SKP1	0.248742	0.13313
IRF3	0.138615	0.419463
MAF1	0.495921	0.0312508
NUPR1	0.938414	2.98205e-05
COASY	0.20111	0.208418
ANKS1B	0.274347	0.140127
GMIP	0.614866	0.00666273
EGLN3	0.953379	3.68753e-08
TBC1D32	0.0440592	0.789099
RIPPLY1	-0.169958	0.437443
USP47	0.25485	0.282813
IRAK2	-0.364062	0.0706768
E2F6	0.566788	0.00118992
GRIK1	0.0551916	0.762456
FAIM2	-0.0734346	0.70595
SPARCL1	-0.552058	0.00220338
RELN	0.180631	0.569007
RHEBL1	0.102338	0.573507
UBTFL1	-1.17248	3.00831e-07
ANO8	0.586968	0.0178336
SCFD1	-0.333514	0.0714173
GAS2L3	3.81673e-05	0.999787
MYOF	0.0273075	0.88055
FAM71B	-0.260923	0.149055
BTBD19	0.127493	0.427674
ETNK2	0.470904	0.02322
NTHL1	-0.408732	0.0260007
MXRA5	-0.0306059	0.853817
MARCHF3	0.411073	0.0123087
PGAP6	-0.510132	0.00346756
RGS10	0.289705	0.0205861
FGF3	0.650829	0.00594799
CYBC1	0.0509357	0.883036
NDRG2	-1.30747	5.34465e-05
MYO9B	0.0192412	0.763738
ADGRF4	0.213459	0.297898
PCCB	0.262932	0.0998811
SUPT3H	0.397476	0.0342438
CFHR3	0.59183	2.17884e-05
TRIM35	0.0919006	0.660299
MYF6	-0.725676	0.000905384
CEP19	-0.225398	0.238029
FAM216B	-0.11971	0.459134
TBC1D15	0.528359	0.00620156
SMIM26	0.188863	0.325706
SLC45A2	0.044741	0.787106
STMN2	-0.787135	0.00126743
TBX10	0.960465	3.5137e-05
OAS3	0.226948	0.226671
DUSP7	0.293353	0.270342
PLCH1	0.0313711	0.829464
JRKL	0.209885	0.355348
ZBED2	0.271242	0.0846186
GFPT1	-0.572899	0.00298434
CPNE5	-0.193906	0.310218
ALPI	-0.233436	0.249952
CYP4F8	-0.221067	0.211776
CTPS1	0.516437	0.00412792
GABRG2	0.754663	0.000142853
PPA2	-0.0451277	0.834839
SLC26A9	0.763251	1.25998e-05
ZNF711	-0.220004	0.104858
ZBTB16	0.00470107	0.986292
HEXA	0.254514	0.205484
USP48	-0.66998	1.63672e-05
SOCS7	-0.0253811	0.883081
CHCHD3	-0.486151	0.0155502
POLRMT	-0.263117	0.130972
IDNK	-0.0246187	0.896513
SSX1	0.0195623	0.896149
UBB	-0.153336	0.555511
RBMY1J	-0.458536	0.0148331
SP110	-0.215993	0.204062
PCIF1	0.329261	0.140824
OR52E6	-0.391804	0.0223208
DCK	-0.650102	0.00112484
RD3	0.557071	0.00502744
FZD10	0.267834	0.157049
SCARA3	-0.282076	0.139206
CCR8	-0.130882	0.436782
PKP3	0.822979	4.34719e-07
GPNMB	0.695167	0.000157894
ZNF467	0.503012	0.015923
NF2	0.534994	0.018028
MFF	-0.447587	0.00859391
ASB5	-1.45216	5.32047e-09
TMEM68	0.543085	0.0169649
UBQLN2	0.154342	0.38101
C7orf50	0.552361	0.00854967
NPIPB3	0.0503593	0.778076
RPL23	0.445277	0.0053107
PBX4	-0.109316	0.464871
A2M	-1.21996	9.43256e-06
NBPF26	-0.365879	0.0262444
CPED1	0.361332	0.0296676
VIL1	0.417452	0.0314674
SDHB	-0.350158	0.0578512
ZNF469	0.676484	0.00116438
GP2	0.805897	0.000108792
NOTCH3	-0.162289	0.267013
CDH23	0.014802	0.93801
CNMD	0.361552	0.0309987
EHMT1	-0.51982	0.00276028
ATP9B	0.264486	0.188474
TMEM216	0.685883	0.0030771
RNF115	-0.343372	0.0749746
UTP25	0.147021	0.35122
ETAA1	-0.159595	0.112891
TENM1	-0.0369596	0.813119
UQCC3	0.33399	0.0492963
CKS1B	-0.525523	0.00403
AREG	-0.512982	0.00667123
SMARCA5	-0.457772	0.0034222
ZNF320	0.417163	0.0167249
TBCD	0.0919183	0.795579
CEP63	0.720306	0.000432537
BMP15	-0.595506	0.000927528
THBS1	0.930229	1.24721e-07
HUS1B	0.440986	0.0270332
USP36	-0.258808	0.220392
CDKL5	-0.465856	0.010027
TIMP4	0.130896	0.405605
PSORS1C1	0.112339	0.56375
GPCPD1	0.438188	0.00904195
KCTD7	-0.899326	8.65757e-06
TMEFF2	0.166271	0.434513
C1QBP	0.0248745	0.912872
CD8B	0.760037	9.05918e-05
DHRS7B	0.358472	0.0265097
BCL9L	0.0198311	0.911845
CEBPG	0.435882	0.0106083
LDLRAD1	-0.182595	0.28334
PPFIBP1	0.015824	0.933862
RBM17	0.551015	0.000394416
GPX1	0.223159	0.189365
IPCEF1	-0.363462	0.0279062
FBXL12	-0.0997223	0.630514
CHURC1	-0.244542	0.174623
ACOT13	-1.14082	1.84441e-07
LTC4S	-0.0562504	0.66986
FSHR	0.345821	0.0746134
PTPRT	0.350693	0.0395505
MDM1	-0.0563138	0.638717
RNF157	0.087682	0.640697
STK17B	-0.0259563	0.79925
RASSF6	-0.0257907	0.885553
RPS5	-0.651883	0.000586019
GUCA2B	0.408028	0.0210271
SLC37A2	0.0735744	0.740505
RPTN	0.249005	0.179534
CNGA1	0.289544	0.0294818
ABCD2	-0.138597	0.393176
OR1K1	0.599517	0.0012854
SNRNP25	0.430483	0.0102625
IGSF1	0.327992	0.0456245
PKMYT1	0.894815	2.45145e-07
SNRPB	0.337056	0.0900425
BAG4	0.328605	0.166137
PPM1B	0.833705	7.64641e-06
GCGR	-0.0905681	0.632782
LZTS3	-0.0506938	0.706875
XAGE1A	0.723108	5.26892e-05
TENT5A	0.32335	0.116445
MIDEAS	-0.0816395	0.593944
DPP9	0.435727	0.0195838
ARHGEF38	0.341289	0.0143793
RFFL	0.778498	4.91481e-06
IGF2R	-0.153806	0.397108
LAD1	0.106552	0.680153
PPP1R16A	0.635653	0.000392862
ZNF507	-1.00501	2.48031e-06
ZFPM2	0.497676	0.0145051
TMEM131L	0.20114	0.442259
AIF1	0.966557	1.48566e-06
TTC16	0.652307	0.000974881
CLPS	0.459696	0.0042474
ADCY9	-0.0925998	0.497737
DIO2	-0.0835581	0.592502
NAPB	0.581358	0.00535963
PDHA2	0.425758	0.0277617
ZUP1	0.196628	0.246248
FAM47A	0.132098	0.392981
TPO	-0.356379	0.0271933
RAB22A	0.0319008	0.89358
SYTL2	-0.414909	0.0779327
KIF13A	-0.408734	0.0664778
CABLES2	0.636041	0.000218616
CARM1	-0.211019	0.213432
TXNDC8	-0.407226	0.0124311
IL12A	-0.145922	0.464177
MSMB	-0.0376322	0.852744
DLG1	0.577399	0.00146374
GOLM1	-0.595658	0.000380787
ZNF433	0.295465	0.0828209
WDR5	-0.0500132	0.80008
ADIRF	0.455504	0.00830926
ANKRA2	0.227166	0.180722
MARCHF2	-0.273543	0.126744
TIAM1	-0.160068	0.339206
LIG3	0.3404	0.0452106
PALD1	0.596925	0.00179707
ICE2	-0.088866	0.590361
SELENBP1	0.396687	0.0255412
CLTC	-0.151705	0.431569
GAS2	0.109998	0.615254
CLYBL	-0.417161	0.0261112
AMOT	0.677769	3.7098e-05
MAFG	-0.341335	0.0119429
CYP19A1	-0.227152	0.196503
COL22A1	0.434905	0.0104717
KIFBP	0.141856	0.426897
RAPGEF2	0.178081	0.382122
SERPINB2	1.03563	6.00481e-09
VWA8	0.331627	0.0473552
SLC15A5	0.345149	0.0953721
EXOC1	-0.196135	0.198866
SPDYE2	0.757627	4.37038e-07
GRIP1	0.505523	0.0204157
OGDH	0.934552	4.21787e-05
MOB1A	0.114555	0.421117
CYP2D6	0.00492791	0.866629
EIF3J	-0.20768	0.0999416
C4BPA	0.045452	0.862832
SASH3	0.394351	0.0375862
GPR141	0.210295	0.272419
EFTUD2	-0.284889	0.135782
SMIM19	0.220773	0.177862
ARHGAP5	-0.609747	0.00148004
KRT81	0.194973	0.369561
ZFAND2A	0.322485	0.0739583
SEZ6L2	0.198431	0.314501
MTHFR	0.764821	0.000163539
OR4F17	-0.247585	0.232634
CNOT9	0.630453	8.93333e-05
BMT2	-0.844404	0.000202501
HYPK	-0.0153796	0.928243
CYLC1	0.40051	0.0214127
IFT74	-0.449627	0.0224508
SATB2	0.837462	5.06494e-06
DYNLRB2	-1.01242	5.26635e-08
UBE2F	0.0124455	0.817412
IFFO1	0.135502	0.487151
YY1	-0.440436	0.0244529
MVB12A	0.463023	0.0187702
SEMG1	-1.09099	2.81359e-07
XAF1	0.14912	0.540041
EOLA1	0.395355	0.0422819
NECAB3	-0.301212	0.0684899
C9orf64	-0.17147	0.279398
PROM1	0.879357	0.00019623
RTL3	-0.543401	0.000696911
TSPAN4	0.672102	0.00139323
IFT172	-0.197583	0.368887
HSPA4L	-0.691883	0.00271825
LAMTOR4	0.358657	0.0577382
METAP2	-0.169509	0.356611
CHMP7	0.416625	0.0188538
FBXW9	1.16758	2.28925e-08
BEND4	0.280163	0.13837
ATXN2L	-0.328456	0.105113
ADGRB3	0.501177	0.0204064
SAC3D1	0.646459	0.000640089
CHUK	-0.267763	0.162365
NBPF12	-0.183974	0.435259
SAMD5	0.702646	0.000199373
PUDP	0.169102	0.442751
CCDC192	-0.0610228	0.555739
ZSCAN31	-0.342208	0.130111
CENPN	-0.0049947	0.911161
PDE7A	0.234282	0.164074
PSME4	-0.017665	0.929803
RCE1	0.362508	0.12747
PRPSAP2	-0.237969	0.168106
CDIPT	0.0967605	0.58252
ARL9	0.376895	0.0422263
CFAP47	0.098611	0.542608
NMT2	-0.306946	0.139642
GNGT2	-0.256666	0.148978
GBX1	0.51183	0.000901963
SCYL2	-0.493991	0.0115934
RUNX1	-0.434484	0.00537803
DDX21	0.0949303	0.682389
SDC3	0.32244	0.0537289
GPR162	0.671895	0.00356959
PER1	0.210984	0.431231
PPP6R1	0.0616502	0.711831
ACP2	0.53317	0.00137376
LRRC8D	-0.638045	0.000155103
TMEM54	0.0400551	0.921513
EPDR1	-0.634426	0.00451593
IFT22	-0.473687	0.00810194
MIX23	-0.247207	0.185028
TOP2B	-0.0641479	0.582394
MLLT3	-0.0782982	0.532352
ZFP82	0.425742	0.0152027
CTSG	-0.550351	0.00139423
FAM174B	-0.287963	0.145693
HMGXB4	0.257977	0.144181
NCF2	-0.33415	0.0413579
PRDM8	0.0667424	0.737795
CYSRT1	0.692487	1.37849e-05
DDX53	0.157861	0.363419
ABCG8	-0.00474241	0.981372
CDPF1	0.320697	0.0782634
NRF1	0.206164	0.332416
PVR	-0.508642	0.00121378
PAXX	0.246263	0.172049
PAMR1	0.226745	0.297832
MMP7	-0.470232	0.0129931
POMGNT2	0.058191	0.735256
MSRB1	0.547563	0.00284762
WTIP	0.66001	0.000340182
ZNF479	0.399579	0.0600727
OR10A2	0.836794	1.95834e-05
NCOA1	-0.304336	0.0744767
AP1AR	-0.41111	0.0213055
OR4K17	-0.318909	0.101072
APOL4	-0.225918	0.149322
SH3TC2	-0.264274	0.0712968
ERICH3	0.0720186	0.693979
HS1BP3	0.662413	0.000697796
PLA2G4C	0.0330584	0.889036
KCNA1	0.566097	0.00073632
HFM1	0.344694	0.036934
MYEF2	0.740007	0.000118402
SLC30A10	0.417684	0.0137976
AKT3	-0.619176	0.000596339
HOXB6	0.807773	1.87347e-05
ZNF532	-0.218233	0.18335
MAPKAP1	0.44596	0.00498079
NOL6	1.14027	5.36603e-10
HMCES	0.273364	0.133862
TYSND1	-0.429016	0.0105764
ABCC1	0.923552	3.88007e-06
TRIM64B	0.06373	0.757533
TGM1	0.0189891	0.93447
PET100	-0.0992563	0.581565
GOT1L1	-0.609259	0.000511299
GUCY1A2	0.437973	0.00838829
LENG1	0.018082	0.641245
GOLIM4	-0.574999	0.00258947
PURB	0.404097	0.0211551
PTPRE	0.0905719	0.639783
UBE4B	-0.746665	0.000339502
CD164L2	-0.743202	0.000249149
LAPTM5	0.352859	0.0517905
ZFAND2B	0.322609	0.0629858
PRKAG3	0.0584262	0.770673
H4C15	0.399295	0.0534866
CSGALNACT1	-0.508056	0.0200854
TASOR2	0.837294	0.000204616
OR52N4	0.36878	0.0255358
PAIP2B	0.356287	0.0807721
SEC14L3	-0.243989	0.142865
SPINK13	-0.308976	0.0588167
TM4SF20	0.598667	0.00015971
CRHR1	0.0973835	0.5379
GLE1	0.377818	0.0365234
OR4B1	-0.0244339	0.767637
S1PR5	-0.147447	0.429532
CLCF1	-0.640687	0.000468045
ANO6	0.187043	0.294049
TIFA	0.349188	0.0457726
GDA	-0.487563	0.0129526
NMRAL1	0.522902	0.00279446
SNTN	-0.270359	0.102131
DFFA	-0.0203155	0.776305
TP53TG3B	0.564663	0.0039635
TGFB1	-0.451988	0.0093956
FAM131B	0.44695	0.0548032
METTL7B	0.113608	0.82806
TAPT1	-0.627607	0.000227515
PTPRM	0.0405012	0.924012
PHF7	-0.061703	0.776297
BTBD10	0.402063	0.0108486
KLK7	-0.0670647	0.731322
FAM227B	-0.675267	0.000754816
SLC7A6	0.228018	0.310339
PJVK	0.155842	0.404482
RDX	-0.511343	0.0070438
LRIG3	-0.186649	0.231863
P2RY12	-0.514707	0.00781818
PBXIP1	-0.559128	0.0324458
MUC5B	-0.151835	0.239405
FAM25A	-0.0431937	0.783611
ZNF575	0.47079	0.0140402
SLC20A2	-0.601141	0.0235762
LPGAT1	0.0414972	0.842113
ZRANB3	0.253271	0.113124
ADCY2	0.168065	0.288528
DNAJC2	-0.160171	0.292717
POLDIP2	0.465519	0.0120699
ASB11	0.557028	0.00223174
ZNF287	-0.00641585	0.855282
NPTXR	1.01172	1.80342e-07
ITFG2	0.470104	0.0258504
MYBPHL	0.448591	0.00448568
FABP9	-0.523831	0.0138559
SLX1A	0.978837	9.89713e-07
ARMC2	-0.164761	0.256406
PDHB	-0.345407	0.0472673
MT2A	0.272704	0.0698662
ASGR1	0.426417	0.00813381
ABRACL	-0.337086	0.0830864
BMPER	0.619383	0.00225151
OXER1	0.460226	0.00500762
CNGB1	0.868519	0.000106803
PCM1	-0.00509624	0.879984
VASP	-0.714537	0.000132853
RENBP	0.455924	0.00755234
RAB29	0.473131	0.069965
CNIH4	-0.0101893	0.977096
CD63	-1.0903	0.000249006
SDHAF1	0.990392	5.57231e-08
EPHA10	-0.187231	0.37316
RPL38	-1.13055	5.58918e-09
UQCC1	-0.511325	0.0021142
MTMR11	0.280423	0.199698
XRCC1	-0.337714	0.0790105
UBASH3A	0.021673	0.91548
SVEP1	-0.424105	0.0288029
UBE2W	-0.000437922	0.997837
WDR76	0.694623	0.000285623
C1QTNF2	0.0636318	0.78101
ETV3	-0.180247	0.470767
OR10D3	0.190216	0.321569
CAMK1G	-0.0526395	0.775645
PAGE3	0.939542	2.13115e-07
PTCHD1	-0.468575	0.00824354
ASB6	-0.00404296	0.957835
TYK2	0.217123	0.266765
TBC1D14	-0.184695	0.221265
RPL3L	0.811575	2.1345e-07
TBC1D10B	0.618509	0.00285582
MEST	0.0375929	0.85739
CCDC86	-0.553505	0.00258195
ELMO3	0.186884	0.133877
POLK	-0.697208	0.00125454
ZNF501	-0.231084	0.187755
TRIM8	-0.206647	0.170335
GNG12	0.57239	0.000171509
C6orf226	0.67683	0.000427875
TUBB2A	-0.257553	0.143175
TMEM211	-0.202549	0.287249
TEX50	-0.101785	0.40875
ENY2	-0.0147899	0.928539
ZFYVE1	0.460502	0.0295872
CRYBB1	0.230123	0.141466
C3orf52	-0.0776441	0.658184
ANKDD1B	0.461291	0.00321754
NPVF	0.190011	0.271863
GFM2	0.0233955	0.898669
TMEM263	-0.0111994	0.949382
MICB	0.731627	7.34156e-05
POLR2J2	0.111449	0.596045
SLC28A1	0.341624	0.112457
PGD	0.100653	0.60937
RABL6	-0.589524	0.00182665
DYNLL2	-0.490595	0.0213098
GSTM4	0.0604272	0.828032
BCAT2	-0.690622	0.000416006
ATP6AP2	0.0881506	0.522552
SLC25A33	0.230871	0.416961
THAP5	-0.3363	0.0869345
RNF213	0.155211	0.430992
USP6	0.2556	0.169371
TTC3	-0.437638	0.0240527
CHRM2	-0.0464765	0.779614
VPS25	0.627354	0.000108035
ATP1A3	-0.183596	0.333297
EEF2K	-0.495186	0.0063326
MARCOL	-0.0528803	0.687843
SND1	-0.567775	0.00264968
BBS5	0.119789	0.492006
UBQLNL	-0.252182	0.156073
FAM205C	0.542726	0.00574173
MARK4	-0.471824	0.00639603
ESX1	0.0567877	0.919662
TEKT3	0.314437	0.129069
SURF2	-1.08237	2.55947e-07
UBE2G2	0.324182	0.0904698
ECI2	0.0129226	0.942828
UGT2A1	-0.257873	0.171793
EBLN1	0.66299	0.000159082
CMTM3	0.543336	0.0125951
CDK2	-0.418558	0.042336
ESD	-0.371541	0.0472679
DGCR2	-0.941867	2.66313e-06
NHLRC2	0.232748	0.0993334
POLR3D	0.0322486	0.909466
ALG1L2	0.495097	0.00304987
EDARADD	-0.8159	0.000548976
TBPL2	-0.205552	0.249256
NAP1L1	-0.651621	0.000279954
CCDC148	-0.275292	0.0811828
EMP3	-0.156727	0.312874
PDE11A	-0.422137	0.0201753
STIM2	0.15556	0.386761
CLEC19A	0.553653	0.00613993
IL31	-0.210632	0.388837
MED11	-0.254319	0.11296
TAGLN	0.8156	5.59087e-07
SMARCB1	0.202277	0.350853
OR6F1	-0.110306	0.53948
DNAJB13	0.176318	0.22578
BRD1	0.463909	0.0543905
FAM184B	0.431233	0.017865
GPX5	0.904211	0.000148563
NIPSNAP2	-0.406362	0.0460472
BPIFB4	0.336978	0.0340934
PHYH	0.756549	0.000169831
TMEM203	0.282267	0.158005
SPRR2B	0.271454	0.137155
PARD3B	0.28153	0.0625774
CAMK1D	-0.4182	0.0378549
TRPC6	1.07759	1.08628e-06
CASR	0.657489	0.000766866
GTPBP8	0.28681	0.119082
FIP1L1	-0.541606	0.0224772
COL4A2	-0.929757	2.80285e-05
ZNF512B	-0.094661	0.66143
GLIPR1	-0.439294	0.0125293
SCN8A	-0.224774	0.101346
TPD52L2	0.0903792	0.563992
LRRTM3	-0.129753	0.432952
NPPA	-0.563554	0.00452897
RNASE13	0.221294	0.313938
KCNK1	0.759591	3.4463e-06
TICAM1	-0.133827	0.423383
CCNO	0.291854	0.10886
TAF9	0.54091	0.0132269
SGMS1	0.843346	2.03865e-06
STAT2	0.567605	0.00196537
NEUROD1	0.0834817	0.649044
CENPT	0.768414	1.53014e-05
ZNF584	0.311691	0.100085
REST	0.298461	0.0869214
NPM1	-0.149821	0.35284
CPTP	0.326373	0.0539916
CYB561D1	0.0915023	0.566909
IMPG1	0.721189	0.000289281
METRNL	0.975009	3.55525e-08
LHFPL6	0.103293	0.654635
L3MBTL1	-0.412999	0.0189173
HPCA	-0.91713	0.000101413
SOX9	0.659023	5.44818e-05
MSX2	0.360622	0.0443793
ZNRF3	-0.332206	0.0873144
LRRIQ4	1.15319	1.84845e-08
YPEL3	0.602587	0.00652833
MYO15A	0.614747	0.000771434
TBC1D2	0.676908	4.73413e-06
VEZF1	-0.0584277	0.635198
HIGD1A	-0.0443263	0.743968
SLC39A3	0.495601	0.0228912
OR2A4	0.372114	0.0397138
ZNF208	0.368445	0.0643709
RCVRN	-0.237919	0.144283
ZNF100	0.537328	0.00119905
GPR108	0.533873	0.0122763
MSLN	0.664982	0.000118769
PSMD3	-0.33535	0.0596997
TRNT1	0.634867	0.000504011
PSTPIP2	0.00215485	0.989935
ATP2C2	-0.00420563	0.977939
STPG1	0.358772	0.0601158
ALAS2	-0.453758	0.00974823
OR6C74	0.274893	0.151942
HTR1F	-0.0264592	0.890206
MRPS2	0.0735471	0.77134
TMEM254	-0.0378928	0.751411
LGI1	0.212508	0.279361
TBPL1	-0.413128	0.0561105
DYRK2	-0.442499	0.00924198
CAPZA3	0.724498	0.000312811
SH2B1	-0.137298	0.480205
FNDC3B	-0.811164	7.23855e-07
DCD	0.0933946	0.593777
PAM16	1.83844	1.28986e-09
TRIM58	0.448972	0.0248254
CENPH	0.516347	0.00440344
UBD	0.337547	0.115324
LRRTM2	-0.0112512	0.947756
DNAJB11	-0.874205	2.51922e-07
CBFA2T2	-0.0619863	0.727431
TSPYL1	0.511282	0.0081662
ANGPTL6	0.222476	0.0542669
IL17D	-0.224412	0.211306
FOXD4L1	0.345616	0.0943445
HTR7	-0.33641	0.0418667
DOCK2	-0.181561	0.317051
MLLT6	-0.0263388	0.928691
KBTBD13	0.682853	0.000368652
ITGB8	-0.759214	7.57764e-05
PDILT	0.232896	0.232187
LAT2	-0.113139	0.505334
ZNF699	-0.473316	0.00916786
TEX35	0.260909	0.119875
RPS27	0.151916	0.448589
CABLES1	-0.292382	0.135313
PKNOX1	0.622967	0.00241937
CAPSL	0.00127495	0.994035
WRAP73	0.268616	0.10902
PHKA2	-0.592823	0.00196938
RAB34	0.116149	0.53471
CLDN8	-0.602615	0.00197867
CNN2	-0.880351	1.93541e-05
LZTS1	-0.157069	0.388028
PEDS1	-0.362826	0.0174554
TMPPE	-0.0799336	0.588499
C9orf131	-0.234194	0.262158
MCEMP1	0.578169	0.0044363
KRTAP13-2	-0.201781	0.16381
COA5	-0.324768	0.0647203
CCT4	-0.95325	1.59484e-06
ENG	0.0291036	0.85604
PATJ	0.270647	0.198962
PHLDA3	0.223938	0.261369
EDEM3	-0.179427	0.219563
GSE1	-0.28934	0.0743172
SLC47A2	0.123624	0.471661
CDH2	0.455789	0.0130203
FAM24A	0.116405	0.515163
SLC16A8	0.431092	0.0507523
MIER3	0.226099	0.157159
GNS	-0.206646	0.228136
CTXN2	0.895522	0.000143417
KRTAP2-4	0.207863	0.244424
SNTB1	0.229096	0.331702
MAPK14	0.362339	0.0565927
ATP1B3	-0.586183	0.000692486
POLL	0.49204	0.0167064
MPO	0.0385743	0.885681
MAPT	-0.456137	0.00532557
TSC22D1	0.19586	0.205715
GCM1	-0.198601	0.381532
ACP5	-0.461397	0.0189788
NMS	0.183336	0.327247
CBWD2	0.684406	0.000244768
CYRIA	0.456937	0.0160003
CYP2D7	0.366728	0.0190727
SIL1	-0.36426	0.0330198
TP53RK	0.398263	0.0337831
MAK	0.417763	0.0383406
LPP	-0.233968	0.19456
FER	0.33872	0.111381
ARSJ	-0.00373673	0.956123
LENG9	0.0142177	0.931992
ZNF729	0.859882	3.62002e-06
FBXL8	0.367651	0.078758
ANKRD13C	0.149115	0.429369
SFTPA1	0.333279	0.165434
CORO1A	0.272102	0.0947093
VCPIP1	0.43779	0.0680853
KCNAB2	0.31321	0.0870557
CHCHD1	-0.36043	0.0907935
B3GALT5	0.571605	0.0127555
PRXL2B	0.522928	0.0210754
CST6	0.857629	3.44803e-05
AIF1L	-0.2652	0.167961
FAM181A	-0.2719	0.0847257
TRIM48	0.140568	0.478752
CIAO2A	-0.36516	0.0375033
HGH1	0.242054	0.29655
NMNAT1	0.287183	0.0934579
POU3F2	-0.0638255	0.698138
MTF1	-0.0203794	0.909992
PLET1	0.485268	0.00543796
VAMP2	0.11455	0.554063
THTPA	0.0586077	0.739642
TRIP6	0.247623	0.133035
UBL7	-0.30431	0.0932333
LRRC53	-0.451373	0.0219806
ZBED6CL	0.305408	0.177078
ASIP	0.429102	0.0233498
CNIH3	-0.93815	4.9044e-06
ZRANB2	0.227999	0.180803
RIN1	0.233181	0.185439
DENND1C	0.0498432	0.798622
BUD31	0.324006	0.0276323
HSP90AA1	-0.258284	0.138309
AGMAT	0.24531	0.186128
SPAG8	0.510813	0.00168965
KDF1	0.246653	0.204118
INTS13	-0.552552	0.0153118
PTBP3	-0.267051	0.173368
WNK4	-0.729967	0.000697979
RBAK	0.423894	0.0963062
AQP7	-0.23104	0.112919
FOXD2	0.42851	0.0528629
TIGD6	-0.269776	0.123368
MROH8	0.636625	5.10656e-05
UNC50	0.69681	0.000144868
N4BP2L2	0.136633	0.312997
ARID2	-0.419566	0.0108698
TUBA3C	0.318843	0.134538
DLG3	-0.122278	0.634312
SNRPE	-0.264679	0.245773
C6	0.403912	0.0231437
FOXK2	0.911772	2.22224e-07
PTBP2	0.438227	0.0238285
HNF1B	0.42145	0.0713835
ENO1	0.460206	0.0143141
ZBTB17	0.278086	0.121723
MMP14	0.512797	0.00394965
NPNT	-0.599311	0.000741819
RAD50	0.189528	0.175553
TSNAXIP1	0.227916	0.380959
PRDM10	0.0883861	0.587481
MRPS21	-0.102749	0.591827
MAL	0.126655	0.538277
DZANK1	0.240048	0.214186
C12orf54	0.677328	0.000132039
OVCH2	0.547697	0.00504667
TMOD3	0.444431	0.030728
VWCE	0.222497	0.234932
IQCM	0.178201	0.265578
ANLN	-1.20911	1.54142e-08
UBQLN1	-0.0170222	0.911671
NUDT18	0.161616	0.19099
CCNA1	-0.0131337	0.93859
SOX5	1.07069	9.89317e-09
KLHL7	0.394512	0.0396171
TMEM164	-0.355309	0.0274465
SNRPD3	-0.820953	1.88876e-06
CORO2B	0.218523	0.307122
SOWAHA	0.612245	0.00354636
IGHG4	-0.448665	0.0151306
C9	-0.0824343	0.61172
CACNA1B	0.239179	0.171036
RWDD2B	0.534036	0.00224135
B3GALNT1	0.294448	0.0454373
APIP	-0.131135	0.360016
OR10J3	0.547946	0.0172454
CENPS	0.277217	0.12611
NT5C1A	-0.826741	0.000104422
TMEM252	0.687801	0.00123966
SLC35B3	0.0841206	0.742175
NODAL	-0.232226	0.208572
OR10R2	0.281649	0.205807
PRR30	0.0931814	0.576296
HSPA8	-1.45349	1.63263e-11
INHBB	0.651019	0.000878548
PDYN	0.757415	0.000446368
SERPINB12	0.384361	0.0313142
PRDM5	7.47436e-05	0.982192
NAP1L2	0.0881628	0.576064
TBC1D7	0.386685	0.0374879
CMC2	0.770439	9.34086e-05
PTPRZ1	-0.0367152	0.756237
H3C2	0.117642	0.48085
CHAD	0.368892	0.0654116
SCGB1C2	0.310987	0.0606615
PANK2	0.540264	0.00497518
DPM1	0.0386796	0.815496
PTPRN2	1.15531	3.99478e-07
NUDT1	0.526047	0.0102567
SMYD5	-0.259001	0.117441
C6orf163	-0.194977	0.206872
MCM10	-0.188869	0.305767
TDRD1	0.503787	0.00582
SLC25A38	-0.490421	0.0279117
TAS2R41	-0.197641	0.433316
ZNF541	0.465404	0.0430423
RRN3	0.395559	0.0277814
TLR6	-0.0121428	0.933053
CYB5R1	-0.392508	0.0145921
SART3	0.326383	0.0621324
NAA38	0.36921	0.0635386
SKA3	0.757138	6.74382e-05
MRPS10	0.806821	7.30139e-06
OAZ1	-0.857086	2.81515e-06
SCN3A	-0.023141	0.899763
METTL14	-0.13866	0.278358
GCH1	-0.221657	0.190542
CTDP1	-0.192254	0.282698
ABI2	0.187393	0.333217
DUS2	-0.0622327	0.727724
SFXN4	0.29205	0.0878365
DMAC2L	0.279487	0.0865848
FHIP2A	0.339959	0.0211633
MTMR2	0.198757	0.210421
PWWP3A	-0.284948	0.127855
ZKSCAN1	-0.110672	0.550108
CTSV	-0.454465	0.0204987
SULT1E1	-0.111316	0.570525
DEDD	-0.180931	0.286619
UBA3	0.134728	0.416842
TMEM266	-0.226185	0.276166
TECPR2	-0.138969	0.448603
NEMF	-0.494011	0.0217478
RIMKLA	-0.455362	0.0574953
HNRNPA2B1	-0.741811	0.000322712
HOGA1	-0.271712	0.156648
EIF2B5	0.0252234	0.910462
VIM	0.0150283	0.993304
WNK3	-0.547941	0.0105006
ETFBKMT	1.09836	1.11855e-07
AP2B1	-0.0963842	0.590721
SPDEF	0.880872	5.94248e-06
PAF1	0.171826	0.298
ZNF517	0.985307	1.39157e-08
REXO4	0.198624	0.353374
DISP3	0.441067	0.0623565
CSKMT	0.397741	0.0619956
MRPL50	0.0801381	0.622934
HSPB2	-1.31773	8.40002e-07
SLC16A7	-0.87771	1.29238e-05
STPG4	0.627604	2.00507e-05
ATP1B1	1.37769	7.14892e-08
WDR25	0.189939	0.330852
YEATS4	-0.337123	0.105383
PATL2	0.0457443	0.927863
ATP13A4	0.303963	0.100861
CCR6	0.373702	0.0131309
UBE2QL1	0.142729	0.364476
PRY	0.0161326	0.901656
CGGBP1	0.146135	0.492713
OR10G2	0.0620257	0.684473
CRBN	0.307138	0.433632
ACSL3	-0.123763	0.246357
KIAA1143	0.942462	2.14153e-05
ZNF84	-0.0813614	0.636837
FEM1B	0.0902482	0.63614
BUB1	-0.129566	0.448301
HOXD9	0.592971	0.0158072
UBA5	-0.125809	0.336282
RERE	0.61645	0.000335374
KIF15	-0.101887	0.645348
CRB3	0.712136	0.000175427
SSTR3	0.452486	0.00910901
VSX2	0.978082	6.96717e-07
WT1	-0.180921	0.286642
RGS4	0.0554152	0.980471
FOXN3	-0.174186	0.281337
NECAP2	0.264276	0.130205
THNSL1	-0.238945	0.131177
TOMM34	-0.471282	0.0253782
ITGB5	0.0122253	0.961251
NPY4R	0.74172	2.35823e-06
ZNF749	-0.507984	0.00358649
ETF1	0.483361	0.00743556
RPS8	-0.660723	0.002369
CRTC1	-0.176429	0.394607
VPS33B	-0.033194	0.56592
OR51D1	-0.106573	0.341531
C1QL4	0.317354	0.130888
ARL5B	0.443112	0.0394406
DDX47	-0.202285	0.110016
HEXB	0.0679249	0.719735
DLX2	-0.867623	5.92856e-06
NOS2	0.311905	0.0825735
CADPS2	-0.293736	0.118752
TERF1	-0.496627	0.0200321
LRRC63	-0.379053	0.0151931
FAM151B	0.320932	0.0598389
RINT1	-0.268438	0.15888
NF1	-0.384411	0.0177045
NKD1	-0.368857	0.0453821
C4B	-0.278465	0.0482686
DHX38	-0.447094	0.0348319
ANAPC4	-0.510538	0.0232129
ASB17	0.462547	0.0099195
HAMP	0.168109	0.396502
TRIQK	0.696693	0.00285585
NDUFA2	0.144621	0.35455
LTK	0.298286	0.0686111
ALG5	0.218881	0.216864
HSD3B2	0.417717	0.0299374
GKN2	0.0966568	0.604239
LCN2	0.0778589	0.592223
BIVM	-0.355143	0.0813193
S100A7	-0.546231	0.00363647
TRMO	-0.500819	0.0309101
PITRM1	-0.183093	0.349121
AAMP	0.217318	0.238298
CASP10	0.441648	0.0215058
CELA2A	-0.150301	0.414326
KCNF1	-0.21186	0.137137
MYBPC2	0.57945	0.0158028
PRAMEF17	0.560933	0.0298149
TMCO4	0.579982	0.00346161
TRPC7	0.477777	0.0174665
FTH1	-0.193405	0.495765
MANEAL	0.287868	0.222399
ZSWIM8	0.630172	0.00116833
SPATA13	0.647758	0.000434677
RBM33	0.0694029	0.745218
BCL10	-0.353675	0.0215814
NAIP	-0.614657	0.000573592
ITCH	-0.242917	0.166836
MYBL1	0.460818	0.0100422
SLC12A5	-0.058842	0.700993
RAB38	-0.362909	0.0508135
ASCL5	0.283919	0.0856367
EREG	-0.614231	0.00408454
USP14	0.365964	0.032473
WASHC4	-0.59445	0.00486721
NUDT8	0.915007	4.77855e-06
RAP1GAP	-0.115303	0.543777
OR10AC1	1.0883	0.00027468
LARP4B	-0.342604	0.0374473
CBLN2	-0.380423	0.0294836
BAAT	-0.111626	0.62822
SLC25A23	0.0875912	0.852828
KAT7	-0.0202871	0.92195
THNSL2	0.213778	0.180373
RAB13	-0.179508	0.250653
PIP4K2A	0.629232	9.2463e-05
SPZ1	0.33005	0.0525521
BCKDK	-0.0295359	0.731229
HAND1	1.07238	1.78526e-08
NYAP2	0.122456	0.487566
SNCB	0.0238518	0.976949
APEX2	-0.0619841	0.718059
BRI3	0.32036	0.041948
TESC	-0.413304	0.0812798
TEK	-0.566147	0.000979117
ZNF611	-0.338935	0.0788062
ARL17B	-0.218787	0.242429
AGTR2	0.203938	0.419305
DLG4	-0.544764	0.00198323
DDI1	0.120986	0.640684
GPR42	0.619673	3.93103e-06
PILRB	0.530643	0.00285097
WDR11	-0.323158	0.068292
TAFA5	0.430882	0.015269
MAD2L1	-0.0372605	0.826263
HSPA1B	-0.0129878	0.926424
WAS	0.391447	0.0441643
GLIS1	-0.0377878	0.701213
ASDURF	0.296837	0.0875483
ZDHHC23	0.68621	0.00017024
GPR3	-0.216903	0.420374
SSNA1	-0.00790266	0.960179
AKIRIN2	-0.456209	0.0153726
ZNF830	-0.575401	0.00262804
PRRT2	-0.248208	0.16645
TAS2R39	0.931354	8.49874e-06
SMIM11A	-0.152412	0.340362
ATP2A1	-0.376581	0.177691
CD52	0.622083	0.00144455
PXN	0.304527	0.160566
OR14A16	0.224004	0.190854
RBBP4	0.806763	6.5015e-05
MMP11	-0.360773	0.0782749
MIF4GD	0.269847	0.159465
CAMK2N2	0.303888	0.158709
RBPMS2	0.36833	0.0291121
ATG14	-0.0988512	0.57914
ZNF212	0.46986	0.00538996
NOSTRIN	-0.258864	0.179706
ST14	-0.405131	0.0306821
RAB40B	-0.156371	0.379538
C18orf54	-0.0132819	0.942544
PRMT2	-0.241531	0.181545
SLC39A2	0.423278	0.00382513
CCDC85A	-0.146259	0.496025
PTCD2	0.237646	0.238904
PSMA7	-0.367799	0.0201946
TMEM144	0.403765	0.0323975
DPPA5	0.375486	0.0533213
IL1A	0.452969	0.0116413
PNPLA8	-0.722878	0.000457463
B4GALT5	-0.0465493	0.803369
NUDT2	-0.4527	0.00346008
ROR2	0.774893	3.58348e-05
WDR88	-0.383768	0.053999
TBCC	0.38264	0.0387303
OR7A10	0.634016	0.000993528
PROSER3	0.431598	0.062222
TRPC3	0.217312	0.198448
GSDMD	0.772741	6.38993e-05
TP53BP1	0.193863	0.282189
ARFRP1	0.154808	0.507245
NSUN3	-0.649555	0.0011154
GAB4	0.20912	0.312101
VAPA	0.143209	0.504302
SPATA5	-0.00749042	0.932267
PPP1R8	-0.555337	0.00702937
CLP1	-0.51886	0.0226009
ZNF577	0.393777	0.020655
ERGIC3	0.00370639	0.880565
SCRN3	0.0347053	0.811032
ARPC2	0.521772	0.00108189
CUL1	-0.979617	1.78703e-09
SHQ1	1.01438	4.53774e-06
SSR2	-0.00521375	0.990046
IER3IP1	-0.528435	0.000157006
PRRG1	0.366524	0.0594231
DAP	0.395274	0.00699163
FBXW10	-0.320739	0.0412517
EVI5	0.454342	0.0128142
PCDH10	-0.459609	0.0173659
ZNF132	-0.161905	0.358185
CHKB	-0.0307594	0.863729
TMEM120A	0.202812	0.23638
CD2	0.59182	0.000371782
BDP1	-0.46101	0.00581242
SH3BP5	0.257522	0.185448
ZNF398	0.817098	1.93788e-05
MYO18B	0.215767	0.159227
TNNC2	-2.13458	5.35404e-05
DDN	-1.15728	5.42564e-07
MRGPRX4	0.761638	2.20295e-06
AP4E1	-0.282513	0.127629
ATP5MG	-0.28446	0.147018
FREM2	-0.0340032	0.843086
S100P	-0.196625	0.312861
USP17L7	-0.14233	0.384737
MYO5B	0.0259217	0.919058
LRRC46	0.640138	0.000666905
ZNF69	0.516559	0.00026857
ERN1	0.371353	0.0187469
NOTCH4	-0.263905	0.0954158
XRCC6	-0.522338	0.00219581
PARP2	0.06353	0.688439
[truncated: 13,726 more rows]

## Sheet: Up in AP1903
Target name	Log2	Pvalue
PAFAH1B2	4.07874	3.0735e-19
TMEM30A	3.95299	1.29243e-20
MZT2B	3.8259	5.48535e-15
EBI3	3.6739	2.63636e-12
JOSD2	3.34199	1.81529e-16
ADAM15	3.24163	1.57418e-10
MICALL2	2.81326	7.1756e-12
DHRS1	2.70464	5.08085e-10
BCL2L2	2.57111	6.36673e-12
KDM4B	2.51709	1.12188e-16
SAA2	2.28625	4.84833e-18
HBA1	2.20783	1.39749e-11
CCDC24	2.07668	5.1528e-10
ZNF568	2.05613	6.61962e-13
NAT8L	2.04771	1.4543e-16
IGHMBP2	2.04291	6.93407e-09
TMA7	1.88802	1.08974e-09
SIRT6	1.84147	9.54178e-09
PAM16	1.83844	1.28986e-09
CFAP99	1.6592	1.18639e-13
ZNF423	1.61365	2.56713e-08
SLC22A23	1.53452	5.69447e-11
TTC31	1.46912	2.76842e-09
FANCA	1.46772	2.83166e-06
TATDN1	1.45475	3.1982e-06
RPS16	1.44089	6.09712e-10
NDUFA3	1.43471	1.77296e-11
FBXO15	1.42963	5.14943e-05
AGBL5	1.40201	4.72252e-10
SARDH	1.39035	3.04659e-10
ATP1B1	1.37769	7.14892e-08
USP17L11	1.36445	1.42374e-10
SH3D21	1.35484	2.02593e-08
GFAP	1.34754	2.79576e-05
ZNF141	1.31831	1.61721e-09
SLC17A7	1.31696	9.95044e-10
KANK1	1.30807	2.3888e-10
LIPE	1.30303	3.47624e-08
CFAP126	1.30015	1.80505e-13
TLX3	1.295	2.28067e-07
RPE	1.27976	6.4656e-11
MTRNR2L10	1.27677	0.00286437
C8orf76	1.27662	2.77493e-09
RGS14	1.26857	3.2261e-08
CDRT15L2	1.25509	4.34289e-08
CDH22	1.24798	1.28491e-09
INTS1	1.24774	1.05437e-07
ST6GALNAC1	1.24515	6.75876e-07
ADPRS	1.24478	1.39851e-07
AFMID	1.24321	3.96413e-10
MYL7	1.24049	6.74252e-09
SBK2	1.22452	1.6507e-09
CCDC62	1.22235	2.36003e-08
POLR1G	1.22229	3.71608e-08
PRAMEF20	1.22164	8.72344e-07
TAS2R16	1.22007	4.75687e-12
CCDC112	1.21838	8.5345e-07
KISS1	1.21622	8.08485e-10
PPP1R3G	1.21554	2.69482e-11
ASPHD1	1.21238	0.000104141
MMP3	1.20577	6.54353e-09
OR5L1	1.20304	6.95178e-11
SAMD11	1.20073	8.44501e-06
HBZ	1.19803	2.62977e-10
PRRX2	1.1978	9.64749e-10
MOG	1.19655	6.25125e-07
TMEM41B	1.19579	1.23787e-09
TMEM63B	1.19521	3.69719e-06
SUSD5	1.19465	3.16529e-12
OR14A2	1.19408	3.90321e-07
MYCL	1.19295	8.82791e-08
MAFB	1.18716	2.69068e-07
RNF167	1.18495	4.92416e-08
ULBP3	1.18439	2.8535e-07
TSPAN11	1.18396	1.62538e-08
CCL24	1.18049	0.000300311
NTN5	1.1761	1.94251e-09
APBB1IP	1.17606	1.18884e-09
SLC43A3	1.1741	1.40211e-08
COL4A6	1.17283	5.06816e-08
FBXW9	1.16758	2.28925e-08
TMEM94	1.16156	5.47611e-06
JPH3	1.15934	3.88874e-06
CAMK2N1	1.15598	1.21878e-05
PTPRN2	1.15531	3.99478e-07
LYPLA2	1.15484	9.82127e-10
LRRIQ4	1.15319	1.84845e-08
CCL15	1.15225	2.31316e-07
PIGB	1.14564	1.92175e-08
BRAT1	1.14532	1.21719e-07
SP100	1.14413	9.39666e-07
TMEM107	1.14349	1.85006e-05
TAS2R7	1.14281	2.84936e-10
LIME1	1.14224	5.15262e-09
SP8	1.1418	3.70046e-08
ENDOV	1.14122	2.74933e-06
LRRC14	1.14085	5.17505e-09
NOL6	1.14027	5.36603e-10
NUCKS1	1.13919	6.21937e-07
TRIM74	1.1373	1.36364e-07
TMEM114	1.13658	6.0583e-10
PLIN1	1.13585	7.10411e-07
MPPED1	1.13303	8.62095e-11
ELOVL6	1.1298	1.57606e-06
NKX6-3	1.12852	6.06486e-05
C4BPB	1.12673	2.76078e-09
PRR15L	1.12487	6.6976e-09
XPC	1.12356	1.25081e-07
SUSD4	1.12248	2.66879e-08
FCGBP	1.11971	1.10692e-08
AQP5	1.11966	9.29568e-05
BLID	1.11937	3.36098e-08
SHOX	1.11906	3.64718e-10
SCN7A	1.11903	1.26347e-06
AANAT	1.11901	4.83154e-06
SBSN	1.11836	5.7923e-07
MRGPRX2	1.11784	0.000677921
INAVA	1.11693	2.37053e-06
GPR157	1.11473	1.21243e-09
NEURL3	1.11059	1.8259e-05
CPLX4	1.11002	6.79325e-07
OR51B4	1.10943	2.17702e-07
OR2F2	1.10924	2.40563e-07
LRRN3	1.10777	3.86693e-08
HOPX	1.10644	3.42843e-07
HSCB	1.10429	3.61966e-06
PRSS35	1.10409	4.72405e-11
TXNRD3	1.10387	1.14683e-08
AMN	1.10224	7.86203e-10
C17orf67	1.10123	7.80892e-07
CTU2	1.10078	4.24953e-07
C6orf58	1.09883	2.38572e-07
DLST	1.0988	5.49136e-08
ETFBKMT	1.09836	1.11855e-07
ZNF138	1.09818	2.13681e-06
AGRN	1.09806	3.43138e-07
DMTF1	1.09805	2.30883e-06
NLRP14	1.09653	1.79205e-07
PRR25	1.09243	3.24649e-11
OR10AC1	1.0883	0.00027468
RASIP1	1.08561	5.41762e-07
ASB7	1.08475	6.70418e-07
MAP1LC3B2	1.08405	2.7809e-06
KATNBL1	1.08367	1.97634e-07
HELZ2	1.0834	7.88328e-08
CCDC174	1.08242	8.44747e-12
CXCR4	1.0812	1.78493e-06
ARHGAP19	1.07974	3.87568e-08
RNF43	1.07954	1.12506e-08
BOP1	1.07845	2.27986e-10
TRPC6	1.07759	1.08628e-06
TLX1	1.07658	6.52958e-08
UNCX	1.07658	1.37276e-05
CBFA2T3	1.07489	5.21809e-06
DIABLO	1.07483	4.58886e-08
PMF1	1.07441	2.78464e-10
LRFN1	1.07416	6.8292e-07
MS4A1	1.07394	1.80377e-06
HAND1	1.07238	1.78526e-08
TMEM238	1.07228	2.84719e-07
RNASET2	1.07144	6.16912e-09
SOX5	1.07069	9.89317e-09
TNRC18	1.07033	1.04874e-07
PRR32	1.06933	9.65567e-06
RAI1	1.06821	3.70904e-09
LAMP5	1.0678	9.15514e-07
CROCC	1.06485	5.57807e-09
ECM1	1.06469	8.39976e-07
MTMR4	1.06392	2.60479e-07
HSPBP1	1.06379	8.33436e-09
PTH2R	1.06336	3.92952e-08
RNF208	1.06277	2.86115e-05
RSAD1	1.05922	9.51453e-06
PRM1	1.05813	5.00089e-06
FAM89A	1.0579	1.98433e-08
ZNF98	1.05744	2.29536e-10
ZNF677	1.05729	1.47227e-06
FAM214B	1.05615	2.98491e-07
FAM135B	1.05494	4.6115e-08
RTKN	1.05383	2.69361e-07
PWWP2B	1.05244	2.42105e-06
SCN1B	1.05238	8.27846e-11
ATG13	1.05076	3.28292e-09
TARBP2	1.0507	2.52128e-07
ASB9	1.04984	4.56394e-06
TWIST1	1.04965	4.7071e-07
ACCSL	1.04943	1.85437e-06
ALDH5A1	1.04794	3.31621e-07
H4C9	1.04633	1.31072e-11
COL18A1	1.04625	9.49133e-06
KLHL33	1.0461	9.7235e-07
FAM50A	1.04457	1.25774e-07
RAB3C	1.04355	1.2799e-09
NEIL2	1.04295	1.15161e-05
DUOX1	1.0429	1.17972e-06
ARHGEF16	1.03898	1.66263e-05
PLA2G4B	1.03758	2.80778e-06
SERPINB2	1.03563	6.00481e-09
RSBN1L	1.03402	8.43776e-08
PPIB	1.034	4.08966e-08
CBFB	1.03388	6.83956e-09
HVCN1	1.03256	8.22866e-06
CDH16	1.03127	6.37633e-06
ANO9	1.03051	1.70186e-06
IPO11	1.02969	1.4891e-06
SEC61A2	1.02826	1.90383e-05
IL1RL2	1.02818	2.07155e-06
CDKL4	1.02661	7.49091e-07
NOTUM	1.02488	9.85527e-10
CCDC85C	1.02484	1.96415e-06
OPN1LW	1.02379	1.30033e-05
SLC25A47	1.02373	9.09388e-07
ID3	1.02301	3.76799e-07
H2BC4	1.02292	0.000549841
KRTAP19-8	1.02263	2.32468e-06
OR7A17	1.02244	1.63606e-08
ZNF254	1.02198	8.04504e-10
NEK6	1.02104	1.1302e-07
KANK3	1.0204	2.28256e-08
CALCRL	1.02038	2.04095e-08
CASP12	1.01832	2.66778e-08
STX12	1.01819	6.75025e-07
TOP3B	1.01811	3.16405e-06
TERF2	1.01778	5.79426e-09
LANCL3	1.01754	5.95258e-07
USP39	1.01573	1.18693e-06
ZYG11B	1.01535	6.25815e-07
FAM133A	1.01527	1.0692e-06
C1orf226	1.01516	7.11944e-06
HK3	1.01493	1.06708e-06
SHQ1	1.01438	4.53774e-06
CCNI2	1.01418	6.41598e-06
NCOR1	1.01377	5.80238e-08
MED14OS	1.01355	1.71238e-05
NPFFR2	1.01329	4.84301e-06
NPTXR	1.01172	1.80342e-07
MASP2	1.01161	2.87674e-08
SMIM41	1.0113	1.0056e-06
RIT1	1.01116	2.06232e-06
CMBL	1.01112	1.76504e-07
C17orf50	1.0111	3.43341e-07
ZNF735	1.01084	7.68665e-05
LYPD4	1.01021	2.18873e-08
PIMREG	1.01013	2.36401e-05
ARFIP1	1.00954	8.24434e-09
FBRS	1.00872	3.1282e-06
FIBP	1.00825	2.98841e-05
CSTF2	1.00811	1.23675e-08
QTRT1	1.00745	2.31536e-08
TCTA	1.00475	5.39258e-07
GRPEL1	1.00452	1.97344e-06
H3C1	1.00438	4.21049e-07
CD40LG	1.00266	1.65374e-06
CATSPERB	1.00242	1.12562e-06
PLXNA3	0.999956	2.17879e-06
CAVIN1	0.999547	1.0404e-06
NIPAL3	0.999527	5.35186e-09
FBXL22	0.999475	2.66882e-07
HMGA2	0.99925	8.52708e-08
CARD19	0.998344	8.72285e-07
APOBEC3A	0.99717	1.33137e-06
TMEM44	0.996571	2.09325e-07
COMMD5	0.996042	3.59905e-06
SNX31	0.995747	3.95696e-07
CLGN	0.995343	2.54298e-07
SLITRK1	0.994697	5.72675e-07
LIX1L	0.993	7.80727e-07
GINS4	0.992307	5.08899e-05
LRRC55	0.992136	1.17214e-08
CRPPA	0.991934	2.34229e-07
SLC4A2	0.991527	6.08753e-06
SLPI	0.991459	6.96944e-05
MRPL28	0.991108	1.42756e-07
SDHAF1	0.990392	5.57231e-08
WDR36	0.99029	9.14926e-06
RAET1E	0.990098	2.34433e-07
COL20A1	0.988576	1.26824e-06
TRIM21	0.987919	1.95757e-09
FBXO9	0.987583	1.69416e-08
CARMIL1	0.987159	5.95008e-07
PDPK1	0.986848	9.37019e-07
PCOLCE2	0.986793	3.36248e-05
LRRC66	0.985963	4.10905e-06
ZNF517	0.985307	1.39157e-08
TTC34	0.9849	5.13946e-06
HFE	0.984861	2.4836e-05
NXPH3	0.98447	5.4444e-08
SLC4A5	0.984462	1.60794e-08
HUWE1	0.983545	5.87057e-05
NYAP1	0.982559	3.79015e-07
CNNM1	0.982062	1.55235e-07
SC5D	0.981678	3.01362e-06
TBC1D25	0.981453	3.78386e-07
KCNH3	0.98072	3.54238e-06
RSPO3	0.979983	3.03766e-08
SLX1A	0.978837	9.89713e-07
LBH	0.978751	0.000108695
HEPH	0.978676	2.84704e-06
VSX2	0.978082	6.96717e-07
CAST	0.977385	3.22698e-07
RNF166	0.976992	7.94842e-07
CTNND2	0.976663	1.52374e-06
C2orf83	0.97635	4.9923e-06
TSPAN5	0.976339	7.11485e-07
METRNL	0.975009	3.55525e-08
SNAPC2	0.974903	7.87696e-06
SLC34A1	0.974766	2.21303e-06
NAT14	0.974718	7.5689e-08
DENND4B	0.974638	4.91923e-06
CD177	0.973773	7.39211e-06
KRTAP10-5	0.97355	2.76176e-05
RRH	0.973468	2.0282e-07
SIN3B	0.972683	2.66259e-05
RNF144B	0.971123	1.53992e-07
SLC2A6	0.970601	7.74313e-05
UNC5A	0.96949	0.000102848
NEUROD4	0.969303	2.68418e-07
HTR1E	0.968675	3.44514e-08
TPTE	0.968227	8.31348e-05
RFX5	0.96724	4.90415e-07
AIF1	0.966557	1.48566e-06
NPW	0.966068	1.0916e-06
CPO	0.965612	4.88116e-08
SLC35F1	0.9647	2.47853e-06
C2CD4D	0.964075	5.23157e-07
MSMP	0.96348	6.33701e-06
TBL1Y	0.963395	3.84813e-05
COL11A1	0.961978	2.641e-07
COL16A1	0.961715	1.70786e-06
TEX38	0.961087	1.52203e-06
TBX10	0.960465	3.5137e-05
RBPMS	0.960371	2.10055e-06
SLC22A18AS	0.958103	1.03536e-06
PDXP	0.957926	4.0715e-07
BEST4	0.957008	5.08073e-05
OR56A5	0.956187	4.60154e-06
PLEKHG6	0.955552	3.06128e-05
LAMA5	0.95497	2.70629e-08
EGLN3	0.953379	3.68753e-08
MRC2	0.952933	0.000113439
SYCE3	0.952382	2.16331e-06
CELF4	0.951833	1.31181e-05
UNKL	0.951643	2.95687e-06
PPOX	0.950937	3.50872e-06
HOOK2	0.950632	8.1569e-06
TMEM86B	0.949111	5.19378e-07
SEMA3B	0.948014	0.000103819
NAA50	0.947634	1.87173e-07
IGFN1	0.947571	1.25589e-07
AMER3	0.947494	4.03938e-05
ISL1	0.946677	1.94642e-07
SRSF2	0.945288	6.66116e-06
OR13H1	0.945162	3.12038e-06
ZNF263	0.945073	2.07248e-05
CD7	0.945014	7.05356e-07
THBD	0.944563	3.49485e-07
FMNL3	0.944346	1.30531e-07
FBXO8	0.943996	4.3807e-07
BASP1	0.94312	4.08738e-05
C18orf63	0.942541	4.44716e-08
KIAA1143	0.942462	2.14153e-05
IQCA1	0.942124	8.22451e-07
RAB25	0.942059	9.69756e-08
SOX12	0.941974	2.61876e-07
COQ10B	0.941241	1.03554e-07
OR8U9	0.94081	7.68959e-07
CRLF1	0.940583	3.34951e-05
PAGE3	0.939542	2.13115e-07
MPP1	0.938892	8.92157e-06
HPS6	0.938596	3.72325e-06
MUC8	0.938455	3.62601e-07
NUPR1	0.938414	2.98205e-05
NPSR1	0.937714	4.03398e-06
PLGLB2	0.937638	1.06375e-05
TTPAL	0.937449	1.94902e-07
PIAS4	0.937072	1.85418e-06
LEF1	0.93643	5.25491e-05
AJM1	0.936074	2.65915e-07
CCL4L1	0.935893	1.25862e-05
ELP6	0.935623	1.57695e-06
EFCAB14	0.935542	5.00888e-08
DNAJC19	0.935329	4.63543e-06
CREB3L4	0.93518	5.53816e-07
ACP7	0.934861	9.11497e-07
OGDH	0.934552	4.21787e-05
TMEM150B	0.934546	2.77905e-06
LIMS2	0.934309	8.39406e-05
NKX3-1	0.933697	4.3752e-08
VSX1	0.933251	1.83906e-05
ZFAND6	0.933204	2.42852e-05
YJEFN3	0.931762	3.13369e-08
MTG2	0.931632	1.55349e-06
TAS2R39	0.931354	8.49874e-06
ETV7	0.931333	0.000155154
KRT13	0.930852	1.40313e-06
CALHM5	0.930404	0.000103371
THBS1	0.930229	1.24721e-07
ARHGAP22	0.929764	0.000282706
PRR22	0.929561	2.55073e-07
CD83	0.928054	3.83205e-06
CYB561A3	0.927231	7.00046e-05
FRS3	0.925879	1.28336e-06
HPS1	0.925591	1.57088e-06
VXN	0.925408	1.04336e-06
ACP4	0.924175	9.03359e-06
RPAP1	0.924168	1.96713e-05
MBD4	0.924056	2.47227e-07
QSOX1	0.923558	2.56386e-06
ABCC1	0.923552	3.88007e-06
LCE3C	0.923523	5.18757e-05
DTHD1	0.923261	1.23909e-06
LINGO3	0.922684	1.86949e-06
RPL8	0.922474	1.52355e-05
HS3ST2	0.922072	0.000102094
ECHDC3	0.922023	3.6524e-05
SMPD1	0.92114	1.55194e-06
LRATD1	0.921102	1.47169e-06
H2BC14	0.921027	1.29745e-05
SYNE3	0.920859	1.43076e-05
IMP3	0.919823	1.87168e-05
OR5B21	0.91929	5.46305e-05
CCDC50	0.918608	4.05697e-06
FAM153B	0.918606	2.38069e-08
ZSCAN9	0.918039	3.22116e-06
SH2D6	0.917138	4.27285e-05
GALR3	0.916017	2.56759e-05
WDR4	0.915982	4.24393e-05
GAMT	0.91527	2.35619e-05
NUDT8	0.915007	4.77855e-06
MIEN1	0.915001	1.73098e-05
RHOA	0.914948	7.442e-06
NMUR1	0.914737	1.67051e-06
CCDC89	0.914635	6.99838e-05
MYL12B	0.914495	7.59934e-05
SLC6A18	0.914464	1.92808e-07
SSTR5	0.91398	3.33017e-05
CPXCR1	0.913968	5.54755e-05
SPTSSB	0.913757	5.59741e-05
SYNE1	0.913671	1.04696e-05
MIA	0.913148	1.23564e-06
H2BC15	0.91254	5.61979e-05
BACH2	0.912149	4.34698e-05
FOXK2	0.911772	2.22224e-07
FCGR2B	0.911296	4.31209e-05
MTRNR2L7	0.911204	1.22884e-05
ETV5	0.910823	6.74635e-06
TMEM181	0.910562	2.21698e-05
PCGF6	0.90973	0.000179382
SPACA6	0.90934	6.53043e-08
PPP2R2B	0.908669	2.08814e-06
COMMD8	0.908304	2.28302e-05
RPRML	0.907745	1.02556e-05
ITGA6	0.906434	1.95565e-07
ZNF2	0.906185	7.20445e-05
URB2	0.905827	1.211e-07
OR52D1	0.905431	1.16157e-05
VN1R5	0.905402	9.00795e-07
MSGN1	0.904654	2.08354e-07
GPX5	0.904211	0.000148563
TEX13D	0.904145	3.01494e-05
MTMR12	0.903987	1.01422e-07
ELOVL7	0.903006	1.93355e-05
HS3ST1	0.90293	2.15901e-08
CALD1	0.902923	5.181e-06
CDX1	0.902911	4.07772e-05
PTPRO	0.902893	2.3161e-07
ADAMTSL5	0.902612	1.63274e-06
GAST	0.902373	3.75605e-06
JARID2	0.902343	7.26763e-06
NHEJ1	0.902215	7.88781e-06
TMUB1	0.901695	7.56888e-06
HS3ST6	0.901592	0.000724783
SECISBP2	0.90085	2.81403e-07
GLT6D1	0.900688	5.59612e-05
PRSS57	0.900677	1.39199e-05
VRK1	0.900646	7.10341e-07
EFHC2	0.900577	7.56892e-06
NBEAL2	0.900334	1.55821e-05
P3R3URF	0.899444	2.34388e-07
HAND2	0.899284	2.78761e-06
SHLD3	0.899192	5.94401e-09
RHPN1	0.899049	5.74044e-07
LYPD3	0.898206	0.000124378
ZNF747	0.897505	0.000158355
MED17	0.897505	3.8139e-08
PTPRD	0.897305	1.27875e-05
OMP	0.897049	1.91721e-05
NOC2L	0.896817	0.000139231
ZBED1	0.896493	7.51566e-05
CTXN2	0.895522	0.000143417
KAT2A	0.895291	0.000324538
HOXA13	0.895063	1.92113e-07
PKMYT1	0.894815	2.45145e-07
FZD9	0.894532	3.20363e-07
DENND2B	0.894511	0.000136674
ANKRD36	0.892374	0.000116029
GUCY1A1	0.892327	1.59088e-06
PLIN5	0.892262	3.00929e-05
CLEC4F	0.891388	6.16727e-06
ELL2	0.891231	1.58875e-06
RRBP1	0.89112	2.46422e-05
SLC27A5	0.890518	0.00048658
TMEM191B	0.889999	1.89846e-06
GALP	0.889836	2.06085e-05
TRIM45	0.88925	9.06892e-08
MN1	0.889241	5.56602e-05
SASH1	0.888872	9.7046e-07
EGFL8	0.888715	0.00176647
FEZ2	0.888526	0.000102408
EIF3M	0.888525	3.28506e-07
NOTCH2	0.888289	0.00061308
CD200R1L	0.888	0.000808363
ALPK1	0.88742	1.11501e-05
MAPK11	0.887401	0.000143938
HLA-DQB2	0.887307	8.05486e-07
MYPOP	0.887163	0.000177601
NRARP	0.886522	8.82347e-07
SPAAR	0.886445	8.60895e-08
MYO15B	0.885762	6.30771e-05
GPHB5	0.885633	2.57061e-06
LARS2	0.885606	0.000145685
MMP21	0.885169	2.4316e-07
SYN1	0.884992	3.38832e-08
C17orf100	0.884813	2.88875e-05
HPGDS	0.884396	2.74433e-07
ZNF28	0.884131	0.000139133
ERLIN1	0.884106	2.3715e-07
JUND	0.883802	3.95376e-05
ATP6V0B	0.88338	7.55435e-05
DKK1	0.883359	5.1954e-08
FBXO2	0.882741	9.80949e-06
PRUNE2	0.882079	8.00722e-06
ALOX15B	0.881647	1.47883e-05
FGFRL1	0.881479	6.64645e-06
DHRS4	0.881319	2.2663e-06
ADAMTS1	0.881053	3.223e-06
SPDEF	0.880872	5.94248e-06
HMBS	0.880856	0.000130196
SH2D1A	0.880305	0.000243938
P2RY1	0.880299	1.73695e-07
PMEL	0.880236	2.96084e-05
TMEM121B	0.87972	7.59795e-06
CTAG2	0.879496	3.51307e-08
GSC	0.879432	5.50758e-08
PROM1	0.879357	0.00019623
TOMM70	0.878864	9.74583e-07
VN1R1	0.878048	0.000280204
SFRP1	0.877659	2.15526e-05
KCTD2	0.87723	4.71299e-06
SHISA7	0.876949	3.69909e-05
MOCS3	0.876826	4.49383e-06
OR5AN1	0.876259	3.49219e-07
COMTD1	0.876162	6.4913e-06
STK36	0.875929	6.42457e-07
UHMK1	0.875914	2.92353e-05
TCTN2	0.875912	1.91505e-05
EVX1	0.87521	0.000211389
C1QA	0.874906	2.38657e-08
CSPG5	0.874609	3.56395e-06
CAPN8	0.874223	3.60931e-08
PLA2G2F	0.874109	5.32827e-06
ABHD12B	0.873113	1.20797e-05
PIP5K1C	0.873049	0.00033229
SERINC2	0.872653	0.000171389
CNBD1	0.872296	1.07924e-07
NR1H2	0.872022	3.0733e-06
TRAF3IP1	0.871702	0.000191046
ALDH1A1	0.871233	1.00565e-05
IFNA6	0.871027	0.000139364
SLC4A7	0.870688	5.88923e-06
CFTR	0.870539	7.75995e-07
LYPD6B	0.869715	3.55834e-07
CIC	0.868921	4.4813e-07
SMIM23	0.868569	4.37851e-06
CNGB1	0.868519	0.000106803
CLVS2	0.868246	0.000244599
RLIM	0.868015	3.96494e-06
PAIP2	0.867963	7.05297e-05
SPRR2F	0.86788	3.59514e-06
LRRC24	0.867841	0.000160801
VAMP5	0.867628	2.42903e-06
MXI1	0.867576	1.4305e-06
RCL1	0.866933	2.30122e-06
C22orf39	0.866448	3.07906e-07
ZNF451	0.86615	2.36634e-05
GAS1	0.865873	0.000273853
TRAF3IP2	0.865846	2.13342e-06
FAM83E	0.865653	3.37774e-05
ZNF592	0.865358	1.81964e-06
OR8J1	0.864701	0.00268694
CABP2	0.864617	1.01771e-07
ZHX2	0.86394	2.31108e-06
MYO6	0.861264	1.97179e-05
TNFSF18	0.860941	4.68508e-07
SF3B4	0.860934	1.38923e-05
SLC22A17	0.860578	7.56378e-09
ZNF729	0.859882	3.62002e-06
ZNF281	0.85912	8.59461e-06
KRTAP25-1	0.858536	1.18523e-06
PNLIP	0.858143	2.18869e-05
CST6	0.857629	3.44803e-05
ASCC2	0.857	5.95129e-05
CARF	0.85651	3.28158e-06
KDM1A	0.856503	5.73069e-07
CPNE6	0.856463	0.000195113
B3GAT2	0.856168	2.16759e-05
GJA3	0.856025	1.23478e-05
MVD	0.855565	5.91945e-06
TAS2R14	0.853772	1.13897e-06
XKR5	0.853613	6.10226e-05
SCGB3A1	0.853143	0.000423766
MIGA2	0.853052	0.000136643
OR6C4	0.852503	0.000117133
ARHGAP9	0.85236	1.63852e-05
CCSAP	0.852254	3.77764e-07
VPS51	0.851837	5.09459e-07
TBX21	0.851722	1.94387e-05
MCAT	0.851323	0.000440666
RUFY4	0.851228	6.47262e-06
PITPNA	0.851176	1.60563e-05
ANTKMT	0.850731	3.19596e-06
VPS37D	0.848712	0.000141852
GOLGA8J	0.848474	4.89597e-06
BFAR	0.848104	3.68445e-05
USP7	0.847562	2.61153e-06
RGS12	0.847097	2.48599e-07
CELF3	0.846963	9.85467e-06
MCM9	0.846698	5.40742e-06
TEP1	0.846665	0.00123674
SHARPIN	0.846647	0.000402661
ABRA	0.846303	0.000221648
POSTN	0.846242	0.00437554
AJAP1	0.846228	1.86752e-06
TMCO6	0.84585	6.79182e-07
XK	0.8456	1.14629e-05
TMEM156	0.845541	4.73136e-06
KRT31	0.845388	0.000272702
WNT5B	0.844736	3.04562e-06
MOGAT1	0.844718	5.36476e-05
HOXA10	0.844466	2.47168e-06
TMEM88	0.843887	1.50411e-06
CD209	0.843542	0.000163041
CDKN2A	0.843352	0.000102442
SGMS1	0.843346	2.03865e-06
HDAC4	0.843124	6.45586e-06
DUOXA2	0.842855	0.00147825
RNF215	0.842474	1.81979e-06
SOCS4	0.84239	5.19009e-06
RSRC2	0.842048	7.83007e-06
OR4F6	0.8419	4.03252e-07
CCDC170	0.84182	4.8864e-05
ACBD4	0.841677	2.38483e-06
TPSAB1	0.841664	0.000179285
NUFIP1	0.841571	1.73941e-05
STRN4	0.841429	3.61338e-05
TERT	0.841136	2.55895e-06
ACOT6	0.840204	2.24269e-07
ARHGEF6	0.840117	0.00130207
ADAMTS14	0.840094	4.7556e-06
KRTAP5-2	0.839553	4.64767e-05
LCA5	0.839542	3.31745e-06
YIF1B	0.839522	2.61179e-05
DHX32	0.839204	1.23299e-06
TST	0.839198	1.72864e-06
ALPG	0.839078	8.56297e-05
PARP14	0.838973	0.00010538
CRX	0.838742	1.47893e-05
RAB33B	0.838433	9.39078e-06
SATB2	0.837462	5.06494e-06
TASOR2	0.837294	0.000204616
SRM	0.837043	0.000748527
OR10A2	0.836794	1.95834e-05
MPLKIP	0.836786	6.17335e-07
ZNF670	0.836609	1.25431e-05
RAET1G	0.835813	0.00020506
NPHS2	0.835778	6.30993e-06
TIAF1	0.835697	0.000125928
CRLF3	0.835226	6.95599e-06
GALNT11	0.835138	2.69177e-05
NLRP11	0.834893	3.06764e-05
ZDHHC13	0.834842	5.87747e-06
MPST	0.834399	7.89846e-06
AHDC1	0.833989	0.000535926
PPM1B	0.833705	7.64641e-06
RASL12	0.832928	0.000203189
DSN1	0.832077	1.81678e-06
FBXW5	0.831626	3.22388e-06
CERS2	0.83098	4.95008e-05
TMEM177	0.830774	0.00148357
FIBCD1	0.830534	4.83008e-06
TEPSIN	0.830329	1.41879e-05
PACS1	0.830252	2.72326e-05
TMPRSS6	0.830196	0.000526829
OR6T1	0.830184	0.00118599
TDRD7	0.830175	2.64253e-06
CAMKV	0.82961	3.60539e-06
TSR2	0.829572	3.80265e-05
RAB3GAP2	0.829505	7.56234e-05
UNK	0.829158	0.000228759
EFCAB3	0.828909	0.000118323
STRIT1	0.828741	1.36775e-05
USB1	0.828707	7.38346e-05
ITSN2	0.828663	7.87112e-06
WNT9B	0.828663	0.000350212
KMT2A	0.828625	9.70211e-06
ELMOD3	0.82854	3.40541e-07
PRAMEF19	0.828371	2.73363e-05
PTGFRN	0.828307	0.000169831
COL9A1	0.827708	0.000179257
AGTR1	0.827685	0.000447014
SPACA4	0.827539	0.000240282
ZMYND12	0.82683	0.000165855
ZNF275	0.826823	5.983e-07
KLHL4	0.826602	6.07689e-06
CLEC2A	0.826219	1.78485e-05
ZSCAN30	0.825925	4.17404e-06
TMED1	0.825097	3.93629e-06
KCNN4	0.824858	1.74989e-05
GCNT1	0.824818	3.45552e-05
KDM5A	0.824655	2.46494e-07
BCOR	0.824623	0.000541862
CTAGE9	0.824548	0.000244592
HOXA11	0.823924	8.1911e-06
MICALCL	0.823636	0.000522755
LDHC	0.823192	0.000131838
PSMA8	0.82318	1.52836e-06
PKP3	0.822979	4.34719e-07
LAMC2	0.822883	1.79383e-06
ST6GAL2	0.822196	0.000169381
ETV1	0.822103	3.42279e-05
RILP	0.822053	1.30347e-05
TMEM86A	0.821862	1.73948e-05
SSX4B	0.821495	1.73683e-06
H2AC13	0.82135	5.59109e-06
CCL3	0.821215	2.96603e-05
SUFU	0.821037	4.40018e-07
SIGLEC12	0.820837	1.40622e-05
LECT2	0.820581	9.1613e-05
RTL6	0.820433	0.00263875
PCDH17	0.819499	3.46183e-06
SLC25A36	0.819333	0.000100657
TSC2	0.818783	0.000497735
RNASEK	0.818603	3.56732e-06
INPP5J	0.818567	1.77682e-06
ULK4	0.818277	6.57169e-05
UTF1	0.81806	2.02034e-05
MGAT4B	0.817933	8.62365e-05
TRAPPC8	0.817866	3.70605e-05
RHPN2	0.817812	9.5531e-07
ZNF398	0.817098	1.93788e-05
BTBD3	0.816873	9.2214e-06
USP17L3	0.816671	0.000408146
PRR23C	0.816242	0.000550798
STEAP3	0.816139	0.00087924
IFNAR2	0.816076	0.000849413
NUP85	0.815925	9.23756e-05
CCDC17	0.815898	0.000162063
CHST2	0.815621	5.55583e-05
TAGLN	0.8156	5.59087e-07
SERPINF2	0.815436	5.96945e-05
BCL2L12	0.815333	2.51349e-05
MRGPRF	0.815181	2.43376e-05
ZNF557	0.815114	0.0013299
OR9G1	0.814668	4.90019e-08
FGFR2	0.814515	1.55112e-05
NSUN5	0.814143	0.00542305
PRELID2	0.813677	1.73554e-05
C1orf74	0.813584	2.88847e-05
OGFOD1	0.813495	3.71842e-05
USP10	0.813453	2.3288e-06
B4GALT7	0.813388	0.000296305
SNED1	0.812821	5.51426e-07
FAM83C	0.812677	3.83037e-05
VPS35	0.812521	1.68929e-05
CHTF8	0.812461	3.23633e-05
TSNARE1	0.811923	7.08675e-05
HOXD8	0.811805	3.79079e-05
AP2A2	0.81167	7.21043e-05
LILRA5	0.81164	0.000194303
IL7	0.811627	9.60781e-05
RNF144A	0.811624	7.01408e-05
RPL3L	0.811575	2.1345e-07
RREB1	0.811524	7.49783e-05
COX6B2	0.8115	4.69778e-05
SFN	0.811465	3.18425e-06
NEU4	0.811195	5.62608e-05
ADORA3	0.810989	4.7043e-06
ROMO1	0.810358	4.05802e-05
TAS2R38	0.810192	8.47896e-05
PLPP2	0.809511	5.21325e-05
ASB8	0.809506	4.40602e-05
ATP6V1E1	0.809323	1.18403e-06
ATP4B	0.809236	4.60245e-05
LTBP4	0.809155	0.0016454
LTB	0.808965	3.08666e-07
OR2T29	0.808427	3.03128e-07
PAX8	0.808366	0.000288227
OBP2A	0.808129	7.14654e-05
SF3A2	0.807964	0.000105219
PDCL3	0.807951	3.91365e-05
EXOSC6	0.807803	7.32967e-05
HOXB6	0.807773	1.87347e-05
ANKRD52	0.807101	3.0114e-05
GAP43	0.806902	1.32031e-05
MRPS10	0.806821	7.30139e-06
RBBP4	0.806763	6.5015e-05
OXA1L	0.806515	0.000884449
DUSP10	0.806192	2.88149e-07
GP2	0.805897	0.000108792
NCAPD2	0.805807	0.000128044
NEURL4	0.805501	1.47816e-05
RADIL	0.804322	6.73268e-07
RASSF3	0.804254	0.00028876
UPK3A	0.804188	4.13568e-05
SP6	0.803738	0.000114006
CHCHD7	0.803641	0.000422141
AZU1	0.803295	2.8226e-07
VWF	0.803265	4.34088e-06
PPP3CA	0.802911	0.000354635
HNF1A	0.802911	0.000244102
EDRF1	0.802851	8.83046e-07
SPDL1	0.802548	2.13759e-05
GALNTL5	0.802489	0.000905935
ZNF484	0.802408	7.19981e-05
CSNK1A1	0.802397	0.00120919
TMEM35A	0.80234	3.56182e-05
PRKRIP1	0.802277	1.79605e-05
TNFRSF25	0.802065	1.16071e-06
SPTA1	0.801455	8.75749e-05
LRMDA	0.800856	1.97088e-05
MCFD2	0.800658	5.11782e-06
ANKMY1	0.800501	0.00243097
VPS33A	0.800351	0.00134788
DIO3	0.800074	5.25232e-05
TMEM169	0.800016	5.48192e-05
GRIN3B	0.799767	9.1858e-06
CCDC157	0.79975	0.000272701
DPH3	0.799213	4.2668e-06
TMEM240	0.798953	1.79237e-06
IL25	0.798952	7.21465e-07
ADORA2B	0.798881	8.31982e-08
FAAH	0.798688	0.000104187
PLCD3	0.798574	0.000172605
NMUR2	0.798313	0.000119309
PABIR1	0.798251	6.05391e-05
MTARC2	0.79822	0.000274106
PHPT1	0.797981	0.000809529
PTPRB	0.797808	3.0456e-05
ANKRD36B	0.797011	0.00233947
CSF2	0.796894	8.11694e-05
PTK6	0.796591	0.000205415
PPP2R2D	0.796237	2.79696e-06
ITGA2	0.796103	1.91214e-07
TBXA2R	0.795975	9.63043e-06
ST18	0.795057	0.000126904
ABCG5	0.794089	0.00119153
OIP5	0.792996	1.11093e-05
RTP5	0.792791	4.61727e-05
C19orf81	0.792406	3.0106e-06
CUEDC1	0.792204	3.54082e-05
TRIM13	0.792117	6.88862e-06
MESP2	0.791687	0.000672665
R3HDM4	0.791317	2.67094e-05
PAICS	0.791086	1.21522e-05
CLCN7	0.791029	0.000292474
NWD1	0.79083	4.82128e-08
EFS	0.790703	8.36767e-05
SMARCD3	0.790429	0.00108427
ERVV-2	0.79028	8.0117e-06
B3GALT6	0.789929	3.72838e-06
GPR173	0.789487	4.99164e-06
MIER2	0.789396	5.61314e-06
PRPH	0.788786	0.000579731
SGK2	0.788759	0.000409315
EIF2AK4	0.788611	0.000226029
MS4A4E	0.788288	4.00061e-07
C22orf23	0.788202	1.14378e-05
TDRD3	0.788199	0.000625064
C5orf51	0.788161	3.25811e-07
CYP3A43	0.787717	0.000240594
INPP5F	0.786826	2.66221e-05
MUC17	0.786707	1.67964e-06
PDE4B	0.786527	7.56883e-05
FAM240A	0.785667	1.75293e-05
OR4C11	0.785321	3.64662e-05
TEDC1	0.784825	9.16296e-05
MFSD10	0.784811	0.000458733
PCED1A	0.784565	4.21892e-06
C16orf82	0.784506	0.000451454
SIGLEC7	0.783803	2.25519e-05
GBF1	0.783028	0.000858661
CENPI	0.782885	0.000552581
FBN1	0.782818	0.00136127
SERPIND1	0.782794	0.000186627
FAM43A	0.782522	8.39687e-05
SUN3	0.78246	0.000274194
TIPARP	0.782288	5.35755e-05
FZD1	0.782156	1.72079e-05
USP40	0.781502	3.50948e-05
PIGU	0.781389	1.56086e-05
ANKRD39	0.781054	1.99999e-06
TMEM208	0.780478	6.54344e-05
MPP3	0.780387	5.35039e-05
CFHR1	0.780382	0.00258672
CDK5R1	0.780233	2.88537e-05
SLC52A3	0.780204	0.000528266
SSC5D	0.779652	0.00172436
SLC46A1	0.779466	8.99878e-06
CAPN5	0.779426	0.000838729
ASIC2	0.779058	0.000672241
GPR180	0.779057	3.02026e-07
RHEX	0.778746	0.000130384
SLC6A2	0.778584	1.12025e-05
RDH8	0.7785	0.000140119
RFFL	0.778498	4.91481e-06
FAM207A	0.778231	1.01786e-06
SMARCD2	0.777968	0.00198261
CTAGE1	0.777807	0.00218892
RPLP1	0.777573	0.00107203
C15orf48	0.777482	9.67262e-05
PCBD2	0.777106	1.03901e-06
APOBEC3B	0.776631	1.98082e-05
EXOSC2	0.776385	5.09896e-06
DTYMK	0.775473	0.000107801
CFAP73	0.775341	0.000571586
CRYBB3	0.775337	0.00119914
GRIN2A	0.775225	1.51879e-05
KRTAP24-1	0.775146	7.14889e-06
ROR2	0.774893	3.58348e-05
GGN	0.774742	0.00166701
SLC2A1	0.774614	8.01215e-06
ZG16	0.774553	3.1536e-05
TDRD9	0.774356	0.00052466
NPAS3	0.77435	0.00169052
PRSS23	0.773965	0.000251076
LIMS3	0.773903	4.95507e-07
APCDD1L	0.773792	1.33457e-05
POTEA	0.773789	0.000118638
TTC21B	0.772831	8.69236e-05
GSDMD	0.772741	6.38993e-05
MRPL53	0.772201	0.000646496
KLHL25	0.772148	0.000695252
FCER1G	0.77111	1.27784e-07
FAM178B	0.770922	6.23205e-06
IGFBP1	0.770838	0.000253857
INCA1	0.770649	0.00032368
CMC2	0.770439	9.34086e-05
RBM19	0.770203	5.75546e-05
GPR137B	0.770121	0.00127654
RALB	0.77001	1.22265e-05
KCNJ4	0.7699	0.00040487
ACLY	0.769218	1.32083e-05
OR2T35	0.768994	3.74682e-06
ARHGAP33	0.768845	1.47182e-05
TRHR	0.768546	9.17561e-06
CENPT	0.768414	1.53014e-05
H2AC4	0.768139	8.5981e-05
EIF3H	0.76807	3.45966e-05
ESRRA	0.7675	0.000531669
GAS7	0.767463	3.00617e-06
CLMP	0.767454	6.83867e-05
NT5E	0.767447	0.000276612
DNAJC1	0.766303	0.000129874
MAP7D3	0.766049	7.21635e-05
RND1	0.765595	4.64466e-05
BEST2	0.765573	0.000177979
PDE6B	0.765367	0.000186568
MADCAM1	0.764999	2.10346e-05
MTHFR	0.764821	0.000163539
BAIAP2	0.764693	8.77404e-07
TP53TG5	0.76461	0.000107077
EGFL6	0.764593	0.000121045
RLF	0.764365	0.000148009
POLG	0.764273	1.04326e-05
MND1	0.764243	1.40753e-05
NUP37	0.764043	5.47793e-06
H2BC17	0.763985	0.000940572
SLC17A9	0.763854	9.52376e-05
ERG	0.76362	7.50321e-07
SLC9A3R1	0.76338	9.43186e-05
SLC26A9	0.763251	1.25998e-05
ACAP3	0.762838	0.000290034
EME1	0.762753	2.72699e-06
CYP11A1	0.761806	1.24662e-07
STXBP2	0.761806	9.02068e-05
MRGPRX4	0.761638	2.20295e-06
CRYGC	0.761628	0.000118916
TXNDC16	0.761604	0.000199193
CEP72	0.761391	0.000302706
HDAC11	0.761314	0.000276986
ITPKB	0.761148	2.53953e-05
TOB2	0.76087	3.67667e-05
SYNGR3	0.760819	7.90643e-06
SPINK2	0.760449	2.64338e-06
SLC2A4RG	0.760284	1.21611e-05
CD8B	0.760037	9.05918e-05
KCNK1	0.759591	3.4463e-06
DNAJC8	0.759528	1.03588e-05
CUL4A	0.759152	6.01254e-06
TGFBR1	0.759124	7.32681e-06
RNF122	0.758742	5.64773e-05
PLA2G15	0.75863	1.02665e-05
BLK	0.758619	0.00120713
OBSCN	0.758514	0.00288534
VSTM5	0.758349	0.000329333
SPDYE2	0.757627	4.37038e-07
NCKAP1	0.757609	0.0016647
PDYN	0.757415	0.000446368
CDS1	0.757342	0.000825292
FAM120B	0.757316	0.000168039
NCF4	0.757169	0.000379338
SKA3	0.757138	6.74382e-05
MEX3D	0.757019	1.55921e-05
TMEM47	0.756957	4.01693e-05
ANTXR1	0.756897	1.69308e-05
ELOVL3	0.756749	2.97582e-05
SGMS2	0.756565	5.36545e-05
PHYH	0.756549	0.000169831
TTC24	0.756519	0.00158882
OR5K1	0.756172	3.18225e-05
SLC36A2	0.756154	0.000149858
GLYR1	0.755791	0.000184839
DEPTOR	0.755127	0.000266912
MTLN	0.755099	8.32215e-05
FOXF1	0.754738	2.80074e-05
GABRG2	0.754663	0.000142853
IL34	0.754217	1.28247e-05
LIN28B	0.753915	4.42021e-05
TRIM26	0.753564	0.000183234
MAPKBP1	0.753511	0.00172202
MXD1	0.75315	0.000135503
CYP2A6	0.753102	7.45137e-05
H4C4	0.752783	6.59758e-05
SPATA6	0.752635	6.86394e-05
TMEM207	0.752573	0.000449843
PKP2	0.75248	0.000519996
PROB1	0.751856	0.000505012
PLLP	0.751673	8.73135e-05
PLEKHA5	0.75166	4.91087e-05
ORAI2	0.751381	6.45229e-06
POU3F3	0.751368	0.00109046
ZNF226	0.750877	3.01711e-05
ZNF792	0.750736	0.00235499
IL17RC	0.750549	1.95755e-05
COMMD6	0.75041	2.73912e-07
SLC11A1	0.750364	0.000421341
SEC14L2	0.750282	0.000776301
SLC12A9	0.750011	0.000264332
ZNF778	0.74991	7.39593e-05
PRPF39	0.74982	1.31655e-06
PAPOLA	0.749673	2.60882e-05
G6PC2	0.749611	6.79099e-06
RIDA	0.749582	7.31158e-05
OLFM4	0.749546	7.86824e-06
ZPBP	0.749381	9.03538e-05
MAP3K21	0.748931	0.0001263
TMEM200C	0.748845	0.000243971
DCLRE1B	0.748764	0.000142188
CNR2	0.748681	0.000722399
STC1	0.748614	0.000281692
C1RL	0.748614	2.44841e-05
IL1F10	0.74859	1.13669e-06
PTP4A1	0.748326	0.000110495
DYNAP	0.747803	0.000391099
LAMB4	0.747411	0.00121964
IGF1	0.747343	0.00035907
AGT	0.747221	0.000274555
CSDC2	0.746725	0.000312657
ZMYND8	0.746506	2.96366e-06
LACTB2	0.746042	3.65104e-05
EEPD1	0.745993	0.00215427
ACP3	0.745844	0.000186207
ATP10A	0.745467	1.24699e-05
SH3BGRL	0.745042	1.71263e-05
FAM163B	0.744801	0.0015914
CEBPZ	0.744324	8.01084e-05
LYSMD1	0.744163	2.05734e-05
RAB7B	0.744114	1.78849e-05
OPRL1	0.743068	3.70698e-06
YME1L1	0.742963	2.10114e-05
GP1BA	0.742356	1.03275e-05
GPR83	0.742348	3.09024e-06
WDR6	0.74225	1.11825e-06
GPT	0.742209	0.00100211
RPEL1	0.742135	0.000145924
AK7	0.741986	6.41433e-06
NPY4R	0.74172	2.35823e-06
MARCHF8	0.741544	0.000819026
CEACAM18	0.740876	6.59161e-06
RAB21	0.740818	5.76431e-05
ASH2L	0.740648	2.22991e-05
TMEM199	0.740629	0.000568323
TEX12	0.740388	6.91015e-05
APOC4	0.740164	0.000381319
MYEF2	0.740007	0.000118402
CCND3	0.739719	0.000282523
FAM13A	0.739477	0.00244494
CALML5	0.739463	0.000533434
MEF2D	0.739369	0.000237224
HDAC10	0.739145	7.64434e-05
GREB1	0.738294	8.89157e-07
OSGIN1	0.737997	0.000406809
FBXL16	0.737976	0.000632915
TMEM255B	0.737894	1.2003e-05
PGAM5	0.737836	0.000250716
TINAGL1	0.737358	0.00224991
RAB6B	0.737214	2.85203e-05
KLF7	0.737201	5.22059e-05
CDRT15	0.73706	2.45602e-05
CD6	0.737052	0.0010663
DICER1	0.736978	0.000893187
COL4A4	0.736946	7.62426e-05
C10orf99	0.73694	6.94762e-05
C1QTNF9	0.736842	6.09329e-05
FAXDC2	0.736165	0.000391267
OSTC	0.735405	4.80116e-05
MMUT	0.734826	0.00136181
SIGLEC16	0.734807	4.34527e-05
IFT27	0.734606	0.00364897
FMC1	0.734344	1.56716e-05
TSPAN8	0.734238	0.000148181
TYW1	0.733911	0.000345411
CRYBG2	0.733713	0.000110588
KIAA1217	0.733521	0.00301877
DTNBP1	0.733276	0.000129074
METRN	0.733127	0.000288761
SLC9A8	0.732931	0.000484199
TRAPPC6A	0.732804	7.43598e-05
SUPT7L	0.732552	0.000240696
TMC6	0.732549	0.000176745
ZC2HC1C	0.732513	0.00022572
SLC7A7	0.73217	3.84834e-05
MICB	0.731627	7.34156e-05
CYTL1	0.730919	0.000844378
CRACD	0.730823	5.11341e-05
KIFC1	0.730759	3.57523e-05
PLA2G12B	0.730327	6.46972e-06
TOR4A	0.730249	0.00168196
CBX8	0.730228	8.11671e-05
ADO	0.730063	0.00207876
PCCA	0.730018	0.000208009
HDAC2	0.729954	8.11884e-05
C14orf28	0.729949	0.00115683
DRAM1	0.72993	0.000441574
BAX	0.729758	5.48768e-05
PSMB5	0.729676	2.21554e-05
CST7	0.729402	2.30131e-05
OTOF	0.729078	0.000481995
OR2T11	0.728883	0.0016175
HIP1R	0.728858	2.98836e-05
DSE	0.72877	1.35194e-05
RNF113B	0.728599	5.79046e-07
DYNLT5	0.728309	0.00144726
RPS11	0.728301	0.000332327
DYNLT1	0.72827	3.31328e-05
MAGEB2	0.727487	4.42088e-06
GTF2IRD2B	0.72736	8.47125e-06
OTOP3	0.727352	3.49261e-06
C14orf180	0.727178	6.35154e-05
IL36RN	0.726944	0.000179214
C6orf52	0.726416	9.05923e-06
TNFRSF1A	0.726175	0.00156151
OR2J2	0.726171	7.6859e-05
MTNR1B	0.725787	0.000632579
GNA11	0.725646	9.24012e-05
DENND4A	0.725391	7.98405e-05
ANGPTL2	0.72535	4.8454e-05
ZNF81	0.725321	0.000108936
ZCCHC12	0.724985	2.65406e-05
AHCYL2	0.724962	0.00151167
HGSNAT	0.72496	0.000283545
GGTLC1	0.724876	2.67381e-05
HEXD	0.724647	0.000184418
DCBLD2	0.724611	2.46843e-05
POFUT1	0.724547	0.00043804
CAPZA3	0.724498	0.000312811
DMKN	0.724369	0.000182938
HCFC1	0.724303	6.4347e-07
DUOX2	0.7243	0.000336506
TUBE1	0.723847	0.000163636
AK3	0.723776	0.000111733
RAG1	0.723752	2.59394e-07
ARHGAP4	0.723747	8.11884e-05
TEX10	0.723577	3.67613e-05
ZP2	0.723575	4.79734e-05
RIC8A	0.723418	0.000107416
CDR1	0.723363	2.09535e-06
ABHD14A	0.723319	3.14905e-05
XAGE1A	0.723108	5.26892e-05
CCDC187	0.723049	0.00117036
PPIAL4A	0.722954	0.00042909
AMT	0.72218	8.40369e-06
OR10G9	0.722166	0.000103974
ZNF644	0.721993	1.34388e-05
CELA3A	0.72166	0.000736971
RDH5	0.721655	0.000932077
PRICKLE1	0.721506	9.03214e-05
SSH1	0.721476	0.000169517
IMPG1	0.721189	0.000289281
LIPG	0.721186	1.71197e-05
TLCD3B	0.721045	0.000715628
MAGEB4	0.721024	0.000346984
FKTN	0.720839	9.73787e-05
KCNG4	0.720816	0.00064622
PASK	0.720675	0.000288065
SPSB4	0.720651	6.35452e-05
CEP63	0.720306	0.000432537
SEMG2	0.720238	0.000208164
ADCK1	0.720155	0.0120317
ANKRD30BL	0.720059	2.44622e-05
THAP6	0.720016	9.00227e-05
SMC5	0.719847	0.000137377
NUDCD1	0.718814	4.53111e-05
NAIF1	0.718446	0.000322745
MAP3K13	0.718349	0.000754102
FAS	0.718151	0.000169659
OR9Q1	0.717861	0.000282908
PLEK	0.717645	5.32302e-05
SNRPF	0.717493	0.000823677
SLC26A10	0.716923	1.85151e-05
PRKG2	0.716768	0.00325585
WNT10A	0.716584	0.00128882
UBE2M	0.716582	0.000837233
ZNF99	0.716105	0.000784883
CABIN1	0.715803	4.57178e-05
CDK14	0.715717	9.0089e-07
ELMOD1	0.715589	3.15925e-05
GNL3L	0.715432	4.28632e-06
ZFP91	0.715164	0.00135962
METTL4	0.715109	0.000896409
GLI4	0.714842	0.000431618
OR6C3	0.714717	0.00183014
CHKA	0.714307	6.46716e-05
TMEM241	0.71422	3.01032e-05
HOXB7	0.714176	9.01636e-05
COLQ	0.713997	3.04628e-05
BDKRB1	0.713867	0.000104589
OR2J3	0.713848	7.31735e-06
CCDC28B	0.713626	0.0148081
FLVCR1	0.713161	0.00159379
IL9	0.713077	0.000292255
ENOSF1	0.713013	8.74881e-05
ADAMTS9	0.712897	0.00121849
DCLRE1C	0.71284	0.0022186
KLHL2	0.712835	6.15111e-05
KIF27	0.712789	5.27966e-06
APOA2	0.712706	2.51424e-05
FIGNL2	0.712622	8.65704e-05
ERRFI1	0.712408	1.52196e-05
MET	0.712306	0.000221854
CRB3	0.712136	0.000175427
SALL1	0.712047	1.16683e-05
FIGLA	0.71194	0.000185454
MAP3K3	0.711416	5.69454e-05
BEND5	0.711056	0.000101401
CALHM6	0.710553	0.000597746
KCTD9	0.710459	2.64154e-05
CD84	0.710124	3.22479e-06
CCND1	0.709843	0.000126425
CXCL17	0.709674	0.00084272
SLC15A3	0.709549	8.60086e-05
SNURF	0.709435	4.97439e-05
SLC45A1	0.709312	2.98321e-05
ALDH7A1	0.709259	2.99627e-07
PROKR2	0.708922	6.02266e-05
GUCY2F	0.708817	0.0030761
TMEM270	0.708796	2.43132e-05
PEX11G	0.7082	0.000217825
BIRC7	0.708165	4.41247e-05
TM7SF2	0.708096	0.00140342
UVSSA	0.708083	2.54863e-05
CST2	0.708059	8.48072e-06
GET1	0.708009	7.09648e-05
B3GNTL1	0.707885	0.000175208
MYOZ3	0.707754	1.40369e-05
SLC5A9	0.707742	6.59355e-05
EIF6	0.707677	0.00089423
NAT8	0.707535	1.93174e-05
AP1S1	0.707391	0.000125033
SUPT6H	0.707193	5.67102e-05
PXDNL	0.706781	0.00117761
AGAP1	0.706758	8.62972e-06
CDYL2	0.706184	0.000422722
FBXO24	0.70539	3.1914e-05
DDX52	0.705254	0.0004047
ZNF514	0.704996	0.000193731
DECR2	0.704816	3.36414e-05
CYBRD1	0.704537	0.00200976
ADAM2	0.704527	1.04301e-05
ZNF267	0.704467	0.000134433
DEFB1	0.704094	0.000750666
DHFR	0.703634	1.90691e-05
SS18L2	0.703119	0.000217935
IGFBP2	0.702998	0.000213643
SRSF8	0.702946	0.000325528
SAMD5	0.702646	0.000199373
BMPR1A	0.702639	0.000153658
H1-3	0.702133	0.000157301
KCNQ4	0.702042	0.000545667
UACA	0.701929	0.000758588
CXCL10	0.701847	0.000222452
LRRC4B	0.701641	0.000141288
S100PBP	0.701464	0.00029824
OR8D4	0.701454	0.000226765
MCF2L2	0.701268	0.0015489
GNAL	0.701244	0.000323788
KCNJ9	0.701008	1.77134e-05
TAP1	0.700866	9.94761e-05
YBEY	0.700151	0.000652308
PAQR5	0.700044	5.02406e-05
CFAP57	0.699909	7.54688e-05
CASP6	0.699828	0.00019149
MYRIP	0.699498	0.00053184
GDF5	0.699424	1.79572e-05
WBP2NL	0.699319	0.000990941
KIF21B	0.699311	0.00157064
C16orf89	0.698881	8.47792e-05
DLAT	0.698767	6.32375e-05
ZNF207	0.698686	5.81137e-05
DNAH11	0.698532	3.25713e-06
MAP7	0.698521	0.000242912
ADPRH	0.698135	0.000102886
DNAH8	0.697997	0.00118649
NBPF3	0.697723	0.000445441
ALOXE3	0.697677	3.89486e-05
WDPCP	0.697521	0.000213735
BCAP29	0.696927	9.6609e-05
MGAT4A	0.696854	0.000290081
UNC50	0.69681	0.000144868
TRIQK	0.696693	0.00285585
CCDC106	0.696381	0.000662765
HELT	0.695511	3.84234e-05
TRAM2	0.695387	0.001856
GPNMB	0.695167	0.000157894
PLAC9	0.694668	0.000378495
WDR76	0.694623	0.000285623
LPAR2	0.694519	0.000737802
HADH	0.69446	0.00056437
MSTO1	0.694164	2.59955e-05
TSPAN32	0.694155	5.10229e-05
ZNF90	0.693829	7.65267e-05
NDUFB5	0.693662	0.000551514
ACOX3	0.693639	0.00023254
DDIT4	0.693349	0.00319764
ZNF408	0.69323	0.00145872
AZGP1	0.693169	0.00055426
ZNF689	0.693121	0.000806912
SPAG4	0.692617	0.000370077
CYSRT1	0.692487	1.37849e-05
CSE1L	0.692116	0.000274273
SMC4	0.691639	0.000278018
MYCN	0.691582	0.000394327
STK16	0.691417	0.00294331
TENM4	0.69137	0.000410201
GPAT4	0.691206	0.00096463
LPAR6	0.690972	3.69917e-05
PTPN18	0.690726	0.000460181
RBP3	0.690625	0.000625914
MINAR1	0.690577	0.00076992
EVI5L	0.690443	0.000221907
ST8SIA2	0.690303	0.0021901
ZNF511	0.690222	0.000295869
ROPN1B	0.690089	0.000763322
ABCB8	0.69004	0.000143285
WDCP	0.689856	0.000512768
MIB2	0.68981	3.88816e-05
MS4A3	0.689683	0.000136682
VANGL2	0.689322	0.00167397
SFRP5	0.689309	0.00352033
HCCS	0.689281	0.000183717
OPRD1	0.689274	1.20242e-05
ZFYVE19	0.6891	0.000150275
BPHL	0.688967	0.000109711
PTGER2	0.688747	0.000157715
NDUFC1	0.688332	0.00031597
ANKRD34C	0.68828	0.00396134
CCDC38	0.688233	0.000269804
DHRS2	0.688188	0.000113521
TMEM252	0.687801	0.00123966
MS4A4A	0.687629	0.00347835
MATN2	0.687419	0.000762365
H2AX	0.686979	0.000789783
CD300H	0.686492	0.000138258
PPP1R26	0.686375	5.20665e-05
ZDHHC23	0.68621	0.00017024
TRIM72	0.686	0.00334543
TMEM216	0.685883	0.0030771
GDF11	0.685523	4.27115e-05
SLC35A3	0.68546	0.000838274
FBXL14	0.685185	0.0023528
FDX1	0.685168	2.41442e-05
IDS	0.685078	0.000318209
CDK15	0.684647	0.000442263
MEIS3	0.684637	2.6134e-05
CBWD2	0.684406	0.000244768
OR1S1	0.684346	1.84394e-05
TRABD2B	0.684311	0.000318593
BATF	0.684291	8.40145e-05
G0S2	0.683996	0.000183719
NOD2	0.683888	0.00506888
CINP	0.683782	0.000418645
CYBB	0.683711	0.000853504
ANGPT1	0.683458	1.99047e-05
TMEM273	0.683435	3.78067e-05
SALL4	0.683257	0.000105638
LRRC4	0.683055	0.00180968
KBTBD13	0.682853	0.000368652
IL23A	0.682724	3.84007e-05
C5orf67	0.68235	0.00169358
ITGB3	0.682028	0.00114497
OR5M10	0.681923	0.000129093
H2AC19	0.68189	8.5602e-05
C5AR1	0.68163	0.000262795
ZNF684	0.681567	0.000514901
RGS17	0.681356	1.46192e-05
MAP3K9	0.681289	4.14574e-05
ZNF43	0.68127	0.000203693
SEMA3F	0.68119	0.00182919
BUD23	0.681073	5.64449e-05
SLC35G6	0.681043	0.000464557
PRRG3	0.680633	0.000748945
IZUMO3	0.680422	1.36017e-05
ZNF37A	0.680269	5.94426e-05
CAPN1	0.680049	0.00729016
KRTAP26-1	0.679989	0.000143537
TTC26	0.679912	0.000599311
TFAP2D	0.67961	0.00212211
GCFC2	0.679523	0.00128142
OR5P2	0.679512	0.000778384
TTC39C	0.679318	0.000306463
IRGC	0.6793	0.000996567
C16orf91	0.679285	0.000105568
SLC26A3	0.679194	1.03861e-05
ZFPM1	0.679027	0.00164674
ARNT2	0.67894	5.59516e-05
WNT3	0.678491	2.4331e-05
PODN	0.678444	0.0117334
DUS4L	0.678357	0.000851035
SLC35G1	0.677998	0.000417373
HSH2D	0.677854	0.000579944
AMOT	0.677769	3.7098e-05
SAR1B	0.677527	0.000132568
DPP3	0.677521	0.002357
COA7	0.67752	0.000892456
SSU72	0.677508	0.000268602
BET1	0.677466	7.19299e-05
C12orf54	0.677328	0.000132039
SIN3A	0.677258	0.0016418
RGS7BP	0.677195	0.000179179
CACNG8	0.677066	0.000276333
SLC9A4	0.676976	8.37504e-06
TBC1D2	0.676908	4.73413e-06
ARHGAP44	0.676856	0.000661051
DOK5	0.676848	2.53071e-05
C6orf226	0.67683	0.000427875
MAPK8IP2	0.676696	7.31118e-05
NVL	0.676572	0.00013297
TCP10L	0.676568	0.000133969
OGFOD3	0.676507	4.10678e-05
ZNF469	0.676484	0.00116438
EDAR	0.676223	0.000614922
KLF13	0.676168	0.00183942
POLR3H	0.675792	1.17455e-05
PSMD12	0.675673	7.24702e-05
SUV39H1	0.675503	0.000488555
SCP2	0.674839	0.000205416
KRTAP10-10	0.674829	0.00111801
SYP	0.674499	0.00109998
HES1	0.674418	3.35657e-05
HIVEP1	0.674244	0.00022919
TCIRG1	0.674223	0.00254577
ZNF326	0.674024	0.000760125
VWC2	0.673953	0.000571652
FAM102B	0.673923	0.000338616
CNTNAP5	0.673495	0.00118741
NOLC1	0.673461	0.000143031
SAA4	0.673313	0.000154874
MARK1	0.673116	0.00154927
TSSK6	0.672987	0.00159677
PMM1	0.672613	8.38132e-05
GCDH	0.67247	8.40274e-05
FAM168B	0.672243	0.00174196
RASL10B	0.672234	0.000123089
TSPAN4	0.672102	0.00139323
OCM	0.672011	0.000786597
KEAP1	0.671944	0.00039244
SSR1	0.671925	0.00175876
GPR162	0.671895	0.00356959
KY	0.671549	0.00512763
CLASRP	0.671112	0.000566452
TMEM242	0.670704	2.12896e-05
TYRO3	0.670502	6.25056e-06
CRYBB2	0.670348	0.00512391
CALML4	0.6702	0.000958214
TXNRD1	0.670036	1.53276e-05
FAM228A	0.66978	0.00403832
ACOT1	0.669209	0.000174739
TAF1	0.668997	0.000158655
SLC17A6	0.668931	0.000296199
IGF2BP3	0.668335	0.000170525
PMS1	0.668163	0.00398147
ALG12	0.667921	3.05484e-05
TSPO2	0.667895	0.0018466
UBE2J2	0.667598	0.000435027
ORM2	0.667491	0.000135533
WRAP53	0.667192	0.00123261
PRKCQ	0.667024	0.000114663
DHX58	0.666902	5.40475e-05
RBMS2	0.666896	0.000992283
UBE3C	0.666836	0.000636921
SDSL	0.666617	0.000900062
SPEG	0.666159	0.000634058
AFP	0.666092	1.60358e-05
SLC22A4	0.666082	9.62955e-05
ASL	0.665991	0.000305848
INSL3	0.665881	0.00275882
KLF16	0.665621	0.00218619
ASPHD2	0.665448	0.000109912
DPP7	0.665257	0.000344131
MSLN	0.664982	0.000118769
SPATA33	0.66498	3.20707e-07
EGFL7	0.664918	0.000277856
APBA3	0.664863	0.00162797
HAPLN2	0.664408	0.0025179
TM4SF4	0.664289	9.24511e-06
CES2	0.664181	5.13543e-05
CDCP1	0.664004	0.000112296
SMIM21	0.663963	0.000217993
SF3B6	0.663956	0.00243435
PRDM9	0.663837	0.000203321
PRR13	0.66354	0.000123709
TMEM82	0.663455	0.000275653
ZSWIM9	0.663413	9.74296e-06
ZSCAN5B	0.663392	0.000246673
SNX25	0.663281	0.000414424
EBLN1	0.66299	0.000159082
DENND6B	0.662981	1.98498e-05
INPP5E	0.66291	0.0185738
C1orf21	0.662584	4.99617e-05
HS1BP3	0.662413	0.000697796
FEM1C	0.662229	3.24603e-05
FZD4	0.662163	2.66361e-06
BAD	0.661995	0.00985464
POLR1C	0.661903	0.000166899
ZBTB2	0.661827	0.000993438
MSL1	0.661807	0.000909845
ELP3	0.661772	0.000269302
CTU1	0.661622	4.56128e-05
GPRASP2	0.661608	9.42216e-05
DOCK4	0.661544	0.000243177
ZNF823	0.66135	0.00310925
PAGE5	0.661332	0.00593251
OR52A1	0.660933	0.000815488
SORBS3	0.660854	0.000622409
DEAF1	0.660854	0.0016848
SPATA21	0.660279	0.000958849
MRGPRE	0.660266	0.000139165
POLR2C	0.660263	9.15721e-05
MAGOHB	0.660186	6.02006e-05
LGI3	0.660019	0.00156587
WTIP	0.66001	0.000340182
RPS26	0.659751	0.0105886
LGR6	0.659737	0.00142628
ACKR3	0.659604	0.00792745
NR1D2	0.659274	0.00025982
KCTD19	0.659258	0.000261983
SSBP2	0.659196	0.000810696
GSTO1	0.659111	0.00114895
SOX9	0.659023	5.44818e-05
ASIC5	0.658918	9.67604e-05
ADH7	0.658809	2.13123e-05
MGAT1	0.658681	0.000739941
ATL1	0.658637	0.00250964
USP51	0.658453	0.000990724
WDR91	0.658435	0.000303918
MRPS31	0.658329	0.00710123
CFAP43	0.658114	0.000419763
ATP6V0A4	0.658005	0.000281113
KIR2DS2	0.657764	7.39821e-05
KIF20A	0.657721	0.00544484
CASR	0.657489	0.000766866
FAM151A	0.65689	0.000176879
AUP1	0.65678	0.000160932
SLC12A6	0.656726	5.78217e-05
BTN3A2	0.656013	0.00333297
PIGC	0.655996	0.000104299
RBBP5	0.655884	0.000357053
FGFBP3	0.65563	0.00259786
LACTB	0.655488	0.000170092
HTR3E	0.655438	0.00166373
HMCN2	0.655358	0.00698532
TGFBI	0.655223	0.00346179
GLI2	0.654858	6.37355e-05
SPRYD4	0.654264	0.000123997
NRROS	0.65415	0.000172934
PSME1	0.653434	0.000397965
TNFRSF18	0.653227	0.000252481
TDRD12	0.652801	0.000817058
KCTD12	0.652768	0.00075096
CEP97	0.652544	0.0186414
SRD5A2	0.65238	0.000415146
TTC16	0.652307	0.000974881
CDK10	0.652248	0.00171995
DTX4	0.652224	0.000106233
GAPVD1	0.652165	0.00010431
PDE4C	0.651976	0.00112188
AMY2B	0.651869	0.00439491
TBX22	0.651812	0.000246756
MLPH	0.651681	0.000323909
PINLYP	0.651278	2.36645e-06
POU3F4	0.651255	0.00103718
LMBRD1	0.6512	0.00019845
INHBB	0.651019	0.000878548
TLE1	0.650862	0.00313498
FGF3	0.650829	0.00594799
COPS2	0.650754	0.00132706
BBS1	0.650627	0.00487704
UTS2R	0.65051	0.000709208
DNAJC7	0.650366	0.000526849
DPY19L2	0.650334	0.00032764
FOXI3	0.649934	6.49996e-05
LAP3	0.649752	0.000292636
CIAO2B	0.649431	0.00298678
KRTAP4-7	0.64929	0.00133503
OVCA2	0.64909	0.00306246
MBNL3	0.648885	0.000783724
ST3GAL2	0.648881	5.99056e-05
PRCD	0.648334	4.73343e-07
DNM1L	0.648208	2.82117e-05
CYHR1	0.648192	0.00687583
ATF6	0.648072	0.000753139
SPINK6	0.648021	0.000276894
SPON2	0.647905	0.0041746
SPATA13	0.647758	0.000434677
MOXD1	0.647684	0.00812778
C15orf39	0.64759	0.000364388
COL24A1	0.647424	0.000159851
RARRES2	0.647252	0.00344721
UTP15	0.64713	0.00017654
RDH11	0.64701	5.60196e-05
ALOX12B	0.646707	0.00102782
CNIH2	0.6467	6.84038e-05
SAC3D1	0.646459	0.000640089
ACRV1	0.646347	0.000872133
OR51A7	0.646034	5.2059e-05
GPANK1	0.645853	0.00254628
H2AC12	0.645617	8.0842e-05
SPHK1	0.64559	0.000106432
HBA2	0.645421	0.00224343
SVOPL	0.645174	0.00163022
MOCOS	0.645169	0.000157137
KRTAP10-2	0.645105	0.000285023
WBP2	0.645024	0.00232325
DCTN6	0.64455	0.000336171
OR5H14	0.644247	0.000879339
GCHFR	0.64424	0.00922279
LYNX1	0.643783	0.00162379
RNF11	0.643576	6.85978e-05
KIAA0930	0.643277	0.000266129
NCR3	0.643105	0.00079934
SERPINB7	0.642997	0.00219117
ADAMTS10	0.642615	0.00831721
FAM184A	0.642603	0.00105428
ZNF583	0.642543	0.000376787
DOP1B	0.642373	0.000789136
HLA-DMB	0.641769	0.000149159
JMJD8	0.64165	0.000706979
DLGAP5	0.641232	0.000256725
OTUD1	0.640743	0.00264732
ZNF461	0.64073	0.00355124
SIK2	0.640388	7.32317e-05
SIRT7	0.640171	0.000433169
LRRC46	0.640138	0.000666905
C16orf95	0.639824	0.00317287
PLEKHA6	0.639652	0.000473532
TRAF6	0.639337	0.00171209
ARMT1	0.639256	0.000107634
KRT71	0.639193	1.87889e-06
OR56A4	0.638957	0.00137198
TAOK1	0.638955	0.000374024
ZNF764	0.638891	0.00101536
LITAF	0.638862	0.00135661
CNOT10	0.638857	0.000389425
MTIF2	0.638696	0.000209565
FERD3L	0.638681	0.0044336
DERL1	0.638507	0.00037661
FRRS1	0.638482	0.00086544
ADAT2	0.638395	0.000606159
PNMA6A	0.638375	0.00611663
NPS	0.63836	1.9325e-05
STC2	0.638304	0.00117176
SPRN	0.638038	0.00226902
ARHGEF1	0.637746	0.00271879
STRA6	0.637524	0.000560136
TAAR9	0.63747	0.00203259
BOLA3	0.637459	0.00355247
CDH12	0.637029	0.000639429
PPP5D1	0.636724	1.52265e-05
MROH8	0.636625	5.10656e-05
CABLES2	0.636041	0.000218616
PRLH	0.63598	0.00112228
DYTN	0.63589	0.00039275
DNAJC6	0.635868	0.00365001
PPP1R16A	0.635653	0.000392862
KCNA3	0.635617	0.000553707
FGF8	0.635095	0.000263254
CNNM3	0.635012	0.00071947
NUP58	0.634972	0.000612017
CLDN3	0.63494	0.00101078
TRNT1	0.634867	0.000504011
TENT2	0.634733	2.45078e-05
PHF14	0.634659	0.00489007
GALNT17	0.634471	0.000546955
OR7A10	0.634016	0.000993528
YARS1	0.633986	0.000321886
TMEM33	0.633711	0.000348971
MPP5	0.633585	0.000297186
ANKRD7	0.633559	0.00364745
TP53INP1	0.633249	0.000700072
PRR5	0.633139	0.00344217
NFAT5	0.63304	0.000208072
NUP62CL	0.633015	0.00290523
OR52L1	0.633013	1.95859e-05
ZNF112	0.632938	6.34642e-05
HMX1	0.632891	0.00194708
IGF1R	0.632585	0.000971726
CWC15	0.632506	0.000474336
JAK1	0.632457	0.00315897
EDN2	0.632182	0.00371756
IL18	0.632055	0.00637807
TSPAN1	0.631873	0.00103899
OR10J5	0.631753	0.000227735
NT5C	0.631609	0.000365151
ARHGAP12	0.631428	0.00103172
IFNA5	0.631235	0.00478033
CER1	0.631216	0.00298254
SAP30	0.63101	0.0002803
LPAR4	0.630545	0.000267921
GRIK2	0.630509	0.000539163
CNOT9	0.630453	8.93333e-05
HAGHL	0.630388	0.00336983
CRNKL1	0.630259	0.00010513
COL13A1	0.630241	9.29491e-05
ZSWIM8	0.630172	0.00116833
EXOC6B	0.630008	0.000498915
NFX1	0.629614	0.00139572
SNX2	0.629497	0.00019955
PLEKHD1	0.629276	0.00314606
PIP4K2A	0.629232	9.2463e-05
HRK	0.629217	0.0013534
CTC1	0.629169	0.000439223
URM1	0.628956	0.000845768
PEA15	0.628871	0.00129014
SPRR2E	0.628751	0.00138953
SERINC3	0.628591	0.00022206
WDR18	0.628474	0.00046779
SLC5A8	0.628351	0.00291124
RTCA	0.627813	3.99304e-05
POMGNT1	0.627738	0.00081103
STPG4	0.627604	2.00507e-05
PEBP1	0.627587	0.00116858
CDK12	0.62748	0.0021646
FAM135A	0.62745	0.00246322
REC114	0.627411	0.00069629
VPS25	0.627354	0.000108035
H2BC3	0.627279	0.000828637
CCDC32	0.627157	7.29897e-05
ZNF142	0.627016	0.00474707
DGKZ	0.62637	0.00646634
CDCA5	0.626354	0.000185552
KCNK9	0.62621	0.000220373
MOB1B	0.626154	0.00237836
ETV2	0.626083	0.00388098
POLDIP3	0.625526	2.22796e-05
SESTD1	0.625304	0.000508124
LIN54	0.625295	0.00111473
TMTC2	0.624755	0.00166871
TMEM251	0.624731	0.00278479
CD14	0.62436	0.00104469
SLC25A4	0.624338	0.00067
TAS2R3	0.62419	0.000203413
EFR3B	0.624162	0.000207915
HOXB2	0.623983	0.00280225
ABCC5	0.62395	0.00141045
H2BC10	0.623814	5.39117e-05
CPNE9	0.623783	0.000817738
LSM1	0.62377	0.000891988
SOS2	0.623596	4.37809e-05
PDE6G	0.623569	0.000517591
FBXO22	0.623355	0.00290353
TBL1XR1	0.623343	0.000542665
SURF1	0.623282	0.000399219
EFCAB11	0.623021	0.0013391
PKNOX1	0.622967	0.00241937
RBM44	0.622828	0.000727527
PSMG4	0.622731	3.89561e-05
CHRDL2	0.622623	0.000775436
COPS9	0.622219	0.000872241
CD52	0.622083	0.00144455
OR51S1	0.621882	0.000695999
OR56B1	0.621412	0.0005157
KRCC1	0.621229	0.000208933
TMEM253	0.621207	0.000118942
COX14	0.621161	0.00214592
HARS1	0.620924	0.000837956
RHBDD3	0.620453	0.00975355
MLST8	0.62021	0.000826372
ADIPOR2	0.62014	0.00219058
ANO7	0.619949	0.0110015
CPT1C	0.619715	0.00521553
DNAAF6	0.619708	0.00298946
GPR42	0.619673	3.93103e-06
GRIPAP1	0.619557	0.00205102
PRDM12	0.619483	0.000338581
BMPER	0.619383	0.00225151
OR9G4	0.619332	0.000558455
OR51G2	0.619189	0.00190441
PLD4	0.618836	0.000983685
TBC1D10B	0.618509	0.00285582
ZC2HC1A	0.61814	9.77555e-05
ISCA2	0.618075	0.000616101
SH2D2A	0.617973	0.00412403
FANCL	0.617851	0.00195441
PBX1	0.617804	0.011107
NLE1	0.61757	0.000343335
ERCC1	0.617548	0.000338198
RPL11	0.617504	0.00181596
CCDC121	0.617492	0.00109748
SERTAD1	0.617087	0.00420056
KRBA1	0.616814	7.37584e-05
KMT5C	0.616707	0.00665571
VAT1	0.616647	0.000327206
NIPAL2	0.616602	0.000190311
RERE	0.61645	0.000335374
DCAF15	0.616423	0.0388948
CPA6	0.616302	0.000291779
NFE2	0.616255	0.000250999
TMEM147	0.616169	0.000645223
VWDE	0.61597	0.000218037
RAB11FIP3	0.615844	0.000569112
H1-10	0.615175	0.00665069
C10orf82	0.614984	0.000167298
GMIP	0.614866	0.00666273
DUSP9	0.614776	0.00286323
MYO15A	0.614747	0.000771434
SHCBP1L	0.614697	1.95747e-05
ETHE1	0.614457	0.000641862
TTLL6	0.614388	0.00659646
PTGDS	0.614235	0.0101694
ZNF736	0.614157	0.000415918
PHC2	0.614018	0.000392081
PREX2	0.613895	0.000824987
SARNP	0.613892	0.000377908
SAMD7	0.613498	0.000101061
WDR82	0.613351	7.95551e-05
NRIP3	0.613122	0.00759431
NMRK2	0.613116	0.00242656
NUDT15	0.613082	0.00218416
CIITA	0.613075	0.00164566
EMX2	0.613055	0.000807018
MINPP1	0.612941	0.00138587
RBKS	0.612911	0.000367029
ZNF197	0.612638	0.000698118
OST4	0.612374	0.00579781
SOWAHA	0.612245	0.00354636
MAMDC2	0.612054	0.00538329
LOXL2	0.612046	0.0013818
DDAH2	0.612008	0.000242897
AMDHD2	0.611868	0.00566011
MMD2	0.611735	0.00156543
CBY2	0.611586	0.000133063
VIPR2	0.61156	0.000337047
SYT12	0.61151	0.00075934
TRIML2	0.611453	0.00116621
CCDC200	0.61138	0.00153907
CPAMD8	0.610896	0.00719177
GDI1	0.610787	0.00223125
MTURN	0.610706	0.00159975
H2BC7	0.610382	0.000609889
CCDC13	0.610358	0.000458602
TAAR5	0.610153	0.000398679
QTRT2	0.610093	0.00179655
EFNB3	0.60997	0.000923641
CACNG1	0.609821	0.0045646
KRTAP9-2	0.60967	0.000787426
ALK	0.609249	0.00458123
ABCA4	0.609212	0.000436215
ODAD3	0.609032	0.000752592
TBC1D31	0.608729	0.000949385
SH3YL1	0.608436	0.000481873
POP5	0.608429	0.000282897
ERAL1	0.607998	0.00033968
IGSF5	0.607987	0.000544544
OR5M9	0.607851	0.000643474
ETFB	0.607807	0.000571435
NKX2-5	0.607554	8.26762e-06
ARHGEF15	0.607434	0.00163648
ABCA1	0.607342	0.00111363
PNPLA5	0.60729	0.00127052
SPINT2	0.60711	0.000714031
GNPDA2	0.607019	0.00123126
LRRC2	0.606993	0.000145642
ATAD3A	0.606898	0.00223704
SLC18A1	0.606776	8.4907e-05
CLEC6A	0.606736	0.000267055
MRAP2	0.606727	0.000231628
NTSR2	0.606721	4.02272e-05
OR6K2	0.606583	0.00111512
LRRN4	0.606225	0.00942672
MARCHF9	0.60606	0.00212751
ZNF551	0.605981	0.013632
SPG7	0.605779	0.00356101
MUC22	0.605674	0.00105534
NDST2	0.605498	0.000306404
SLC22A6	0.60549	0.000233425
ERVW-1	0.605419	0.000504762
BPIFB2	0.605412	0.00946047
TOMM5	0.605014	0.0285607
ADRA1A	0.604926	0.000339314
RXRA	0.604911	0.000806101
HLA-DRB1	0.604885	0.00146866
LCE3E	0.604684	0.000658472
C16orf74	0.604515	0.00143772
ATP8B2	0.604465	0.00615454
LY6D	0.604397	0.0126857
CD59	0.604203	0.000219234
GNG11	0.603921	0.00355176
ZNF707	0.603824	0.0249396
ESCO2	0.603711	0.00034616
SIGLECL1	0.603641	0.000602185
CELSR1	0.603617	0.00134154
GEMIN8	0.603284	0.00141889
JPH4	0.603196	0.0036086
NOL4L	0.602871	0.00653293
SART1	0.602842	0.00218845
CHRM1	0.602839	0.000256747
CHODL	0.602708	0.00162408
TRIL	0.602678	0.00659016
YPEL3	0.602587	0.00652833
HCRTR1	0.602443	0.00239117
ADAMTS7	0.601962	0.00427349
NANOS1	0.60178	0.000246659
WDR83	0.601742	0.00576859
GUCD1	0.60163	0.000118433
ZNF20	0.601369	0.0023772
CABP4	0.601367	0.0095309
MBOAT2	0.601343	0.00137169
SDF4	0.601168	0.000478256
GBP6	0.600244	0.000704412
ITGB3BP	0.600123	0.00074491
KRTAP10-3	0.600063	0.00248372
MAN2C1	0.599803	0.000259499
OR5AR1	0.599649	0.000116601
OR1K1	0.599517	0.0012854
HERC6	0.599485	0.000651358
RNF125	0.598902	0.000500616
PLK2	0.598883	0.00261001
SYVN1	0.598861	0.00202094
SNAI2	0.598815	4.34426e-05
SMTNL2	0.598772	0.000615685
TM4SF20	0.598667	0.00015971
ABCE1	0.598587	0.00115333
ITGBL1	0.598063	0.00310233
TIMM22	0.597824	0.0136259
CLEC17A	0.597712	0.00114521
ZNF615	0.597594	0.00144491
OSGEPL1	0.597463	0.000964679
RAVER2	0.597415	0.00257683
IP6K2	0.597193	0.0060017
PALD1	0.596925	0.00179707
OR51F2	0.596858	0.00169302
RAB3B	0.596813	0.00326816
FADS2	0.596558	0.00278672
SWSAP1	0.596319	0.000489824
CLUAP1	0.596296	0.00129235
JAK2	0.596246	0.00049467
ZNF268	0.596157	0.00319424
RASGEF1C	0.596017	0.000460643
CACNG7	0.595859	0.00855323
C8orf33	0.595821	0.010944
SCML4	0.595757	0.00583165
TGFB3	0.595727	0.0104013
CCDC107	0.595696	0.00674272
TMBIM6	0.595691	0.00164759
KRTAP19-7	0.595595	0.00200477
RTL10	0.595556	0.00119467
NOL8	0.595549	0.000611755
TBP	0.595354	0.001253
ABCA10	0.595295	0.00125341
TMEM42	0.595	0.00530295
ELK1	0.59493	0.00290494
RDH12	0.59482	0.000272345
PDGFRB	0.594509	0.00174562
ZFY	0.594381	0.00258288
ALS2	0.594307	0.000619873
C12orf76	0.5943	0.0147909
PARP12	0.594171	0.00110894
UBAP2L	0.593891	0.00289978
LRP2BP	0.593719	0.00146585
[truncated: 748 more rows]

## Sheet: Up in Control
Target name	Log2	Pvalue
MYH3	-3.22908	1.89965e-06
CRYAB	-2.51245	3.20725e-05
FHL1	-2.21294	0.000593935
TNNT1	-2.16724	3.29693e-05
TNNC2	-2.13458	5.35404e-05
MYBPH	-2.03438	0.000125585
MYL1	-1.99987	0.00136856
PEAK1	-1.97038	6.97592e-18
MYLPF	-1.95549	0.00157492
CNR1	-1.91272	1.81969e-18
ACTN2	-1.89225	2.45507e-07
CAPN6	-1.87832	6.24922e-07
AK1	-1.87162	7.93e-09
TPM3	-1.86682	1.73664e-05
LDB3	-1.86669	5.09763e-06
IGF2	-1.85432	0.0216722
TTN	-1.84131	7.06781e-05
EGR1	-1.74705	9.94205e-17
ZFAND3	-1.74223	2.82216e-11
GPC1	-1.68727	2.41252e-07
RTL8C	-1.65442	1.9855e-05
RPL37A	-1.654	2.41985e-07
SNCA	-1.63059	1.70193e-11
PRRC2B	-1.62828	2.59317e-09
PRSS54	-1.62135	1.92196e-09
SOWAHD	-1.62118	1.02119e-09
ASXL2	-1.60381	1.28469e-12
SRY	-1.59944	2.57495e-12
FGF13	-1.58042	3.51421e-12
UBE2Z	-1.57731	0.00371575
SP7	-1.57636	3.00792e-06
MYOM1	-1.54781	2.26059e-08
MYL4	-1.53587	6.81798e-06
WNT10B	-1.49426	3.64229e-12
FAM13B	-1.48697	1.11194e-13
HSP90AB1	-1.47262	0.000191964
MYL3	-1.47142	0.000411513
CDO1	-1.46927	4.14128e-08
PDE6D	-1.46498	9.92416e-12
CKM	-1.46209	0.00096895
HSPA8	-1.45349	1.63263e-11
ASB5	-1.45216	5.32047e-09
RTL1	-1.45137	2.88611e-05
IDH2	-1.43319	3.49375e-07
CECR2	-1.43236	3.88756e-13
FOSL2	-1.42606	4.59188e-12
ZC3H13	-1.42408	1.11279e-08
UFM1	-1.42295	1.47239e-11
SMAD7	-1.42135	1.13688e-10
BRWD3	-1.41953	8.88222e-09
RPL4	-1.41806	6.98386e-06
OLR1	-1.41247	1.40344e-16
TTF1	-1.40058	1.72902e-09
HOMER2	-1.39367	1.4045e-08
DOC2A	-1.3933	5.23232e-08
TCF7L2	-1.39128	8.46341e-14
ZSCAN32	-1.38882	3.32622e-13
TPM1	-1.38123	0.000183835
CA3	-1.38021	1.1738e-08
EEF1G	-1.37861	0.00189358
UPF2	-1.37442	7.46275e-09
COL6A1	-1.3724	0.00385281
ODAD2	-1.3702	1.60298e-08
KCNQ5	-1.36505	2.11937e-10
TMEM11	-1.36172	1.83608e-09
PSKH2	-1.35031	1.05451e-09
SATB1	-1.34937	2.32426e-07
ZNF365	-1.34278	2.81974e-10
TNNC1	-1.34115	2.95097e-05
TRIT1	-1.34043	5.46136e-09
PTPN13	-1.33764	9.66465e-09
ADARB2	-1.33694	1.21064e-10
CHRNA1	-1.33356	1.34829e-08
CHRND	-1.32811	3.62906e-08
RND3	-1.3264	1.09748e-08
UPK1B	-1.3192	1.85731e-13
HSPB2	-1.31773	8.40002e-07
PDE4DIP	-1.31652	0.0013815
NRG2	-1.31431	4.22882e-09
DYNLT3	-1.31385	1.4452e-16
STEAP2	-1.30824	1.61303e-11
NDRG2	-1.30747	5.34465e-05
PRKACA	-1.29888	3.86929e-12
CSRNP2	-1.29839	4.6079e-15
GPR19	-1.29797	1.086e-09
PRKAR1A	-1.29306	6.92707e-08
CHRNG	-1.29166	0.000103522
GPATCH2L	-1.28891	7.55746e-08
LMAN1	-1.28078	4.15925e-07
YWHAE	-1.27907	2.68379e-07
RGS16	-1.27752	1.67728e-09
COL6A6	-1.27238	1.27272e-08
PTMA	-1.27172	3.62202e-06
WIF1	-1.27082	1.64818e-11
ICOSLG	-1.26389	3.49417e-07
ACVR1	-1.26155	3.33651e-09
NEB	-1.2611	0.000503656
SLC38A2	-1.2578	9.16404e-11
SNAI3	-1.25661	2.74309e-08
AGL	-1.25324	6.93706e-09
BCAR3	-1.25291	3.59398e-12
SULF2	-1.24853	5.9418e-08
MYL9	-1.2451	0.000739134
GPR21	-1.24132	1.22278e-08
UFSP2	-1.24073	3.78412e-11
PCDH1	-1.23963	2.14908e-08
OR2T12	-1.23894	7.10507e-10
SMAD2	-1.2338	7.16102e-08
TRAPPC9	-1.23232	1.54079e-10
TMEM132C	-1.2318	3.10919e-08
XRCC2	-1.23109	4.65265e-09
TUBA1C	-1.22356	0.00101285
EBF1	-1.22118	4.91915e-15
A2M	-1.21996	9.43256e-06
VGLL1	-1.21441	3.26375e-09
NCK1	-1.21043	9.02155e-06
PFKP	-1.21014	3.59841e-14
CLIP3	-1.2096	3.24734e-07
ANLN	-1.20911	1.54142e-08
CLTRN	-1.20653	4.85794e-09
RUFY1	-1.20571	4.91076e-09
FGD6	-1.20344	3.74071e-09
SPEM2	-1.20121	3.23606e-08
MEDAG	-1.19431	3.99901e-05
DDX58	-1.19321	5.93796e-07
CENPK	-1.18983	2.65454e-09
LYRM2	-1.18758	2.2573e-06
C17orf97	-1.1816	2.67805e-09
RPL29	-1.18066	1.60331e-09
AKAP12	-1.18051	1.50046e-09
CAMSAP3	-1.17947	1.07028e-06
MYH7	-1.17741	0.000260082
RPL17	-1.17632	3.93596e-09
ADGRE5	-1.17376	2.26475e-09
UBTFL1	-1.17248	3.00831e-07
PARP3	-1.17156	4.38058e-08
PRDX2	-1.16938	4.35238e-06
RPL19	-1.16527	2.03552e-05
CDH3	-1.16333	2.36469e-08
NDUFB6	-1.16246	3.05148e-11
C4orf54	-1.1607	0.000994378
DDN	-1.15728	5.42564e-07
SLC35E4	-1.1559	1.14384e-05
DEFA1B	-1.1512	2.22813e-08
ALKBH2	-1.15009	8.39748e-07
GABARAPL1	-1.14554	1.13771e-06
DLC1	-1.14544	2.01252e-09
DDX17	-1.14326	3.9584e-05
CCL28	-1.14193	9.4083e-08
ACOT13	-1.14082	1.84441e-07
ENO3	-1.13906	0.00060703
SNX16	-1.13786	4.86459e-06
ITGA4	-1.13588	3.52368e-09
MAVS	-1.13473	1.4269e-08
NALCN	-1.13314	3.9453e-06
PLPP3	-1.13151	4.04037e-07
ATF5	-1.13126	1.25391e-05
RPL38	-1.13055	5.58918e-09
TLR3	-1.1285	8.50943e-10
RPL37	-1.12594	1.1493e-06
ZNF106	-1.1253	6.74558e-06
NOP58	-1.12476	5.26605e-09
ICAM1	-1.1241	1.65706e-06
TFG	-1.12291	9.05693e-13
MDH2	-1.12118	7.14251e-05
STK33	-1.12082	9.09654e-09
DAPL1	-1.12014	5.6889e-05
NFIX	-1.12014	1.07541e-08
MED31	-1.1167	9.13174e-06
CUX2	-1.11363	5.30123e-09
CSNK2A2	-1.11357	3.3723e-07
TNNT3	-1.11313	0.00982534
KRT23	-1.11095	2.84343e-06
OSCAR	-1.10993	1.81281e-07
CANX	-1.10765	4.67943e-06
CDH19	-1.10408	3.42598e-06
HAS2	-1.10113	1.25246e-06
OAS1	-1.09749	5.54273e-06
EPB41L4B	-1.09665	2.41556e-06
MORN3	-1.09613	5.04551e-08
STK3	-1.09299	5.17558e-08
SEMG1	-1.09099	2.81359e-07
CD63	-1.0903	0.000249006
PRRC1	-1.08917	1.96431e-08
RPS6KA4	-1.08821	1.48443e-06
USP9X	-1.08805	3.04685e-08
TMEM63A	-1.08766	2.14596e-08
FAM126B	-1.08726	1.82914e-06
COL4A1	-1.08725	2.32257e-07
NEDD8	-1.08592	7.79965e-06
DCX	-1.08527	4.49962e-06
SURF2	-1.08237	2.55947e-07
SUGP2	-1.07782	4.85224e-07
RASSF1	-1.07526	1.37064e-07
BIN1	-1.07329	0.000141326
TPM2	-1.07121	0.0203125
EIF3K	-1.07035	4.48407e-08
PLCL2	-1.06969	4.33915e-06
ERCC5	-1.06848	6.64391e-09
GKN1	-1.06814	5.38554e-06
HNRNPK	-1.0638	1.00575e-07
DENR	-1.06218	1.96934e-05
ZNF836	-1.06169	1.01175e-05
PHGDH	-1.05572	7.92996e-06
DUXB	-1.05522	1.0525e-06
MYOT	-1.05511	4.27678e-10
FGF7	-1.05451	1.21001e-06
UBA52	-1.05361	3.82573e-08
RPS6	-1.05297	2.4231e-06
HEYL	-1.05188	7.44106e-10
NPM2	-1.04866	1.88779e-06
SGCE	-1.0464	6.99136e-07
KAZN	-1.04574	2.32183e-05
EDN1	-1.04436	4.84473e-05
CRISP1	-1.04323	2.54822e-08
HSPB8	-1.04132	0.00666156
RPL6	-1.04056	0.000948945
HNRNPA1	-1.03909	0.00684239
SCN2A	-1.03886	2.0922e-06
SPATA48	-1.03769	4.87225e-08
UBXN6	-1.03722	6.88009e-08
GPR17	-1.03452	3.33408e-06
LENG8	-1.03315	0.0037061
LILRA2	-1.03259	5.62634e-06
APLP2	-1.03256	2.59205e-09
KIF2A	-1.03169	9.63458e-08
MYC	-1.03157	8.84465e-08
HSPB1	-1.03123	0.00341166
ATP23	-1.03102	2.81708e-05
FSIP2	-1.0308	5.39633e-07
OLFML3	-1.0306	3.94652e-06
NPY	-1.03021	3.15338e-05
C1orf54	-1.02792	2.33074e-06
PYHIN1	-1.02644	7.31306e-08
RPL34	-1.02553	5.13764e-07
SMIM10L2B	-1.02522	1.13885e-08
TRDN	-1.02311	8.76911e-08
ZNF114	-1.02128	2.11377e-06
PAX2	-1.02053	1.90416e-06
ERBIN	-1.01943	1.02625e-05
AGA	-1.01826	1.82382e-06
LAMC1	-1.01738	5.63784e-07
ASAH2B	-1.01705	3.54387e-07
ANKFN1	-1.01658	6.67042e-09
RPS3A	-1.01607	2.41915e-06
KLB	-1.0149	5.74057e-07
FBXO16	-1.01392	3.32465e-08
STAC3	-1.01382	6.67384e-05
FAM189A2	-1.01293	1.73562e-06
DYNLRB2	-1.01242	5.26635e-08
COX5A	-1.01137	1.27576e-07
AP2A1	-1.01091	6.26452e-09
ALDOA	-1.01009	0.0296862
ACTR3	-1.00944	2.26529e-07
LAX1	-1.0079	3.10674e-08
SIK1	-1.00679	5.23588e-07
ERCC6L2	-1.00659	4.9315e-06
ZNF507	-1.00501	2.48031e-06
MRGPRX3	-1.00347	6.88316e-07
USP46	-1.0024	2.04056e-07
AKAP7	-0.999656	1.30555e-07
CEP57	-0.9992	3.07958e-05
MANF	-0.998375	6.86773e-06
TLE2	-0.998037	8.09899e-07
TCAP	-0.99512	0.0427819
TMOD1	-0.995061	3.24212e-05
MKS1	-0.994988	1.8992e-05
BCS1L	-0.993832	1.9425e-09
NDUFAF8	-0.992052	1.25931e-05
PRPF4B	-0.991415	8.45767e-07
CABCOCO1	-0.991056	2.34406e-05
WWTR1	-0.990842	0.000107103
CHD8	-0.988399	3.17037e-06
DNAH5	-0.987585	1.65423e-05
CNTNAP2	-0.986996	4.02743e-06
RPS17	-0.984881	5.21521e-05
SSX3	-0.984763	3.54756e-05
EML1	-0.984189	1.07851e-07
ENTPD2	-0.983322	6.44329e-08
PCDH11X	-0.982889	1.21196e-06
UBA1	-0.981485	0.00278723
CUL1	-0.979617	1.78703e-09
HGF	-0.978329	2.42008e-07
SYT8	-0.97741	2.00913e-05
PPARG	-0.976184	0.000113691
GRIA1	-0.975086	9.65426e-08
ADAM11	-0.974337	4.64816e-06
KRTAP27-1	-0.973504	3.64994e-08
LRRC3B	-0.970192	2.35999e-06
ZNF827	-0.970014	8.90752e-09
ELAVL4	-0.969919	2.36919e-06
SLC37A3	-0.969665	3.2801e-06
CFAP221	-0.969269	1.32055e-06
ZNF596	-0.968751	4.76862e-06
RARB	-0.967645	1.19627e-05
CASP8AP2	-0.967346	4.02399e-06
UMAD1	-0.966889	1.00859e-05
SMARCC2	-0.966441	2.63752e-05
TOPBP1	-0.962454	9.19736e-07
CXXC5	-0.961786	4.14427e-05
RSPO1	-0.959291	1.10804e-07
ARF1	-0.958997	0.000267043
PCBP1	-0.958904	0.000904053
NDUFV2	-0.958641	8.1058e-09
PNN	-0.95656	2.89888e-08
USO1	-0.9564	7.32756e-06
BLCAP	-0.954111	1.68454e-05
PARK7	-0.954095	4.08857e-06
CCT4	-0.95325	1.59484e-06
PABPC4	-0.951435	1.80123e-05
LAMB2	-0.948276	1.88897e-05
ADM	-0.947005	1.44338e-05
MEF2C	-0.946486	1.01599e-06
BPIFA3	-0.946066	1.21673e-05
GRB2	-0.946004	7.83793e-07
KMO	-0.9457	5.0143e-06
THOP1	-0.944203	3.59762e-07
TEAD4	-0.943473	1.339e-05
DIS3L2	-0.943141	0.000123629
LRIF1	-0.943041	2.81405e-06
RGN	-0.94279	1.61516e-05
SERPINB6	-0.942383	3.50219e-08
DGCR2	-0.941867	2.66313e-06
SLFN12	-0.941526	2.33027e-06
HEMGN	-0.941377	3.04507e-07
CNPY1	-0.940231	6.62965e-06
RASSF4	-0.940115	2.52259e-07
ZC3H18	-0.939899	2.42741e-07
TUBB6	-0.939528	0.00262992
IL17F	-0.93928	6.50482e-08
CNIH3	-0.93815	4.9044e-06
CNTN3	-0.936297	5.27012e-08
PCNX1	-0.936117	5.7317e-06
UBE2V2	-0.935352	0.000208214
MYBPC1	-0.935335	4.96162e-05
LRRC8A	-0.935133	1.00769e-05
EVL	-0.934881	1.92951e-05
CDKL3	-0.934535	2.03144e-07
BAHD1	-0.933698	2.13728e-06
MACROD1	-0.933561	3.15772e-06
DPH1	-0.932905	3.69537e-08
GALNT18	-0.932648	3.80895e-05
PFKL	-0.932583	7.16853e-05
SYT10	-0.932398	2.72106e-06
TCHH	-0.93226	1.05851e-05
RPS4X	-0.931586	3.60471e-06
NEXN	-0.931304	0.000149625
COL4A2	-0.929757	2.80285e-05
CYP21A2	-0.928691	6.21503e-05
SPANXC	-0.928484	0.000124809
EFCAB6	-0.928344	0.000314223
RAD21	-0.9266	1.51344e-09
SPRED1	-0.924675	1.0234e-05
RGS7	-0.924593	1.0177e-07
FAM71F2	-0.924305	3.1764e-07
LDLRAP1	-0.924298	2.77629e-06
TLR7	-0.924247	2.33797e-05
FYB1	-0.921102	5.92392e-06
AURKC	-0.920588	2.01241e-07
APOA1	-0.920302	0.000202997
CDH9	-0.918882	1.14399e-08
LYRM9	-0.917308	4.9238e-06
HPCA	-0.91713	0.000101413
NRDC	-0.916483	3.98259e-05
PAK5	-0.915864	1.4784e-06
POLR2I	-0.914843	8.22673e-07
FEM1A	-0.914627	1.09092e-06
CRP	-0.914538	1.22749e-06
PTF1A	-0.912285	5.82336e-06
MAP9	-0.909908	5.19304e-05
TRIO	-0.909738	1.47051e-06
GYS1	-0.909553	1.64861e-05
SPAG1	-0.908285	4.11115e-05
DUSP3	-0.908008	1.1207e-06
C14orf177	-0.907463	1.49394e-05
GOLGA5	-0.906829	2.68976e-05
MCM6	-0.90633	7.5027e-07
PPIF	-0.905193	7.94818e-05
OR4D6	-0.90311	1.74865e-05
VAV1	-0.902912	3.91646e-06
GRIA4	-0.902683	1.99249e-05
PRTG	-0.902531	0.000125926
HDGFL3	-0.902157	4.45789e-08
ADK	-0.900434	2.20293e-05
DHRSX	-0.899983	0.00013446
IL17RA	-0.899463	1.09173e-05
KCTD7	-0.899326	8.65757e-06
ZBTB32	-0.89889	0.000145447
MYOZ1	-0.898717	0.000132656
PDE2A	-0.898553	1.07907e-06
PRKCZ	-0.898183	5.50899e-06
RMND1	-0.89792	2.61231e-05
RBM47	-0.897719	1.80238e-06
LDHA	-0.897142	6.98988e-05
RHD	-0.896402	0.000351487
PDIA6	-0.896293	1.99165e-06
RFX4	-0.895142	1.03286e-05
LIPM	-0.895088	6.74099e-05
RAB30	-0.892961	3.44684e-07
ADGRL2	-0.892893	3.5738e-08
GCG	-0.892652	5.12788e-05
POMK	-0.892572	1.87194e-05
EIF4G2	-0.892516	5.54947e-05
C11orf80	-0.892082	2.96183e-06
GAK	-0.892019	5.47775e-07
EIF4H	-0.891744	9.37981e-07
SNRPB2	-0.891382	1.91003e-05
PTCD3	-0.890865	0.000203177
FAM13C	-0.890206	4.49203e-09
RPH3A	-0.889583	8.63874e-05
PKHD1L1	-0.889124	5.47476e-06
ZNF609	-0.888905	5.53173e-07
CHGB	-0.888774	1.81827e-05
RPS14	-0.888607	1.43302e-08
SUPT5H	-0.888577	2.03494e-06
SLC17A5	-0.888183	3.82998e-06
PIR	-0.886715	1.59213e-05
TIMM44	-0.885981	2.06821e-05
SERBP1	-0.885529	6.01874e-06
B4GALT2	-0.884873	2.70475e-07
DENND1B	-0.884478	5.36059e-06
ATP5MC3	-0.884343	0.00547939
EXOC2	-0.88382	1.02761e-05
C19orf84	-0.882239	9.99957e-06
TNFRSF9	-0.881747	7.12709e-07
CNN2	-0.880351	1.93541e-05
GPR135	-0.87978	1.30788e-06
KIF1B	-0.879313	3.64298e-06
OLFML2A	-0.878459	0.000535652
C12orf56	-0.878247	8.45418e-06
SLC16A7	-0.87771	1.29238e-05
RPS6KA6	-0.876833	5.18812e-06
SEPTIN9	-0.876362	5.3666e-06
CUX1	-0.875652	1.17076e-08
GZMH	-0.874843	1.00469e-05
TBK1	-0.874409	3.28248e-05
DNAJB11	-0.874205	2.51922e-07
TM9SF2	-0.872981	0.00010684
ADPRHL1	-0.872641	0.000204515
KLHL12	-0.87069	2.24826e-05
RPL10A	-0.870371	0.00271084
NDUFB1	-0.87037	4.64092e-08
PIM3	-0.869103	5.89222e-05
SNX5	-0.86832	0.000151629
DLX2	-0.867623	5.92856e-06
HSPA9	-0.867336	1.14137e-06
EPB42	-0.86705	2.42895e-05
TCTE1	-0.86703	4.90887e-06
SLC22A1	-0.865301	2.86241e-07
FAM204A	-0.864557	7.16834e-06
LY6G5B	-0.864244	6.30156e-06
C12orf66	-0.864089	1.27443e-06
AGFG1	-0.862474	0.000189275
ATP2A2	-0.862177	1.80143e-05
PPP1R1A	-0.86214	2.53276e-06
RPS28	-0.858553	0.00500796
OAZ1	-0.857086	2.81515e-06
INTS6	-0.85662	2.24164e-07
SLTM	-0.856178	1.57477e-05
ZNF14	-0.855884	8.46335e-06
TENM3	-0.855829	1.62195e-05
MYH8	-0.85569	0.00143168
ILF3	-0.854912	3.10969e-05
ADCYAP1	-0.854748	0.000113108
GPRC5B	-0.854484	1.35084e-05
DECR1	-0.854073	6.77644e-08
MAPK13	-0.853267	7.74621e-06
ARL6IP5	-0.851383	1.71754e-05
CLSPN	-0.8511	4.49347e-05
SHISAL2B	-0.850996	5.58806e-06
ELOA	-0.850977	7.66225e-05
CEP57L1	-0.850746	1.41785e-07
STX8	-0.850667	0.000317734
SETD6	-0.850656	4.586e-05
TTC9C	-0.850151	0.000100027
MMD	-0.846202	3.36e-05
JMJD4	-0.846007	0.000156841
BMT2	-0.844404	0.000202501
CDC37	-0.843727	0.000685959
GART	-0.842582	2.2182e-07
FNBP1L	-0.842547	6.5169e-07
NANS	-0.842512	1.3199e-05
SNAP29	-0.842055	5.20497e-06
RCAN1	-0.841753	6.94002e-07
MAPKAPK2	-0.840002	4.09551e-06
NTN4	-0.839981	0.000163724
PARN	-0.838796	0.000109844
ANKS3	-0.838617	4.57186e-05
DUSP6	-0.838508	1.5705e-05
DHX33	-0.838173	4.89014e-05
HSPG2	-0.837965	0.000102367
RPL5	-0.836992	1.56552e-05
COX6A2	-0.836347	0.000108187
APOL1	-0.835405	4.57894e-05
TBC1D4	-0.832781	2.74411e-05
ERBB4	-0.832486	0.000248336
BNC1	-0.831756	1.04325e-05
NDUFV3	-0.831638	1.15205e-05
MNDA	-0.831562	2.44096e-05
ZNF354A	-0.831485	3.27359e-06
USP6NL	-0.831281	2.6028e-06
TP53INP2	-0.831047	1.03347e-05
FABP3	-0.8301	1.55508e-05
H2AC14	-0.829648	2.35976e-08
ZNF343	-0.827805	6.05748e-06
FHIP2B	-0.82723	1.8149e-05
IFI16	-0.827194	3.35886e-06
GRAPL	-0.826985	0.000418079
NT5C1A	-0.826741	0.000104422
TRIM54	-0.826452	4.71954e-06
RRAGD	-0.82645	3.40958e-06
GNAS	-0.826261	0.0234732
KANSL1	-0.823831	7.84176e-06
FAM214A	-0.821573	0.00025613
SCUBE2	-0.821526	3.9725e-06
HSPB3	-0.821077	0.000257497
SNRPD3	-0.820953	1.88876e-06
CNOT3	-0.819705	8.40338e-05
TRIM15	-0.819413	0.000253617
TRIM56	-0.819247	6.76581e-06
CYP4X1	-0.817972	0.000152908
CLIC6	-0.817618	2.72135e-06
CCL26	-0.816994	3.87162e-05
TAF1B	-0.816838	0.000111778
THY1	-0.816547	0.000157007
EDARADD	-0.8159	0.000548976
TPPP	-0.81563	1.79528e-08
ITGB1	-0.814713	3.20839e-06
HJV	-0.814623	6.5931e-06
SLIT3	-0.81454	3.24563e-05
SMPX	-0.814363	0.000883112
FANCE	-0.813893	5.08827e-05
CPEB4	-0.812917	0.000114523
DSC2	-0.812904	7.24533e-06
CIBAR1	-0.812848	0.000223248
VRK2	-0.812784	0.000137292
RDH16	-0.812587	0.000211816
MPPED2	-0.812462	1.94433e-08
PLEKHB2	-0.811826	0.000332673
FNDC3B	-0.811164	7.23855e-07
NXPH1	-0.811129	1.72126e-06
PPP1R12B	-0.810788	0.000138216
TBC1D22A	-0.810786	1.66003e-05
MYADM	-0.81069	2.67234e-05
TM7SF3	-0.810115	3.08465e-05
DNAJB9	-0.810001	7.3569e-05
SMR3B	-0.809745	6.85269e-05
ITK	-0.809617	8.91425e-06
SH3BGR	-0.809597	0.00282184
FNBP1	-0.809501	8.80066e-06
SHANK1	-0.809319	0.00025662
TMEM140	-0.807154	0.00011318
BAZ1B	-0.807091	2.12717e-05
PEG10	-0.806405	3.23261e-05
CDHR3	-0.8061	8.59406e-05
MICAL1	-0.805956	1.10446e-05
HIVEP2	-0.804828	6.54745e-05
PPP1R36	-0.804309	2.45907e-05
SUMO4	-0.803476	0.000328176
ITIH2	-0.802609	4.07089e-05
BEX2	-0.801854	1.36905e-07
MYH9	-0.801816	0.000541773
TXLNG	-0.801744	0.000131119
MINAR2	-0.801162	2.32214e-05
TSPYL2	-0.800554	1.14148e-07
GPKOW	-0.800044	1.10146e-05
C6orf136	-0.799472	1.12165e-05
SGK3	-0.798911	2.98788e-08
MYL6B	-0.798811	0.00120087
ILVBL	-0.798802	0.00019273
XDH	-0.798082	3.80908e-07
C3orf36	-0.797621	0.00043364
AP1S2	-0.797437	3.18532e-05
PPP2CA	-0.79722	1.31124e-06
ITGA1	-0.795744	8.01798e-05
WNT11	-0.795643	5.56323e-05
BCAS1	-0.795412	0.000221684
STRN3	-0.795076	0.000150532
MED4	-0.795038	0.000141449
EIF4E2	-0.79459	9.05421e-05
RPS13	-0.794451	0.00306912
TXNDC5	-0.794248	1.41646e-05
MYH11	-0.793529	0.00072221
PDE8A	-0.793384	1.42313e-05
C2orf88	-0.793202	2.43335e-05
CLEC12A	-0.793135	0.000394872
SH2D3C	-0.792484	0.000837046
SPTAN1	-0.791842	0.00428858
AK2	-0.790922	4.16636e-05
FBLN1	-0.790301	0.00147221
LCA5L	-0.790282	0.000454637
DRP2	-0.789571	6.86907e-05
SNX27	-0.789202	1.98758e-05
STAT3	-0.789172	0.000189378
MAP3K7	-0.788903	4.78543e-05
TCEA3	-0.787898	1.43256e-05
WDR20	-0.787691	0.000172792
DPPA4	-0.787661	2.8307e-05
SNAP23	-0.787534	1.53463e-05
RPL27A	-0.787311	0.00228435
STMN2	-0.787135	0.00126743
HMGB1	-0.786335	0.000134323
GZMB	-0.785163	0.000216389
KIF5A	-0.784182	0.00010144
MPHOSPH9	-0.783915	7.1365e-06
LRRN1	-0.783712	0.000176776
TAGLN2	-0.782917	4.60449e-05
PACSIN3	-0.782453	7.04731e-05
CCDC63	-0.782356	0.000313652
H2BC21	-0.782021	1.09675e-06
STAG2	-0.780189	3.05433e-05
MYSM1	-0.779863	3.96002e-05
TSGA10IP	-0.778964	0.000122414
VLDLR	-0.778746	1.42988e-05
OTUD5	-0.777973	2.04735e-08
UCP1	-0.777455	0.00223705
PAFAH1B1	-0.777383	4.6608e-07
MED22	-0.777183	0.000111449
HTRA4	-0.777178	7.27673e-05
NAP1L3	-0.777114	6.06876e-05
CDC42EP2	-0.777091	9.62725e-06
ANO1	-0.77688	0.00126414
GTF3A	-0.776831	8.4492e-05
PARP16	-0.775789	0.000346882
GABRR1	-0.77577	0.000119534
C1QTNF7	-0.774539	3.50188e-05
MDH1	-0.774493	0.000241466
KLF5	-0.773939	6.26847e-05
TKFC	-0.773703	0.000469113
MEX3B	-0.773692	0.000341357
APCDD1	-0.773355	2.89858e-05
PSMD8	-0.772357	0.000134115
AKAP5	-0.772294	6.33435e-05
CRLF2	-0.772022	2.5978e-08
MAML1	-0.771752	0.000126056
VSTM1	-0.771449	8.46411e-05
MAFK	-0.771187	0.000125459
TMEM14A	-0.771046	0.000232033
ACTN3	-0.770699	0.000423501
AARSD1	-0.769951	0.00014064
TLK2	-0.769937	6.21359e-05
TDRD6	-0.769703	2.02805e-05
TBCA	-0.769414	1.38913e-06
SLC10A2	-0.769345	0.00016305
MRLN	-0.769088	0.000263974
TAFA1	-0.768054	0.000160158
GIMAP8	-0.767853	0.00240028
CD5	-0.766323	1.06076e-05
EZH2	-0.765337	0.000211405
ADAMTS3	-0.764167	4.88498e-05
GSTT2	-0.763428	8.855e-05
FBXO10	-0.763183	0.000326443
LRP1B	-0.763176	0.000218363
MACIR	-0.763062	0.000181333
DNAH7	-0.762727	3.14846e-05
PCTP	-0.762714	8.02664e-07
GPD1	-0.762392	7.64901e-05
SERPINE1	-0.762189	0.000213586
NR4A3	-0.76192	7.45734e-05
ATP5F1B	-0.761779	5.92994e-05
WDR61	-0.761767	0.000112526
GOT2	-0.760745	0.000193145
OGFRL1	-0.759957	0.000250848
FAM168A	-0.75987	4.87384e-06
BRPF3	-0.759776	4.67311e-05
IRX2	-0.759397	0.000239033
ITGB8	-0.759214	7.57764e-05
NHLH2	-0.758988	0.0246268
TNMD	-0.75862	0.00031995
OR52N5	-0.758374	0.000432445
NLN	-0.758078	0.000107402
AMELX	-0.757752	0.000129656
MRM2	-0.757637	9.30461e-05
ZIM3	-0.757395	0.000176239
CMTM1	-0.757249	1.84432e-06
MED13	-0.757091	0.00065277
SBK1	-0.756272	0.000150686
CRTAM	-0.755832	0.000309841
GPR161	-0.755827	1.00311e-05
MAD2L2	-0.755179	0.000246524
NEDD1	-0.75496	0.00149867
HMGA1	-0.75448	3.61894e-05
TRPC4	-0.754047	0.000126643
IGFL2	-0.753753	0.000125389
NANOGNB	-0.753552	0.000492266
PLN	-0.753217	8.86677e-05
GNAT1	-0.752708	0.000126112
ATXN7	-0.75254	0.000164859
UQCRC1	-0.752186	0.00225099
CAPRIN1	-0.751858	4.09487e-05
OR2AP1	-0.750529	0.000456305
CCDC178	-0.750218	0.000101512
C19orf18	-0.750215	8.70945e-08
KCNU1	-0.749441	0.000572108
ATP5MK	-0.748509	0.00164023
SPTBN2	-0.747876	0.000226378
ZSWIM2	-0.747776	0.000216888
PROSER2	-0.747676	9.57228e-05
CCDC97	-0.747469	0.000302332
PACSIN2	-0.747412	7.61252e-06
NDUFS3	-0.747288	3.96717e-05
UBE4B	-0.746665	0.000339502
TPD52L1	-0.745831	0.000171849
TAF13	-0.745809	0.000359264
LOXL3	-0.745487	9.69228e-05
KMT5B	-0.745443	2.53237e-05
MYOG	-0.745006	0.000328406
ARAF	-0.744919	5.95625e-06
KIAA0895L	-0.744741	0.000214977
FAM20C	-0.74452	1.0002e-06
ZDHHC20	-0.744437	0.000135501
TBC1D28	-0.743523	0.000640324
NABP1	-0.743249	6.21598e-05
DSC3	-0.743207	0.00080634
CD164L2	-0.743202	0.000249149
ADAMTS18	-0.743051	0.000462615
BTG4	-0.742699	0.000129285
ARRDC4	-0.742238	8.36235e-05
CYB5R3	-0.74192	0.000718765
HNRNPA2B1	-0.741811	0.000322712
PPBP	-0.741328	0.000550178
EIF4G3	-0.7412	5.99443e-06
ATP5PD	-0.740837	6.0249e-05
SPANXA1	-0.740302	7.47023e-06
BECN1	-0.740189	5.83254e-06
E2F4	-0.739797	6.57859e-05
RPUSD4	-0.739287	0.00051972
IL3	-0.739252	0.000934265
RGR	-0.738856	0.000119097
PEX10	-0.738677	2.57035e-05
COX8A	-0.738486	0.000380644
CDC14B	-0.738327	5.37665e-05
BCL9	-0.738233	6.99458e-05
ECHS1	-0.738221	0.000246924
RPL35	-0.738179	0.000958334
QRSL1	-0.738058	3.10863e-06
STOX2	-0.737751	0.000876528
MPZ	-0.737716	0.000318156
PRKAG1	-0.737455	0.000318743
PRIM1	-0.737116	0.000179567
RBBP7	-0.736974	0.000236887
TTYH2	-0.736929	0.000155102
HLA-G	-0.736839	2.63427e-05
BRMS1	-0.736757	1.17437e-05
AMOTL1	-0.736372	0.00017044
DNTTIP2	-0.736204	7.16562e-05
VPS37C	-0.735403	0.000272198
C1orf100	-0.734717	1.42367e-05
SLC9C2	-0.734609	8.26447e-05
H1-0	-0.734433	0.000175545
TTC23	-0.734107	0.000621298
SMARCC1	-0.733983	1.81651e-05
TMEM183A	-0.73397	0.000236368
VDAC2	-0.73387	0.00013124
C11orf24	-0.733816	0.00137934
ZMYM2	-0.733783	9.94148e-05
MAX	-0.732384	0.000215275
SAR1A	-0.732287	0.000434748
EDIL3	-0.73205	0.000230525
JPT1	-0.73174	0.00565635
CXCL11	-0.731701	0.000577256
MYOCOS	-0.731589	0.000423301
ZNF391	-0.730878	0.000420225
SORBS1	-0.730536	1.39685e-05
WNK4	-0.729967	0.000697979
C1GALT1C1	-0.729866	0.000261383
SRSF5	-0.729778	0.0181864
KRTAP19-5	-0.729701	1.16584e-05
CADM1	-0.729344	0.000153877
HSPA1A	-0.728995	0.0385185
DAG1	-0.727785	0.00601188
BRF2	-0.727563	0.000160023
SHTN1	-0.726552	3.35547e-05
PPP1CA	-0.726542	0.000762807
SDHC	-0.72614	0.00031071
JMY	-0.725964	0.00167403
GREM1	-0.725722	0.00183889
TRIM24	-0.725709	3.06805e-05
MYF6	-0.725676	0.000905384
RPRD2	-0.725474	0.00033144
PLXNC1	-0.724867	0.000732696
ATF1	-0.724563	0.00728548
NOTCH2NLA	-0.724246	0.000349799
CXorf65	-0.724071	5.34743e-05
SLC11A2	-0.723163	0.000154427
AKAP13	-0.723124	0.00015324
PNPLA8	-0.722878	0.000457463
PRXL2A	-0.722526	0.000680197
ABTB2	-0.722432	0.000542441
DSG1	-0.722252	0.000288063
SNW1	-0.721808	1.51504e-06
ABCF2	-0.721533	0.000147808
DOCK5	-0.721395	0.000108872
RSPH4A	-0.721326	0.000652626
ANKRD34B	-0.720973	0.000204874
RAB37	-0.720573	0.000176498
METTL18	-0.720459	1.48083e-05
DHTKD1	-0.719365	0.00272119
TSPAN7	-0.718098	0.000160548
CRY2	-0.718097	0.000292589
PACC1	-0.717453	0.000929729
RASSF9	-0.717443	0.000265639
CHCHD10	-0.716782	0.000803149
RPS23	-0.716513	0.00598001
SNRPG	-0.716362	0.000677969
PAX6	-0.715744	0.000461095
DNTT	-0.715517	0.00164284
CYSLTR1	-0.715454	0.000829387
LRRK1	-0.714622	0.000291193
VASP	-0.714537	0.000132853
RGS9	-0.714234	9.74958e-05
GATA2	-0.713976	0.000477146
NNMT	-0.713752	0.000499074
HRC	-0.713511	0.00301567
ATAD2	-0.713494	0.000926424
COQ9	-0.713232	1.41422e-05
RPA2	-0.713075	0.000278033
ATP5IF1	-0.712975	2.14123e-05
TRIP11	-0.712778	0.000146739
SOD1	-0.712724	0.000761105
ITGB1BP2	-0.712719	0.000191622
TUBB2B	-0.712138	0.0004194
CRAT	-0.711973	0.00024361
CFH	-0.711964	0.000348019
CBX5	-0.710731	6.55636e-06
SELENOW	-0.709365	0.000260733
MKI67	-0.709028	5.52391e-05
ACE2	-0.708945	0.0015691
PTPN21	-0.708552	0.000170176
TMIGD1	-0.707969	0.000361745
SYNDIG1	-0.707226	9.03775e-06
SGSM1	-0.706679	0.000549991
POMP	-0.70651	0.00126131
SLCO3A1	-0.706398	0.000933838
DLG5	-0.70548	0.000372218
DOCK10	-0.705357	0.000351536
RACK1	-0.705214	0.00312353
CLN5	-0.703996	0.0002076
DCAF12L1	-0.703114	0.000484284
ZNF552	-0.702953	0.00034739
PPIA	-0.702937	0.000529406
UBE2D1	-0.7028	7.5026e-06
TPRN	-0.702242	0.000259282
ROBO1	-0.702214	0.0004694
CHST10	-0.702065	0.0039699
MAPRE1	-0.699961	5.26299e-07
ANXA2	-0.699894	0.00690083
BCORL1	-0.69857	0.000754737
WASHC1	-0.698151	0.00691891
GLT8D2	-0.698049	0.000302953
CFAP157	-0.697599	0.000154465
C20orf96	-0.697393	0.00138005
CTSD	-0.697236	0.00303781
POLK	-0.697208	0.00125454
OR4P4	-0.697077	0.000711231
GALT	-0.696315	4.77002e-05
GBA	-0.695816	0.000193585
PKN3	-0.695753	1.71111e-05
PEX7	-0.695381	8.52555e-05
PKD2	-0.695265	0.00156309
LTN1	-0.694866	1.35681e-05
BTBD1	-0.694752	8.00543e-05
ATP11C	-0.694717	0.000403885
SEMA6C	-0.694596	0.00205043
DMRTC1B	-0.694311	0.000214001
OGFR	-0.693209	4.33648e-06
TIAL1	-0.692992	1.24569e-05
GPX7	-0.692924	0.000174729
CEPT1	-0.692716	0.00135825
ZNF341	-0.6927	0.000421675
TNPO3	-0.692548	0.00137228
SMYD1	-0.6919	1.57373e-06
HSPA4L	-0.691883	0.00271825
SMIM31	-0.69182	0.00199611
SNRPA	-0.691167	7.14259e-05
WDR12	-0.690804	7.36241e-05
BCAT2	-0.690622	0.000416006
NLRP12	-0.690587	0.000144283
TOMM6	-0.689546	0.000673641
PXDN	-0.689337	7.18443e-06
CAPNS1	-0.687593	0.000498702
PPP1R9A	-0.687406	0.000253568
ASAP1	-0.687398	3.88269e-05
CXCR6	-0.68722	0.00020567
IL3RA	-0.686765	0.00128475
HNRNPA3	-0.686663	0.0147284
RGS2	-0.686429	0.00012061
ATP2B1	-0.684788	0.000311325
IQCF5	-0.684604	0.000297596
NDUFS6	-0.684257	0.000205957
CARD8	-0.684173	2.10754e-05
TMC3	-0.684136	0.00365925
SRPK3	-0.684088	0.00232437
DENND5B	-0.683764	0.000361533
TNFSF4	-0.682918	0.00015126
STAB2	-0.681631	0.000475256
THSD7B	-0.681469	0.000634107
ERVV-1	-0.68134	0.000601526
MYZAP	-0.680282	0.00149826
STYXL1	-0.679857	0.000122455
TMEM218	-0.679767	0.000233489
UTP3	-0.679624	0.000127663
CCDC138	-0.679549	0.000579969
PCNA	-0.67887	0.00102766
NEO1	-0.677666	0.00212328
PRRC2A	-0.677611	0.00338549
KRT26	-0.677467	0.000742153
FXR2	-0.676688	0.00133753
ZNF573	-0.676634	2.62946e-08
PPARGC1A	-0.676449	5.85927e-05
NME2	-0.67638	0.000233827
CXCL9	-0.676374	0.000616572
ZNF177	-0.676302	0.000991323
AGO2	-0.676157	0.000373442
PDHA1	-0.676	0.000389982
APOH	-0.67582	0.000130882
CCDC90B	-0.675751	0.000105962
MACROH2A2	-0.675581	0.000224853
CFL2	-0.675487	2.27834e-05
ARG1	-0.67548	0.000565854
FAM227B	-0.675267	0.000754816
CHD4	-0.675237	0.000641706
EFL1	-0.675029	0.0020646
ANXA6	-0.674879	0.00238289
RHBDD1	-0.674356	8.15021e-05
LMOD3	-0.674013	3.89281e-05
SPAG16	-0.673344	1.6873e-05
AZI2	-0.673042	0.0014219
GPR151	-0.672845	0.000428151
AURKB	-0.672844	0.00411994
SYPL2	-0.672633	0.00277643
LPCAT4	-0.672538	3.62722e-05
ATF4	-0.672036	0.00727765
C16orf54	-0.671972	0.00330616
HSPB7	-0.671871	0.0460732
HCK	-0.671811	4.53732e-05
AFTPH	-0.671666	0.00403607
GABRB2	-0.671571	0.000678623
MCUB	-0.671441	0.00161152
USP48	-0.66998	1.63672e-05
CKAP2	-0.669872	0.000843238
RNF130	-0.669823	0.000115989
DMPK	-0.669289	0.000390569
MORF4L2	-0.668936	0.00720739
GDAP1L1	-0.668794	3.83535e-05
DHX36	-0.66847	0.000369969
ZNF737	-0.668455	0.00123942
SRSF1	-0.667989	0.000354205
C10orf90	-0.667687	0.00257195
C5orf15	-0.667487	4.90601e-06
PTPN23	-0.666802	0.000579417
GMPS	-0.666397	0.0017054
GTF2E1	-0.666144	0.000624456
SNF8	-0.666126	0.000935656
BARD1	-0.665752	0.000959477
MINK1	-0.664974	0.00237306
TNKS2	-0.664801	0.00529333
ZNF33A	-0.664761	0.00344265
RSPH3	-0.664165	0.0013181
TADA1	-0.663342	0.000960367
ESF1	-0.662944	0.00134479
GAL3ST4	-0.662586	0.000877588
GABRR3	-0.661909	0.000512322
CAMLG	-0.661719	0.000998081
NUDT7	-0.661717	0.0120017
KLHL40	-0.661518	0.00440721
RPS8	-0.660723	0.002369
MS4A6A	-0.660648	0.00248002
VPS13C	-0.660583	0.00160786
CA4	-0.659979	0.000277834
TEX48	-0.659553	0.00183478
FCF1	-0.659237	0.000387117
PTMS	-0.659142	0.00482086
EXOC4	-0.658616	0.000494824
PRKDC	-0.657593	0.00181372
KTN1	-0.657092	5.0461e-05
MRPL24	-0.656624	0.000136309
VCP	-0.656294	0.000258951
FABP7	-0.656253	0.000313352
DTNB	-0.656154	0.000439196
TMEM178B	-0.656145	0.00123754
P4HA2	-0.656127	0.000975616
SLC7A1	-0.655806	4.22766e-05
INPP4B	-0.655182	0.00158804
TMEM167A	-0.655031	0.000843336
WDR44	-0.654681	0.00163901
OLIG2	-0.654215	0.00181407
TMED6	-0.654027	0.000279776
FAM217B	-0.654012	0.000961158
CHRNB1	-0.65377	2.4544e-05
IFNAR1	-0.653023	0.00324841
SPTBN1	-0.652683	9.18837e-05
ZFAT	-0.652359	0.00158687
ZNF880	-0.651954	0.000524357
RPS5	-0.651883	0.000586019
NT5C3B	-0.651883	0.000272451
NAP1L1	-0.651621	0.000279954
DLX6	-0.651466	0.00480782
STYX	-0.651459	0.00329796
BRME1	-0.651378	0.000185208
AFAP1L2	-0.650865	0.000392152
SGCD	-0.650721	6.21161e-05
BRD4	-0.650364	0.000115949
C14orf119	-0.650183	5.98553e-05
DCK	-0.650102	0.00112484
RPAP3	-0.650023	5.82773e-07
WIZ	-0.649894	0.00236147
NSUN3	-0.649555	0.0011154
SLC30A7	-0.649474	0.000459063
KRTAP4-2	-0.649244	0.00149621
OTUB1	-0.649136	0.000252193
EAF1	-0.648824	0.00466714
TTC19	-0.648734	3.58024e-05
MLLT11	-0.648458	0.014877
GSKIP	-0.648255	0.000360461
AKAP4	-0.648114	0.000840289
MYL12A	-0.647923	0.00878231
PI4KB	-0.647713	0.000274269
DAD1	-0.647621	0.000192901
MAGEB10	-0.647446	0.0054146
SYNGR2	-0.64698	0.00264915
SRL	-0.646746	0.0153205
CDH7	-0.646692	0.00072612
CSMD2	-0.646354	0.00297734
PEPD	-0.646312	0.000758001
ERICH6	-0.646194	0.00167771
FXR1	-0.646033	0.00266797
GPR87	-0.645994	0.000536114
TAF4	-0.645907	0.00109987
TOE1	-0.645889	0.0012383
CCDC153	-0.645719	0.000606817
DLGAP1	-0.645309	0.000535068
PPP4C	-0.644456	0.00141222
COX6B1	-0.643603	0.00790438
PACRG	-0.643494	0.00318924
ZDHHC1	-0.643053	0.00028451
CACNA2D1	-0.642797	0.000878714
ZNF692	-0.642777	4.64611e-05
BMF	-0.642546	0.000187449
CASZ1	-0.642306	0.000305517
NAT10	-0.641453	0.000543902
TOX4	-0.641383	0.00131431
LMNA	-0.641336	0.00318006
HAO2	-0.641169	0.0020273
CLCF1	-0.640687	0.000468045
UTP11	-0.640391	3.12217e-05
ZNF556	-0.640098	0.000594674
KIAA2013	-0.640081	0.000966268
HOXB13	-0.639829	0.000301334
ZNF175	-0.639405	0.00299117
ST6GALNAC6	-0.63927	0.00114074
IDH3G	-0.639162	0.000866003
CNN1	-0.639132	0.00233814
SLC38A7	-0.638979	0.00344433
DHX9	-0.638976	0.000675273
EDF1	-0.638457	0.000727266
CLIP1	-0.638412	0.000817018
LRRC8D	-0.638045	0.000155103
PIGK	-0.637435	0.000477673
PCMTD1	-0.637088	8.2305e-05
RAB1A	-0.636903	0.00200904
TSR1	-0.636722	0.000820047
GET3	-0.63658	0.00120792
PNRC2	-0.636523	0.0010349
MACC1	-0.636323	0.000178235
SAXO1	-0.635725	0.00115235
MKLN1	-0.635504	0.0017942
EPDR1	-0.634426	0.00451593
COA8	-0.634201	0.00602817
ABLIM3	-0.634031	0.000668266
ACTRT2	-0.633901	0.00437216
ZC3H4	-0.633525	0.00242536
EIF2B4	-0.633368	0.00308726
SPANXN4	-0.632787	0.00374416
CDC14A	-0.632687	0.00177637
SERTM2	-0.632669	0.00448786
LHX4	-0.632297	0.00132632
ZZZ3	-0.631883	0.00166829
MRPS23	-0.630905	0.00542527
FAAP24	-0.630895	0.00260896
PGA3	-0.630694	0.00469848
EEF1D	-0.630461	2.16773e-05
FNBP4	-0.630454	0.00288553
MYH1	-0.630225	0.00752213
MBOAT1	-0.63016	0.0046828
NSMCE2	-0.630026	0.000902305
EXOC6	-0.629276	0.000955621
YWHAG	-0.628516	0.00225908
TACR3	-0.628488	0.00458789
COL10A1	-0.628314	0.00316723
SETD5	-0.628211	0.00171741
EIF1	-0.628023	0.00150613
HLA-DQA1	-0.627889	0.00041731
SYCP2L	-0.627661	6.33758e-05
TAPT1	-0.627607	0.000227515
RAB7A	-0.627383	0.000470192
GLO1	-0.627084	0.000400005
VEGFB	-0.626983	0.000598079
RND2	-0.626963	0.000998355
RPS12	-0.626874	0.0396024
NT5DC3	-0.626766	0.00248302
COA3	-0.626721	0.00108505
CLPTM1L	-0.626649	0.00123307
RNASEH1	-0.626357	0.0015669
RCOR3	-0.62634	0.000912716
LGI2	-0.625785	0.00154766
INO80C	-0.62577	0.00242881
APP	-0.625662	0.00264294
DNLZ	-0.625076	0.000923405
EXD2	-0.624695	0.000284527
ADNP2	-0.624434	0.00102884
H3C4	-0.624401	0.00337673
SAMD9L	-0.624357	0.00327591
CXCL6	-0.624149	0.00284028
CHPF2	-0.624064	0.00331912
CCT8	-0.623749	0.000711136
MED7	-0.623368	0.00579037
UGP2	-0.623364	0.000196793
FBXO5	-0.622974	8.38035e-05
CSDE1	-0.622502	0.000136968
TFAP2A	-0.621461	0.000494697
SNX19	-0.621162	0.00601273
CARTPT	-0.620554	0.00189768
TYW5	-0.620507	0.00160629
SLC25A16	-0.620477	0.00372026
SCN4A	-0.620435	0.0217357
RAD51AP2	-0.620331	0.00269137
ZNF589	-0.620149	2.14463e-06
RUVBL1	-0.6201	0.000651927
UBXN10	-0.619429	0.00175426
AKT3	-0.619176	0.000596339
MICALL1	-0.619144	0.000276352
SLC35D1	-0.619079	0.000544187
CD55	-0.618964	0.000372372
SLC25A40	-0.618215	0.000335924
DEFB116	-0.617971	0.00286312
KLHL23	-0.61793	0.00201178
KLC1	-0.617245	0.000194152
CHRNB4	-0.617095	2.79191e-05
VPS37B	-0.617032	0.0147268
MCCC1	-0.617011	0.000560293
BCL2L10	-0.616815	0.000841502
C1QL2	-0.616604	0.000674579
NFATC2	-0.616377	9.93773e-05
SYN2	-0.616253	0.00613482
NIP7	-0.616133	0.0027567
PIGA	-0.616118	0.000373582
CLEC9A	-0.615568	0.000945378
TNK2	-0.615485	0.00374149
GPR62	-0.615424	0.000963948
DTX3L	-0.615079	1.72721e-06
DHX15	-0.614941	0.000461291
NAIP	-0.614657	0.000573592
FHOD3	-0.614426	6.71717e-05
EREG	-0.614231	0.00408454
ADAM19	-0.614068	0.000407472
CEP83	-0.613937	0.000567294
TMEM37	-0.613925	0.00284603
CSTA	-0.613907	0.000348112
ZMYM3	-0.61388	0.000524489
STK26	-0.613497	0.00226017
PDGFRA	-0.613171	0.00146124
BTBD2	-0.613012	0.000241888
GPR22	-0.612365	0.00139664
NDUFS5	-0.612095	0.00377624
INTS3	-0.611694	0.000501071
QARS1	-0.611637	0.0116966
LAMP2	-0.611064	0.000351698
ARHGAP5	-0.609747	0.00148004
TANGO2	-0.609606	3.76225e-05
MTCH2	-0.609485	0.000201309
GRK2	-0.609455	0.00486688
GOT1L1	-0.609259	0.000511299
CSN3	-0.608946	0.00204352
GADL1	-0.608779	0.00304347
CACNB3	-0.608755	0.00197415
SPINK9	-0.608258	0.00278834
MAPRE3	-0.607946	0.036984
ADNP	-0.607515	0.000862503
IRAK1	-0.607321	0.000765997
SUGP1	-0.607083	0.00368528
CHAF1A	-0.606993	0.00125511
MRPL38	-0.606937	0.000226801
THUMPD2	-0.606703	0.000711796
PARD6B	-0.606573	0.000389494
DBI	-0.606224	5.66813e-05
CDK11A	-0.606125	0.000657259
BTN3A3	-0.605773	9.85809e-05
MYOM2	-0.605621	0.00979774
MMP10	-0.605477	0.00559472
PBRM1	-0.60534	0.0026468
PKP4	-0.604538	0.00485004
LRRC38	-0.604309	0.00170956
METTL7A	-0.6041	0.00100964
CCDC179	-0.60409	9.74537e-05
JMJD6	-0.604083	0.00233622
VTCN1	-0.6037	0.000830092
PPP1R10	-0.603536	0.00250492
RASA1	-0.603071	0.000595232
FBXO27	-0.602875	0.000234047
CLDN8	-0.602615	0.00197867
MPP4	-0.602487	0.00213199
NDN	-0.602144	0.0016591
CT83	-0.602086	0.000839627
COCH	-0.601736	0.0109556
CAVIN4	-0.601259	0.0012113
SLC20A2	-0.601141	0.0235762
TMEM267	-0.600656	0.000436584
CITED1	-0.600602	0.00367022
GALNT1	-0.600286	0.000197354
GABBR2	-0.599809	0.000261229
ZBTB18	-0.599766	0.00397916
SLC25A12	-0.599665	0.000521584
ALMS1	-0.599405	0.000206086
NPNT	-0.599311	0.000741819
BMI1	-0.599277	0.00354605
LDOC1	-0.59915	0.000616724
CCDC102A	-0.599114	0.000430252
MYPN	-0.598808	0.0376555
FAM193A	-0.598732	0.00323792
TET2	-0.59867	0.00101239
UBXN2A	-0.598474	0.000159295
OR6C70	-0.598341	0.00087661
GIMAP4	-0.598296	0.00249
NCL	-0.598224	0.0054774
TXLNB	-0.59822	0.000253277
ZNF189	-0.598053	0.00483285
TAF12	-0.598035	0.00389792
HEATR3	-0.597543	0.00237453
EWSR1	-0.597396	0.000877354
ITPR2	-0.597128	0.00152996
HMCN1	-0.596965	5.30539e-05
MANBAL	-0.596813	0.000699446
PRIMPOL	-0.5968	0.000432544
LAMB1	-0.596716	0.000337712
SOX8	-0.596566	0.00118044
FADS3	-0.596547	0.000225281
MTR	-0.595823	0.0021428
GOLM1	-0.595658	0.000380787
SYBU	-0.595544	0.0028926
BMP15	-0.595506	0.000927528
SEPTIN7	-0.595351	1.51638e-05
GCNA	-0.595346	0.00299182
THOC2	-0.595187	0.000642935
LETMD1	-0.594859	0.000559981
WASHC4	-0.59445	0.00486721
BTD	-0.594397	0.00340196
JAKMIP3	-0.594358	0.0117971
VSTM2B	-0.594332	0.0025818
RABAC1	-0.594306	0.00198509
ZNF136	-0.593785	0.00857403
TRIM28	-0.593762	0.00546728
SLC39A9	-0.593733	0.00480771
MILR1	-0.593606	0.00321484
XIRP2	-0.593377	0.0156447
ZNF358	-0.593351	0.00256599
BUB1B	-0.593155	0.0102273
PHKA2	-0.592823	0.00196938
KNL1	-0.592589	0.00749594
HMGN1	-0.592579	0.00388506
GDI2	-0.592526	0.00223391
EID1	-0.592412	0.000729397
SCGB3A2	-0.592235	0.00735418
NME5	-0.592034	0.000662702
MAPK1	-0.591416	0.00606462
ERICH2	-0.591376	0.00328171
SCAMP1	-0.591269	0.00265176
MEGF10	-0.591244	5.87753e-05
C19orf47	-0.591221	0.00185982
NCBP1	-0.590625	0.00579932
DLGAP4	-0.590203	0.000122355
NUDT21	-0.589681	0.00398919
RABL6	-0.589524	0.00182665
CCDC59	-0.589393	0.0022712
EGF	-0.588845	0.00324981
CCDC14	-0.588777	0.000686324
TARDBP	-0.588592	0.0038452
PLD1	-0.588551	0.000374389
HDDC2	-0.58834	0.00537383
NUDC	-0.588203	4.07861e-06
TLX2	-0.587931	0.00931081
ATP6V1D	-0.58749	0.000299128
IL2RB	-0.587201	0.00322238
TFDP3	-0.586708	0.00131467
EDEM2	-0.58663	0.000154945
CDV3	-0.586613	0.00175333
RNF175	-0.58645	0.00133829
ATP1B3	-0.586183	0.000692486
YPEL4	-0.586025	0.0074872
PDCD6	-0.584786	0.00259128
CREM	-0.584449	5.8581e-05
FNIP2	-0.584209	0.00249195
CCL25	-0.58371	0.000836802
ALDH2	-0.583362	0.00419403
RGL4	-0.583221	0.000270441
CUTC	-0.583164	0.00610447
EIF3A	-0.583153	2.02284e-05
SMAD5	-0.582883	0.00346642
PRORP	-0.582722	0.00177863
TRAPPC11	-0.582547	0.00493345
TNN	-0.582366	0.000952213
E2F3	-0.582227	0.000332343
PHACTR4	-0.582051	0.0101213
HCRT	-0.581946	0.00110197
LRP4	-0.581804	0.000612621
PHYHD1	-0.581633	0.00330999
FCRL2	-0.581515	0.00286235
ITGB4	-0.581286	0.00176971
DRD2	-0.581253	0.00276137
MUC7	-0.581033	0.00121445
ERMAP	-0.581027	0.00335398
NACC2	-0.580988	0.00227611
GLIPR2	-0.580268	0.00107151
C2orf80	-0.580176	0.000684405
LRRC75A	-0.580128	0.00124946
ZNF222	-0.580029	0.00144352
MSRA	-0.57925	0.0076637
WEE2	-0.578765	0.00120531
PTPRH	-0.578743	0.00282065
PTOV1	-0.578395	0.000313926
THAP4	-0.578361	0.00324849
PDLIM1	-0.578187	0.0021169
MYORG	-0.577642	0.00359772
THSD7A	-0.57751	0.000268994
GRHL1	-0.577392	0.00376033
SNX30	-0.576751	0.00248491
DCHS2	-0.576558	0.00595465
ARMCX1	-0.576486	0.000139533
C16orf46	-0.576228	0.00212178
TEX9	-0.576134	0.00560046
SIAH2	-0.575573	0.00326142
ZNF830	-0.575401	0.00262804
RNF39	-0.575209	0.00781919
POLR1A	-0.575185	0.00953501
HHLA3	-0.575036	0.00122039
GOLIM4	-0.574999	0.00258947
NUDT5	-0.574979	0.00287399
NKX6-1	-0.574844	0.000218526
BBS12	-0.574732	0.00251474
PDS5B	-0.574647	0.00255643
PDLIM4	-0.574446	0.0146987
NRAP	-0.574216	0.00536147
PLAA	-0.5739	0.000854092
GSK3B	-0.573308	0.00168499
GFPT1	-0.572899	0.00298434
ZNF605	-0.572846	0.00255191
TOMM40	-0.572664	0.000375027
HDHD2	-0.572202	0.0119913
ENAH	-0.572105	0.00567915
CFAP97	-0.571994	0.000831977
TMEM109	-0.571974	0.000373472
DOCK6	-0.571163	0.00541579
IGHG3	-0.571111	0.00384374
TREML2	-0.570841	0.0189777
PPP5C	-0.570379	0.00279192
PTP4A2	-0.570166	0.0108277
SYMPK	-0.570112	0.00178312
LRTM2	-0.569555	0.00601424
KLF1	-0.569509	0.00117276
RPL28	-0.569373	0.00785592
C9orf116	-0.569251	0.00893086
PDSS1	-0.569159	0.000805872
RNF6	-0.569074	0.00833484
DAPP1	-0.56907	0.00464226
RIPK3	-0.569034	0.00393343
SIGLEC1	-0.568908	0.00455899
RGS21	-0.56876	0.00354068
LAIR2	-0.568617	0.00610523
LHCGR	-0.568238	0.00263311
SND1	-0.567775	0.00264968
SLC52A2	-0.567743	0.0142971
DHRS3	-0.567657	0.0118585
HNRNPR	-0.567634	0.0360065
C17orf107	-0.567306	0.00652415
CSNK1G3	-0.567203	0.00268217
AXIN1	-0.567143	0.00175038
SLFN12L	-0.566739	0.00837423
PPM1K	-0.566503	0.00325412
TEK	-0.566147	0.000979117
RBM5	-0.565816	0.0028533
HSF2	-0.565609	0.00280368
IPO4	-0.565437	0.00156407
HIPK4	-0.564395	0.0067629
TRAM1	-0.564377	0.00667745
SLC6A8	-0.564364	0.00349012
FAT4	-0.564302	0.0012494
C12orf57	-0.564152	0.00415869
TNRC6C	-0.564106	0.000580468
CPM	-0.563613	0.00173617
DNAJC30	-0.563592	0.0139038
NPPA	-0.563554	0.00452897
TET3	-0.56348	0.0359171
KPNB1	-0.563111	0.00024732
GDPD3	-0.562818	0.00095894
SEC23IP	-0.562635	0.00075579
ZNF485	-0.562338	0.00726718
NEDD4	-0.562167	0.000952773
MDGA2	-0.561637	0.00301022
E2F1	-0.561163	0.000969179
ARPC3	-0.560906	0.0027005
PSMC5	-0.560591	0.000514875
PSIP1	-0.559984	0.00230225
PYDC2	-0.559783	0.00558859
ARHGEF10	-0.559763	0.00773582
PBXIP1	-0.559128	0.0324458
GPR61	-0.559089	0.0122422
EPS8	-0.558329	0.00242637
MAP3K15	-0.558119	2.70298e-05
AKIP1	-0.557932	0.00528413
MCAM	-0.557377	0.0016765
TIMP1	-0.557316	0.00861175
PLPPR5	-0.557121	0.000630419
TSBP1	-0.557115	0.00028544
FNDC5	-0.557045	0.00641013
GATC	-0.556978	0.00920838
CRIM1	-0.556974	0.000834304
ALDH18A1	-0.556941	0.00606111
LRRIQ3	-0.556483	0.000556493
ZNF570	-0.556346	0.00693972
GSTO2	-0.556303	0.000861315
CFI	-0.556291	0.000460588
SYNPO	-0.556284	0.00125329
SEMA6A	-0.556014	0.000155413
ACADS	-0.556008	0.00432063
PPP1R8	-0.555337	0.00702937
PDE6C	-0.554999	0.00766816
CAPN14	-0.554804	0.00896858
DNAH14	-0.554667	0.00152995
CDK8	-0.554342	0.000872841
POU6F2	-0.553933	0.000613646
CENPA	-0.553892	0.00451119
CCDC86	-0.553505	0.00258195
ZNF417	-0.553501	0.0142946
PPP1CC	-0.553439	0.00168371
PPM1M	-0.553347	0.0018803
AOX1	-0.553333	0.0144501
LNX1	-0.553261	0.000584412
SYNJ2	-0.553218	0.000973052
CEACAM5	-0.553163	0.00985813
SLC6A9	-0.552881	0.0126088
INTS13	-0.552552	0.0153118
STATH	-0.552492	0.00522826
KIAA1958	-0.552454	0.00489188
PIK3CB	-0.552272	0.00140448
SPARCL1	-0.552058	0.00220338
CELF1	-0.55205	0.000301469
COX4I1	-0.551513	0.00320732
CAP2	-0.551322	8.88231e-05
CDK1	-0.551235	0.00502389
HACL1	-0.551204	0.0101178
LGALS2	-0.551183	0.0067249
POU2F3	-0.551155	0.00117351
RPS24	-0.550918	0.00318002
DHODH	-0.550744	0.00564316
SNRPD1	-0.550726	0.000952217
CTSG	-0.550351	0.00139423
CCDC28A	-0.550017	0.00330932
EPM2A	-0.549743	0.00252802
YBX3	-0.549701	0.000152293
GPS1	-0.549483	0.00167554
BBOF1	-0.549441	0.00452078
FAM189B	-0.549304	0.000855757
NUDT14	-0.548856	0.00426615
NOB1	-0.548248	0.0017349
GPR89A	-0.548238	0.00568383
SPATA16	-0.548071	0.00223625
PGBD1	-0.54805	0.00172531
GABPA	-0.547967	0.00136916
WNK3	-0.547941	0.0105006
BTF3	-0.547746	0.000715563
RNF17	-0.54724	0.00540049
PFKM	-0.546566	0.0208566
ZNF571	-0.54624	0.00674642
S100A7	-0.546231	0.00363647
IQCF3	-0.545785	0.00334335
QKI	-0.545725	0.00691986
SRGAP1	-0.545589	0.00839706
FADS6	-0.545177	0.00456012
DLG4	-0.544764	0.00198323
LARS1	-0.544709	0.0041931
ZNHIT6	-0.544651	0.00584352
CENPU	-0.544631	0.00348974
NECAB2	-0.544628	0.00391166
UBIAD1	-0.54363	0.00832517
FILIP1L	-0.543622	0.0118437
RTL3	-0.543401	0.000696911
PKDREJ	-0.543371	0.00947523
ZDHHC6	-0.543132	0.00255949
CD247	-0.542859	0.00653
POLR1E	-0.542771	0.00944382
GMPR	-0.542629	0.00541208
SIRPD	-0.542532	0.000441178
FIP1L1	-0.541606	0.0224772
ERN2	-0.541392	0.00779775
EXOC7	-0.541115	2.40409e-05
KRT73	-0.540699	0.00337483
SPATA12	-0.540452	0.00451047
CAB39	-0.540278	0.0102992
ZNF195	-0.539825	0.0079826
HLF	-0.539569	0.00679513
TTC4	-0.539557	0.00451126
APPL1	-0.539187	0.00227031
ESRRG	-0.538747	0.00188015
PSTPIP1	-0.538228	0.00742967
COG7	-0.5382	0.0151191
C1S	-0.538164	0.00204724
ZNF841	-0.538121	0.0064956
OSBP	-0.537891	0.0140482
UBLCP1	-0.537874	0.000254897
STAU2	-0.537612	0.00202718
FLNC	-0.537562	0.0112545
GSTCD	-0.537511	0.00726474
GLIS2	-0.537303	0.000679629
IFT122	-0.537148	0.00446199
C4orf36	-0.536967	0.00730867
TFPI2	-0.536715	0.00151154
CBR1	-0.536633	0.00390612
SFMBT1	-0.536626	0.00215567
BCL2L13	-0.535942	0.00538454
CCDC180	-0.535823	0.00623317
USF2	-0.53568	0.00360102
ITM2B	-0.535375	0.00134968
FCRL3	-0.535102	0.00296686
KRT74	-0.534761	0.00920446
ZNF441	-0.534739	0.00314949
C17orf80	-0.534673	0.000833406
BHMT2	-0.534461	0.00197911
ZG16B	-0.534198	0.0021886
ARMH2	-0.534172	0.00237164
FLI1	-0.533862	0.00114069
TEX44	-0.533788	0.0074083
ARSG	-0.533344	0.00119362
ANO10	-0.53323	0.00887552
ITGAD	-0.532595	0.011506
NUPR2	-0.532205	0.00490661
RAP1GAP2	-0.532042	0.00148617
DYNC1I1	-0.531629	0.0149085
DESI2	-0.531526	0.00175744
RUSC1	-0.531493	0.0167721
PRR12	-0.531403	0.00153387
C9orf43	-0.531091	0.00172761
KRTAP5-7	-0.530833	0.0188572
KCNMB4	-0.530257	0.00361205
CRH	-0.530079	0.0088362
FBXO33	-0.529875	0.00410369
FOXI1	-0.529562	0.0217301
CLIP4	-0.529517	0.0112346
AVEN	-0.529101	0.00250443
DIS3	-0.529039	0.00726928
RTN4	-0.528748	0.00960858
CIP2A	-0.5287	0.00875101
GULP1	-0.528595	0.00288712
KLHL9	-0.528444	0.00413373
IER3IP1	-0.528435	0.000157006
TREH	-0.52839	0.00178177
NHP2	-0.5279	0.00619055
CGNL1	-0.527611	0.00400035
ZNF292	-0.526713	0.0099073
TNFRSF21	-0.526632	0.00796056
SBDS	-0.526535	0.00764225
HAUS6	-0.526294	0.00806904
ZNF174	-0.526247	3.57803e-05
NDEL1	-0.52623	0.00362117
RBMX2	-0.526088	0.00372392
SH3PXD2A	-0.525822	0.0219398
ATG9A	-0.525698	0.00689642
RNF212	-0.525571	0.0108155
TPR	-0.525547	0.00412916
CKS1B	-0.525523	0.00403
MMP16	-0.525475	0.00609473
HTR2C	-0.525229	0.003397
FGF17	-0.524907	5.13479e-05
F13A1	-0.524871	0.0023877
FRZB	-0.524739	0.00875878
COPS5	-0.524535	0.00387033
NPAT	-0.524484	0.0179888
RHOBTB1	-0.524263	0.00944891
FABP9	-0.523831	0.0138559
IDH3A	-0.523579	0.00155215
DUSP29	-0.523548	0.0152733
SLC25A11	-0.523541	0.0300418
C12orf43	-0.523068	0.0179583
CCNG2	-0.522978	0.00159516
MEIS1	-0.522798	0.0072838
RHOBTB2	-0.522746	0.00464553
SRFBP1	-0.522719	0.00522376
CCHCR1	-0.522681	0.000629925
PRDM4	-0.522571	0.0116825
DET1	-0.522531	0.0168812
CCL27	-0.522475	0.0266946
YWHAH	-0.522459	0.0222429
XRCC6	-0.522338	0.00219581
ZFP69B	-0.522324	0.0277602
SEPTIN2	-0.522091	0.0382574
ARL6IP4	-0.521847	0.00191013
FAM3A	-0.521739	0.000905112
ARMC5	-0.521725	0.00450392
ZNF597	-0.5217	0.00492058
FBXL3	-0.521658	0.00798532
DNASE1L1	-0.521439	0.00394916
SIX4	-0.521121	0.00377892
FANCB	-0.52081	0.00582346
EHMT1	-0.51982	0.00276028
TBC1D1	-0.519527	0.00902367
LRP6	-0.518904	0.00312977
CLP1	-0.51886	0.0226009
GALNT13	-0.518606	0.00146422
ITGAM	-0.518427	0.00273522
FBN2	-0.518236	0.022983
LMX1B	-0.517521	0.0173722
ADGRG3	-0.517514	0.00663613
SMCO1	-0.517407	0.00874753
SUSD1	-0.517144	0.00921829
TOP3A	-0.517094	0.00732229
ELOF1	-0.516983	0.00357331
CTNNA1	-0.516751	0.01322
IL17B	-0.51667	0.0248968
ZNF382	-0.516655	0.00559131
TIMM17B	-0.516544	0.013702
NRXN2	-0.516359	0.000446189
ALX3	-0.516329	0.0110009
RWDD4	-0.516316	0.0151171
KDR	-0.516313	0.00442164
CAB39L	-0.516212	0.00642522
DDX50	-0.515943	0.0146121
NDST1	-0.515817	0.00138653
SRP9	-0.515546	0.00279047
THRAP3	-0.515367	0.000224727
MTDH	-0.515291	0.00573833
RIIAD1	-0.515277	0.0100542
VEGFA	-0.515273	0.00289764
KLRC2	-0.515166	0.0312538
CEP68	-0.514996	0.00103616
GNAI1	-0.514821	0.00131278
FCRL1	-0.514783	0.00272655
P2RY12	-0.514707	0.00781818
TNKS1BP1	-0.514645	0.0256251
ZNF506	-0.514586	0.0164699
OTP	-0.514547	0.0111861
PLAT	-0.514177	0.0024872
AREG	-0.512982	0.00667123
TMPRSS11E	-0.51286	0.00346595
LSM7	-0.512725	0.00500571
SEC14L5	-0.512628	0.00565854
OR1Q1	-0.512529	0.00907568
CDC42SE1	-0.512433	0.00651565
CD47	-0.511868	0.0219428
RDX	-0.511343	0.0070438
UQCC1	-0.511325	0.0021142
ZNF232	-0.511286	0.0103758
IPO7	-0.510934	0.00472112
RRAS2	-0.510891	0.00560274
NUCB1	-0.510859	0.0149405
RABGEF1	-0.510808	0.000344293
CTTNBP2	-0.510775	0.00442246
GTF2I	-0.510679	0.00719344
ZMYM4	-0.51062	0.000361522
ANAPC4	-0.510538	0.0232129
NELL1	-0.510369	0.00259919
PIK3R4	-0.510268	0.0062351
PGAP6	-0.510132	0.00346756
CRYGN	-0.510121	0.00604117
DYNC1H1	-0.510026	0.00547544
ACADM	-0.509982	0.0107918
SMURF1	-0.509837	0.0166878
CD34	-0.50979	0.0208963
ATP6V1B2	-0.509461	0.00400262
KLK3	-0.509331	0.00555554
AIFM2	-0.509253	0.0104997
SDHA	-0.50925	0.0168297
ZNF146	-0.509152	8.9687e-05
MX1	-0.509021	0.00125009
UBE3A	-0.508916	0.00256487
SYTL5	-0.50888	0.018144
PVR	-0.508642	0.00121378
TUBB1	-0.508491	0.0110953
ANO5	-0.508415	0.000651059
TMEM25	-0.508287	0.00710409
PDLIM3	-0.508269	0.0410331
MRPL55	-0.508083	0.0125498
PSMB6	-0.508069	0.0104892
CSGALNACT1	-0.508056	0.0200854
ZNF749	-0.507984	0.00358649
AEBP1	-0.507945	0.0149222
LPAR1	-0.507858	0.0175082
RANBP1	-0.507727	0.000974679
SEC63	-0.50761	0.0086961
IFT80	-0.507605	0.00902403
STXBP3	-0.507456	0.00662212
MRPL3	-0.507213	0.00201273
RPL26	-0.50712	0.00121272
MSTN	-0.507101	0.00183434
IPPK	-0.507017	0.0215822
FERMT1	-0.507009	0.0138312
CHMP6	-0.506844	0.00570082
LANCL2	-0.506676	0.00858034
RNASE11	-0.506309	0.00660206
CSHL1	-0.505835	0.0103231
NDUFB3	-0.505669	0.0035292
RNF149	-0.50547	0.00419749
CCND2	-0.505314	0.0035756
BRAP	-0.505267	0.00504931
TMEM51	-0.505167	0.00972605
REEP1	-0.504914	0.0265365
SPIN3	-0.504866	0.00553266
CST5	-0.50485	0.00316138
SAXO2	-0.504688	0.0261615
TRAK1	-0.504607	0.007881
GOLGA6A	-0.504097	0.000885315
OR4K1	-0.503619	0.0102358
BRD3	-0.503619	0.0158229
CDC42BPA	-0.50329	0.000511451
JAM2	-0.503286	0.00531884
CACNA2D2	-0.503118	7.66522e-05
ASXL3	-0.502299	0.00937901
MBIP	-0.502274	0.00863964
S100A13	-0.501959	0.00702688
LRIT1	-0.501563	0.0121855
COQ7	-0.501238	0.019362
GPA33	-0.500987	0.000845554
MRPS15	-0.500889	0.00121935
TRMO	-0.500819	0.0309101
CCNA2	-0.500798	0.00627486
CARS2	-0.500687	0.00858798
HAX1	-0.500141	0.0183857
TALDO1	-0.500139	0.0109908
CCL11	-0.500097	0.00559588
