# Supplementary material for: Regenerating human skeletal muscle forms an emerging niche in vivo to support PAX7 cells
Source: Nat Cell Biol. 2023 Nov 2;25(12):1758–73. doi: 10.1038/s41556-023-01271-0 (PMC10709143; doi:10.1038/s41556-023-01271-0)
Supplement: Supplementary file 9 — Differential gene expression used to generate volcano plot in Extended Data Fig. 9. Tabs 1–3 show upregulated genes in PAX7+ hPSC SMPCs compared with PAX7− hPSC SMPCs, P < 0.05. Data exclude myofibres. [file 41556_2023_1271_MOESM9_ESM.xls]

## Sheet: Volcano Input. Figure S9
Target name	Log2	Pvalue
HABP4	-0.568696	0.254303
ASXL3	-0.588307	0.0753774
KCNIP3	-0.141999	0.503078
GNG7	-0.65371	0.188924
MUC20	0.301907	0.230868
PKIB	-0.482598	0.201871
CACNG7	0.227499	0.318382
LHFPL3	-0.0671839	0.805267
SPTSSA	-0.198549	0.724211
FBXL7	0.219243	0.391808
APBA3	-0.288245	0.795403
SLC25A20	-0.135393	0.576803
VNN3	-0.211397	0.693435
MLLT11	1.26157	0.00470496
TRIM45	-0.154409	0.997576
YARS1	-0.0319776	0.556963
GPR180	0.105123	0.568569
DPH3	-0.40384	0.420264
TK1	-0.306446	0.297597
CLMP	-0.414182	0.551378
SRRM3	-0.301615	0.74494
ANXA9	-0.141394	0.90513
ATOX1	0.882435	0.0789353
KDSR	-0.163086	0.915987
CASP2	-0.54522	0.00965585
OSER1	-0.683714	0.0611752
ALPG	0.050241	0.928216
TMEM245	0.0398333	0.519799
FAM71E1	0.0674891	0.460634
SLC49A4	-0.213532	0.469058
RFX7	-0.0466085	0.822398
GFAP	-0.570328	0.310048
OTOS	0.78707	0.00435186
SCYL1	-0.379298	0.364014
FBP1	0.183735	0.262002
MRE11	-0.376096	0.431476
BPIFB6	-0.45921	0.287827
LBHD1	0.281943	0.234083
NUP98	-0.554315	0.0389757
CDHR2	-0.284311	0.56603
TSTD1	-0.675483	0.0171038
GPR83	-0.210783	0.549531
C2orf88	-0.55052	0.0742255
DOCK10	-0.499864	0.00320118
RNF208	0.447904	0.119523
APOBEC3D	-0.149303	0.941673
KCNK6	0.159734	0.337445
RIPK1	-0.291244	0.69168
CYP2W1	-0.301581	0.987083
GLRX5	-0.45247	0.0140257
LANCL1	-0.0679801	0.601566
SOD2	0.126075	0.243342
OR6V1	-0.385245	0.261215
FAM117B	-0.641464	0.105141
TIPARP	0.173312	0.736385
GAS1	0.992701	0.025774
BCLAF1	0.565628	0.086028
UGT2B7	-0.416889	0.356207
HGF	-0.454497	0.00165465
CAPN11	-0.29029	0.403045
ARPC3	0.0580956	0.484299
TMEM175	0.137306	0.395136
MON1A	-0.497085	0.123863
ABHD1	-1.0172	0.089395
HOXA13	-0.16174	0.659734
HARS2	-0.229624	0.560243
ANO3	-0.0107343	0.678228
PLEKHH2	0.308533	0.162466
ZNF239	0.257938	0.179925
KLHDC8B	-0.144266	0.509656
GRIN3B	-0.045558	0.687008
PPCS	-0.285877	0.32096
UBXN4	-0.710129	0.0849309
JMJD8	0.521316	0.0258789
ATP6AP1	-0.450396	0.141826
IKZF2	0.0700969	0.409724
KAAG1	-0.219848	0.717884
RBP3	0.516873	0.150677
RNF44	0.0680188	0.290405
H2BC8	0.420775	0.180988
BMX	-0.151501	0.653154
RGR	-0.746126	0.00259088
CCL25	-0.55107	0.0929698
SMARCA2	-0.193689	0.705037
FZD1	0.275321	0.209426
RIC3	-0.423009	0.258109
PAOX	-0.431008	0.231254
TRIM66	0.581545	0.149615
ZNF621	-0.298009	0.385868
PAEP	-0.48099	0.34435
ZNF730	0.411012	0.166759
ZNF441	-0.714867	0.000610111
SESN3	0.307741	0.106838
RNF167	-0.295076	0.973143
IER2	0.188887	0.32964
INSYN1	-0.208041	0.592373
VPS33A	0.323281	0.140496
FHOD3	-0.029917	0.829569
SIRT5	0.250204	0.153526
TCEA1	0.048399	0.468042
ANKRD45	0.6089	0.0196899
PSG5	-0.632321	0.0290725
EAF1	0.112234	0.404915
STAT3	-0.916972	0.0402184
E2F2	0.276797	0.209217
CCSAP	0.242744	0.232596
TULP2	-0.112404	0.61866
FTMT	0.0172635	0.645372
GPR37	-0.376763	0.626692
SAMD12	-0.183014	0.683402
CD44	0.740963	0.0221137
SLC5A8	0.0945149	0.516251
NXPE4	0.347784	0.0965453
COMMD6	-0.411329	0.124834
CLPP	-0.22756	0.46422
HIBCH	-0.331038	0.841548
TMEM201	-0.0819594	0.538482
TRAT1	-0.0562888	0.90411
CES4A	0.318671	0.195659
AJUBA	-0.284672	0.696135
TMA7	-0.446571	0.225228
ETFA	-0.53834	0.124037
CBS	-0.66302	0.0316565
UXS1	-0.318555	0.935164
AICDA	-0.158179	0.817045
NDUFS4	-0.00784557	0.567328
SLC22A15	0.063451	0.418533
C4orf47	-0.250082	0.57995
CRYZL1	-0.911394	0.00226893
BMP2	-0.0102303	0.633474
FUCA1	-0.186602	0.770159
KCNA2	0.676111	0.0171527
RHOC	-0.0751662	0.635918
CCNYL1	-0.242029	0.527166
SYNPO	-0.765644	0.00129108
C19orf25	-0.476866	0.397937
SF3B3	0.00957834	0.580942
HMCN1	-0.606856	0.0342417
TRAPPC9	-0.12904	0.795506
POLR2C	0.191134	0.224082
NAF1	0.806564	0.0109081
GDI2	-0.243499	0.838285
ENDOD1	0.55899	0.0429877
CPXM2	0.282085	0.270725
MAP3K10	0.195889	0.0894433
CDC37	0.879752	0.00735216
SNN	0.217375	0.300329
DMWD	0.109651	0.395454
ZNF606	-0.0504617	0.642145
GGT7	-0.597433	0.232394
TPBG	-0.217327	0.684829
PHF6	0.595606	0.0466505
TMEM119	-0.672179	0.00564797
EGLN2	-0.360139	0.158968
UQCRQ	0.293888	0.161456
ATP5MC3	1.321	0.00116294
ZNF317	-0.588606	0.385334
CSF3R	-0.0260678	0.963421
MAP4	0.313957	0.159246
CENPU	-0.493555	0.0386075
SCN3B	0.222136	0.170038
B3GNTL1	-0.347064	0.697132
FBXL2	-0.203195	0.829885
RGS7BP	-0.12331	0.72482
TNFRSF10C	-0.363985	0.236537
COMMD3	-0.149988	0.500186
CCDC92	0.321293	0.106319
CASP1	-0.255934	0.96678
HCRTR1	0.139308	0.304589
ZNF221	-0.394078	0.478977
TMPRSS11A	0.208106	0.170409
EPHB4	0.264878	0.298645
DDX1	0.533557	0.0363138
PLS3	-0.285415	0.694438
PGAP2	-0.512447	0.306964
PARN	-0.447946	0.50014
TBC1D12	-0.769444	0.0366414
PTPN6	-0.747023	0.144166
SLN	1.53721	0.0010307
TREML2	-0.200348	0.693906
ZFP37	-0.689573	0.00996971
SAMD4A	0.237292	0.203854
HDAC2	0.240712	0.168882
RBBP8	-0.400542	0.350753
DCUN1D2	0.170366	0.426869
ANKRD44	-0.138776	0.97567
SLC13A1	-0.000980851	0.882188
ARID3B	0.163563	0.256311
PPEF1	-0.0840355	0.983953
TOMM5	0.896264	0.0775486
RALB	-0.576183	0.032887
SYDE2	0.230736	0.241864
B4GAT1	-0.209382	0.724491
ZNF614	-0.66466	0.0729013
NLRP2	0.075832	0.259019
CLIC5	-0.614964	0.02939
UBE3A	-0.146452	0.728058
SPINK8	-0.717053	0.0300546
DYRK1A	-0.567788	0.0362431
EIF1B	0.20934	0.196801
FETUB	-0.446694	0.13475
FLII	0.128545	0.309909
WNT2B	-0.390977	0.179355
CIBAR1	-0.179883	0.946431
CCL4L1	0.138537	0.555955
RPS20	1.17928	0.0022071
ONECUT2	-0.32656	0.422564
CARHSP1	0.486255	0.0336172
UBXN2A	-0.456241	0.0791117
RARS1	0.354762	0.181024
CRIP2	0.806754	0.00823574
CGAS	-0.614331	0.285853
KLHL32	-0.269824	0.552703
TMED9	0.18943	0.204523
C15orf39	0.420888	0.0663055
CATSPERB	0.346154	0.102371
LRCH1	-0.683907	0.0305426
GREM2	-0.241765	0.661411
ZBTB5	0.481956	0.0341283
TSPAN2	-0.421726	0.227241
ADAMTS4	-0.346419	0.21832
ARHGAP20	0.109262	0.505014
PRKAR2B	-0.6491	0.0304037
MICAL1	0.741917	0.0026223
ZBTB22	-0.474669	0.333694
MARVELD1	-0.479849	0.168466
ELOA	-0.19053	0.965056
ACTA2	-0.0163922	0.760134
TUBGCP3	-0.213615	0.747634
RSU1	-0.519493	0.297752
COG7	-1.03569	0.0101913
TAS2R30	0.13103	0.309381
SLAIN2	0.443182	0.228519
SLC43A3	0.193984	0.233549
UBLCP1	-0.367159	0.0836916
SLC25A24	0.130615	0.908797
RNF32	-0.0679065	0.35158
ADH6	0.307329	0.0854788
ALKAL2	-0.607935	0.0354101
CYP2C8	-0.117811	0.922842
H1-4	0.604336	0.0567565
GTF2H1	-0.221696	0.970213
MAEL	0.150574	0.518144
LYRM2	0.175744	0.173711
GDF11	-0.0156669	0.683692
ZPBP	-0.0463506	0.622928
FBXW7	0.0759355	0.474407
ADSS2	0.484819	0.0824338
NUDCD2	-0.232399	0.530783
FUBP1	-0.381943	0.589956
HSDL1	-0.210834	0.901125
KRT25	-0.351027	0.72967
DCAF12L1	-0.480994	0.306689
HES3	-0.241127	0.64768
BFSP1	-0.657535	0.107718
IGLL5	-0.463987	0.14988
NFKB2	-0.675867	0.0595194
C16orf89	-0.060644	0.792673
HBQ1	0.201733	0.14874
PEX10	-0.533732	0.0987826
ARRDC1	0.219087	0.139162
SCAI	-0.128864	0.694886
ZFTA	-0.424466	0.607729
CCDC136	0.409715	0.0973393
FAM102A	0.0558901	0.455605
FXN	0.0401352	0.436231
UCP3	-0.456014	0.1949
TAS2R1	-0.55686	0.182314
BIN2	-0.702065	0.0387579
PCYOX1	-0.196657	0.969171
TSSK6	0.306576	0.726559
MAP3K4	-0.258112	0.682096
KIAA0319	-0.513038	0.185166
PRB4	-0.548589	0.737303
CEP162	0.247579	0.30632
IZUMO1	-0.22607	0.559357
YIPF2	-0.104499	0.630988
NFKBIZ	-0.489974	0.088131
RAG1	-0.181634	0.627366
KRTAP5-3	-0.34497	0.328415
ATP8B3	-0.167108	0.732906
CCDC172	0.166198	0.388909
ZNF430	0.440422	0.0453389
SFN	0.89159	0.00250215
MAP4K2	-0.35044	0.45066
KISS1R	-0.431585	0.618883
LY6G5B	-0.493177	0.106646
DHX15	-0.24018	0.512915
ENPP5	0.163834	0.278278
OR1Q1	-0.226145	0.64018
IMPACT	-0.685434	0.0678292
FMNL1	0.299509	0.271806
PDCL3	0.66193	0.087774
CA7	0.258254	0.315455
EDIL3	-0.00854327	0.412113
AKAP12	-0.485233	0.000295644
NLE1	-0.102105	0.712507
TMEM231	-0.270478	0.981354
SERINC1	-0.355526	0.461096
TRPM2	-0.0560022	0.786361
SLC16A1	0.116896	0.392355
FKBP10	-0.237559	0.543264
ALDH18A1	0.0112219	0.592641
GSDMB	0.197232	0.197273
MED19	-0.443842	0.317494
USP13	-0.317652	0.592521
MKLN1	-0.634021	0.0225937
FA2H	-0.765978	0.00618671
KCNN1	0.0679729	0.651873
VPS13D	-0.245588	0.769348
SH3GL3	-0.991153	0.0107174
HCFC2	0.0504529	0.619368
APOA5	-0.567947	0.102332
OLFML1	0.321958	0.0774223
MRGPRE	0.0434405	0.465634
ZNF576	-0.575953	0.133435
FBXO3	-0.0593223	0.695106
GRK5	-0.28028	0.882218
GINS4	0.332398	0.229974
TM7SF3	-0.879831	0.00645519
IGHMBP2	-0.550262	0.137806
C1orf194	0.262264	0.175084
C6orf58	-0.0667067	0.998722
SLC8A3	0.178967	0.390652
SLC13A5	-0.191623	0.4796
ZSCAN20	0.34063	0.150611
POU2F3	-0.812729	0.00591699
PELI1	-0.24773	0.478285
CYP2J2	-0.0342594	0.747973
SUMO1	-0.0559991	0.763251
GALP	0.163688	0.369791
CCN5	0.0125356	0.582941
NSRP1	-0.13393	0.825882
ANO4	-0.647892	0.0291557
RCBTB1	0.204742	0.209779
CNRIP1	0.445924	0.0453889
FMO1	-0.209131	0.987663
NXPH2	-0.111334	0.541995
NANS	-0.195513	0.972831
ODAD2	-0.952614	9.87722e-05
C11orf52	-0.545815	0.141872
UTF1	0.450985	0.109397
ALDH7A1	0.525223	0.0750278
ZNF470	-0.0939614	0.969194
CHMP6	-0.326145	0.52382
DPRX	-0.0494372	0.707531
CSH2	-0.48667	0.084541
KBTBD4	-0.211264	0.967222
GLI2	-0.134728	0.811658
TMIGD3	-0.412989	0.305474
ACTRT1	-0.269705	0.535232
C2orf74	0.170145	0.496268
EIF1AD	0.14518	0.523601
ZNF213	0.275659	0.137881
TRA2B	-0.0418749	0.433957
CYHR1	0.335035	0.321233
FCGBP	-0.529058	0.0845241
NUP160	0.0158559	0.895269
PSEN1	-0.244141	0.812143
CCDC91	-0.311993	0.455418
TATDN3	-0.663311	0.0858798
GIMAP1	-0.810821	0.05783
ACVR1B	-0.41505	0.226638
KIF18B	0.134398	0.44396
IFI27L2	-0.199224	0.497005
MED7	-0.260358	0.690211
CXCL3	-0.265474	0.683487
AADAT	-0.140037	0.962641
LSG1	0.0975825	0.481284
RFTN2	-0.124905	0.596185
LRRC66	0.685509	0.0565801
DNAJC15	-0.284221	0.882383
SYNGAP1	-0.392274	0.353536
MT4	-0.330691	0.37929
CDK5RAP3	0.360625	0.102925
ADAMTSL3	-0.243975	0.43974
CILP2	-0.0128708	0.783282
TRIM64C	-0.136123	0.980628
ITGA9	1.21705	0.00390754
SCD	0.292139	0.146253
ACAD9	-0.0648028	0.715431
VRK2	-0.772606	0.00876427
NUDT7	-0.821333	0.058836
RPS7	0.626386	0.0128924
PCSK7	-0.404177	0.123932
MLXIP	0.303791	0.214404
ANO2	-0.751342	0.159062
NFATC2	-0.614035	0.057703
TTC21B	0.142506	0.268876
COPS7A	0.0313781	0.480175
SLC26A3	-0.333224	0.29354
FN3K	-0.299019	0.630408
RNF183	0.926456	0.0130887
MRPL14	0.201264	0.199195
PPFIA4	-0.233358	0.568397
C1orf56	-1.24254	3.77478e-06
CLPSL1	-0.119253	0.661808
ACAD11	0.521694	0.068538
APC2	0.243875	0.192499
SPANXN5	0.171635	0.280766
FGF19	-0.378279	0.459486
ADH1A	-0.364059	0.505454
GINS1	-0.434072	0.211978
PGAM4	0.3708	0.09999
NCAPD3	0.0630014	0.580631
ASH1L	-0.298116	0.467543
TET2	-0.47501	0.372732
OR2D2	-0.546339	0.257095
XPA	-0.23919	0.277325
TLE3	1.27524	0.000599415
RSL1D1	0.212915	0.14871
EN2	-0.687298	0.0237047
NRM	-0.182868	0.95659
RYBP	0.481433	0.166972
BCAR1	0.0594286	0.394151
ALG14	-0.421517	0.145164
LRRC75B	0.429656	0.196501
RPS6KC1	0.569331	0.036046
RHAG	-0.77683	0.0340938
SELENOF	-0.0976872	0.528495
RUNDC3B	0.0452407	0.817037
CALR3	-0.198512	0.893305
TARP	-0.516597	0.16104
PLPP4	-0.0192642	0.63465
HNRNPAB	0.0115841	0.820811
PLEKHA8	-0.663194	0.0969698
ECHDC1	0.21964	0.293068
COPB1	-0.480191	0.409781
ZNF277	-0.393892	0.386619
OR1S1	-0.0271097	0.558852
CLEC4F	0.128274	0.311663
YLPM1	0.920134	0.00736948
RNF5	0.0932775	0.390904
TAS2R42	-0.59713	0.0200393
POLR1C	0.437798	0.0966325
SOHLH2	-0.216705	0.548816
GALNT6	-0.2685	0.68698
CCDC69	0.148566	0.422103
TAF4B	-0.335709	0.397537
RPL39L	-0.655508	0.0650185
TCEANC	-0.238799	0.896776
RNF146	-0.281634	0.285794
EXOSC7	-0.237589	0.573238
CYP2F1	0.160812	0.310786
E2F4	-0.292917	0.613947
KRTAP10-5	0.760647	0.0562982
TNNT1	3.85036	1.89635e-05
PFN1	0.365297	0.12078
CCND2	0.0176365	0.659081
EPHX2	-0.29245	0.84167
EMX1	-0.00338701	0.508786
MUC7	-0.910162	0.00112942
PIGV	-0.0509593	0.900362
SLC23A2	0.0107647	0.626364
TMEM107	0.823653	0.0896995
ADAMTS18	-0.775221	0.11334
TNFRSF1A	0.514739	0.0885817
FUT11	0.207993	0.261589
TMEM132E	-0.307456	0.34892
PHF1	0.491558	0.118449
HSD11B1	-0.247001	0.929297
TMCC1	0.0888315	0.446695
SLC48A1	0.0948623	0.411052
TMEM258	0.574419	0.0683023
PSIP1	-0.015649	0.522782
SCHIP1	-0.374659	0.164324
MACC1	-0.163251	0.817815
TNFAIP3	-0.718874	0.0566038
NDC80	-0.330724	0.608107
WFDC6	-0.256516	0.656651
DNAJC7	-0.441131	0.621173
CDH11	-0.631846	0.0162396
NFE2L1	0.284186	0.125615
ABCF2	-0.416255	0.13175
LRRC74A	-0.135609	0.913606
MAPK15	-0.128322	0.957104
TEX44	-0.0351385	0.895631
CALCB	-0.414026	0.33188
SLC10A3	-0.0980428	0.941574
MRPL24	0.00296415	0.44703
PCP2	-0.274777	0.905587
EHD3	-0.260565	0.65065
CSNK2A2	-0.0780331	0.976378
POLH	0.198037	0.228559
HNRNPA0	1.38014	0.0132806
CST5	-0.771766	0.0181481
SNTG1	0.107426	0.546871
NR2E1	-0.480562	0.0859367
DSC3	-0.230864	0.676979
HMX2	-0.46973	0.143715
SPRR2E	0.327662	0.292114
PCDH17	0.313206	0.0620372
LYPD3	0.355937	0.200697
COPS6	-0.11261	0.838475
BTNL8	0.186298	0.324076
CDK1	-0.350977	0.455962
TXLNG	-0.775023	0.00937955
SLC41A2	0.117426	0.42596
KRT26	-0.605188	0.16154
SSTR4	-0.422558	0.174467
UNC79	-0.268897	0.599691
LAMC1	-0.0129614	0.481575
OR56B1	-0.00378748	0.551215
SERPINB8	-0.123038	0.908728
TNFRSF13C	-0.29027	0.544887
GFRA1	0.183282	0.732279
NAGLU	0.43947	0.148279
ZNF131	-0.380029	0.402846
ESF1	-0.585135	0.0441701
LMO2	0.104719	0.381581
PDZD2	-0.719597	0.00686662
SEMA6C	0.482874	0.0783293
SLC7A14	0.066406	0.493301
TIMM8B	-0.0963605	0.619781
SLC18A1	-0.497613	0.178497
TEX11	-0.154612	0.643063
ALG13	-0.000826291	0.719156
GNA15	0.0728935	0.42281
GNG8	-0.0257059	0.700023
GTF2H5	-0.565645	0.249169
JADE1	0.121843	0.271596
NOSIP	0.153951	0.358521
PDLIM1	-0.391034	0.194094
GYPA	-0.412973	0.3286
TBC1D10C	-0.11403	0.704175
C17orf97	-0.530227	0.0410167
SAMD13	-0.560314	0.379841
PMS1	0.809868	0.061832
ZNF431	-0.6325	0.0383001
RFT1	-0.0664942	0.869265
CNTNAP5	0.292198	0.442747
OR1N2	-0.34517	0.284836
OSTM1	0.0395467	0.80041
GPR52	-0.346041	0.26754
WWC2	-0.85516	5.056e-05
POLB	-0.406966	0.158722
H2BC3	-0.411177	0.545494
MRPL4	-0.00802196	0.47394
UBE2L3	0.0521987	0.346592
CARS2	0.428186	0.0663223
FRZB	-0.249812	0.721895
CAPN2	0.123059	0.351604
IGFBP4	-0.433409	0.367759
GRAP	0.0436472	0.422863
TSPO2	0.0660471	0.645511
FDPS	0.0309143	0.668055
CSTF2T	-0.333221	0.24678
SNX10	-0.00547577	0.563615
ST8SIA5	-0.293354	0.143442
THUMPD2	-0.312329	0.498708
ZNF474	0.00524348	0.466166
CAPN12	-0.0064034	0.567892
TSPY1	-0.563488	0.0412943
SLC2A2	0.30388	0.108809
MKRN2	-0.0447051	0.837293
RBL2	0.754809	0.0141391
PTDSS2	0.270337	0.139777
PRNP	-0.270905	0.37772
SUB1	-0.792601	0.00141328
AEBP1	0.181091	0.252464
CPLX3	-0.0803902	0.591538
TMEM208	-0.103175	0.916874
FAM81A	0.0751121	0.465462
VPS35L	-0.133817	0.563593
MROH2A	-0.0934287	0.695
TMEM86B	0.196868	0.477027
NHSL2	-0.36661	0.409856
PHF8	-0.203625	0.930781
FAM240A	0.0844867	0.403397
TBL2	-0.157024	0.987904
ITLN1	-0.496247	0.1117
SLC9B1	-0.990648	0.000122913
RBCK1	0.311638	0.283404
NDUFA6	0.11005	0.28032
CSF2	-0.634472	0.0862774
RAX2	-0.320221	0.877519
HIPK4	-0.72493	0.21436
KIF25	-0.877312	0.00376572
C11orf42	-0.707946	0.026267
MRPL13	-0.657961	0.027432
C6orf118	0.0814192	0.281608
NOL10	-0.276288	0.767716
LOXL2	-0.12187	0.734393
BRD8	-0.26969	0.552609
PHC3	-0.400957	0.361844
CNST	-0.0310796	0.818701
RNF122	0.340998	0.0632505
FCN2	-0.0512004	0.736429
ANKRD1	0.251019	0.119325
SPTBN4	-0.251869	0.678511
WTAP	0.123294	0.37647
NUPR2	-0.1461	0.813328
CCAR2	0.482592	0.106703
HMBOX1	-0.3429	0.228548
SV2A	-0.152188	0.843241
CLNK	-0.400013	0.529824
P3H3	-0.0312385	0.499437
PEBP4	-0.0959822	0.76711
RPH3A	-0.959282	0.0591671
PSAPL1	-0.0122949	0.892487
CD4	-0.263898	0.657908
UNC5A	0.716857	0.0652799
LAMTOR1	-0.0910441	0.975597
EVPLL	-0.0119811	0.621733
RHOBTB1	-0.63911	0.0269063
COPZ2	-0.548547	0.0225731
CCDC13	-0.180314	0.952918
ZMYND11	-0.584478	0.353213
CABP5	-0.709003	0.00166223
KRBA2	-0.586032	0.0310266
CBR3	0.0436764	0.820155
H2AC19	-0.353487	0.600778
TMEM64	0.7106	0.0316296
INTS2	-0.00779956	0.522041
CASKIN2	-0.635723	0.128705
KISS1	0.33118	0.106346
KCTD12	0.279049	0.269676
BCL2A1	-0.890597	0.000564959
LIMD2	0.156748	0.391587
OTX1	-0.820475	0.00734524
SRI	-0.554556	0.263732
PPIAL4A	0.521091	0.0211763
MAML3	-0.015744	0.909355
PPAT	-0.352064	0.931347
TGFBR3	-0.11486	0.680893
SLC38A8	0.496142	0.0699089
EML1	-0.585991	0.0833698
DUSP18	0.186635	0.431947
ZNF649	0.0971778	0.633376
ARID5A	0.607659	0.0232087
ARMT1	-0.0247916	0.766578
CD93	-0.291577	0.325491
CAT	-0.318437	0.6399
TIAL1	0.0503244	0.402219
NLK	-0.164366	0.976955
GDAP1	0.203312	0.442592
SPPL2B	0.199518	0.230029
LRP5	0.119847	0.470294
CIDEA	-0.0916678	0.73053
KAZALD1	-0.120246	0.928452
GLOD5	-0.0371926	0.753569
TRIM63	0.420626	0.110727
GTPBP1	0.121941	0.444595
TMEM272	-0.349291	0.912449
GADL1	0.197849	0.230967
AMBN	-0.492474	0.275979
TGIF2LY	-0.37975	0.103356
IL31RA	-0.688564	0.0589514
AHDC1	0.722874	0.0579285
USP37	0.285778	0.460104
ZNF404	-0.0923741	0.920312
PTH2R	0.263913	0.293974
MRAP	-0.396936	0.366284
FRG2	-0.46513	0.094752
DOLK	-0.271298	0.48278
SGIP1	-0.0702495	0.980586
PIP	-0.747163	0.0184102
KMT5B	-0.340833	0.604624
SPACA6	0.159905	0.55147
TOMM22	0.347813	0.0943242
HAPLN1	-0.107117	0.889967
TBXA2R	0.380153	0.147615
SYCP1	0.102389	0.342984
ZNF92	0.089292	0.407454
PLCD3	0.283599	0.193553
RCC1L	0.633216	0.0231196
OR2W3	-0.555881	0.0416442
ACER2	-0.139933	0.867841
ABCD4	-0.0050881	0.579765
TMEM151B	-0.210034	0.633289
MRM1	-0.416071	0.196166
APOB	-0.207789	0.576884
AMIGO3	0.934838	0.00688326
FFAR4	0.397129	0.196555
CRACR2A	0.409392	0.127902
TET1	-0.565003	0.0608786
PHF12	-0.791833	0.0429855
AP3M1	-0.219576	0.686879
SMCO3	-0.454517	0.240715
APTX	0.221674	0.338401
CASP5	0.0859795	0.382425
TMEM47	0.156107	0.312695
WIF1	-0.561593	0.00296378
RD3L	0.0313061	0.44877
ADAM7	-0.519309	0.0470097
PRL	-0.453298	0.068388
MUC19	0.274998	0.191761
SUN5	0.190817	0.264802
IQCK	-0.790344	0.00646165
MED4	-0.602363	0.329826
NDUFB1	-0.0996188	0.91316
PPP2R5B	-0.468968	0.230048
RPL7L1	-0.51322	0.0369887
MACROD1	-0.0905143	0.655469
FAM71D	-0.301156	0.388278
GRB7	-0.264323	0.626376
PKD2	-1.08983	0.00637673
DTL	-0.344729	0.601909
SOGA1	-0.25512	0.899103
PPM1M	-0.213575	0.91176
TP53AIP1	-0.0719399	0.55566
KCNT1	-0.0240769	0.446334
TRNAU1AP	-0.0297973	0.665052
FSCN2	-0.357886	0.635773
GGN	-0.272406	0.825574
ZNRF1	0.0139511	0.689388
RPA4	-0.366966	0.293636
ABHD17C	-0.137155	0.817249
FAH	-0.292981	0.482098
BICD1	0.262135	0.14007
NUP42	-0.444845	0.11106
EHMT2	-0.176899	0.89743
SZRD1	0.341114	0.105301
ALDH9A1	0.243472	0.173465
NOP56	0.277863	0.1123
PEPD	-0.967098	0.00042449
CA10	0.0506062	0.417155
NKD2	0.532798	0.124266
ATP6V1H	0.14069	0.603656
DHX30	0.233905	0.21615
THRB	-0.0244947	0.715701
TSPAN7	-0.0327949	0.566436
WNT7A	-0.0700007	0.58922
TPRG1L	0.443861	0.0939099
LGR6	-0.559745	0.145203
TMEM217	-0.142663	0.95167
NCOR2	0.409444	0.0986608
MLEC	0.392542	0.123279
SERP2	-0.180175	0.778012
C19orf48	0.517872	0.181395
AFTPH	-0.699289	0.0179731
PPTC7	-0.00254898	0.925535
SSPN	0.443293	0.150353
PARVB	0.18365	0.242768
RECQL	-0.137397	0.830239
ZNF696	-0.0319002	0.720244
SALL3	-0.172555	0.74379
CISD2	0.461973	0.11497
CNBD1	0.119451	0.244323
AP3B1	-0.365054	0.439246
ZBTB39	0.445908	0.0591021
TMEM33	-0.272594	0.673097
TEX19	-0.51694	0.032446
CEMIP	-0.208911	0.6849
ATP6V0B	0.214919	0.308434
FGF6	0.0997183	0.26858
RHBDL2	-0.291882	0.571422
CNPPD1	0.669591	0.0102536
CLDN2	-0.504651	0.0410634
SCGB2A2	0.217921	0.127364
SH2B3	-0.400541	0.0920178
RAMAC	-0.00567636	0.668396
IFTAP	0.0611782	0.590995
ZFP36L2	0.388066	0.0854665
TRHR	-0.103996	0.837036
TCEAL2	-0.305102	0.563113
LMNA	-0.0275349	0.834439
SYNCRIP	-0.00147557	0.481682
RNF130	-0.502746	0.0682046
TNFSF14	-0.0694018	0.663652
KIF20A	0.228214	0.257091
OR51B4	0.398186	0.0859623
FAM193A	-0.486833	0.360691
NSMCE2	0.153382	0.327744
TIMM50	-0.14315	0.446662
CCDC188	-0.0680193	0.510476
STARD8	0.609886	0.0202454
ZNF324	0.32375	0.178101
CDK2AP2	0.0980511	0.404074
CLEC1A	-0.104152	0.707126
TMEM273	0.0890821	0.474251
SCUBE1	0.0515923	0.514548
C2orf49	-0.0317623	0.529151
ENOSF1	0.20706	0.206135
PPP1R15A	-0.261219	0.738868
LRRC20	0.371534	0.0503021
GALNT2	0.41033	0.0311503
FGF11	-0.350374	0.424747
MKS1	-0.207044	0.473614
ATAD5	-0.80697	0.0227436
SNRPF	0.304329	0.175111
OSBPL10	-0.337484	0.607481
KIF2B	-0.0354364	0.573733
CAMSAP2	0.269512	0.17356
XBP1	0.0416124	0.451731
CWC22	-0.184369	0.521785
EDC3	0.232357	0.21534
LSS	0.144914	0.340036
CRYBA1	-0.358352	0.250527
LAMA5	0.579596	0.0260257
SCCPDH	-0.298924	0.454803
PABPC4L	0.140512	0.357345
TIMM8A	0.289725	0.100448
RBM5	-0.966997	0.00507597
MORF4L2	0.781959	0.0296284
SNX33	0.0393543	0.402395
NR5A1	-0.0628016	0.580387
P2RX3	0.0240295	0.637659
FBXO41	-0.374882	0.628692
DHFR	-0.0408508	0.932904
KHDRBS1	0.195055	0.488919
G6PD	-0.0347377	0.62919
MAG	-0.552338	0.141909
JAKMIP2	-0.579037	0.00468986
SCRIB	0.174788	0.201239
GNAZ	-0.877844	0.00219085
C8orf34	-0.0254971	0.413142
C2orf83	-0.365061	0.875617
NDUFS6	-0.196982	0.911175
SLURP1	-0.209522	0.948865
SERPINA12	-0.183687	0.856786
USH1C	-0.367758	0.245925
DUSP15	-0.78012	0.0319109
TIMP1	-0.493495	0.15307
KIF4A	-0.13171	0.641033
RBM46	0.00100966	0.55403
OR8B12	0.236036	0.235608
CHKA	-0.024284	0.550174
FSIP2	-0.630753	0.0772254
EXT2	-0.388568	0.283536
CTTNBP2NL	-0.056571	0.854633
NSUN4	-0.263997	0.669663
VPS53	-0.118501	0.7286
SEPTIN11	-0.0423895	0.87234
LAP3	-0.187724	0.946869
MKNK2	-0.274252	0.735718
TAF13	-0.452948	0.0579092
INTS12	-0.74082	0.00704642
NELFA	0.206175	0.314798
WWC3	-0.633715	0.488095
SLC2A1	0.425726	0.169046
ZNF573	-0.377968	0.00922133
COX7B2	-0.401141	0.878582
HSPB1	3.26982	2.05594e-06
ASS1	-0.29334	0.974708
RHEB	-0.138018	0.921339
ACBD3	0.0294732	0.632886
PTPRO	-0.282032	0.224524
UTP6	-0.420565	0.0930031
OR51L1	-0.317823	0.508284
NRBP1	0.887996	6.06321e-05
LRRC75A	-0.618922	0.0507257
CCDC112	0.00732179	0.681309
DTX3	0.0917468	0.4378
MBOAT2	0.138254	0.410084
CRACR2B	0.560259	0.0598425
PCCA	-0.35829	0.370917
MLLT10	0.642217	0.138173
ACACB	-0.638203	0.0155887
CYP4B1	-0.0723237	0.799717
GPD1	-0.0180622	0.512561
SCAF1	0.176032	0.214636
PRR14	0.1291	0.314711
C10orf105	-0.242348	0.622551
DDX11	0.021166	0.624071
FAM133B	-0.0519467	0.63769
UTY	-0.0202723	0.605562
KLHL20	-0.115947	0.81263
PHIP	0.24123	0.165725
SENP6	-0.97306	0.00776989
PAFAH1B3	0.894474	0.0604392
POMT2	-0.243307	0.524261
ODAD3	0.356215	0.120699
SAMD11	0.647116	0.0355619
AKAP8L	0.0353298	0.425602
GDPD1	-0.227222	0.864418
CCNL1	0.151453	0.281933
NCKIPSD	-0.0552544	0.616981
ANP32A	0.940581	0.0137604
OSGEP	-0.0110708	0.667422
DCTN2	-0.157546	0.714018
VLDLR	-0.774842	0.00632057
BOLA3	0.200351	0.429633
UST	-0.383836	0.635873
C6orf47	-0.161071	0.594844
LMNTD1	-0.640303	0.00154366
DNAH8	-0.111666	0.660114
THOC6	-0.11068	0.854286
TMEM244	-0.700999	0.184176
BNIP5	-0.378625	0.295313
VPS54	-0.11285	0.653595
PRELID2	-0.206864	0.808629
TDRD7	-0.337305	0.373594
BUB3	-0.136333	0.989121
REM1	-0.743253	0.107422
SPSB3	-0.0108793	0.810117
PPP1R2B	-0.340285	0.538455
COX6A1	0.131542	0.252817
TARM1	-0.145779	0.871374
RPS19	0.99249	0.000734855
LURAP1	0.0650826	0.621487
IL17A	-0.372162	0.303787
ZNF705B	-0.35869	0.595025
MPZL3	-0.85953	0.00202146
CHST7	-0.426433	0.0644432
IGSF21	0.484134	0.0715235
HEMGN	-0.818123	0.000229023
SLC25A52	-0.154565	0.368191
AGAP9	-0.34272	0.495547
TRIM68	-0.230603	0.77456
SECISBP2	0.131475	0.317382
PABPC1	0.178022	0.398097
CCDC170	0.600418	0.0667769
ZMYM4	-0.568043	0.000487878
CALCRL	-0.14253	0.745373
GOLGA8J	0.131792	0.378122
PTER	0.0105004	0.405884
GPSM1	-0.728153	0.0494685
OR2AJ1	0.171349	0.234792
NAPSA	-0.0441255	0.687942
NBAS	-0.338777	0.303465
YTHDF2	-0.0820052	0.630436
NAP1L5	-0.257872	0.526219
ABCC4	-0.28362	0.47108
CXADR	0.0145274	0.514225
DSG2	-0.248868	0.501104
NARS2	0.273981	0.138108
ERVV-1	-0.448747	0.342247
HSF5	-0.475866	0.195561
SPR	0.217494	0.240296
TRIM43	-0.195189	0.571166
FOXF1	0.232618	0.195861
FRAT2	-0.296269	0.43558
PLEKHB1	-0.295695	0.730215
MICALL1	-0.0597274	0.708645
PAQR7	-0.973329	0.000193707
OR4M2	-0.167298	0.907021
ITSN1	0.131972	0.319284
CTNNAL1	0.695232	0.0600674
PIP5K1A	-0.44854	0.333468
MFSD14C	-0.695097	0.399192
ZNF597	-0.638844	0.0200009
SUPT16H	-0.330659	0.43308
MCM5	-0.651513	0.0409817
TTLL1	0.0572854	0.531168
EFCAB9	-0.366603	0.214263
TAF4	0.0609163	0.691124
PDSS1	-0.212524	0.517784
FGFR4	0.832666	0.0155204
NOTCH2NLA	0.325338	0.139502
SNAP25	-0.500381	0.63911
PLEKHH1	-0.466489	0.269634
USB1	0.625894	0.0314672
OR6K3	-0.367414	0.787445
KCNAB3	-0.00525468	0.835168
DCX	0.45829	0.099518
RPS14	0.627993	0.00362644
FLVCR1	0.133822	0.324119
SNAPC1	0.179412	0.397823
FHAD1	-0.0861412	0.964286
SORT1	-0.00221607	0.729708
ZNF440	-0.599018	0.286312
KIRREL3	0.021596	0.893308
PLA2G2E	0.0611756	0.580917
H1-10	0.600255	0.0968313
TNFSF15	0.202572	0.327595
DAD1	-0.383159	0.103043
TM4SF18	-0.445895	0.263962
ACTC1	3.23384	3.77058e-05
UBQLN3	-0.812224	0.0316908
CR1	0.0683564	0.361985
FLVCR2	0.229617	0.270496
EBI3	-0.895758	0.0815221
INPP5B	-0.314373	0.431362
P3H4	0.584671	0.0534722
TNIP3	-0.765925	0.312219
AADACL3	-0.201879	0.752058
OVOL2	-0.0365017	0.583005
RBM34	-0.889123	0.0115844
SERPINE1	-0.430917	0.416761
RARG	-0.425469	0.222768
PRKCG	-0.725636	0.00171024
BCO2	0.0863218	0.332631
ST8SIA6	0.402906	0.0875154
COL2A1	-0.690391	0.0554629
CRISP3	-0.467989	0.0768215
CARNMT1	0.181988	0.278244
PUS7L	-0.475107	0.319815
ZNF639	-0.465298	0.179631
CWC27	0.102555	0.381892
PTH	-0.956156	0.0251786
ETV7	0.729431	0.0808073
SKP1	-0.132251	0.669443
IRF3	0.287136	0.143979
MAF1	0.193746	0.187693
NUPR1	0.336695	0.215575
COASY	-0.80691	0.00105096
ANKS1B	-0.746996	0.192741
GMIP	0.479397	0.177867
EGLN3	0.126075	0.498969
TBC1D32	-0.462479	0.245076
RIPPLY1	0.433164	0.164804
USP47	0.103112	0.693441
IRAK2	-0.0398361	0.687566
E2F6	0.201751	0.366275
GRIK1	-0.554554	0.035726
FAIM2	-0.117254	0.707176
SPARCL1	0.887477	0.000571592
RELN	-0.155704	0.773386
RHEBL1	0.70461	0.0137337
UBTFL1	-0.654592	0.0497318
ANO8	0.776769	0.107211
SCFD1	-0.0370644	0.868463
GAS2L3	-0.390103	0.139166
MYOF	0.258984	0.180678
FAM71B	0.141014	0.426924
BTBD19	-0.617431	0.205638
ETNK2	-0.244359	0.548271
NTHL1	-0.229426	0.730556
MXRA5	-0.865506	0.00157821
MARCHF3	0.135501	0.460568
PGAP6	-0.0631772	0.847601
RGS10	-0.0570933	0.983188
FGF3	0.324202	0.235014
CYBC1	-0.394099	0.213098
NDRG2	1.05803	0.0222371
MYO9B	-0.641213	0.0303207
ADGRF4	0.126987	0.340403
PCCB	-0.187375	0.971469
SUPT3H	-0.126927	0.48252
CFHR3	0.0151934	0.715345
TRIM35	0.355243	0.339201
MYF6	-0.14424	0.988718
CEP19	0.346187	0.0773075
FAM216B	-0.449166	0.176713
TBC1D15	0.52406	0.123843
SMIM26	-0.371063	0.221481
SLC45A2	-0.00133597	0.401041
STMN2	-0.4153	0.319661
TBX10	0.502431	0.166559
OAS3	-0.168998	0.966937
DUSP7	-0.0876672	0.950308
PLCH1	-0.441624	0.0975578
JRKL	0.226595	0.207757
ZBED2	-0.389302	0.168757
GFPT1	0.298199	0.138268
CPNE5	-0.342574	0.859098
ALPI	-0.0848065	0.968655
CYP4F8	0.0818684	0.415492
CTPS1	-0.122339	0.660019
GABRG2	0.633523	0.0419801
PPA2	-0.472418	0.909746
SLC26A9	0.00941033	0.830684
ZNF711	0.183171	0.20824
ZBTB16	-0.136149	0.886003
HEXA	0.586404	0.0464214
USP48	-0.220972	0.315328
SOCS7	0.0329981	0.555397
CHCHD3	0.114602	0.224169
POLRMT	-0.489158	0.204467
IDNK	-0.438485	0.971549
SSX1	-0.671719	0.0872699
UBB	0.815481	0.0095745
RBMY1J	-0.623198	0.0908866
SP110	-0.63191	0.0912489
PCIF1	0.265915	0.309158
OR52E6	-0.599071	0.0739341
DCK	-0.69246	0.0872841
RD3	-0.0664119	0.476604
FZD10	0.421277	0.123743
SCARA3	-0.777629	0.0700419
CCR8	-0.0929553	0.740517
PKP3	-0.199956	0.750611
GPNMB	0.0489349	0.659793
ZNF467	0.210994	0.272939
NF2	-0.0902647	0.498132
MFF	0.0483497	0.522045
ASB5	0.428724	0.0206839
TMEM68	0.0523377	0.587552
UBQLN2	-0.0187224	0.528151
C7orf50	0.393661	0.13815
NPIPB3	0.546671	0.0210235
RPL23	0.423515	0.0772688
PBX4	0.149711	0.262661
A2M	1.27095	0.00122444
NBPF26	-0.0467123	0.664213
CPED1	-0.439815	0.239667
VIL1	-0.116595	0.585168
SDHB	-0.381884	0.575351
ZNF469	-0.589386	0.733283
GP2	-0.0207754	0.572481
NOTCH3	2.13191	0.000387141
CDH23	-0.454459	0.509132
CNMD	-0.191831	0.701368
EHMT1	-0.606422	0.00556955
ATP9B	0.00833862	0.477115
TMEM216	0.468487	0.168333
RNF115	-0.483502	0.514247
UTP25	-0.600134	0.0371644
ETAA1	0.0999826	0.477438
TENM1	-0.433863	0.194559
UQCC3	0.0261204	0.894682
CKS1B	-0.359612	0.429859
AREG	-0.461901	0.140742
SMARCA5	-0.189855	0.608987
ZNF320	0.00815623	0.728736
TBCD	-0.0840246	0.930111
CEP63	0.0898353	0.356284
BMP15	-0.552134	0.23533
THBS1	-0.00495889	0.870506
HUS1B	0.066847	0.382786
USP36	0.0944878	0.401324
CDKL5	-0.443601	0.159371
TIMP4	-0.320144	0.53017
PSORS1C1	0.208481	0.348204
GPCPD1	-0.274622	0.60338
KCTD7	-0.233583	0.483551
TMEFF2	0.0774992	0.43375
C1QBP	-0.135487	0.724973
CD8B	0.718558	0.0257326
DHRS7B	0.0190872	0.641837
BCL9L	-0.409079	0.278558
CEBPG	-0.0309406	0.599724
LDLRAD1	-0.252881	0.784133
PPFIBP1	-0.731932	0.0186172
RBM17	0.546416	0.0375876
GPX1	0.389039	0.0533116
IPCEF1	-0.576628	0.0686199
FBXL12	-0.0311983	0.586754
CHURC1	-0.355165	0.85471
ACOT13	-0.414722	0.113548
LTC4S	-0.165108	0.68972
FSHR	-0.443013	0.865388
PTPRT	-0.505868	0.514198
MDM1	0.113718	0.422503
RNF157	-0.348144	0.167057
STK17B	-0.227211	0.93046
RASSF6	0.0129946	0.435087
RPS5	0.608385	0.0217534
GUCA2B	-0.45193	0.238046
SLC37A2	-0.0411813	0.593869
RPTN	-0.336145	0.881266
CNGA1	-0.0673265	0.965689
ABCD2	-0.439835	0.1947
OR1K1	0.481718	0.111081
SNRNP25	0.545847	0.0326932
IGSF1	0.0321745	0.875105
PKMYT1	-0.759432	0.0170421
SNRPB	0.618287	0.0153205
BAG4	-0.142952	0.645156
PPM1B	0.199148	0.353281
GCGR	-0.400417	0.357991
LZTS3	-0.572593	0.0189868
XAGE1A	-0.388111	0.383152
TENT5A	0.194244	0.490949
MIDEAS	0.113495	0.387801
DPP9	-0.0832916	0.64042
ARHGEF38	-0.624126	0.026389
RFFL	-0.0818239	0.739437
IGF2R	0.565108	0.0339583
LAD1	0.537353	0.0721305
PPP1R16A	0.510214	0.136315
ZNF507	-0.584967	0.0253339
ZFPM2	0.163154	0.30993
TMEM131L	1.19186	0.0567447
AIF1	-0.70923	0.0307499
TTC16	-0.0316625	0.815374
CLPS	0.153845	0.49952
ADCY9	0.243048	0.150511
DIO2	-0.628589	0.0192405
NAPB	0.318858	0.282018
PDHA2	-0.801137	0.0256253
ZUP1	0.331789	0.16433
FAM47A	0.242753	0.259727
TPO	-0.433416	0.0996808
RAB22A	0.0413989	0.780058
SYTL2	0.736525	0.0278589
KIF13A	-0.382847	0.0791773
CABLES2	-0.282634	0.526864
CARM1	0.203438	0.150024
TXNDC8	-0.606741	0.0117536
IL12A	-0.493292	0.103491
MSMB	-0.310962	0.503193
DLG1	-0.426573	0.243001
GOLM1	-0.0810309	0.800885
ZNF433	0.145338	0.367828
WDR5	-0.602522	0.023554
ADIRF	0.0873751	0.706201
ANKRA2	-0.188052	0.827206
MARCHF2	-0.124618	0.529199
TIAM1	-0.168321	0.722969
LIG3	-0.322524	0.435943
PALD1	0.664296	0.0385186
ICE2	-0.0482549	0.867388
SELENBP1	0.0482872	0.503039
CLTC	-0.121093	0.828746
GAS2	0.636474	0.0250192
CLYBL	-0.586834	0.00427895
AMOT	-0.311476	0.337544
MAFG	0.625826	0.0441994
CYP19A1	-0.498223	0.447702
COL22A1	0.303684	0.165568
KIFBP	0.109316	0.379493
RAPGEF2	0.580807	0.0223804
SERPINB2	-0.227846	0.723806
VWA8	0.00363291	0.499655
SLC15A5	0.47574	0.13748
EXOC1	-0.331241	0.520096
SPDYE2	0.12861	0.461429
GRIP1	0.148714	0.372801
OGDH	0.153612	0.391769
MOB1A	-0.479799	0.0958746
CYP2D6	-0.44247	0.0753754
EIF3J	-0.613688	0.0320754
C4BPA	-0.0567049	0.595312
SASH3	0.120236	0.231379
GPR141	0.0884149	0.450662
EFTUD2	-0.143405	0.766166
SMIM19	-0.0252095	0.904289
ARHGAP5	-0.161011	0.928448
KRT81	0.918832	0.0117896
ZFAND2A	0.144887	0.754541
SEZ6L2	0.865035	0.00405427
MTHFR	0.388746	0.114631
OR4F17	-0.211714	0.955818
CNOT9	-0.00304854	0.68273
BMT2	-0.391094	0.303201
HYPK	-0.261892	0.345374
CYLC1	0.107377	0.541272
IFT74	-0.28278	0.592161
SATB2	0.0880891	0.46263
DYNLRB2	-0.550947	0.0403181
UBE2F	-0.0430859	0.870945
IFFO1	0.939716	0.00267354
YY1	-0.638539	0.0847493
MVB12A	-0.58997	0.205162
SEMG1	-0.639071	0.00053473
XAF1	-0.216766	0.395616
EOLA1	0.367165	0.219519
NECAB3	-0.120502	0.995187
C9orf64	-0.148452	0.836966
PROM1	0.528614	0.114951
RTL3	-0.584402	0.0108287
TSPAN4	0.001622	0.678349
IFT172	0.207279	0.269276
HSPA4L	-0.450093	0.466893
LAMTOR4	0.461986	0.162436
METAP2	-0.391314	0.255527
CHMP7	-0.30677	0.831931
FBXW9	-0.0829546	0.944674
BEND4	-0.129939	0.591867
ATXN2L	0.533563	0.0107966
ADGRB3	0.356349	0.0789314
SAC3D1	0.440581	0.0672054
CHUK	-0.804705	0.00717461
NBPF12	0.836331	0.0628169
SAMD5	0.341224	0.0794615
PUDP	-0.444881	0.247031
CCDC192	-0.334874	0.335696
ZSCAN31	-1.44883	0.144203
CENPN	-0.177942	0.861033
PDE7A	0.47842	0.195547
PSME4	-0.23487	0.744904
RCE1	-0.415389	0.439174
PRPSAP2	-0.583554	0.283384
CDIPT	0.257113	0.158765
ARL9	-0.549644	0.212804
CFAP47	-0.430669	0.359456
NMT2	-0.607169	0.0987221
GNGT2	-0.424306	0.221194
GBX1	-0.246998	0.714066
SCYL2	0.447821	0.0437057
RUNX1	-0.00374841	0.71933
DDX21	-0.0457363	0.732586
SDC3	-0.150918	0.679252
GPR162	0.244372	0.275683
PER1	1.26092	0.00170525
PPP6R1	-0.438873	0.664214
ACP2	0.0248645	0.819364
LRRC8D	-0.76496	0.0268233
TMEM54	0.406197	0.163771
EPDR1	1.02566	0.00184302
IFT22	-0.750737	0.0248109
MIX23	0.0600995	0.509436
TOP2B	0.0286214	0.644427
MLLT3	-0.149829	0.803795
ZFP82	-0.372192	0.210665
CTSG	-0.652416	0.0190304
FAM174B	-0.0914	0.838023
HMGXB4	-0.523474	0.188004
NCF2	-0.0187758	0.726655
PRDM8	0.125378	0.491299
CYSRT1	-0.0961747	0.989078
DDX53	0.170516	0.472031
ABCG8	-0.406655	0.363942
CDPF1	0.361763	0.172956
NRF1	0.0797346	0.484927
PVR	0.217757	0.293992
PAXX	0.215424	0.249317
PAMR1	-0.203096	0.740324
MMP7	-1.0212	0.00148171
POMGNT2	0.0940328	0.635119
MSRB1	0.438687	0.215196
WTIP	0.535173	0.0416637
ZNF479	0.156231	0.355721
OR10A2	-0.102369	0.680719
NCOA1	0.0113933	0.564667
AP1AR	-0.397808	0.287714
OR4K17	-0.250198	0.503281
APOL4	0.0194705	0.684752
SH3TC2	-0.223715	0.730771
ERICH3	-0.615254	0.0394693
HS1BP3	0.144676	0.280194
PLA2G4C	0.21281	0.196565
KCNA1	-0.312866	0.3636
HFM1	0.0397721	0.387391
MYEF2	-0.450411	0.29738
SLC30A10	-0.350782	0.252115
AKT3	-0.601717	0.0400383
HOXB6	-0.519545	0.09363
ZNF532	0.148613	0.364192
MAPKAP1	0.125102	0.402293
NOL6	-0.183945	0.868712
HMCES	0.238474	0.440729
TYSND1	-0.546596	0.0621488
ABCC1	0.0330868	0.521536
TRIM64B	0.0999422	0.252119
TGM1	-0.605948	0.088715
PET100	-0.179209	0.788168
GOT1L1	-0.236774	0.741213
GUCY1A2	-0.724132	0.00156313
LENG1	0.204572	0.13007
GOLIM4	-0.364922	0.400851
PURB	-4.48071e-05	0.408272
PTPRE	0.0746129	0.524688
UBE4B	-0.669076	0.0360879
CD164L2	-0.0476393	0.444823
LAPTM5	0.28682	0.182899
ZFAND2B	-0.232215	0.923988
PRKAG3	0.67808	0.0276925
H4C15	0.62302	0.0400113
CSGALNACT1	-0.790972	0.891764
TASOR2	-0.140121	0.950738
OR52N4	0.168739	0.24898
PAIP2B	-0.366279	0.373123
SEC14L3	-0.445408	0.122803
SPINK13	-0.114358	0.575366
TM4SF20	-0.613765	0.0120337
CRHR1	-0.436806	0.189691
GLE1	0.128553	0.240419
OR4B1	-0.197097	0.828346
S1PR5	-0.994704	0.00394689
CLCF1	-0.524772	0.07099
ANO6	-0.240476	0.860085
TIFA	-0.314341	0.375431
GDA	-0.00197221	0.747698
NMRAL1	-0.483312	0.280356
SNTN	-0.409828	0.0830989
DFFA	0.1914	0.19556
TP53TG3B	0.489512	0.0377909
TGFB1	-0.494991	0.350179
FAM131B	0.220975	0.307052
METTL7B	0.217333	0.217773
TAPT1	-0.22849	0.695374
PTPRM	-0.0767131	0.738486
PHF7	-0.491655	0.874513
BTBD10	-0.52895	0.080494
KLK7	-0.25693	0.428159
FAM227B	-0.581552	0.0173302
SLC7A6	-0.328591	0.351026
PJVK	-0.857815	0.0053851
RDX	0.26331	0.253127
LRIG3	-0.690686	0.030393
P2RY12	-0.494421	0.330621
PBXIP1	0.603218	0.0648946
MUC5B	-0.959534	3.91424e-07
FAM25A	-0.357132	0.622433
ZNF575	-0.39899	0.559052
SLC20A2	-0.538888	0.634305
LPGAT1	-0.178839	0.921029
ZRANB3	0.0568269	0.496593
ADCY2	0.121932	0.396015
DNAJC2	-0.543334	0.394336
POLDIP2	0.39943	0.164865
ASB11	-0.0453267	0.625852
ZNF287	0.0507316	0.456103
NPTXR	-0.279778	0.935482
ITFG2	-0.585553	0.646457
MYBPHL	0.363085	0.0543897
FABP9	-0.925034	3.45903e-05
SLX1A	0.34542	0.0915742
ARMC2	-0.370229	0.232365
PDHB	0.0577316	0.524495
MT2A	0.442863	0.137468
ASGR1	0.167021	0.275579
ABRACL	-0.391607	0.498764
BMPER	-0.343135	0.276388
OXER1	0.283831	0.109748
CNGB1	0.170002	0.215978
PCM1	0.113311	0.439381
VASP	-0.744944	0.00114895
RENBP	0.0302334	0.7795
RAB29	0.269685	0.234409
CNIH4	-0.17394	0.696784
CD63	0.864269	0.0019487
SDHAF1	-0.172204	0.758162
EPHA10	-0.617822	0.0273267
RPL38	0.222465	0.146243
UQCC1	-0.367941	0.529971
MTMR11	-0.259841	0.803448
XRCC1	-0.444906	0.227371
UBASH3A	0.152391	0.350061
SVEP1	-0.956487	0.000425809
UBE2W	-0.242126	0.952004
WDR76	0.0840297	0.477295
C1QTNF2	0.199029	0.158725
ETV3	-0.31264	0.508388
OR10D3	0.411234	0.101314
CAMK1G	-0.531623	0.0813947
PAGE3	0.153601	0.426877
PTCHD1	-0.718878	0.207245
ASB6	0.124332	0.322934
TYK2	-0.113745	0.861396
TBC1D14	-0.462906	0.12318
RPL3L	0.042336	0.688779
TBC1D10B	0.719358	0.0330865
MEST	-0.24178	0.631115
CCDC86	1.42565	0.00401076
ELMO3	-0.347406	0.204316
POLK	0.0721387	0.467434
ZNF501	-0.4784	0.0484559
TRIM8	0.39368	0.0693202
GNG12	-0.142185	0.998882
C6orf226	0.0113526	0.528549
TUBB2A	0.289893	0.285084
TMEM211	-0.428299	0.326723
TEX50	0.0257343	0.337364
ENY2	0.462296	0.131865
ZFYVE1	-0.394575	0.976259
CRYBB1	-0.0240735	0.796968
C3orf52	-0.178776	0.915445
ANKDD1B	-0.161442	0.861738
NPVF	-0.337382	0.518069
GFM2	0.335619	0.162244
TMEM263	0.312269	0.141528
MICB	-0.10317	0.722098
POLR2J2	-0.0749432	0.581134
SLC28A1	-0.418583	0.21346
PGD	-0.146842	0.980697
RABL6	-0.755023	0.0532571
DYNLL2	0.662371	0.0118614
GSTM4	-0.237958	0.981002
BCAT2	-0.573698	0.130664
ATP6AP2	-0.121089	0.99147
SLC25A33	0.13766	0.421502
THAP5	0.126311	0.368438
RNF213	-0.0876148	0.719344
USP6	0.345975	0.0777797
TTC3	-0.202262	0.821423
CHRM2	-0.237771	0.705498
VPS25	-0.24839	0.413093
ATP1A3	-0.658033	0.0260077
EEF2K	-0.330356	0.344596
MARCOL	0.00338031	0.413295
SND1	-0.549005	0.0245747
BBS5	-0.187301	0.624609
UBQLNL	-0.0427918	0.52583
FAM205C	-0.142297	0.80498
MARK4	-0.859756	0.00029454
ESX1	-0.624184	0.0118042
TEKT3	0.343855	0.103802
SURF2	-0.807482	0.000867485
UBE2G2	0.1544	0.660116
ECI2	-0.380654	0.342344
UGT2A1	-0.311376	0.690927
EBLN1	-0.353608	0.523721
CMTM3	-0.206873	0.87927
CDK2	-1.06864	0.000821329
ESD	0.133505	0.374692
DGCR2	0.0102452	0.579607
NHLRC2	-0.296384	0.855715
POLR3D	0.0509118	0.685319
ALG1L2	0.0270861	0.790754
EDARADD	-0.0760603	0.557131
TBPL2	-0.104298	0.868696
NAP1L1	0.12042	0.23456
CCDC148	-0.224838	0.440833
EMP3	-0.72799	0.000372591
PDE11A	-0.37154	0.929691
STIM2	0.274852	0.156397
CLEC19A	0.439768	0.0686371
IL31	0.185276	0.532892
MED11	-0.111412	0.850897
TAGLN	-0.421685	0.147087
SMARCB1	0.197227	0.389947
OR6F1	-0.434384	0.102909
DNAJB13	-0.44428	0.0493651
BRD1	0.511043	0.0677571
FAM184B	0.103979	0.410657
GPX5	0.00177352	0.576529
NIPSNAP2	-0.166943	0.985277
BPIFB4	0.319535	0.188809
PHYH	0.934552	0.0848287
TMEM203	0.647491	0.0133877
SPRR2B	-0.60069	0.0314733
PARD3B	-0.368547	0.391619
CAMK1D	-0.147858	0.974559
TRPC6	0.0470928	0.564745
CASR	0.130278	0.460324
GTPBP8	-0.181725	0.794626
FIP1L1	0.327522	0.155344
COL4A2	1.06023	0.0121781
ZNF512B	0.958767	0.00941739
GLIPR1	-0.472427	0.0658316
SCN8A	-0.482301	0.125771
TPD52L2	0.188929	0.281566
LRRTM3	-0.0181556	0.721968
NPPA	-0.775914	0.00169079
RNASE13	-0.196645	0.60317
KCNK1	0.0153662	0.817684
TICAM1	-0.619089	0.0902183
CCNO	-0.306741	0.554809
TAF9	0.43112	0.161271
SGMS1	-0.127715	0.994102
STAT2	-0.133755	0.698417
NEUROD1	-0.639542	0.00946626
CENPT	-0.357282	0.670444
ZNF584	-0.268612	0.872409
REST	-0.368982	0.878842
NPM1	1.46791	0.000123336
CPTP	-0.275067	0.713045
CYB561D1	-0.345209	0.184579
IMPG1	-0.156324	0.978287
METRNL	0.208051	0.199789
LHFPL6	0.195137	0.374489
L3MBTL1	-0.535905	0.0962857
HPCA	-0.276013	0.851916
SOX9	-0.319979	0.607322
MSX2	0.24724	0.233107
ZNRF3	0.0306379	0.450867
LRRIQ4	-0.0474673	0.788481
YPEL3	0.297421	0.252063
MYO15A	0.179988	0.2448
TBC1D2	-0.0253725	0.616905
VEZF1	-0.0707861	0.886042
HIGD1A	0.00886508	0.559633
SLC39A3	0.809061	0.0264253
OR2A4	-0.362589	0.745874
ZNF208	0.00481567	0.508698
RCVRN	-0.206071	0.812962
ZNF100	-0.296069	0.537426
GPR108	0.298909	0.173788
MSLN	0.382422	0.0362101
PSMD3	0.636753	0.021378
TRNT1	0.566737	0.025687
PSTPIP2	-0.455355	0.16619
ATP2C2	-0.198815	0.736084
STPG1	-0.263411	0.436279
ALAS2	-0.648493	0.104107
OR6C74	0.33472	0.185939
HTR1F	-0.267535	0.687169
MRPS2	0.773828	0.0367009
TMEM254	-0.14092	0.742562
LGI1	-0.262901	0.628033
TBPL1	-0.512523	0.392547
DYRK2	-0.162451	0.669341
CAPZA3	-0.510199	0.47357
SH2B1	-0.300304	0.54178
FNDC3B	-0.456745	0.109836
DCD	-0.395398	0.678921
PAM16	0.841778	0.0518543
TRIM58	0.912473	0.00523955
CENPH	-0.261169	0.429194
UBD	0.485227	0.127398
LRRTM2	0.134296	0.472563
DNAJB11	0.00340116	0.684328
CBFA2T2	0.310651	0.288369
TSPYL1	0.29771	0.147064
ANGPTL6	-0.408958	0.0683534
IL17D	-0.277497	0.722855
FOXD4L1	-0.18377	0.810721
HTR7	-0.642134	0.0131396
DOCK2	0.0262329	0.569263
MLLT6	0.183058	0.237967
KBTBD13	0.58953	0.104305
ITGB8	-0.309576	0.807643
PDILT	-0.616403	0.524193
LAT2	-0.436462	0.222702
ZNF699	-0.351198	0.122229
TEX35	-0.649212	0.0718967
RPS27	-0.365179	0.372043
CABLES1	0.28952	0.148077
PKNOX1	0.492355	0.429169
CAPSL	-0.624819	0.0215934
WRAP73	-0.350679	0.221774
PHKA2	-0.611325	0.0298745
RAB34	0.106031	0.312181
CLDN8	-0.685347	0.0209859
CNN2	0.314527	0.217
LZTS1	0.599319	0.0374381
PEDS1	-0.537401	0.00536169
TMPPE	-0.0314621	0.92783
C9orf131	-0.326111	0.623207
MCEMP1	0.656401	0.0536604
KRTAP13-2	-0.169815	0.932425
COA5	-0.407449	0.362642
CCT4	0.246979	0.160881
ENG	-0.0733066	0.916434
PATJ	-0.127722	0.697266
PHLDA3	0.191305	0.35051
EDEM3	-0.34562	0.259504
GSE1	0.0439883	0.445279
SLC47A2	0.132654	0.376305
CDH2	0.211227	0.20267
FAM24A	-0.583358	0.0370849
SLC16A8	-0.7806	0.0283269
MIER3	-0.0988519	0.989369
GNS	-0.115801	0.890453
CTXN2	0.659511	0.0585946
KRTAP2-4	-0.75022	0.115266
SNTB1	0.378771	0.254841
MAPK14	-0.212661	0.819244
ATP1B3	-0.188345	0.936167
POLL	0.104078	0.246006
MPO	-0.215935	0.586343
MAPT	-0.978805	4.88717e-07
TSC22D1	-0.356479	0.494642
GCM1	-0.319859	0.203828
ACP5	-0.533957	0.307008
NMS	-0.0244165	0.644192
CBWD2	-0.300786	0.884993
CYRIA	0.546331	0.033184
CYP2D7	-0.281899	0.409745
SIL1	-0.341912	0.346464
TP53RK	-0.149251	0.737307
MAK	-0.053754	0.842647
LPP	-0.797841	0.000210035
FER	-0.176725	0.819776
ARSJ	-0.240433	0.644987
LENG9	-0.163532	0.722507
ZNF729	-0.101947	0.889856
FBXL8	0.394967	0.263236
ANKRD13C	0.374841	0.0632453
SFTPA1	0.295343	0.274781
CORO1A	-0.363272	0.45966
VCPIP1	-0.136842	0.787803
KCNAB2	-0.689192	0.0786714
CHCHD1	-0.395682	0.39007
B3GALT5	0.179818	0.345301
PRXL2B	0.0652964	0.48577
CST6	0.587031	0.0564964
AIF1L	-0.635589	0.0454238
FAM181A	-0.375323	0.358282
TRIM48	-0.6259	0.158493
CIAO2A	-0.00738822	0.6523
HGH1	-0.0495963	0.585819
NMNAT1	-0.228127	0.774206
POU3F2	-0.0965971	0.774925
MTF1	0.145778	0.277342
PLET1	-0.101754	0.863817
VAMP2	0.331023	0.142621
THTPA	-0.409523	0.282081
TRIP6	-0.136168	0.914472
UBL7	-0.0545419	0.477744
LRRC53	-0.576301	0.165351
ZBED6CL	0.107621	0.366094
ASIP	0.183186	0.254926
CNIH3	-0.470164	0.225371
ZRANB2	0.0782571	0.388323
RIN1	0.612073	0.0442368
DENND1C	-0.0277881	0.576462
BUD31	-0.0264118	0.806741
HSP90AA1	1.22631	0.00126938
AGMAT	-0.432305	0.204806
SPAG8	-0.209177	0.547447
KDF1	-0.115657	0.63846
INTS13	0.01318	0.445993
PTBP3	-0.482528	0.323126
WNK4	-0.166362	0.82879
RBAK	0.12	0.307019
AQP7	-0.0800464	0.824422
FOXD2	-0.366029	0.558528
TIGD6	0.168195	0.297349
MROH8	0.181929	0.230598
UNC50	-0.0945432	0.998135
N4BP2L2	0.206003	0.191772
ARID2	-0.396307	0.528024
TUBA3C	-0.3828	0.41059
DLG3	0.77009	0.247826
SNRPE	-0.344854	0.913559
C6	0.261161	0.144719
FOXK2	0.0271348	0.492061
PTBP2	0.213056	0.225796
HNF1B	0.365202	0.37201
ENO1	0.755842	0.0174913
ZBTB17	0.392186	0.0912806
MMP14	-0.252307	0.552651
NPNT	-0.487673	0.0564524
RAD50	-0.219246	0.303314
TSNAXIP1	0.073696	0.429619
PRDM10	-0.277627	0.206219
MRPS21	0.543152	0.0674672
MAL	0.232821	0.381053
DZANK1	-1.04754	0.000640683
C12orf54	0.0953469	0.480952
OVCH2	-0.0767464	0.463303
TMOD3	0.250974	0.376251
VWCE	-0.753125	0.125729
IQCM	-0.193226	0.526686
ANLN	-0.454613	0.0288843
UBQLN1	-0.26154	0.596774
NUDT18	-0.35348	0.116043
CCNA1	-0.319772	0.17036
SOX5	-0.0196325	0.476507
KLHL7	-0.75656	0.00770735
TMEM164	-0.201283	0.774956
SNRPD3	-0.590331	0.00751563
CORO2B	0.302267	0.132752
SOWAHA	0.124216	0.316757
IGHG4	-1.06271	0.000258086
C9	-0.457187	0.470434
CACNA1B	-0.0932654	0.988677
RWDD2B	-0.140718	0.987291
B3GALNT1	-0.435484	0.1639
APIP	-0.0510682	0.653874
OR10J3	0.288131	0.31001
CENPS	0.352303	0.297322
NT5C1A	-0.362283	0.267669
TMEM252	0.106394	0.546115
SLC35B3	-0.308951	0.454382
NODAL	0.042036	0.467322
OR10R2	0.104371	0.390453
PRR30	-0.528142	0.346749
HSPA8	1.07671	0.000553023
INHBB	0.368617	0.168954
PDYN	0.15227	0.265394
SERPINB12	0.137159	0.357724
PRDM5	-0.297985	0.93419
NAP1L2	-0.214235	0.651286
TBC1D7	0.199976	0.340729
CMC2	0.447581	0.0693508
PTPRZ1	-0.118775	0.893351
H3C2	0.0963328	0.339278
CHAD	-0.451931	0.290259
SCGB1C2	0.488463	0.0487052
PANK2	-0.583173	0.537396
DPM1	0.397809	0.121031
PTPRN2	0.410587	0.184014
NUDT1	0.364867	0.315189
SMYD5	-0.634366	0.0024993
C6orf163	-0.335967	0.449978
MCM10	-0.386391	0.480803
TDRD1	-0.090206	0.99253
SLC25A38	-0.221932	0.788343
TAS2R41	0.484906	0.338612
ZNF541	0.461852	0.144536
RRN3	0.324631	0.144749
TLR6	-0.451192	0.0166369
CYB5R1	0.528627	0.0139986
SART3	-0.312992	0.70044
NAA38	0.331102	0.209716
SKA3	-0.0862599	0.698813
MRPS10	0.888615	0.0111728
OAZ1	0.900317	0.00692322
SCN3A	0.252514	0.392064
METTL14	-0.48981	0.0807289
GCH1	-0.529562	0.0530667
CTDP1	-0.709819	0.0079666
ABI2	0.280743	0.271787
DUS2	0.0582752	0.463709
SFXN4	-0.250205	0.746468
DMAC2L	-0.26938	0.307839
FHIP2A	0.100495	0.322714
MTMR2	-0.311865	0.537531
PWWP3A	0.124612	0.200744
ZKSCAN1	0.474242	0.042284
CTSV	-0.0645061	0.959117
SULT1E1	-0.160508	0.968195
DEDD	0.53138	0.0310503
UBA3	-0.205098	0.948244
TMEM266	-0.323846	0.691676
TECPR2	0.52515	0.0333954
NEMF	-0.48497	0.729885
RIMKLA	-0.53329	0.494459
HNRNPA2B1	0.299489	0.111925
HOGA1	0.135953	0.346845
EIF2B5	-0.0510189	0.800369
VIM	-0.395181	0.173785
WNK3	-0.537122	0.0486305
ETFBKMT	0.584666	0.17509
AP2B1	-0.280857	0.667048
SPDEF	0.165843	0.356381
PAF1	-0.364938	0.772353
ZNF517	0.365014	0.339106
REXO4	0.020497	0.370726
DISP3	-0.278211	0.951854
CSKMT	-0.565535	0.0240989
MRPL50	-0.075712	0.873947
HSPB2	1.21921	0.000286764
SLC16A7	-0.712436	0.0153392
STPG4	-0.451979	0.339185
ATP1B1	-0.48502	0.321085
WDR25	0.0708232	0.39899
YEATS4	0.014325	0.497171
PATL2	0.270589	0.133535
ATP13A4	-0.625955	0.669515
CCR6	0.166198	0.255231
UBE2QL1	-0.247782	0.367021
PRY	-0.0570133	0.818107
CGGBP1	-0.107789	0.967356
OR10G2	-0.656174	0.0144595
CRBN	-0.139943	0.658118
ACSL3	-0.183674	0.685597
KIAA1143	-0.5077	0.97467
ZNF84	-0.288035	0.828209
FEM1B	-0.329868	0.293118
BUB1	-0.0126629	0.570846
HOXD9	0.410991	0.230001
UBA5	-0.332429	0.265311
RERE	-0.252219	0.587434
KIF15	0.143509	0.316494
CRB3	-0.413987	0.653574
SSTR3	-0.516533	0.114388
VSX2	-0.527146	0.259272
WT1	-0.397818	0.595573
RGS4	-0.527122	0.169074
FOXN3	-0.471219	0.199835
NECAP2	-0.137846	0.892412
THNSL1	-0.440377	0.326687
TOMM34	0.106722	0.370749
ITGB5	0.0177656	0.474089
NPY4R	-0.404897	0.0497797
ZNF749	-0.0882525	0.747845
ETF1	0.116003	0.548428
RPS8	0.314043	0.0602877
CRTC1	-0.186204	0.987224
VPS33B	-0.621561	0.0416492
OR51D1	-0.307125	0.181339
C1QL4	-0.398001	0.405281
ARL5B	0.238592	0.52196
DDX47	-0.102283	0.980242
HEXB	0.197672	0.28853
DLX2	-0.730776	0.00127892
NOS2	-0.00158032	0.440263
CADPS2	-0.316005	0.452997
TERF1	-0.337537	0.500101
LRRC63	-0.146589	0.941342
FAM151B	-0.417769	0.691439
RINT1	-0.439646	0.748366
NF1	0.150621	0.240525
NKD1	-0.204929	0.652999
C4B	-0.0388251	0.535584
DHX38	-0.744481	0.0134199
ANAPC4	-0.15559	0.951007
ASB17	0.349924	0.146738
HAMP	-0.397819	0.753099
TRIQK	-0.0487883	0.924677
NDUFA2	-0.534928	0.124408
LTK	0.440772	0.0898114
ALG5	-0.292374	0.279343
HSD3B2	0.121468	0.430612
GKN2	-0.438649	0.17029
LCN2	-0.418145	0.155897
BIVM	-0.552997	0.144193
S100A7	-0.630459	0.161849
TRMO	-0.75439	0.116748
PITRM1	0.507845	0.0509635
AAMP	0.580414	0.026394
CASP10	-0.914419	0.0015359
CELA2A	-0.387036	0.579174
KCNF1	-0.290703	0.159165
MYBPC2	0.597464	0.0306973
PRAMEF17	0.744027	0.0378083
TMCO4	0.246751	0.296059
TRPC7	-0.676573	0.164298
FTH1	0.0477698	0.588445
MANEAL	0.584985	0.109321
ZSWIM8	0.577589	0.0372967
SPATA13	0.329946	0.1429
RBM33	0.463175	0.19205
BCL10	-0.533435	0.0549871
NAIP	-0.445197	0.191134
ITCH	-0.296606	0.774367
MYBL1	-0.0467822	0.994696
SLC12A5	-0.469414	0.285637
RAB38	-0.21179	0.829699
ASCL5	-0.140922	0.910653
EREG	-0.290075	0.877378
USP14	-0.0268549	0.664194
WASHC4	-0.557812	0.064014
NUDT8	-0.434819	0.277254
RAP1GAP	-0.62857	0.178745
OR10AC1	0.817451	0.0651662
LARP4B	-0.127837	0.754924
CBLN2	-0.198801	0.925234
BAAT	-0.257732	0.457401
SLC25A23	0.226831	0.191298
KAT7	-0.0481505	0.829755
THNSL2	-0.0716978	0.845648
RAB13	-0.227549	0.386548
PIP4K2A	0.184468	0.23907
SPZ1	-0.63351	0.121588
BCKDK	0.124805	0.379978
HAND1	0.397504	0.0573532
NYAP2	-0.0865042	0.920929
SNCB	-0.854687	0.00325863
APEX2	0.0987988	0.388618
BRI3	0.156068	0.262446
TESC	0.0903627	0.246368
TEK	-0.587254	0.0195118
ZNF611	0.0678593	0.393032
ARL17B	-0.279024	0.755058
AGTR2	-0.0465631	0.578939
DLG4	0.232757	0.153019
DDI1	0.0319987	0.55934
GPR42	0.0166348	0.602548
PILRB	-0.779558	0.0110184
WDR11	-0.54253	0.183502
TAFA5	0.400929	0.074165
MAD2L1	0.262859	0.158656
HSPA1B	0.741726	0.0830729
WAS	-0.558032	0.158557
GLIS1	0.188935	0.220264
ASDURF	0.161284	0.42771
ZDHHC23	-0.625374	0.043564
GPR3	0.127962	0.518352
SSNA1	-0.322219	0.801996
AKIRIN2	-0.399964	0.457697
ZNF830	0.332742	0.0824924
PRRT2	-0.635178	0.122907
TAS2R39	0.47744	0.11792
SMIM11A	0.0637434	0.296193
ATP2A1	0.698804	0.0260501
CD52	-0.240657	0.564523
PXN	0.0431555	0.796101
OR14A16	-0.590318	0.0996609
RBBP4	0.48936	0.132592
MMP11	0.232374	0.228936
MIF4GD	-0.306924	0.910964
CAMK2N2	-0.0326992	0.61311
RBPMS2	-0.426309	0.786911
ATG14	-0.714088	0.0555622
ZNF212	-0.600034	0.0410307
NOSTRIN	-0.571248	0.110901
ST14	0.23623	0.27281
RAB40B	0.0469338	0.515992
C18orf54	-1.08654	0.000252263
PRMT2	0.132351	0.443761
SLC39A2	-0.373127	0.22003
CCDC85A	0.0989982	0.351764
PTCD2	0.328128	0.0772459
PSMA7	0.185665	0.207775
TMEM144	-0.234172	0.52627
DPPA5	-0.119246	0.75901
IL1A	-0.27671	0.83506
PNPLA8	-0.58649	0.085884
B4GALT5	0.0222263	0.380609
NUDT2	0.265447	0.177905
ROR2	0.227592	0.257458
WDR88	0.31084	0.201665
TBCC	-0.274536	0.909313
OR7A10	0.0461979	0.628135
PROSER3	0.234256	0.327565
TRPC3	-0.271818	0.9645
GSDMD	0.16809	0.284936
TP53BP1	0.0863841	0.502615
ARFRP1	-0.0406202	0.382423
NSUN3	-0.899079	0.00194609
GAB4	-0.341853	0.246074
VAPA	0.474257	0.0533012
SPATA5	0.209797	0.228631
PPP1R8	-0.484857	0.674129
CLP1	0.0899041	0.387217
ZNF577	-0.585539	0.0444201
ERGIC3	0.094844	0.482236
SCRN3	-0.421145	0.274989
ARPC2	-0.257216	0.859949
CUL1	-0.317474	0.445983
SHQ1	0.421297	0.148943
SSR2	0.448977	0.119118
IER3IP1	-0.341696	0.185352
PRRG1	-0.132727	0.731861
DAP	0.0605063	0.442351
FBXW10	-0.481184	0.154046
EVI5	-0.0831585	0.92967
PCDH10	-0.606903	0.185198
ZNF132	0.192298	0.32955
CHKB	-0.0512006	0.47255
TMEM120A	0.172349	0.295823
CD2	0.424959	0.0311278
BDP1	-0.459873	0.179424
SH3BP5	0.0730439	0.363973
ZNF398	-0.0403152	0.610924
MYO18B	0.391585	0.0669084
TNNC2	3.18745	2.61814e-05
DDN	0.425601	0.0272586
MRGPRX4	0.353544	0.0926109
AP4E1	-0.858435	0.042752
ATP5MG	0.700741	0.0246918
FREM2	0.293646	0.253066
S100P	0.252337	0.309155
USP17L7	0.144703	0.348586
MYO5B	-0.0214976	0.98938
LRRC46	-0.145688	0.773444
ZNF69	0.387505	0.080311
ERN1	0.0628041	0.328732
NOTCH4	-0.57376	0.00962264
XRCC6	0.335051	0.140487
PARP2	-0.403324	0.228084
[truncated: 13,726 more rows]

## Sheet: Up in PAX7+
Target name	Log2	Pvalue
MYH3	4.8139	3.39677e-05
SP7	4.53521	0.000208152
MYLPF	3.89721	2.23094e-05
TNNT1	3.85036	1.89635e-05
MYL1	3.61669	5.78322e-05
IGF2	3.52749	3.32952e-08
CKM	3.38512	2.80374e-06
HSPB1	3.26982	2.05594e-06
ACTC1	3.23384	3.77058e-05
TNNC2	3.18745	2.61814e-05
TNNT3	3.04598	1.07704e-06
TNNC1	2.88321	7.29973e-06
FHL1	2.86762	0.000104205
DLK1	2.86414	0.000107453
MYH7	2.76527	0.000420717
C4orf54	2.70957	0.000936915
TPM2	2.59094	2.24639e-05
ACTA1	2.58138	8.28805e-06
CRYAB	2.57437	1.40822e-05
MYBPH	2.5201	2.87819e-06
TPM3	2.46923	4.22768e-06
OLFML2A	2.37815	0.00232199
ENO3	2.31589	0.000845267
FLNC	2.30647	0.00146806
STAC3	2.28918	0.00014791
TTN	2.24442	0.000976419
GOLGA8A	2.20907	0.000305095
UBE2Z	2.19918	0.00172312
CDKN1C	2.133	0.000127967
NOTCH3	2.13191	0.000387141
TCAP	2.0722	8.95454e-05
ITGA7	2.02459	9.31125e-05
SHISA4	1.98488	0.000183485
TUBB6	1.97482	0.00143379
CASQ1	1.95284	0.000640038
TPM1	1.94319	0.000124231
RPL10A	1.94228	0.000272706
PADI2	1.89752	0.000167577
BIN1	1.89197	2.56627e-05
ALDOA	1.8889	3.47502e-05
MUSTN1	1.87255	0.00157506
SMPX	1.8699	0.00216852
MYL9	1.8525	0.000305167
CHRNG	1.84244	0.00151874
CA3	1.83873	0.000670073
HSPB8	1.83134	0.00312498
DMPK	1.82699	0.000293156
TRIM54	1.82582	0.0012907
GNAS	1.82242	5.69875e-05
TNNI1	1.8208	0.00340236
LDB3	1.80273	0.0009654
RAPSN	1.79471	0.000260346
PDE4DIP	1.7939	0.000370628
DES	1.79354	2.13387e-05
EEF1G	1.77212	3.76968e-05
RPS28	1.75921	2.23869e-05
MYL3	1.73465	0.00103468
MYL4	1.7316	7.08002e-05
ATP5MC2	1.71876	0.000472956
NES	1.67634	0.000715081
PAX7	1.67248	0.000168737
HSPB7	1.6723	0.000985106
JPH2	1.66628	0.00114964
DAG1	1.65757	0.00128703
HSP90AB1	1.63787	8.15393e-05
NRAP	1.62205	0.00214332
MYBPC1	1.61505	0.000138878
IGFBP5	1.59236	0.00867137
RTL1	1.5853	0.00138986
HSPB3	1.581	0.000121984
TNNI2	1.57699	0.000319663
RPS2	1.57617	0.00101113
ACTN2	1.57469	2.30002e-05
PRDX2	1.56107	6.58504e-05
RTL6	1.55545	0.0117515
EEF1A2	1.54789	0.0113779
SLN	1.53721	0.0010307
RBFOX1	1.53694	0.000397791
ADPRHL1	1.53345	0.000412784
DDX56	1.52833	0.000544008
IL32	1.52695	1.4994e-05
AQP5	1.5245	0.0463334
NOD2	1.50882	0.00539607
RTL8C	1.50649	0.00351564
HNRNPA1	1.50011	4.0781e-05
CAPN6	1.4898	0.000178538
MRAS	1.48376	0.00376652
RTN2	1.4802	0.00589919
PCBP1	1.47336	0.000312544
HRC	1.46918	0.000270787
NPM1	1.46791	0.000123336
ARHGDIA	1.45687	2.89425e-05
TUBA1C	1.45275	0.00136618
HSPA1A	1.43252	0.00519339
CCDC86	1.42565	0.00401076
MYL6B	1.41259	0.000186976
SERBP1	1.41025	1.55449e-05
PARM1	1.40573	0.00333919
MB	1.40426	0.000290643
NEB	1.40422	0.000847344
RPL6	1.39874	5.83036e-06
RPL36A	1.39688	0.00072199
ATP5F1B	1.39304	0.000533684
MYBBP1A	1.38598	0.000596481
PSMD2	1.38328	0.000412973
SHD	1.38193	0.000361558
HNRNPA0	1.38014	0.0132806
TNNT2	1.37373	0.00301466
SERF2	1.36845	0.00652846
CST3	1.36699	0.00334196
PACSIN3	1.36243	0.00109479
CIRBP	1.35541	0.00150802
DYSF	1.32913	0.000702915
RPS25	1.32202	0.0236326
ATP5MC3	1.321	0.00116294
FGF9	1.31491	0.000940952
CD82	1.30834	0.000164687
RPL13	1.30814	0.00100968
PABPN1	1.30551	0.000236809
ZNF140	1.30124	0.000239335
CDKN1A	1.28746	0.000303651
NOD1	1.28657	0.00441139
SCN4A	1.28635	0.00295442
ATP2A2	1.28556	0.0128709
ESYT1	1.28505	0.00140016
PODN	1.28209	0.0314339
SRSF5	1.2819	0.00070603
SYPL2	1.27872	0.00155346
TLE3	1.27524	0.000599415
LAIR1	1.27139	0.00166247
A2M	1.27095	0.00122444
RPL12	1.26987	0.000795417
RPL27A	1.26887	0.0029536
MYH2	1.267	0.00280765
GPC1	1.26288	0.00329602
MLLT11	1.26157	0.00470496
PER1	1.26092	0.00170525
PLEC	1.25925	0.00394182
MYPN	1.25185	0.00219348
TNIP1	1.25126	0.0131731
REEP1	1.24736	0.000341394
RXRG	1.24209	0.00554145
HSPB6	1.24091	0.000100221
IP6K2	1.23883	0.00541735
EOMES	1.23268	0.00185426
RPLP1	1.22655	0.0010113
HSP90AA1	1.22631	0.00126938
MAP7D1	1.22338	0.000621091
HSPB2	1.21921	0.000286764
RPL37A	1.21921	4.81418e-05
RPS12	1.21823	0.000373994
SLC25A6	1.21761	0.00649023
ITGA9	1.21705	0.00390754
TMEM38A	1.21395	0.00393849
PRRC2A	1.20642	0.000665853
GRSF1	1.20263	0.000356192
COL4A1	1.20173	3.62138e-05
DNAJC13	1.19879	0.000594132
UQCRHL	1.19726	0.00190648
MOCS1	1.19541	0.0458892
RPL19	1.19291	0.000560275
MDH2	1.18441	0.000448281
RYR1	1.18179	0.0130813
HNRNPD	1.18004	0.00416571
RPS20	1.17928	0.0022071
SRSF2	1.17407	0.00397797
FOXK1	1.17402	0.0078215
JPT1	1.17286	0.00443263
VMO1	1.17175	0.041557
COLGALT2	1.1696	0.000558132
DHX16	1.1682	0.000524455
YBX3	1.1653	0.00191023
MAPRE3	1.15971	0.00508511
SRP14	1.15574	0.0332599
MYL2	1.15452	0.00376898
UCK2	1.15229	0.0145278
SMIM17	1.1516	0.00840192
AKT1S1	1.14981	0.0019415
NSFL1C	1.14586	0.00356367
FITM1	1.13636	0.00536893
CSNK1D	1.13278	0.00150377
CHRNB1	1.12962	0.00572067
FST	1.12293	0.00525145
SH3BGR	1.12239	0.0017001
RPLP0	1.12215	0.00145186
LAMA2	1.12185	0.0125876
ZMAT2	1.11942	0.00546262
CTSD	1.11755	0.0102045
NDUFA4	1.11747	0.000843802
RPS27A	1.11404	0.00915393
TUFM	1.11004	0.00413662
ZNF776	1.1093	0.00726164
FZD8	1.10537	0.00537797
ACOX3	1.10407	0.00155064
ZNF559	1.10177	0.00793112
LARP1	1.09516	0.0178538
METRN	1.09249	0.00478816
MYOM1	1.09006	0.000349214
CHCHD10	1.08788	0.00260879
CAPZB	1.08747	0.00901733
LBH	1.08701	0.00403078
RPAP1	1.08632	0.0105261
TMUB1	1.08208	0.0084024
AK1	1.0778	0.000414087
HSPA8	1.07671	0.000553023
MRFAP1	1.07565	0.00247445
MACF1	1.07404	0.00610475
GLT6D1	1.07353	0.0158738
DIRC1	1.07318	0.0176616
RAN	1.07142	0.0143014
GSS	1.07008	0.00389856
NCKAP1	1.0691	0.0149384
MXRA7	1.06707	0.0217464
MRPS12	1.06662	0.0028233
BSG	1.06155	0.0100083
PPIA	1.06076	0.00371526
COL4A2	1.06023	0.0121781
NDRG2	1.05803	0.0222371
CYRIB	1.05603	0.00233865
ZNF626	1.05501	0.0079295
UBA1	1.05331	0.00561407
RAET1G	1.05155	0.0108786
LCE2D	1.04637	0.00640922
NSUN5	1.04503	0.0192609
KHSRP	1.0438	0.0226715
SHARPIN	1.04133	0.000655267
CLCN5	1.04035	0.000329729
NDUFB9	1.03999	0.0022226
BRK1	1.03871	0.028684
OST4	1.03817	0.00129031
RPL29	1.03776	0.00156581
PKM	1.03539	0.00655312
APOBEC2	1.0351	0.0161781
RPS23	1.0347	0.00143483
CASQ2	1.02876	0.000553701
TXNIP	1.02674	0.002205
EPDR1	1.02566	0.00184302
PRSS23	1.02528	0.00315803
SIDT2	1.01955	0.000186274
YIPF3	1.0185	0.00224512
PUF60	1.01355	0.0119943
SNRNP70	1.01253	0.00434058
FAM228A	1.01179	0.028013
GRINA	1.01165	0.00687856
SEPTIN4	1.00903	0.00899017
AFMID	1.00862	0.0189997
U2AF2	1.00857	0.000684913
VIP	1.00639	0.0371683
ZNF703	1.00262	0.0133503
LIMS2	1.00234	0.0189545
ZNF747	0.999269	0.0151808
ARHGAP23	0.996488	0.00479297
FEN1	0.996455	0.00259124
ATP1A2	0.994194	0.00311174
PPDPF	0.992725	0.00569476
GAS1	0.992701	0.025774
RPS19	0.99249	0.000734855
SLC6A6	0.987508	0.0056313
HNRNPR	0.986989	0.00846064
TLE5	0.986466	0.00270385
ZNF384	0.985461	0.00248331
ST13	0.981176	0.0253378
GLB1	0.980643	0.0277864
DBN1	0.979487	0.00556392
TOMM20	0.978735	0.000355522
ASB4	0.978637	0.0287422
HYOU1	0.977276	0.0105763
SLC25A3	0.976929	0.0265259
LENG8	0.975461	0.0432287
ZC2HC1C	0.975237	0.00358514
RASSF3	0.974071	0.0214847
WNT5B	0.974029	0.0045917
NENF	0.972776	0.0243405
CFL2	0.972476	0.000224389
H4C8	0.968332	0.00524583
RPL4	0.967763	0.00423317
NHLH2	0.964627	0.00515232
CDH22	0.962713	0.0114799
DGKZ	0.962402	0.00241162
CDX1	0.961747	0.0108102
ZNF512B	0.958767	0.00941739
CAPN1	0.958662	0.0256581
PDLIM3	0.958628	0.0233596
FCGR2B	0.957939	0.00517186
OR6T1	0.956267	0.0190892
H2AC4	0.955853	0.00185627
ARF1	0.953822	0.0247595
PRPF6	0.952921	0.017231
TEP1	0.952284	0.0318571
DCAF15	0.952048	0.0202631
GAMT	0.951344	0.0129529
CDC42EP1	0.949493	0.0309944
RPS11	0.948466	0.00144998
HFE	0.947912	0.0144365
SPTB	0.947699	0.010176
RACK1	0.946311	0.00249958
SMYD1	0.94556	0.0015155
RPL13A	0.945053	0.0104216
CCDC89	0.944567	0.00402776
MTSS2	0.943822	0.0077212
HSD17B12	0.942923	0.0271989
PKN1	0.941122	0.00886684
ANP32A	0.940581	0.0137604
MXD4	0.940311	0.018571
MCF2L2	0.940217	0.0110756
PGP	0.939922	0.0113357
IFFO1	0.939716	0.00267354
KAT2A	0.938036	0.0170304
RPL41	0.936875	0.0069906
CASTOR2	0.935325	0.00180404
AMIGO3	0.934838	0.00688326
WFDC8	0.934313	0.0131827
DUSP16	0.933665	0.00195581
MYOM2	0.931976	0.0135022
DNPEP	0.929582	0.021097
ATF4	0.929185	0.00171776
ATP1B4	0.929178	0.00962344
COX7B	0.928282	0.00822648
PTGDS	0.927147	0.0300304
GOLGB1	0.92656	0.0173927
RNF183	0.926456	0.0130887
DVL3	0.923365	0.00567933
ING4	0.922892	0.0434208
SRL	0.920617	0.00114438
YLPM1	0.920134	0.00736948
P2RX6	0.919583	0.0330891
KRT81	0.918832	0.0117896
DNAJB12	0.916482	0.00956549
RPS17	0.914438	6.87212e-05
TRIM58	0.912473	0.00523955
CSNK1G2	0.912267	0.00237911
PIANP	0.910134	0.00432914
ECI1	0.909075	0.0278953
FLOT2	0.901219	0.00346282
OAZ1	0.900317	0.00692322
RPL11	0.899389	0.00253117
SPATS2L	0.898108	0.00621581
SLC2A4	0.897733	0.0245037
SFN	0.89159	0.00250215
SLC26A11	0.889534	0.0226227
NOC2L	0.888741	0.0360312
VASH2	0.888671	0.0129368
MRPS10	0.888615	0.0111728
PLAGL1	0.888539	0.0219104
NRBP1	0.887996	6.06321e-05
MRPL37	0.887901	0.00881486
SPARCL1	0.887477	0.000571592
RGMA	0.88313	0.00550126
TCTA	0.881819	0.0352994
MYPOP	0.880431	0.019716
CDC37	0.879752	0.00735216
TBP	0.879057	0.000605074
ZNFX1	0.878759	0.0166962
PTMA	0.876683	0.00515185
RPL18A	0.876017	0.0337194
ZNF655	0.875426	0.00125149
PSMD1	0.871628	0.00787212
WDR4	0.869522	0.0159533
LONP1	0.869086	0.0135708
PRKAR1A	0.868945	0.0181102
COX6B1	0.867724	0.00103147
TMEM214	0.866719	0.00907203
CRX	0.865655	0.00506133
IDH2	0.865342	0.00144097
ZFY	0.865155	0.00683948
SEZ6L2	0.865035	0.00405427
HIF3A	0.864793	0.00396632
CD63	0.864269	0.0019487
CCDC106	0.860296	0.0108453
OXA1L	0.858736	0.0291709
GNG10	0.858476	0.00596494
RASL10A	0.858398	0.00303167
PHB2	0.858235	0.00679275
UBAC2	0.858161	0.0185596
SPEF2	0.85687	0.0271634
NLRP14	0.856106	0.011664
AMER3	0.855721	0.0155974
RPS15A	0.854498	0.0291803
ENDOV	0.853657	0.0300993
CYCS	0.852411	0.00490059
MEF2C	0.852219	0.00278081
TRIL	0.850685	0.0210808
DDIT4	0.849019	0.0253928
UBAC1	0.848305	0.00597764
SCN7A	0.847134	0.0416189
CCDC28B	0.846669	0.0423365
AK3	0.844686	0.0414929
ARFGAP2	0.844581	0.00528665
TBC1D17	0.844384	0.0146421
PROB1	0.843989	0.00414339
MAP2K1	0.843094	0.00668889
PPP1R12B	0.842673	0.0220114
RBM4	0.842206	0.0206877
DYNLRB1	0.84104	0.0129174
KLHL40	0.839913	0.0153825
ADAMTS15	0.83969	0.00324867
SBK1	0.838714	0.005913
H4C12	0.837877	0.00340439
IL2RG	0.836694	0.016594
TRIM72	0.836636	0.0328582
NRSN2	0.835548	0.00906377
WDTC1	0.83499	0.0136123
RBP1	0.83472	0.0123095
TRIR	0.834243	0.014216
CAPNS1	0.834155	0.00266116
SERINC2	0.833965	0.00350937
ANAPC16	0.833006	0.0254211
FGFR4	0.832666	0.0155204
PGS1	0.830693	0.00294173
ZBED1	0.830249	0.00327736
MSC	0.826724	0.00519232
RPS3	0.826495	0.00228563
GSN	0.825248	0.015938
PYGM	0.823722	0.00082027
PDLIM4	0.822722	0.00861285
CFAP73	0.822641	0.0185951
MYB	0.822318	0.0127957
SLC25A19	0.822002	0.00302106
SMARCD2	0.820425	0.0320447
DAPK3	0.818577	0.00433422
CORO6	0.816798	0.0148944
CD81	0.815676	0.00331769
BPNT2	0.815619	0.00539507
UBB	0.815481	0.0095745
PTPRCAP	0.814404	0.0235467
RFXAP	0.813572	0.0217327
PREPL	0.811763	0.019907
HGSNAT	0.81123	0.00966189
UBAP2L	0.810961	0.0178003
CCNG1	0.809917	0.000853075
SLC39A3	0.809061	0.0264253
CRIP2	0.806754	0.00823574
NAF1	0.806564	0.0109081
DNAJC10	0.806286	0.0339571
MYH7B	0.805698	0.00740181
IFITM3	0.803294	0.0087847
PRELID1	0.803112	0.00878603
RAB1B	0.802617	0.00118588
SMARCD3	0.801579	0.0235198
TAMALIN	0.800985	0.0173115
COX7C	0.800252	0.0114498
POPDC2	0.799268	0.0105077
PRKG1	0.79866	0.0443749
HSP90B1	0.798546	0.0301428
MYMK	0.795552	0.00378956
ACTL7A	0.793614	0.00916636
RPL32	0.793341	0.00745371
TMEM129	0.793052	0.0302966
POM121C	0.792165	0.0438235
COX6A2	0.789884	0.016923
GNG5	0.789429	0.0181687
RO60	0.787531	0.009821
TIAF1	0.787364	0.0213527
RAB3GAP2	0.787188	0.047301
OTOS	0.78707	0.00435186
CEBPZ	0.784546	0.0264242
MYH8	0.784214	0.0119205
MORF4L2	0.781959	0.0296284
SLC4A3	0.779766	0.0434226
ALKBH5	0.779091	0.0232238
RPS26	0.778569	0.0409688
UPF1	0.778287	0.00850241
NELFB	0.777329	0.0108188
BLK	0.777312	0.0152326
LRP3	0.777141	0.0051604
ZNF689	0.776214	0.00166873
NEFM	0.774267	0.0395982
SF3B6	0.773894	0.021222
MRPS2	0.773828	0.0367009
TTLL11	0.771396	0.00482332
PPP3CA	0.771196	0.0292574
JPT2	0.770782	0.0323816
PFAS	0.770748	0.0159747
BLOC1S1	0.769557	0.0311481
AGPAT1	0.768708	0.015812
SYVN1	0.767974	0.0417682
ALX4	0.767604	0.0480332
ANKRD40	0.767119	0.029716
ECH1	0.766469	0.00653405
ROPN1B	0.766167	0.0343847
SDC2	0.765776	0.0141109
MFSD10	0.76486	0.024376
CFL1	0.764586	0.00967332
MRPL41	0.764441	0.0057832
SDHA	0.761842	0.0121962
AMOTL2	0.761176	0.0331404
SNRNP200	0.761043	0.0135715
ABCC5	0.759092	0.0142507
ENO1	0.755842	0.0174913
CCL3	0.755476	0.000939689
RBL2	0.754809	0.0141391
OBSL1	0.754693	0.00564551
RETREG1	0.754544	0.0176908
TUT1	0.75434	0.0254621
GPR39	0.751538	0.0125709
ABLIM2	0.750865	0.0125757
ZNF451	0.750393	0.00299418
JAK1	0.749388	0.00916312
RLN3	0.747735	0.0359816
MT3	0.747327	0.0104593
CLSTN2	0.745211	0.0279886
ZNF335	0.745145	0.0136497
PRAMEF17	0.744027	0.0378083
ANXA2	0.742467	0.0128536
MICAL1	0.741917	0.0026223
NDUFAB1	0.741675	0.0147312
RPL35	0.741111	0.0287796
CD44	0.740963	0.0221137
TNS1	0.739996	0.00965626
COMMD5	0.739585	0.047094
ATP4A	0.739336	0.0474723
BLCAP	0.739303	0.00525861
ACTR1A	0.738959	0.0469957
G3BP2	0.738932	0.018054
DDX39B	0.738921	0.0372812
NPLOC4	0.738299	0.0323638
SPTAN1	0.737732	0.0134508
PTK6	0.737717	0.0342452
PSMB1	0.737112	0.0319486
EVX1	0.736749	0.0190461
SYTL2	0.736525	0.0278589
TOM1L2	0.736035	0.0298278
SEC24C	0.736001	0.0135471
DLL3	0.735937	0.0411532
AURKAIP1	0.735354	0.0216356
FGFBP3	0.732996	0.0317544
PLAC9	0.73152	0.00339269
NDUFA13	0.731255	0.0109599
OR56A5	0.730885	0.00680035
FHL3	0.730867	0.00550966
URM1	0.730754	0.0274091
MRPL12	0.729993	0.00916309
TM9SF4	0.729554	0.0121199
CACNG6	0.729227	0.0336216
RPRML	0.728169	0.0298327
CS	0.726785	0.0062382
UBE2J2	0.726126	0.0179458
FAM83H	0.72602	0.00823187
TPI1	0.724521	0.00180725
ZDHHC7	0.722932	0.0131185
RNASEH2C	0.722715	0.00647323
TRAPPC6B	0.721703	0.0214124
KRT12	0.720132	0.0452435
C15orf40	0.719484	0.0386298
TPPP3	0.71946	0.00561634
TBC1D10B	0.719358	0.0330865
CD8B	0.718558	0.0257326
PMP22	0.718186	0.0326432
HEPH	0.717869	0.0311535
TMEM121B	0.717653	0.0245461
CNTN6	0.71761	0.046922
CNR2	0.715431	0.0459588
GYS1	0.714621	0.0222305
GPAA1	0.71407	0.0172709
MFN1	0.712751	0.0294287
TMEM64	0.7106	0.0316296
DNAJB2	0.710219	0.0216424
CLCN7	0.709877	0.0124373
DNAJC5	0.709503	0.0251818
HES4	0.708202	0.0449325
DENND4B	0.707993	0.0290478
DDT	0.707477	0.0106776
WWTR1	0.707409	0.00690215
ZYX	0.706355	0.00202152
ERP44	0.704773	0.0251004
SETD7	0.704622	0.0227944
RHEBL1	0.70461	0.0137337
SUPT7L	0.704463	0.0351322
TEX10	0.704194	0.0409869
DIO3	0.703913	0.0183822
MYOG	0.703409	0.0142294
CRYBG1	0.70275	0.0466304
ATP6V1F	0.701953	0.0289057
ATP5MG	0.700741	0.0246918
MAGED2	0.70067	0.0150684
NELFE	0.700213	0.0400534
SRPK3	0.699321	0.0277328
ZNF550	0.699074	0.0353319
TAL1	0.699042	0.00870876
NBPF14	0.699026	0.00270831
PRPH	0.698925	0.0268344
ATP2A1	0.698804	0.0260501
REPS1	0.698473	0.01411
RPL15	0.697498	0.0136275
ADO	0.697046	0.0472998
CCDC39	0.695901	0.0326531
MFN2	0.695076	0.0156794
DUX4	0.69463	0.013895
MAPK11	0.694276	0.0156431
APH1A	0.694259	0.0312752
TBCCD1	0.69352	0.00400265
WDR83	0.691665	0.00346997
SLC25A36	0.689225	0.0449309
PSRC1	0.688639	0.00532606
OR2L8	0.688056	0.0101642
TK2	0.687243	0.024871
TMEM207	0.68584	0.0173697
TBC1D25	0.685829	0.0262466
FAM193B	0.685392	0.0127095
PSMA2	0.68442	0.0247255
C16orf95	0.684186	0.0308391
DECR2	0.684057	0.0397818
TEX261	0.68378	0.0194794
PCGF2	0.683429	0.0278704
KIFC2	0.683144	0.016684
EPS15	0.682728	0.00726594
WNT5A	0.68243	0.00679399
SF3B5	0.680129	0.0415085
TDRD3	0.678239	0.0399938
PRKAG3	0.67808	0.0276925
GBP2	0.677642	0.0112963
DENND2A	0.676848	0.0104604
SF3A2	0.676567	0.0366107
KCNA2	0.676111	0.0171527
SLC25A11	0.675902	0.0196001
CYSTM1	0.675726	0.0346742
NUTF2	0.675311	0.0127606
BBS10	0.675307	0.0117531
PAICS	0.674874	0.0315161
CAMK2A	0.674161	0.0310385
KLHL41	0.671384	0.0244969
NEUROD4	0.671251	0.0227186
RASL12	0.670775	0.0325571
APBB3	0.670103	0.0407469
GPSM2	0.669709	0.0128714
USP5	0.669591	0.0307813
CNPPD1	0.669591	0.0102536
CLEC2A	0.668951	0.031831
ST8SIA2	0.667736	0.0456363
SLC44A2	0.666068	0.0231239
NAT14	0.665202	0.0379618
PALD1	0.664296	0.0385186
SMIM33	0.66375	0.0205344
SYNPO2L	0.663396	0.0181991
NDUFB8	0.663303	0.0237249
RTKN	0.663128	0.0232939
GXYLT2	0.662803	0.0191042
DYNLL2	0.662371	0.0118614
REEP5	0.661796	0.0345927
MAPK1IP1L	0.660611	0.00796583
TMEM42	0.659894	0.0310181
SPATA20	0.659755	0.0342248
MMUT	0.657957	0.0213023
CCDC124	0.656945	0.0417496
ASIC2	0.656788	0.0296146
SH3GLB1	0.656405	0.0231537
GPRC5B	0.655075	0.048868
SLC25A34	0.654902	0.0491996
ENGASE	0.654313	0.0440819
ZNF106	0.65377	0.0223573
SGCG	0.651956	0.0148209
ZNF587	0.651085	0.0480909
ICMT	0.64994	0.0180244
NXN	0.649862	0.0206962
DEFB128	0.647872	0.0149849
TMEM203	0.647491	0.0133877
SAMD11	0.647116	0.0355619
SLC8A2	0.645083	0.00953755
RPL22	0.645083	0.0126704
ATP9A	0.64498	0.0387868
SUPT6H	0.644691	0.0303135
CTU2	0.644677	0.0313383
FLT1	0.644583	0.0152394
WRNIP1	0.644432	0.0274116
DNPH1	0.643733	0.0486075
HMMR	0.643151	0.011387
FIBP	0.642587	0.0164473
GLCCI1	0.642238	0.0200965
CLN3	0.642078	0.039654
TMEM213	0.641197	0.0211651
EIF2S3	0.640522	0.0035502
PRRC2B	0.638834	0.0113138
SOD1	0.637788	0.0155635
PFDN5	0.637729	0.0164747
MDH1	0.637332	0.020696
C4orf46	0.637118	0.0397125
PSMD3	0.636753	0.021378
CHD4	0.636499	0.00680954
GAS2	0.636474	0.0250192
ACHE	0.635833	0.025576
ID3	0.635719	0.028454
MINDY1	0.634793	0.0456868
HNRNPK	0.634581	0.00490119
GABRG2	0.633523	0.0419801
AHCYL2	0.633425	0.0429637
RCC1L	0.633216	0.0231196
RNF166	0.632916	0.0203249
SYNE1	0.632908	0.00966602
DKKL1	0.632503	0.0187293
MYL12A	0.632161	0.0280793
EFHD1	0.632064	0.0155448
TP53INP2	0.631791	0.00508054
DPF2	0.631529	0.0202194
LIME1	0.630615	0.0230235
MCRIP1	0.629012	0.0297057
RPS14	0.627993	0.00362644
RPS7	0.626386	0.0128924
PIAS3	0.626099	0.0330299
USB1	0.625894	0.0314672
MAFG	0.625826	0.0441994
RANBP2	0.625102	0.0251972
MT1G	0.624905	0.0192442
ASCC2	0.62489	0.0337633
CCDC43	0.624303	0.0446446
H4C15	0.62302	0.0400113
SYCE3	0.622122	0.0381889
H1-3	0.62202	0.0141668
DDAH2	0.621885	0.0187509
CCND3	0.621513	0.0122103
LYPLA2	0.62004	0.0401874
PSMC4	0.619377	0.0178662
DYNC2I2	0.619339	0.00977477
FABP3	0.619227	0.0237886
SNRPB	0.618287	0.0153205
HIF1A	0.618056	0.0229262
LATS2	0.617714	0.0102744
BYSL	0.617462	0.0172523
MAPK1	0.6172	0.00505647
CARD14	0.616589	0.0270055
REPIN1	0.615919	0.0247152
NDUFS8	0.614909	0.0166553
MTRNR2L1	0.614296	0.0268072
ITIH5	0.612747	0.0436983
RIN1	0.612073	0.0442368
FAM50A	0.612013	0.0107079
SP8	0.611094	0.0404189
C1orf43	0.61087	0.00830178
PIK3R2	0.610486	0.0314878
STARD8	0.609886	0.0202454
TMSB10	0.609724	0.0245439
ANKRD45	0.6089	0.0196899
RPS5	0.608385	0.0217534
ARID5A	0.607659	0.0232087
INSL3	0.607076	0.0417082
IGF2BP3	0.606896	0.0240005
ATP6V0C	0.606127	0.0221369
CLDN3	0.606072	0.021119
UBALD1	0.604963	0.0104776
SDHD	0.603265	0.019614
CCDC8	0.603128	0.0306003
TPK1	0.602906	0.0329578
ELL	0.602474	0.024837
LRRC14	0.602336	0.0445797
EHBP1L1	0.601606	0.0473113
LZTS1	0.599319	0.0374381
ZCCHC24	0.598046	0.0407085
CELF3	0.598044	0.0433315
RTF1	0.597871	0.0209387
MID1IP1	0.597668	0.0432472
MYBPC2	0.597464	0.0306973
SUGP1	0.596092	0.0210838
PHC2	0.595635	0.0101207
PHF6	0.595606	0.0466505
H1-5	0.594812	0.0242446
NUMBL	0.594407	0.0407296
CCDC187	0.593299	0.0373786
CLEC18C	0.593042	0.0181916
RUVBL2	0.592475	0.037777
RGMB	0.591549	0.00775694
GHRH	0.591281	0.024143
IFIT3	0.591182	0.0281389
FBXO36	0.590978	0.0173387
NBPF19	0.590759	0.018528
TIMM23B	0.590055	0.039079
HSPA12A	0.586923	0.0149048
HEXA	0.586404	0.0464214
NAGK	0.586361	0.0422033
PTMS	0.586115	0.0233984
NDUFA11	0.585948	0.0224904
LDHA	0.584644	0.0458388
TMED3	0.582582	0.0176018
FAAP20	0.582194	0.0135816
PRRG3	0.581747	0.0262448
FLYWCH2	0.581464	0.0183515
RAPGEF2	0.580807	0.0223804
FAM20B	0.580533	0.0266794
ZNF578	0.58042	0.0463483
AAMP	0.580414	0.026394
LAMA5	0.579596	0.0260257
ATP5MC1	0.578403	0.0291562
METTL17	0.57818	0.0248112
H2BC6	0.577915	0.0218781
CCT3	0.577878	0.0433254
ZSWIM8	0.577589	0.0372967
NRIP3	0.576661	0.0278905
PAIP2	0.575822	0.021136
RTN4	0.575063	0.0118008
MYOZ1	0.574047	0.0143501
CNIH2	0.573117	0.0150787
PLEKHH3	0.572777	0.0115992
RSRC2	0.572754	0.0432352
MSRB2	0.571892	0.0244903
UBE2V1	0.571783	0.014449
EGR3	0.570173	0.0201042
KPNB1	0.569658	0.0223724
MOG	0.56954	0.0446779
ANO9	0.569401	0.0329688
RPS6KC1	0.569331	0.036046
CDH15	0.569216	0.0355327
DMKN	0.568589	0.0252335
EIF3C	0.568342	0.025677
RBM42	0.567589	0.0364698
TRNT1	0.566737	0.025687
ABTB1	0.565986	0.0186083
ZNF580	0.565493	0.0429453
HDGFL2	0.565166	0.0270257
IGF2R	0.565108	0.0339583
METTL4	0.564848	0.0284452
CLN6	0.564723	0.0296315
TMEM120B	0.563412	0.0385426
COL21A1	0.563295	0.0398806
ASAP1	0.563269	0.0192526
GCHFR	0.560133	0.0249128
ENDOD1	0.55899	0.0429877
OR9G9	0.558819	0.030225
RPS15	0.55845	0.0388496
OR52E8	0.557993	0.0411096
NDUFAF1	0.556953	0.0243649
KLF2	0.556722	0.0280561
CALM3	0.556172	0.0222796
TGOLN2	0.55586	0.0463154
ZNF253	0.555856	0.0400908
ATP6V0D1	0.55491	0.0230612
CRY2	0.554018	0.0451524
PTPRF	0.552789	0.0248017
GOLGA6L7	0.551663	0.0345227
ATP5MF	0.551024	0.0495346
CAMSAP1	0.550957	0.0206649
HOPX	0.550871	0.0245452
TRIM46	0.550488	0.0250448
KCNK18	0.550341	0.0178225
XIRP1	0.549888	0.0349445
SNX17	0.549003	0.0210973
NPIPB3	0.546671	0.0210235
RBM17	0.546416	0.0375876
HSPA9	0.546392	0.0381425
CYRIA	0.546331	0.033184
SNRNP25	0.545847	0.0326932
GRHPR	0.545735	0.0252178
STRIP2	0.544303	0.0204671
TXLNB	0.542912	0.0184025
KRT13	0.542868	0.0333097
KLHL24	0.54252	0.0461802
PEG10	0.542338	0.0475961
PCGF1	0.538483	0.0442058
PSMA5	0.538139	0.0299536
TRPM4	0.537904	0.0476445
MRPS11	0.537776	0.0274561
GTF2H2C	0.537307	0.0389011
C12orf73	0.537254	0.0242181
RPL28	0.536161	0.0347829
WTIP	0.535173	0.0416637
ATP5PO	0.53468	0.0171535
WDR90	0.534278	0.0287735
ATXN2L	0.533563	0.0107966
DDX1	0.533557	0.0363138
DTX4	0.533415	0.0376404
F13B	0.533289	0.0171864
RC3H2	0.532778	0.0330185
TSG101	0.532018	0.0390526
RPL26	0.531729	0.0172944
DEDD	0.53138	0.0310503
KIRREL1	0.529944	0.0373971
CLVS2	0.528845	0.0393419
CYB5R1	0.528627	0.0139986
USP17L11	0.528249	0.048359
CREB3L2	0.527948	0.00869571
FAM222B	0.527753	0.0314873
DAP3	0.527437	0.0289956
SOX21	0.526277	0.0221145
OR2F2	0.526003	0.0400257
TECPR2	0.52515	0.0333954
TMCO2	0.524694	0.0188437
OR8U9	0.522909	0.0406538
UBAP1L	0.522572	0.0220226
CCDC51	0.521575	0.0300875
SMC5	0.521329	0.020842
JMJD8	0.521316	0.0258789
ALPL	0.521237	0.0365445
PPIAL4A	0.521091	0.0211763
NCL	0.520937	0.0414545
MYOZ2	0.520936	0.0412722
ATOH8	0.520616	0.0252151
SPIRE1	0.518427	0.0199399
HYAL2	0.518065	0.0492344
FMNL3	0.517391	0.0470572
CLDN25	0.514638	0.0426039
NPAS4	0.513609	0.0204157
FAM120A	0.512113	0.0453497
DLST	0.511647	0.00858458
ACSF2	0.511459	0.0417562
MYH6	0.510607	0.0300474
POLR2M	0.509211	0.014383
DICER1	0.509169	0.0457964
COPRS	0.509016	0.0205454
SLPI	0.507012	0.0388659
RPL24	0.506734	0.0197188
MLIP	0.506028	0.0453747
FBXO42	0.505359	0.0361002
KCNK5	0.501929	0.0156219
FOXRED2	0.50113	0.0277737
SPRED2	0.501016	0.0414366
LRRC37B	0.500976	0.0449571
GNL3L	0.500656	0.0298511
PIK3C2G	0.500505	0.0426587

## Sheet: Up in PAX7-
Target name	Log2	Pvalue
ADAM15	-2.07118	0.0361978
STAT4	-1.56528	0.000653261
POSTN	-1.46336	0.0318867
EMILIN2	-1.38812	0.000399183
GPR158	-1.37001	0.000130035
MYLK	-1.34086	8.21609e-08
BRWD3	-1.32632	0.00100042
DDX39A	-1.31047	6.67287e-05
DDX4	-1.31031	0.000539621
BCAN	-1.30182	0.0016321
CCL13	-1.28424	5.35411e-06
BTNL3	-1.27702	7.26954e-05
PRSS54	-1.26372	0.000919336
TAS1R1	-1.25664	3.53342e-05
C1orf56	-1.24254	3.77478e-06
BANF2	-1.2353	6.89255e-05
MTA2	-1.23478	0.000565911
NCKAP5	-1.23329	4.17668e-05
CEACAM5	-1.2183	0.000286231
CDO1	-1.21006	2.75036e-05
TIGD4	-1.2041	0.0215135
EPS8L2	-1.1971	0.00493476
KNL1	-1.1965	0.0286448
PPA1	-1.19527	2.28596e-05
KIAA1841	-1.19435	1.85285e-05
GPR32	-1.18519	0.000448607
C1GALT1C1	-1.17753	0.00013462
FAP	-1.1762	0.00217701
DNTT	-1.17196	0.0129545
TNC	-1.16821	0.0437699
ZDHHC20	-1.16195	1.25273e-05
G2E3	-1.15941	0.0323551
COMP	-1.15751	0.000947413
GPN1	-1.15718	7.63559e-06
RFX4	-1.15375	2.30735e-06
VAV1	-1.14686	5.30404e-05
BUB1B	-1.14102	0.00567517
NPTX2	-1.13851	0.000477626
PKDREJ	-1.13811	0.000120921
CAPS	-1.13745	0.000484168
PRSS3	-1.12728	0.00133804
ALDH3B2	-1.12336	0.000223502
GIMAP8	-1.12152	0.0024049
GPR87	-1.11488	1.61162e-05
AK4	-1.10906	0.0079954
P4HA2	-1.10712	6.0586e-05
BOLA1	-1.10334	0.0179877
DUXB	-1.10065	0.00171039
CNGB3	-1.09881	0.00232435
SLFN12	-1.0921	0.000122338
CHAF1B	-1.0909	0.000557999
PKD2	-1.08983	0.00637673
HAT1	-1.08838	0.00331549
KCNQ5	-1.08804	4.78449e-06
C18orf54	-1.08654	0.000252263
POLE2	-1.08388	0.000380783
RSRP1	-1.08038	0.00553322
ATMIN	-1.07876	0.00207185
IL3	-1.07357	0.0123228
CDK2	-1.06864	0.000821329
SH2D3C	-1.06849	0.00327731
SMLR1	-1.0655	0.000201395
TMEM30A	-1.06501	0.00382527
RHD	-1.06304	0.0167004
MLANA	-1.06285	0.000560881
IGHG4	-1.06271	0.000258086
PTX3	-1.06202	0.00129192
FAM241A	-1.06197	0.00459901
LRTM2	-1.0617	0.000433366
PCARE	-1.05989	0.00134366
GTF3C5	-1.05869	4.84779e-05
RASL11A	-1.05866	0.000458912
C18orf25	-1.05836	0.0218745
HPX	-1.05634	3.96439e-05
CLIC6	-1.05554	3.49005e-06
LYAR	-1.05479	0.000694581
SPANXA2	-1.04892	0.00559158
DZANK1	-1.04754	0.000640683
ZNF781	-1.04636	6.33982e-05
PRDM1	-1.04617	0.00592073
SNAP23	-1.04535	6.3033e-06
YPEL4	-1.04176	0.00529788
CASP8AP2	-1.03823	0.000155375
HJURP	-1.03804	1.70799e-05
TRIP11	-1.0379	0.000119231
TRPC4	-1.03716	4.62968e-05
COG7	-1.03569	0.0101913
CTSW	-1.03549	0.0294284
IFNE	-1.0347	0.0105536
PAPOLG	-1.03418	0.00427111
PTPN22	-1.0337	0.000807189
KRT23	-1.03351	0.00195459
CLDN14	-1.03129	0.00036534
KIF5A	-1.03112	0.000311343
PRDM6	-1.03019	0.000458271
NRDC	-1.02736	0.00149217
PRR23B	-1.02731	0.0143918
ZSWIM2	-1.027	0.0016054
SPAG1	-1.02541	0.00135778
EFHD2	-1.02516	0.000290157
GORASP2	-1.02353	0.000153762
VSTM2B	-1.02251	0.000269004
FGD3	-1.02195	0.000466508
MMP7	-1.0212	0.00148171
NXT2	-1.01952	0.00397481
DUSP5	-1.01861	0.00045158
TMEM140	-1.01572	0.000471836
TMED6	-1.01501	0.00342381
L3HYPDH	-1.01402	0.0293337
KRT19	-1.01401	0.000537118
PFKFB3	-1.01319	0.00924599
DHX9	-1.01306	9.08646e-05
RARB	-1.01246	0.00482799
TSPOAP1	-1.01197	0.00401802
PAK3	-1.01164	0.00062477
ADAM12	-1.00967	0.0374731
GPR21	-1.00856	0.00241893
SAGE1	-1.00843	0.000299462
TAOK3	-1.00464	0.0162443
MAPKAPK5	-1.00278	0.000852028
ADM	-0.999136	0.00772482
LRRC61	-0.997405	0.00125351
SMIM31	-0.997365	0.000444647
PDE6D	-0.996133	5.59361e-05
XRCC2	-0.995657	0.00177474
S1PR5	-0.994704	0.00394689
ABTB2	-0.994325	0.000150398
KLHL12	-0.992989	0.00554213
SLC6A19	-0.992984	0.000241234
DNA2	-0.992527	5.37082e-05
CD58	-0.992518	0.00313475
SH3GL3	-0.991153	0.0107174
IGSF11	-0.990691	0.000468221
SLC9B1	-0.990648	0.000122913
CTSC	-0.988991	0.0415291
GZMK	-0.987145	0.00941912
STXBP4	-0.984359	0.00948576
COA4	-0.984066	6.76484e-05
HDHD2	-0.984001	0.00114966
MAPT	-0.978805	4.88717e-07
TSSK2	-0.977321	0.000786691
HELQ	-0.976253	0.000121226
GREM1	-0.976165	0.0231925
SCML2	-0.975757	0.000684406
PAX2	-0.975605	0.0016858
PAQR7	-0.973329	0.000193707
SENP6	-0.97306	0.00776989
CNN1	-0.972623	0.000356463
NPHS1	-0.972446	0.00736993
NETO1	-0.971715	0.0290809
STEAP4	-0.971537	0.0121182
MEIS1	-0.969785	0.00143118
HLA-DRB1	-0.969029	0.0338757
MTBP	-0.968498	0.00218739
PEPD	-0.967098	0.00042449
RBM5	-0.966997	0.00507597
NAP1L4	-0.966188	0.0223184
HIP1	-0.965185	2.73021e-05
KIRREL2	-0.964554	0.00494504
TLE6	-0.964274	0.00523275
LYPD1	-0.964138	0.00298827
EFNA5	-0.963774	0.00167051
ZNF114	-0.962817	0.0113146
TRMT13	-0.962411	0.0112192
CFAP298	-0.960427	0.00209103
MUC5B	-0.959534	3.91424e-07
CBL	-0.958939	0.00617737
PDE6C	-0.958934	0.0041539
GPRIN1	-0.958215	0.0350909
TCP11L2	-0.957215	0.0091288
PADI6	-0.957213	0.00627379
LARGE1	-0.956869	0.0379399
ADA	-0.956654	0.000141682
SVEP1	-0.956487	0.000425809
PTH	-0.956156	0.0251786
MACIR	-0.95563	0.000292975
EPC2	-0.955158	0.00430471
SSX3	-0.955149	0.0195097
NR3C1	-0.954759	0.00273641
WFDC11	-0.95429	0.000644609
CATSPERG	-0.954157	0.0246904
ODAD2	-0.952614	9.87722e-05
ANO1	-0.951417	0.0161723
TSNAX	-0.951337	0.000137126
ADNP2	-0.950664	0.00102378
BTN2A1	-0.950061	0.00320532
BRME1	-0.949953	0.00290094
MTNR1A	-0.949501	0.0461153
ADAMTS20	-0.949462	0.000831537
SPIN3	-0.947808	0.00179141
LMAN1	-0.947419	0.00248962
SAMD9L	-0.947037	0.0108951
MED8	-0.946857	0.00196056
POLR3A	-0.945987	0.013738
OR4K1	-0.944641	0.00473307
CTLA4	-0.943461	0.000490176
RBM12B	-0.943346	0.00627469
TTC8	-0.943245	0.0188387
TBX5	-0.940313	0.00488049
EIF5A2	-0.939092	0.00298377
LYZL6	-0.938116	0.0251151
MBD3L2	-0.937479	0.0171744
LY6G6D	-0.936784	0.0403351
TNN	-0.936542	0.000232496
AMELX	-0.93509	0.00107421
C1QL2	-0.934477	0.000143222
KIF23	-0.933811	0.000467911
MYLIP	-0.930833	0.0277968
CEPT1	-0.930049	0.0195384
FSTL5	-0.929202	4.27528e-05
CLRN2	-0.929035	0.0128578
GABBR1	-0.92864	0.00890884
JMY	-0.928518	0.00843096
SLC26A5	-0.927609	0.00621261
C19orf84	-0.926427	0.00403049
AURKA	-0.926085	0.000385594
UBTD2	-0.926034	0.0069609
NQO2	-0.925512	0.0106103
FABP9	-0.925034	3.45903e-05
FGF7	-0.924816	6.28988e-05
RIPK3	-0.922767	0.000470574
SCGB3A2	-0.921566	0.0220101
MICALL2	-0.921496	0.00552539
NEFH	-0.921436	0.0233473
AZI2	-0.921371	0.0475447
CPZ	-0.920895	0.000345253
GBP5	-0.920696	0.00188019
ERICH5	-0.919129	0.00385793
CT47A10	-0.918693	0.0108741
STX8	-0.918557	0.026608
SMIM18	-0.91843	0.00878414
MRPL11	-0.91822	0.0305637
SNCA	-0.917966	0.000257216
ERBB4	-0.917662	0.000233686
FCRL4	-0.917514	0.00880131
DHDH	-0.917411	0.00705632
STAT3	-0.916972	0.0402184
CASP10	-0.914419	0.0015359
RPA2	-0.912982	0.000106098
SAP30	-0.912786	0.00111916
GCM2	-0.912744	0.00540754
PTN	-0.912593	0.00797273
EDN1	-0.91246	0.04334
GABPA	-0.912284	0.000180724
ZNF331	-0.911979	0.00183994
LIPN	-0.91174	0.00043727
CRYZL1	-0.911394	0.00226893
NXPH1	-0.911271	0.000230546
CDCA2	-0.911126	0.0121937
ANKLE2	-0.910346	0.00608661
MUC7	-0.910162	0.00112942
MAST3	-0.909295	0.00889485
SPAM1	-0.908189	0.000259387
SLC35F3	-0.907845	0.00214689
SLC11A2	-0.907403	6.67799e-05
CLIP3	-0.906908	0.00428613
FAM24B	-0.905507	0.00217904
HIC2	-0.904722	0.000118999
ASTL	-0.904138	0.00376134
CD27	-0.902033	0.00546351
AGPS	-0.901121	0.000774154
TAS2R10	-0.900795	0.0116004
LRRC3B	-0.900553	0.00335398
ZKSCAN5	-0.899997	0.000384349
ID4	-0.899197	0.035851
NSUN3	-0.899079	0.00194609
SIGLEC1	-0.898928	0.00142003
DEGS1	-0.898127	0.00200629
CCNH	-0.897644	0.00430762
SYNDIG1L	-0.896812	0.0053083
TM6SF1	-0.896366	0.000170692
DIRAS2	-0.896017	0.00335698
THEGL	-0.894988	0.0116182
KRTAP5-6	-0.894836	0.00142431
JDP2	-0.894731	0.00728232
TRMT10A	-0.894619	0.00110185
OR2AG1	-0.894018	0.011022
NAT9	-0.893039	0.000474951
CC2D2A	-0.892544	0.00174305
RNASE11	-0.892489	0.000510151
MCTP2	-0.892446	0.00243291
CHRM3	-0.891587	0.00616082
SAFB2	-0.890959	0.00997892
BCL2A1	-0.890597	0.000564959
SGSM1	-0.890347	0.0150041
RBM34	-0.889123	0.0115844
GPR62	-0.888936	5.15973e-05
SLC30A4	-0.887797	0.00598368
BEX4	-0.887735	0.00585267
PRR27	-0.887594	0.00247593
ZNF385C	-0.887562	0.000925596
EVI2B	-0.886538	0.00134099
PAFAH1B2	-0.886342	0.00403673
PLOD1	-0.885844	0.0281261
ROBO2	-0.885759	0.00185502
CAPN14	-0.884876	0.00911592
SIRT2	-0.884332	0.008675
SLC2A7	-0.883711	0.00373469
ANPEP	-0.88267	0.0216765
STX2	-0.881667	6.01966e-05
TSGA10IP	-0.880825	0.00490362
RGS16	-0.880591	0.00303923
ZNF462	-0.880457	0.00178442
TM7SF3	-0.879831	0.00645519
ZNF678	-0.87976	0.00206652
CCDC90B	-0.879457	7.19763e-05
TBATA	-0.879206	0.0100318
CCL23	-0.878687	0.00204879
GNAZ	-0.877844	0.00219085
KIF25	-0.877312	0.00376572
TADA1	-0.876866	0.000367527
LRRC28	-0.876228	3.62324e-05
DEPDC1B	-0.875316	0.0188379
UPK1B	-0.874203	1.21101e-05
INTS4	-0.873903	0.00460961
NEDD4	-0.872667	0.00225153
SH3TC1	-0.872158	0.0011005
L2HGDH	-0.871732	0.00791994
PRH2	-0.869999	0.00127627
CAV1	-0.869953	0.0181735
GPR19	-0.869053	0.000390701
TTC30A	-0.868903	0.00020922
IFT57	-0.867519	0.000556947
RBP4	-0.867445	0.0153653
SYBU	-0.867071	0.0482149
KLF17	-0.867051	0.00121255
SEL1L	-0.86679	0.00602632
DRD2	-0.866032	0.00158802
MXRA5	-0.865506	0.00157821
ADAT1	-0.86503	0.00513329
TBC1D22B	-0.864566	0.0275379
PUS3	-0.86385	0.00766654
HOXC4	-0.862705	0.000212618
NUB1	-0.86115	0.0156621
XYLT1	-0.860438	0.000233194
ETNPPL	-0.8604	0.00501811
CREB3L1	-0.860383	0.00838472
NSA2	-0.860256	0.00175292
MORN3	-0.86007	0.00208896
RNMT	-0.860042	0.00274778
MARK4	-0.859756	0.00029454
MPZL3	-0.85953	0.00202146
C1orf232	-0.859509	0.00465705
MRPS27	-0.859165	0.000277914
GNRHR	-0.858535	0.0298989
AP4E1	-0.858435	0.042752
LACTBL1	-0.857842	0.0289625
PJVK	-0.857815	0.0053851
CNPY3	-0.857585	0.00273753
TES	-0.857511	0.00561978
NR1I2	-0.856821	0.000280433
ACSM3	-0.856798	0.0447715
MYOC	-0.856732	0.0428416
CRYGA	-0.856129	0.00769247
CNGA3	-0.855776	0.0414705
WWC2	-0.85516	5.056e-05
HRCT1	-0.855014	0.00322136
ZNF217	-0.85479	0.00246661
SNCB	-0.854687	0.00325863
NEK7	-0.854663	0.0127463
NEK2	-0.85408	0.0160849
DDX25	-0.853592	0.0390069
H2AC21	-0.852103	0.000518819
RDH16	-0.851048	0.00316407
GLS	-0.850343	0.00214027
SRGAP3	-0.849557	0.0236222
POLR1B	-0.849137	0.00140651
NLRP12	-0.848597	0.000916799
ZNF654	-0.848393	0.00030496
MCUB	-0.847612	0.0213505
CAMLG	-0.847554	0.00629641
RNFT1	-0.847346	0.00254622
OMG	-0.846985	0.00575396
SMG1	-0.84665	0.0109892
GPR34	-0.845995	0.0148297
B3GNT5	-0.845737	0.0248826
VIRMA	-0.845703	0.0187514
TP53	-0.845047	0.0277442
S100A1	-0.844807	0.00416483
LCN9	-0.844722	0.0374135
HSF2	-0.843007	0.0180084
GRIA1	-0.842428	6.52619e-05
TGFBR2	-0.842119	0.000915463
ZNF195	-0.841994	0.00339189
DHRS3	-0.84181	0.00979627
SUMO4	-0.841789	0.0442937
BTBD11	-0.841255	0.00206387
BST2	-0.839657	0.0136311
C6orf201	-0.837342	0.000907205
SPRR3	-0.837328	0.00433196
GALNS	-0.837115	0.00272199
B3GNT2	-0.8371	0.00581318
ATAD3A	-0.836722	0.0287583
TMEM186	-0.835627	0.000843529
JCHAIN	-0.835121	0.0409543
SSX2IP	-0.835082	0.0169856
DNAJB14	-0.835082	0.000610954
DTWD1	-0.834703	0.00217747
DYNLT2	-0.83404	0.0156319
DEFB115	-0.833676	0.0189529
FCRL3	-0.833587	0.000298226
GDPD4	-0.832935	0.00368719
CDHR3	-0.831821	0.0208835
CLTRN	-0.83178	0.000343036
ULBP1	-0.831731	0.0102387
RETREG3	-0.831234	0.0159227
MDGA2	-0.831072	0.00949379
ELOVL2	-0.831045	0.00656314
ASB18	-0.830403	0.0125345
AGA	-0.829788	0.000350569
OR8G1	-0.829027	0.00894982
RHOF	-0.829011	0.039001
TBC1D28	-0.828169	0.00475156
CFAP157	-0.828093	0.0172314
SCNN1A	-0.828063	0.00116648
MEGF11	-0.827609	0.0100699
GOLM2	-0.827416	0.00583957
PCDH20	-0.826242	0.00318354
NIPA1	-0.826149	0.002422
RAB30	-0.825838	0.000252134
B3GAT3	-0.825786	0.00146207
TMEM70	-0.82502	0.0292652
CDC26	-0.824566	0.000195706
ZNF569	-0.824363	8.36692e-05
C7orf33	-0.822785	0.00132215
IFI30	-0.822592	0.00972195
KIZ	-0.822259	0.0406997
NCAPH	-0.822231	0.00279293
EML4	-0.821677	0.00560936
RHBDD1	-0.821636	1.41949e-05
SLU7	-0.821565	0.0264119
ZNF490	-0.821409	0.0256753
CHD8	-0.821	0.0081887
ERICH6	-0.820958	0.0114129
C5orf52	-0.820825	0.00961492
RB1CC1	-0.820723	0.00509038
OTX1	-0.820475	0.00734524
RASAL3	-0.82015	0.000396903
ZNF571	-0.819322	0.0357917
HAO1	-0.819117	0.00440156
SPINT1	-0.819045	0.0227901
SPOP	-0.818517	0.00639486
NFATC4	-0.818427	0.00400988
MRM2	-0.818351	0.00212266
HEMGN	-0.818123	0.000229023
C1orf54	-0.818118	0.0231678
FOXN1	-0.817281	0.00495045
USP6NL	-0.815871	0.00419918
PDE5A	-0.814898	0.00545739
MITD1	-0.814463	0.000376266
CFAP206	-0.814452	0.00271765
CCP110	-0.814306	0.01824
TTYH1	-0.814069	0.0150746
POU2F3	-0.812729	0.00591699
PSKH2	-0.812631	0.000935441
COLEC12	-0.812383	0.000670627
UBQLN3	-0.812224	0.0316908
STOML2	-0.811925	0.00899368
MYL12B	-0.811865	0.0377221
CDK19	-0.811495	0.00359577
UFD1	-0.811161	0.0181279
NPFF	-0.810954	0.00046535
DACH1	-0.810921	0.00407309
SPATA45	-0.810016	0.00382302
LTF	-0.809985	0.000206918
LIPJ	-0.809068	0.00795909
GTF2E1	-0.808949	0.0261129
UBA2	-0.808362	0.000956867
ZNF484	-0.807649	0.0293131
OR2G6	-0.807576	0.00970465
SURF2	-0.807482	0.000867485
IPO4	-0.807428	0.0107067
CTSH	-0.807105	0.0025605
DDX58	-0.807063	0.00017896
DHX33	-0.807049	0.0233947
ATAD5	-0.80697	0.0227436
COASY	-0.80691	0.00105096
POLA2	-0.806908	0.00205291
PLAAT4	-0.806799	0.00398503
FOXA1	-0.804978	0.00123983
ITGAL	-0.804919	0.00209722
GPR135	-0.80478	0.0254883
CHUK	-0.804705	0.00717461
OR4D6	-0.803975	0.04188
CD200	-0.803386	0.00202642
UBE2D1	-0.802955	5.72624e-07
RASGRF2	-0.802935	0.045096
ESRRG	-0.80144	0.00679104
PDHA2	-0.801137	0.0256253
DMRTC1B	-0.800344	0.0102561
NLRP9	-0.79988	0.0256269
ACAT1	-0.799693	0.0111714
ZNF485	-0.799595	0.00325779
GFRAL	-0.799459	0.00235519
SYT8	-0.79919	0.00264712
MED22	-0.79886	0.00210043
VAT1L	-0.798443	0.0421529
AHSG	-0.798192	0.00523535
RTP4	-0.798163	0.0105805
LPP	-0.797841	0.000210035
HTRA2	-0.797395	0.00224898
SPATA48	-0.796289	0.00384052
TRH	-0.796031	0.0141558
CLVS1	-0.795895	0.00107074
PDE1A	-0.795684	0.000363625
LETMD1	-0.795372	0.00378756
TMA16	-0.795018	0.00307374
PSMG2	-0.794888	0.0249889
LACRT	-0.794847	0.0173747
SLC25A27	-0.794817	0.0261037
SP2	-0.793973	0.000583368
HDDC2	-0.79393	0.0286798
MTX3	-0.79325	0.0416402
RNF212B	-0.793219	0.000645742
SUB1	-0.792601	0.00141328
TJP3	-0.792207	0.00629327
SH3GL2	-0.792069	0.00124669
DLEC1	-0.791889	0.000238552
PHF12	-0.791833	0.0429855
ADGRG7	-0.791309	0.0050136
SYNDIG1	-0.791211	0.000237974
ABRAXAS2	-0.790709	0.00121704
CCDC77	-0.790553	0.0100358
SMIM10L2B	-0.790496	0.000125139
IQCK	-0.790344	0.00646165
PPIL4	-0.789836	0.0396353
IL3RA	-0.789384	0.00102465
SHLD2	-0.789343	0.0487225
ALKBH2	-0.789149	0.000430366
PHF20L1	-0.788035	0.00167207
ARIH1	-0.787983	0.0287846
CCDC138	-0.787551	0.0292864
UBE2A	-0.787277	0.0022442
KLHL9	-0.786558	0.000948869
TTLL9	-0.786086	0.000615174
ZNF12	-0.786062	0.0051314
TFG	-0.785853	0.000178873
MUC12	-0.785848	0.000300251
CLTA	-0.785517	0.000352152
TSHZ3	-0.785134	0.00119957
ATXN3	-0.784923	0.0146416
EPS8	-0.784833	0.0028979
ADAM9	-0.784079	0.00298463
NFXL1	-0.783784	0.0492269
PROS1	-0.783628	0.0323115
MYT1	-0.783547	0.00506801
SNX5	-0.783483	0.0133301
TMEM11	-0.783083	0.0199103
DPEP1	-0.783065	0.0128746
HOXB13	-0.782752	0.022449
NDUFAF8	-0.782558	0.0172305
WLS	-0.781828	0.0136885
FBXL15	-0.781809	0.00484771
C7orf31	-0.781512	0.00344838
RTL5	-0.780803	0.00337435
COTL1	-0.780685	0.0120139
RNF170	-0.780616	0.00269485
SLC16A8	-0.7806	0.0283269
ANKRD34B	-0.780314	0.0094303
DUSP15	-0.78012	0.0319109
PILRB	-0.779558	0.0110184
DUSP28	-0.778815	0.0186127
METTL27	-0.778094	0.0066171
NALCN	-0.77779	0.00659325
FNBP1L	-0.777739	0.000686438
OR13J1	-0.777241	0.012874
RHAG	-0.77683	0.0340938
SATB1	-0.776351	0.000761243
INF2	-0.7762	0.00131659
NPPA	-0.775914	0.00169079
SNF8	-0.775609	0.0085357
OR8S1	-0.775439	0.0247917
ADAM11	-0.775175	0.0115346
TXLNG	-0.775023	0.00937955
VLDLR	-0.774842	0.00632057
ARHGAP21	-0.774321	0.031959
SST	-0.773446	0.0270043
STK26	-0.773041	0.0029144
VRK2	-0.772606	0.00876427
HECTD4	-0.77241	0.00152221
FYTTD1	-0.771932	0.0013903
KHDRBS3	-0.771821	0.000621837
CST5	-0.771766	0.0181481
PGA3	-0.770875	0.0122373
TTC39A	-0.770815	0.00491501
ASAH2B	-0.770363	0.024122
WNT3A	-0.769611	0.00101045
TBC1D12	-0.769444	0.0366414
GABRR1	-0.769102	0.00308906
ZAR1L	-0.768594	0.00225465
ARMH2	-0.76804	0.00658703
CCZ1	-0.767171	0.00254057
PUM3	-0.76683	0.00341138
MBTPS2	-0.766571	0.00690374
INVS	-0.766178	0.000283713
SH3RF2	-0.766139	0.0221687
FA2H	-0.765978	0.00618671
SYNPO	-0.765644	0.00129108
GALNTL5	-0.765624	0.0497386
C1S	-0.765599	0.00333342
LLCFC1	-0.765469	0.0145885
LRRC8D	-0.76496	0.0268233
CCDC68	-0.764464	0.0374816
POU6F1	-0.764382	0.00839059
SAR1A	-0.764341	0.00139529
APOM	-0.763971	0.00184206
CCR3	-0.763967	0.0320283
TIMM21	-0.763761	0.014387
TM4SF19	-0.763748	0.0118375
ADRA2B	-0.763261	0.0229641
GABRG1	-0.762597	0.0328284
PRPF38B	-0.761869	0.00215414
KTI12	-0.761003	0.00380402
NR2C2AP	-0.760986	0.00455871
RGS9	-0.760386	0.00369414
GOLGA8F	-0.760322	0.0047897
STX7	-0.759556	0.0136512
MNDA	-0.759446	5.00737e-05
PKMYT1	-0.759432	0.0170421
PDIA6	-0.759116	0.000575984
SH3BP1	-0.758431	0.00980876
TXNDC5	-0.758158	0.0112354
CDON	-0.758139	0.0101996
HECTD3	-0.757573	0.0382631
PCDH1	-0.757407	0.00663444
FCHO2	-0.756791	0.0276007
EPSTI1	-0.756699	0.0339856
KLHL7	-0.75656	0.00770735
CHI3L1	-0.756384	0.000585336
RMI1	-0.756372	0.000809856
HAS2	-0.755882	0.0155347
GPR18	-0.755684	0.0383831
BCAS1	-0.755636	0.0120756
THOC2	-0.755356	0.00737218
NEK1	-0.754048	0.000231133
OFD1	-0.753382	0.0167921
AFM	-0.753126	0.0334827
RNF148	-0.752845	0.0385475
E2F5	-0.752333	0.0214573
TSGA13	-0.751618	0.0140222
GRIN1	-0.751086	0.0378542
SLC38A11	-0.751039	0.0191118
BTBD18	-0.750927	0.0089636
GIMAP2	-0.750889	0.00143569
ADGRG4	-0.750804	0.00119441
IFT22	-0.750737	0.0248109
SEPTIN8	-0.750281	0.0460955
IGFALS	-0.750104	0.019945
PFKFB4	-0.749786	0.00446789
SLC35D1	-0.749321	0.0056891
C16orf78	-0.749003	0.0061618
TPST1	-0.748345	0.0278713
STAG2	-0.747926	0.0464121
OR10A6	-0.747834	0.0148129
IFNB1	-0.747793	0.0178872
EQTN	-0.747546	0.00320009
CHGB	-0.747369	0.0239527
PIP	-0.747163	0.0184102
DNAJC22	-0.747057	0.0317069
BNIP3	-0.746782	0.0404339
P2RX2	-0.746303	0.0331034
RGR	-0.746126	0.00259088
RERGL	-0.745728	0.00853679
LRP1B	-0.745433	0.0373489
VSTM1	-0.745364	0.0156027
POMK	-0.74508	0.0102095
CNPY1	-0.744954	0.0120026
VASP	-0.744944	0.00114895
TNFRSF10B	-0.744634	0.00469965
DHX38	-0.744481	0.0134199
SCARF2	-0.744197	0.0196942
ARL15	-0.743268	0.0210431
BOC	-0.742932	0.045062
CD5L	-0.74282	0.00871071
THRA	-0.742778	0.0253237
C2CD4C	-0.742288	0.0319192
PLEKHM3	-0.741383	0.0302932
INTS12	-0.74082	0.00704642
SUSD2	-0.740527	0.0174983
FAM214B	-0.740223	0.025097
WNT10B	-0.739681	0.00108683
SRSF4	-0.739075	0.0246374
NCF1	-0.738844	0.00468381
RASL11B	-0.738556	0.0142447
SPRR2A	-0.738201	0.0370739
MRO	-0.738032	0.0101034
ZFYVE26	-0.737634	0.0411516
ZDHHC1	-0.737363	0.0250221
ADAMTS3	-0.736629	0.00788012
CCL28	-0.736533	0.0283432
GRHL3	-0.736373	0.01501
TCFL5	-0.736314	0.000906251
NT5C3B	-0.736098	0.0151341
LAMTOR3	-0.736003	0.0113012
TAS2R40	-0.735164	0.00865532
PTPRA	-0.734685	0.0182358
SRD5A3	-0.733802	0.0162165
WASF3	-0.733691	0.00600064
PRSS2	-0.733627	0.00381399
ANKRD65	-0.732923	0.0181269
NUP54	-0.732496	0.0197922
IFT81	-0.732263	0.0122679
TXNDC11	-0.732174	0.0118153
PPFIBP1	-0.731932	0.0186172
YWHAH	-0.731533	0.0155073
DNAH7	-0.731433	0.00675831
CBX4	-0.731405	0.0225184
DLX2	-0.730776	0.00127892
IL13RA1	-0.730682	0.0483859
GIPR	-0.730456	0.019657
CARD11	-0.729906	0.00848566
ID2	-0.729231	0.000535387
MICU3	-0.7291	0.0018134
KATNIP	-0.729018	0.0110107
BTN1A1	-0.72878	0.0417731
GPSM1	-0.728153	0.0494685
EMP3	-0.72799	0.000372591
MTA1	-0.727253	0.000718484
ZBTB24	-0.72721	0.0241034
DCPS	-0.726989	0.0358925
PPP1R1C	-0.726729	0.0062521
DIS3L	-0.726579	0.0140879
ZNF491	-0.726046	0.0144544
SULT1C3	-0.725724	0.0462888
SPACA5	-0.725663	0.00359153
PRKCG	-0.725636	0.00171024
TMEM50A	-0.725629	0.0199498
PIK3CG	-0.725339	0.00142332
ZNF121	-0.724811	0.00612719
GUCY1A2	-0.724132	0.00156313
TTF1	-0.723342	0.000259796
DPPA2	-0.723256	0.0134364
SLC17A5	-0.722747	0.00310858
ST8SIA3	-0.722525	0.0315802
PLK1	-0.722167	0.00085908
BLMH	-0.722151	0.0251663
GLDN	-0.722111	0.000452361
CLOCK	-0.721772	0.0136117
PTPN13	-0.721598	0.00509888
SMCO1	-0.721585	0.00163954
DDIAS	-0.721491	0.00508302
HRG	-0.720743	0.028821
P4HTM	-0.720623	0.0497286
NECAB1	-0.720296	0.0069616
GPR146	-0.720164	0.00569323
SMAD7	-0.719939	0.00208379
CCDC191	-0.71984	0.0119374
PDZD2	-0.719597	0.00686662
ADSL	-0.719428	0.0100497
KERA	-0.719283	0.00547036
SFRP4	-0.719194	0.00711912
PRKCB	-0.718584	0.0121727
SIM2	-0.718403	0.0257174
COG2	-0.718208	0.0416004
SOWAHD	-0.718052	0.042713
OLIG2	-0.7171	0.024464
SPINK8	-0.717053	0.0300546
C1QL3	-0.71658	0.00424389
RAD17	-0.716171	0.0253256
TMSB15A	-0.715468	0.023108
PROC	-0.715353	0.00963528
ZNF441	-0.714867	0.000610111
ME2	-0.714717	0.00654987
ARL5C	-0.714055	0.0213382
IDI2	-0.714009	0.0343332
CENPE	-0.713935	0.0388221
TBK1	-0.713895	0.00522083
PIGK	-0.713576	0.0170885
PDE6A	-0.713534	0.0237969
GET1	-0.713533	0.026972
SLCO6A1	-0.712991	0.00761866
FBN2	-0.712941	0.0218262
SPIN4	-0.712829	0.0161176
GCSH	-0.712727	0.0120604
KNG1	-0.71251	0.0206827
SLC16A7	-0.712436	0.0153392
FOXO1	-0.712366	0.012705
DSG3	-0.712254	0.00682824
PIGY	-0.711587	0.0365999
CCDC54	-0.711326	0.01603
TMEM67	-0.71112	0.0158672
PAGE2B	-0.711095	0.0154901
LSM7	-0.71105	0.000368694
ADAM33	-0.710493	0.0418022
GNAQ	-0.710473	0.0103876
SERPINA7	-0.710136	0.0144127
CCSER2	-0.710118	0.0145952
CTDP1	-0.709819	0.0079666
SPATA12	-0.709394	0.0122594
AIF1	-0.70923	0.0307499
TUSC2	-0.709215	0.0329621
CABP5	-0.709003	0.00166223
MATK	-0.708861	0.0114448
TM2D3	-0.708643	0.00330193
FAM136A	-0.70848	0.0101667
NUDT13	-0.708094	0.00169522
CLIP1	-0.708059	0.00447174
GEMIN2	-0.707981	0.001453
C11orf42	-0.707946	0.026267
ARAF	-0.707811	0.00956772
ADARB2	-0.707484	0.0427705
ACOT12	-0.706699	0.00600113
ACTL7B	-0.706421	0.0324341
KRT17	-0.706194	0.0449385
KIAA2013	-0.706092	0.0432938
TNFAIP8L2	-0.706073	0.0161461
TRIM67	-0.705406	0.00766802
NPM2	-0.705149	0.0451604
ENTPD4	-0.705093	0.00391303
PIWIL1	-0.705043	0.0387342
RND2	-0.704961	0.0418939
CHMP5	-0.704793	0.0135441
TRIM59	-0.704579	0.0064842
RASEF	-0.704195	0.0421364
SCAMP1	-0.70418	0.00516249
ARL6IP6	-0.704122	0.0302483
BEND3	-0.703682	0.0475329
SKOR1	-0.70366	0.0411248
FGD1	-0.703658	0.0059454
ADGRF5	-0.703462	0.0406463
DNAH17	-0.703161	0.0220251
KCNH7	-0.702877	0.0099941
DAW1	-0.702403	0.000452269
MRI1	-0.702355	0.00585795
KLKB1	-0.702135	0.00575882
BIN2	-0.702065	0.0387579
RND1	-0.701919	0.0161381
POU6F2	-0.701636	0.00751304
VSTM2A	-0.701315	0.00213468
CYB5D2	-0.70071	0.0477221
TM9SF1	-0.700535	0.0017668
ZNF425	-0.69974	0.00229113
CFAP53	-0.699711	0.0255708
BAGE5	-0.699531	0.0119335
SPEN	-0.699359	0.00546053
ANKS3	-0.699317	0.0357151
AFTPH	-0.699289	0.0179731
ACR	-0.69898	0.040417
METTL1	-0.698671	0.0302294
ECM2	-0.698555	0.00375036
GALC	-0.698036	0.0105891
WDR93	-0.697771	0.0279339
PM20D2	-0.697041	0.0144112
ART3	-0.696664	0.0142997
IRX2	-0.696306	0.00860378
PDZD7	-0.696076	0.0307484
DCAF17	-0.695917	0.00261864
ZBBX	-0.695694	0.01592
ICAM3	-0.69526	0.00369667
PRPF38A	-0.695144	0.014947
UTP3	-0.693642	0.00137061
PDGFRA	-0.693567	0.00434455
ZNF18	-0.692787	0.0206876
LHPP	-0.692731	0.0284105
ABHD17B	-0.69244	0.00833307
ZNF770	-0.692359	8.02248e-05
ITGA1	-0.692088	0.0327911
PDE2A	-0.691917	0.0324295
ECPAS	-0.691797	0.0237774
CHIT1	-0.691492	0.0221741
LRIG3	-0.690686	0.030393
OR10H2	-0.690437	0.00329918
ARAP2	-0.690088	0.0103198
RNF24	-0.689938	0.0446992
DMAC2	-0.689821	0.00475307
ATP5MGL	-0.689702	0.0183575
TOMM40	-0.689657	0.00327655
NMNAT2	-0.689615	0.0155258
PDHX	-0.689608	0.00843441
ZFP37	-0.689573	0.00996971
FAM186B	-0.688863	0.02839
KATNAL1	-0.688215	0.00736876
CACNB3	-0.688165	0.0306973
GABRB2	-0.687976	0.0212426
ZNF793	-0.687964	0.0139702
TAS2R60	-0.687961	0.0224313
CES1	-0.687836	0.00726388
ACTRT3	-0.687649	0.048907
EN2	-0.687298	0.0237047
SLC12A1	-0.687263	0.00807774
TRPA1	-0.687173	0.0173387
FKBP4	-0.687059	0.00534186
SULF2	-0.686874	0.00338139
PRSS55	-0.686711	0.0188787
ITIH2	-0.686524	0.00184233
TMEM71	-0.686118	0.0168564
KLK3	-0.685409	0.0356398
CLDN8	-0.685347	0.0209859
PPP5C	-0.685287	0.0416163
MYC	-0.684885	0.0275382
TSPAN15	-0.684384	0.0303035
C9orf129	-0.684037	0.00886487
LRCH1	-0.683907	0.0305426
EPC1	-0.683261	0.0183989
YEATS2	-0.683255	0.00684241
FNBP1	-0.682597	0.00288112
TMEM132C	-0.682548	0.00831264
BACE2	-0.682416	0.0376767
GLYATL1	-0.682225	0.0143393
KRTAP19-5	-0.682195	0.00492623
IFNL4	-0.681724	0.0330954
MAP1B	-0.681613	0.0219481
C8orf89	-0.681372	0.00591013
STMN3	-0.680779	0.0228402
C17orf58	-0.679298	0.0186556
HNRNPCL2	-0.678107	0.0219605
CCDC122	-0.678054	0.0119304
C14orf39	-0.678022	0.0118171
TRIM7	-0.678002	0.0411359
SCUBE2	-0.677696	0.00575173
ZNF416	-0.677135	0.0320103
TDG	-0.677032	0.0163532
TGFB1I1	-0.676983	0.00648768
DOCK7	-0.676969	0.0139726
CELSR2	-0.676772	0.00996352
GIMAP5	-0.676705	0.0230135
MC5R	-0.675701	0.0492242
ATG2B	-0.675559	0.0147936
TSTD1	-0.675483	0.0171038
PLXNC1	-0.675389	0.00826666
MAN1A1	-0.675354	0.0111253
HIGD1B	-0.673836	0.0378765
SAMD7	-0.673743	0.0077403
YOD1	-0.673508	0.00489736
SCO1	-0.673507	0.00576932
PLEKHD1	-0.673348	0.00648675
YES1	-0.673248	0.00530397
CNR1	-0.672895	0.000993987
HOXD3	-0.672359	0.00211682
INSL6	-0.672339	0.0147392
TMEM119	-0.672179	0.00564797
HHIP	-0.672175	0.00126952
DIAPH2	-0.671871	0.0303231
FBXO34	-0.67179	0.032595
NDST3	-0.671754	0.0398453
BANK1	-0.671518	0.00210532
KDM4D	-0.67138	0.0474599
GPKOW	-0.671105	0.0249592
BNC1	-0.670842	0.0100882
HS3ST5	-0.670361	0.0221335
MFAP5	-0.670163	0.0372809
MYT1L	-0.669428	0.00650894
ZDBF2	-0.669412	0.0294595
C2orf15	-0.669112	0.0214849
UBE4B	-0.669076	0.0360879
MAP1LC3C	-0.668874	0.00229765
CD96	-0.668527	0.0133087
PPFIA2	-0.668155	0.0390165
ZSCAN29	-0.667853	0.00372561
GPR161	-0.667845	0.00450971
SSC4D	-0.667636	0.0160224
REG1A	-0.667037	0.0498938
FGF13	-0.666889	0.0334725
ERCC2	-0.666491	0.0335778
COA3	-0.666342	0.0201765
PPP1R7	-0.666231	0.0116264
PTGR2	-0.665641	0.042928
PWP1	-0.665414	0.034474
ZC3H13	-0.665329	0.0029883
ZNF585A	-0.66394	0.0115172
SERGEF	-0.6639	0.0372725
FBXO24	-0.663856	0.0114196
ACTR3	-0.663828	0.0197906
C11orf58	-0.663565	0.0126832
CBS	-0.66302	0.0316565
SPC25	-0.662881	0.0176046
SNX22	-0.662726	0.0209843
DCUN1D1	-0.662543	0.00391439
SLC9A2	-0.662326	0.0225876
MMP19	-0.661797	0.0324545
RNF19A	-0.661522	0.0476346
SNAPC2	-0.660873	0.01282
ECT2L	-0.660336	0.0370891
ADCY8	-0.659791	0.00343737
FAT4	-0.659459	0.0161207
BARD1	-0.659366	0.0237058
ADAMTS6	-0.659108	0.0358146
EIF4A2	-0.658549	0.0286373
HEPHL1	-0.658205	0.0346826
ATP1A3	-0.658033	0.0260077
MRPL13	-0.657961	0.027432
TUBB4A	-0.657232	0.0201542
TRBC1	-0.65647	0.0425089
KCNE2	-0.656454	0.0112413
EVL	-0.656422	0.00297458
SPEF1	-0.656186	0.00328063
OR10G2	-0.656174	0.0144595
ALG10B	-0.656035	0.0452648
LTN1	-0.655943	0.00481132
GPT2	-0.655088	0.0224913
GAD1	-0.654766	0.0160172
UBTFL1	-0.654592	0.0497318
RPGR	-0.654261	0.00822765
NPY5R	-0.653839	0.021234
ZNF737	-0.653495	0.0252075
C9orf43	-0.65287	0.00926122
CTSG	-0.652416	0.0190304
PBX3	-0.65168	0.00209934
MCM5	-0.651513	0.0409817
FAM171B	-0.650891	0.0115776
DENR	-0.65027	0.0114955
RPRD2	-0.65016	0.0337797
PRKCA	-0.650145	0.0414567
C3AR1	-0.650088	0.018994
METTL18	-0.649596	0.0356656
PRKAR2B	-0.6491	0.0304037
PPP2R1B	-0.648879	0.0169845
CCL11	-0.648823	0.0116454
PRAG1	-0.648605	0.0484671
FCGR2C	-0.648443	0.00867708
PSG7	-0.648003	0.0378058
ANO4	-0.647892	0.0291557
ISX	-0.647679	0.0332015
CILP	-0.64763	0.00995585
MIOS	-0.646731	0.00968564
VTCN1	-0.646414	0.0447681
AP3S1	-0.646363	0.0162328
ZRSR2	-0.646327	0.0465903
EIF3K	-0.646165	0.0134336
TNFSF8	-0.645802	0.00310923
CACHD1	-0.644532	0.0407094
GLB1L	-0.643683	0.0183288
PRKCD	-0.64354	0.0119003
MAP2	-0.642887	0.00404892
EP300	-0.642454	0.0100266
ALOX5AP	-0.64224	0.0229784
HTR7	-0.642134	0.0131396
CEMIP2	-0.641603	0.0213932
FARP2	-0.64146	0.0121796
MYO9B	-0.641213	0.0303207
MAGT1	-0.640543	0.0420168
SRY	-0.6404	0.00739867
LMNTD1	-0.640303	0.00154366
RXFP2	-0.639997	0.00509593
NRN1	-0.639664	0.020225
MTHFD2	-0.639653	0.00791773
NAT10	-0.639605	0.0396993
NEUROD1	-0.639542	0.00946626
SPATA31E1	-0.63948	0.0333371
GABBR2	-0.639456	0.0190867
RHOBTB1	-0.63911	0.0269063
SEMG1	-0.639071	0.00053473
ZNF597	-0.638844	0.0200009
ANKRD17	-0.638752	0.0137861
AFF1	-0.638637	0.037495
CEP135	-0.638268	0.0174848
ACACB	-0.638203	0.0155887
MLH1	-0.638127	0.00796635
RSPO1	-0.638003	0.0307131
YAE1	-0.637965	0.000303045
OR8A1	-0.637503	0.0125843
VAV3	-0.637499	0.00929453
GULP1	-0.637164	0.00373926
DNAJC5B	-0.636701	0.0317111
WDR74	-0.636698	0.0125821
ACE	-0.636455	0.0238632
AIF1L	-0.635589	0.0454238
ELFN2	-0.63557	0.0456662
ADGRA3	-0.635251	0.0139809
SMYD5	-0.634366	0.0024993
DEFB124	-0.634191	0.0239202
MKLN1	-0.634021	0.0225937
TPPP2	-0.63355	0.0440338
PRKD3	-0.633544	0.00130487
KLF12	-0.633144	0.0324122
ZNF431	-0.6325	0.0383001
UBE2T	-0.632421	0.0135455
PSG5	-0.632321	0.0290725
ADAP2	-0.632016	0.0453044
PILRA	-0.631873	0.00418549
CDH11	-0.631846	0.0162396
ZNF280D	-0.631789	0.0276631
TMEM117	-0.631635	0.0419149
SELENOO	-0.631199	0.0419395
FSD1L	-0.630801	0.0280419
ABRAXAS1	-0.630248	0.00956704
OLR1	-0.63	0.00234024
LAMP2	-0.62966	0.0331847
USP15	-0.629394	0.0182509
C16orf54	-0.629203	0.0408514
ESPL1	-0.629123	0.0236365
DIO2	-0.628589	0.0192405
ARMC5	-0.62827	0.0237407
CXCL8	-0.628041	0.0232739
VPREB1	-0.627289	0.00863076
CMTM1	-0.627189	0.0281164
FBXW4	-0.625938	0.0130379
ZDHHC23	-0.625374	0.043564
UTS2	-0.625294	0.0444342
CAPSL	-0.624819	0.0215934
SH3RF3	-0.624724	0.0487192
ESX1	-0.624184	0.0118042
ARHGEF38	-0.624126	0.026389
SCYL3	-0.624112	0.0228279
LHX5	-0.623617	0.00223965
RNF216	-0.623298	0.00362285
KLHL31	-0.623098	0.03183
PDCL2	-0.622382	0.0210951
HAO2	-0.621751	0.0139772
PLCXD2	-0.621717	0.0278309
VPS33B	-0.621561	0.0416492
CELF1	-0.6212	0.0280738
NXT1	-0.621081	0.0127339
ERAP1	-0.62059	0.0350882
ARRB1	-0.620409	0.0453968
EIF4E3	-0.620104	0.0433572
PPP1R1A	-0.619855	0.0109659
TSPYL4	-0.619716	0.00469897
HLA-G	-0.619557	0.00448606
B3GNT4	-0.61949	0.00911182
KCNJ5	-0.619132	0.0328598
GADD45B	-0.618667	0.0481768
ADGRL2	-0.618438	0.0139973
EPHA10	-0.617822	0.0273267
PECAM1	-0.616928	0.0435311
CHRNB4	-0.616908	0.00757101
PHACTR1	-0.61588	0.0221494
NMBR	-0.61583	0.0221788
ERICH3	-0.615254	0.0394693
UCMA	-0.615193	0.00353701
CLIC5	-0.614964	0.02939
KAT14	-0.614566	0.0210661
MEX3A	-0.61434	0.0429147
TM4SF20	-0.613765	0.0120337
EIF3J	-0.613688	0.0320754
ZNF23	-0.613585	0.0251756
NDUFV2	-0.613056	0.00738493
SORL1	-0.612916	0.0109175
TFIP11	-0.612788	0.012674
CSRNP2	-0.612264	0.000864972
CIDEB	-0.612236	0.0376803
OR52E4	-0.611785	0.0104962
PHKA2	-0.611325	0.0298745
ZWILCH	-0.610556	0.0299674
RIOX2	-0.610431	0.0224723
SMAD2	-0.610399	0.0032366
JAK3	-0.610183	0.0334524
OPRM1	-0.60981	0.0433375
CCS	-0.609687	0.035604
SOS1	-0.609547	0.036056
EBF1	-0.609046	0.000257364
TNFSF13B	-0.609001	0.0385686
SCG2	-0.608874	0.0247944
KIAA1958	-0.608557	0.0363396
APCDD1	-0.608078	0.0334296
CFAP61	-0.608061	0.0349674
LYRM9	-0.608002	0.00550607
HOXD13	-0.607971	0.00433128
ALKAL2	-0.607935	0.0354101
DENND1B	-0.607007	0.0476688
MTIF3	-0.60686	0.0415387
HMCN1	-0.606856	0.0342417
THOC1	-0.606803	0.042384
RNF149	-0.606796	0.045595
BBIP1	-0.606745	0.0444169
TXNDC8	-0.606741	0.0117536
GABRB1	-0.606671	0.0147374
EHMT1	-0.606422	0.00556955
PAPSS2	-0.606273	0.0271825
MEA1	-0.605819	0.0395874
ALDH1A3	-0.605795	0.0368707
LRP4	-0.605585	0.0468461
TFPI	-0.605555	0.0196093
HYAL3	-0.604712	0.0488556
PRPF39	-0.604466	0.00738723
OLIG1	-0.604266	0.0134848
WNT16	-0.604258	0.0283481
CEACAM1	-0.604214	0.0493728
TIMM44	-0.603912	0.0155416
FUCA2	-0.603487	0.0435969
IZUMO1R	-0.603209	0.00288822
WDR5	-0.602522	0.023554
AKT3	-0.601717	0.0400383
METTL15	-0.600764	0.0451516
SPRR2B	-0.60069	0.0314733
ISG20	-0.600585	0.0230163
PDCD6	-0.600532	0.0259151
UTP25	-0.600134	0.0371644
ZNF212	-0.600034	0.0410307
AGXT2	-0.599711	0.0196428
CD5	-0.598897	0.0258209
PRKCQ	-0.598619	0.0308237
IFT46	-0.598143	0.0170473
KDM3B	-0.597469	0.0164112
TAS2R42	-0.59713	0.0200393
TMEM100	-0.596849	0.0471291
LCMT1	-0.596413	0.02251
SUMF2	-0.595957	0.0272942
PKHD1L1	-0.595829	0.0108575
PPIL3	-0.595474	0.0475021
SCG5	-0.594644	0.0302073
MUC8	-0.594193	0.0435884
TMIGD1	-0.593706	0.0320501
MLKL	-0.593264	0.018363
SI	-0.592932	0.0385882
EIF3F	-0.592116	0.00590492
MACO1	-0.591729	0.00499205
CCR7	-0.591666	0.0209311
GEM	-0.591622	0.0034771
MECR	-0.591509	0.00659461
OR1A1	-0.591318	0.0095452
SNRPD3	-0.590331	0.00751563
TMOD2	-0.589149	0.0268245
CRH	-0.589075	0.0260489
KRT75	-0.588398	0.043067
HOMER2	-0.588014	0.0207906
H2AB1	-0.58776	0.00362507
TEK	-0.587254	0.0195118
ATP6V1C1	-0.587124	0.0472949
CLYBL	-0.586834	0.00427895
KRBA2	-0.586032	0.0310266
NRXN2	-0.58561	0.0480002
ZNF577	-0.585539	0.0444201
ZNF341	-0.585386	0.00635543
ESF1	-0.585135	0.0441701
ZNF507	-0.584967	0.0253339
RTL3	-0.584402	0.0108287
TRRAP	-0.584069	0.0109031
TEDDM1	-0.583988	0.0472604
PPP1R2C	-0.583821	0.00331295
SETMAR	-0.583371	0.0492563
FAM24A	-0.583358	0.0370849
TCHH	-0.582191	0.00166695
GABARAPL1	-0.581859	0.0339408
C5orf15	-0.581633	0.0471514
FAM227B	-0.581552	0.0173302
ZBTB34	-0.581031	0.0227651
ZC2HC1B	-0.580606	0.00110661
IFITM10	-0.580461	0.0323954
RGS8	-0.58001	0.0444003
USP9X	-0.579137	0.00957868
RBM47	-0.579059	0.00195586
JAKMIP2	-0.579037	0.00468986
IGFBP7	-0.578322	0.0087546
SLC22A1	-0.578194	0.0353082
CR2	-0.578093	0.0137176
OR52A5	-0.578071	0.0181012
RAD21L1	-0.577897	0.0484984
DROSHA	-0.576878	0.0181729
MCMDC2	-0.576205	0.0459099
RALB	-0.576183	0.032887
PELI3	-0.576012	0.0285244
DLD	-0.575934	0.0307317
TMEM185B	-0.575044	0.0274118
TNFAIP8L3	-0.574218	0.0274428
NOTCH4	-0.57376	0.00962264
SPATA17	-0.573418	0.0231357
LZTS3	-0.572593	0.0189868
PDCD1LG2	-0.572039	0.0226692
ARL11	-0.571836	0.0356899
FAM168A	-0.571654	0.035554
ZNF143	-0.571184	0.0131457
ZXDC	-0.570331	0.0220631
CYP27C1	-0.569614	0.0474925
PAQR9	-0.569524	0.023775
SLAMF8	-0.569283	0.0318674
NIPAL2	-0.568924	0.0331298
ZMYM4	-0.568043	0.000487878
PTGES3	-0.56802	0.0488589
FBXO27	-0.567893	0.00868969
DYRK1A	-0.567788	0.0362431
PAAF1	-0.567749	0.0280585
TERF2IP	-0.567605	0.049581
LRRC34	-0.565999	0.0382215
CSKMT	-0.565535	0.0240989
YJU2	-0.565164	0.0379702
PRORP	-0.565017	0.0425499
SPC24	-0.564929	0.0286217
C19orf18	-0.564779	0.00186568
RMDN3	-0.564768	0.0457323
PPARGC1A	-0.564621	0.031782
MAPKAPK2	-0.564454	0.00340886
BCAR3	-0.56398	0.00276787
IFT20	-0.563948	0.00833861
TWSG1	-0.563716	0.0281059
TSPY1	-0.563488	0.0412943
PARP15	-0.562182	0.0162495
WIF1	-0.561593	0.00296378
DGKK	-0.56156	0.0369313
ZSCAN32	-0.560505	0.00527608
PELO	-0.559679	0.0487581
CEP76	-0.559272	0.00404648
CBX5	-0.559033	0.00438168
PLPP3	-0.558662	0.0144187
PPP2CB	-0.558356	0.00661527
CHEK2	-0.558196	0.00192344
NXPE1	-0.557624	0.0235506
OR4A15	-0.557606	0.00805045
SGK3	-0.557391	0.0109663
TPRN	-0.557151	0.0460857
ZNF609	-0.556734	0.0451854
CDC42EP2	-0.556479	0.0364876
SERPINB6	-0.556301	0.0488748
AMELY	-0.556049	0.00485735
OR2W3	-0.555881	0.0416442
GRIK1	-0.554554	0.035726
ITPR2	-0.554512	0.0387939
NUP98	-0.554315	0.0389757
TMEM63A	-0.553578	0.00863833
CDH7	-0.553381	0.0280026
XRRA1	-0.553023	0.0108096
ZNF791	-0.552505	0.0209359
CRYM	-0.551888	0.0437514
CHRNA10	-0.551731	0.0211147
C8A	-0.551528	0.024126
DZIP1	-0.551514	0.0485151
DYNLRB2	-0.550947	0.0403181
KDM4B	-0.550877	0.0346414
PEAK1	-0.550806	0.00173324
DIO1	-0.549679	0.0242849
PSME3IP1	-0.549057	0.00135493
CD300H	-0.549022	0.0379218
SND1	-0.549005	0.0245747
COPZ2	-0.548547	0.0225731
ASXL2	-0.547178	0.0317517
KIF3C	-0.546953	0.0195625
PGBD5	-0.54674	0.0381722
TRDC	-0.546121	0.0473975
STEAP2	-0.54612	0.000497713
GNAT1	-0.545903	0.0415068
OLFM3	-0.54536	0.0427263
CASP2	-0.54522	0.00965585
NFE4	-0.54468	0.03641
GPRC6A	-0.544557	0.0222611
SETX	-0.543916	0.0299247
TXN2	-0.543725	0.00895085
MTRNR2L8	-0.543131	0.0484438
LTB	-0.543111	0.0104804
OR8K3	-0.542386	0.0376736
ZNF488	-0.541949	0.0366295
EDC4	-0.541195	0.0226618
DYNLT3	-0.540502	0.00358957
OR6M1	-0.540065	0.0470945
ANKRD46	-0.539869	0.0456029
BRI3BP	-0.539849	0.0293055
NFATC3	-0.539541	0.0427742
SNRNP48	-0.539054	0.0319131
FPGT	-0.538926	0.0238875
TFPI2	-0.538742	0.0113069
PEDS1	-0.537401	0.00536169
WNK3	-0.537122	0.0486305
GDE1	-0.536997	0.0492988
CBLN1	-0.534918	0.0206968
INPPL1	-0.534143	0.0331282
NOX4	-0.533202	0.0206442
OOSP4B	-0.532886	0.0258807
CENPK	-0.532501	0.0320425
WDR77	-0.531597	0.0471388
LMO4	-0.531565	0.0454044
GUCA2A	-0.530648	0.041041
RGS7	-0.530464	0.010718
C17orf97	-0.530227	0.0410167
H2AC14	-0.529909	0.00301967
FPGS	-0.529036	0.0466151
HHLA3	-0.528626	0.0372093
OR1J2	-0.528377	0.0325589
DGKG	-0.528226	0.0162931
ZKSCAN2	-0.528067	0.0451148
CCL17	-0.527976	0.0434888
JAKMIP1	-0.527855	0.0396251
SERPINE3	-0.527009	0.0215358
XPO6	-0.525929	0.0447241
CRISP1	-0.525395	0.0310052
TMEM45A	-0.525046	0.0158848
GJB2	-0.524369	0.0355635
RNF17	-0.521951	0.0243324
IL19	-0.521303	0.0198433
SPANXN4	-0.519975	0.0467129
OSR2	-0.519775	0.0418288
PLEKHA3	-0.51975	0.0227044
PDS5B	-0.519484	0.0119932
ADAM7	-0.519309	0.0470097
CHAF1A	-0.518725	0.0403319
VCX	-0.518632	0.0172254
PITX1	-0.517403	0.0396498
LMLN	-0.517378	0.0120637
ALOX5	-0.517201	0.0322864
TEX19	-0.51694	0.032446
FANK1	-0.516771	0.0356522
ZNF236	-0.516141	0.00727551
METTL21C	-0.51614	0.00285236
SEC23IP	-0.514913	0.00921802
RPL7L1	-0.51322	0.0369887
SREBF1	-0.512943	0.0282027
HDAC7	-0.511149	0.0355279
ALDH3A2	-0.511037	0.0311104
CGNL1	-0.510662	0.03423
HSPB11	-0.510484	0.0238048
DMC1	-0.506905	0.042546
PCLO	-0.505488	0.0125966
CLDN2	-0.504651	0.0410634
SLC25A32	-0.504344	0.00470616
GDPD3	-0.503827	0.0499414
STK33	-0.503505	0.0473773
SNW1	-0.503382	0.0383776
CNTRL	-0.503117	0.0484734
PFDN6	-0.502621	0.037895
ZNF589	-0.501739	0.00521523
TKTL2	-0.500538	0.0230114
DOCK10	-0.499864	0.00320118
RABGEF1	-0.499201	0.0145983
KBTBD11	-0.499106	0.0467597
SEC22A	-0.495475	0.0217341
IFNA4	-0.494801	0.0414109
LY75	-0.493717	0.0476407
ARL4D	-0.493661	0.0478918
CENPU	-0.493555	0.0386075
GK	-0.492553	0.0358195
SHISAL2B	-0.490523	0.0359174
TMEM268	-0.490432	0.0294386
AP2A1	-0.486918	0.000379329
CFAP97	-0.48665	0.0492583
TBC1D22A	-0.486466	0.041593
AKAP12	-0.485233	0.000295644
CAMK2G	-0.482933	0.0131173
ZNF501	-0.4784	0.0484559
MRPL49	-0.477186	0.0169607
WEE2	-0.476709	0.0311277
TRIM17	-0.476686	0.0254178
CTDSP2	-0.476572	0.0362962
CNDP1	-0.473561	0.0389726
ATCAY	-0.472647	0.0414163
TGM5	-0.471784	0.018061
NPAS2	-0.468925	0.043105
IL1RL1	-0.468212	0.0419489
CLDN23	-0.465401	0.0157938
PSMD14	-0.464706	0.0410154
OR4D1	-0.464378	0.0171381
MRPL36	-0.463515	0.00815249
CRLF2	-0.463246	0.0191227
DTX3L	-0.461646	0.0106632
SLC14A2	-0.461427	0.0397036
ATP6V1D	-0.459767	0.0344751
KRIT1	-0.458697	0.0349237
SYCP2L	-0.457529	0.0449615
MEIOB	-0.457349	0.0466967
ANLN	-0.454613	0.0288843
HGF	-0.454497	0.00165465
GMPS	-0.454302	0.0345626
GLRX5	-0.45247	0.0140257
PAK1IP1	-0.451414	0.0423489
TLR6	-0.451192	0.0166369
LBR	-0.451179	0.0333513
C12orf56	-0.449905	0.0323875
PP2D1	-0.444594	0.0418822
DNAJB13	-0.44428	0.0493651
MPV17L	-0.44338	0.0482768
AURKC	-0.436417	0.0172571
IPO8	-0.436192	0.041229
TLR3	-0.432418	0.0473277
DEFB133	-0.427144	0.0306212
XRCC4	-0.424279	0.0490113
ZC3H18	-0.418718	0.0211148
C14orf119	-0.416057	0.0241501
TSTD3	-0.408739	0.0491819
NPY4R	-0.404897	0.0497797
UFSP1	-0.403668	0.0330146
TGFB2	-0.400807	0.0401429
SMARCE1	-0.398762	0.0456416
KLHL28	-0.395744	0.0230134
LILRA3	-0.391529	0.0266777
ZNF573	-0.377968	0.00922133
CXorf51A	-0.348428	0.0468657
SPANXA1	-0.343393	0.0299159
SERPINB11	-0.331444	0.0367901
ESRP2	-0.319942	0.0357693
