# Supplementary material for: Regenerating human skeletal muscle forms an emerging niche in vivo to support PAX7 cells
Source: Nat Cell Biol. 2023 Nov 2;25(12):1758–73. doi: 10.1038/s41556-023-01271-0 (PMC10709143; doi:10.1038/s41556-023-01271-0)
Supplement: Supplementary file 10 — Differential gene expression used to generate volcano plot in Fig. 7d. Tabs 1–3 show genes upregulated in PAX7+ hPSC SMPCs compared with hPSC myofibres, P < 0.05. [file 41556_2023_1271_MOESM10_ESM.xls]

## Sheet: Volcano Input. Figure 7D
Target name	Log2	Pvalue
HABP4	0.341629	0.226235
ASXL3	0.541838	0.0268124
KCNIP3	-0.00484548	0.993605
GNG7	0.418688	0.0791707
MUC20	0.168184	0.297268
PKIB	0.286933	0.293205
CACNG7	0.12481	0.642761
LHFPL3	0.160521	0.410209
SPTSSA	0.169568	0.410139
FBXL7	0.0912311	0.73042
APBA3	0.852244	0.0120436
SLC25A20	0.176032	0.569205
VNN3	0.0135048	0.94892
MLLT11	0.138841	0.660982
TRIM45	0.439173	0.0588537
YARS1	0.102055	0.700376
GPR180	-0.0614111	0.748245
DPH3	0.428765	0.0485405
TK1	0.217171	0.32157
CLMP	0.335343	0.211727
SRRM3	0.316954	0.20999
ANXA9	-0.181208	0.478483
ATOX1	-0.286108	0.31531
KDSR	0.0619623	0.794716
CASP2	0.643361	0.000210548
OSER1	0.251363	0.3011
ALPG	0.0258648	0.949592
TMEM245	0.0648318	0.821313
FAM71E1	-0.159691	0.580423
SLC49A4	0.232571	0.101817
RFX7	-0.124257	0.54974
GFAP	0.110359	0.701384
OTOS	-0.8991	0.000637172
SCYL1	0.459798	0.0396015
FBP1	-0.164096	0.419045
MRE11	-0.102789	0.688553
BPIFB6	0.152843	0.517391
LBHD1	-0.148512	0.418143
NUP98	0.601673	0.00878628
CDHR2	0.154043	0.42744
TSTD1	0.543094	0.0284168
GPR83	0.246936	0.289567
C2orf88	0.315715	0.180843
DOCK10	0.346253	0.0214478
RNF208	-0.258331	0.315023
APOBEC3D	0.0773816	0.737149
KCNK6	0.153104	0.498454
RIPK1	0.0100003	0.968719
CYP2W1	0.709587	0.0135031
GLRX5	0.494059	0.0071515
LANCL1	0.0642864	0.767641
SOD2	0.203637	0.410831
OR6V1	0.381913	0.0607317
FAM117B	0.603564	0.0401355
TIPARP	0.145773	0.544521
GAS1	-0.573892	0.0546871
BCLAF1	-0.0926285	0.512448
UGT2B7	0.134437	0.717979
HGF	0.11086	0.423942
CAPN11	-0.0275628	0.902153
ARPC3	-0.153493	0.50899
TMEM175	-0.0466206	0.829839
MON1A	0.489707	0.0644088
ABHD1	0.73815	0.0189685
HOXA13	0.0521681	0.844127
HARS2	0.215124	0.539808
ANO3	0.0536529	0.792208
PLEKHH2	-0.353283	0.192366
ZNF239	-0.203185	0.478618
KLHDC8B	0.556933	0.10158
GRIN3B	0.192192	0.427238
PPCS	-0.176852	0.349646
UBXN4	0.538018	0.0578554
JMJD8	-0.0491909	0.799183
ATP6AP1	0.606152	0.00133662
IKZF2	-0.035557	0.863545
KAAG1	0.381691	0.223856
RBP3	-0.15127	0.540335
RNF44	0.234315	0.510981
H2BC8	-0.140464	0.634071
BMX	0.0707961	0.800136
RGR	0.596355	0.00397407
CCL25	0.184171	0.469051
SMARCA2	0.198516	0.472176
FZD1	-0.304107	0.0858731
RIC3	0.299325	0.149242
PAOX	0.319805	0.190327
TRIM66	0.185461	0.362404
ZNF621	0.184677	0.35147
PAEP	0.135789	0.487617
ZNF730	-0.191073	0.375424
ZNF441	0.428943	0.0246221
SESN3	0.0411405	0.827129
RNF167	0.502664	0.0844796
IER2	0.148992	0.544225
INSYN1	0.281523	0.239087
VPS33A	0.220216	0.431056
FHOD3	0.371133	0.0558542
SIRT5	-0.250023	0.23769
TCEA1	0.194726	0.540902
ANKRD45	-0.665763	0.046194
PSG5	0.0453604	0.876322
EAF1	-0.220155	0.45628
STAT3	0.894584	0.00243029
E2F2	0.0401792	0.849487
CCSAP	0.014597	0.948948
TULP2	0.345193	0.275053
FTMT	-0.0799224	0.739957
GPR37	0.314632	0.225513
SAMD12	0.0194552	0.966765
CD44	-0.627027	0.0176626
SLC5A8	0.05511	0.883737
NXPE4	-0.25061	0.260583
COMMD6	0.561161	0.00807987
CLPP	0.185782	0.341732
HIBCH	0.32564	0.268266
TMEM201	0.0282287	0.945431
TRAT1	0.178202	0.274761
CES4A	0.0499218	0.800706
AJUBA	0.403498	0.13059
TMA7	0.339786	0.0184154
ETFA	0.447042	0.0551889
CBS	0.46365	0.042924
UXS1	0.118447	0.668116
AICDA	0.255163	0.300018
NDUFS4	-0.0847442	0.743724
SLC22A15	-0.00315594	0.988927
C4orf47	-0.0797771	0.946342
CRYZL1	0.670226	0.0125519
BMP2	-0.00129469	0.986077
FUCA1	0.180972	0.373088
KCNA2	-0.643228	0.0133295
RHOC	0.285626	0.284091
CCNYL1	0.123228	0.561174
SYNPO	0.552348	0.0130198
C19orf25	0.281875	0.330201
SF3B3	0.224077	0.308838
HMCN1	0.192805	0.32864
TRAPPC9	0.259899	0.064793
POLR2C	0.14028	0.608273
NAF1	-0.543495	0.00664695
GDI2	0.33248	0.245391
ENDOD1	0.26935	0.231007
CPXM2	-0.158024	0.54497
MAP3K10	-0.217673	0.301369
CDC37	0.108522	0.691635
SNN	-0.0268593	0.924767
DMWD	0.39286	0.196382
ZNF606	-0.0422652	0.884256
GGT7	0.757084	0.00557342
TPBG	0.226151	0.331351
PHF6	-0.44785	0.11368
TMEM119	0.360039	0.0818972
EGLN2	0.324542	0.0508756
UQCRQ	0.677492	0.000385543
ATP5MC3	0.378287	0.104445
ZNF317	0.524729	0.0647962
CSF3R	-0.140524	0.45785
MAP4	0.415936	0.0496066
CENPU	0.404038	0.0196648
SCN3B	-0.133438	0.516272
B3GNTL1	0.12799	0.633044
FBXL2	-0.0126274	0.964743
RGS7BP	0.40202	0.15774
TNFRSF10C	0.374504	0.0812992
COMMD3	0.0818485	0.668821
CCDC92	-0.366558	0.171771
CASP1	0.128602	0.654825
HCRTR1	-0.264133	0.331466
ZNF221	0.206602	0.443897
TMPRSS11A	-0.225574	0.444096
EPHB4	-0.300345	0.192351
DDX1	-0.121601	0.584467
PLS3	0.132658	0.562042
PGAP2	0.621906	0.0187432
PARN	0.206908	0.411882
TBC1D12	0.715881	0.0101164
PTPN6	0.706651	0.0242015
SLN	0.302969	0.119105
TREML2	-0.168283	0.548191
ZFP37	0.561879	0.0136495
SAMD4A	0.38458	0.0944196
HDAC2	-0.293749	0.291958
RBBP8	0.239405	0.234526
DCUN1D2	0.0621316	0.820303
ANKRD44	0.463204	0.0539469
SLC13A1	-0.00456338	0.981479
ARID3B	0.111147	0.586858
PPEF1	0.134181	0.37349
TOMM5	-0.029215	0.961326
RALB	0.33509	0.0850517
SYDE2	-0.384809	0.13856
B4GAT1	0.240273	0.247912
ZNF614	0.332646	0.190208
NLRP2	-0.145351	0.641338
CLIC5	0.320658	0.176512
UBE3A	0.0508506	0.839112
SPINK8	0.644007	0.0129908
DYRK1A	0.691232	0.00319331
EIF1B	0.0779949	0.746858
FETUB	0.438997	0.0367425
FLII	0.448539	0.133224
WNT2B	0.374989	0.0825865
CIBAR1	0.0137797	0.950256
CCL4L1	-0.00818346	0.996647
RPS20	-0.0587653	0.868362
ONECUT2	0.0685617	0.700407
CARHSP1	-0.117332	0.57766
UBXN2A	0.196229	0.278333
RARS1	0.078717	0.746502
CRIP2	0.311413	0.0745078
CGAS	0.378305	0.195103
KLHL32	0.455863	0.0881951
TMED9	0.172293	0.43187
C15orf39	-0.00550945	0.981438
CATSPERB	-0.11802	0.598184
LRCH1	0.560375	0.0187403
GREM2	0.165407	0.422903
ZBTB5	0.0443546	0.840381
TSPAN2	0.173054	0.472739
ADAMTS4	0.427147	0.0165585
ARHGAP20	-0.401295	0.0714112
PRKAR2B	0.450775	0.0277538
MICAL1	-0.39083	0.0907539
ZBTB22	0.211297	0.383681
MARVELD1	0.508875	0.0414186
ELOA	0.317309	0.249779
ACTA2	-0.0565623	0.721368
TUBGCP3	-0.197022	0.537285
RSU1	0.485786	0.0649299
COG7	0.72856	0.00537298
TAS2R30	-0.0469333	0.815795
SLAIN2	-0.39516	0.267894
SLC43A3	0.0650791	0.674391
UBLCP1	0.34883	0.0267756
SLC25A24	0.387598	0.095059
RNF32	-0.317115	0.438835
ADH6	-0.360421	0.0462076
ALKAL2	0.333808	0.178667
CYP2C8	0.462139	0.0202049
H1-4	-0.18626	0.36138
GTF2H1	0.123561	0.61311
MAEL	0.0159654	0.93983
LYRM2	0.210235	0.335039
GDF11	0.144489	0.5871
ZPBP	0.166226	0.544851
FBXW7	0.349228	0.166699
ADSS2	-0.318055	0.120326
NUDCD2	0.355246	0.0632309
FUBP1	0.665631	0.0158358
HSDL1	-0.0191511	0.935574
KRT25	-0.0277666	0.930994
DCAF12L1	0.152742	0.544622
HES3	0.212241	0.330802
BFSP1	0.164452	0.572885
IGLL5	0.395403	0.10582
NFKB2	0.417468	0.11509
C16orf89	0.204067	0.417013
HBQ1	0.0130399	0.864187
PEX10	0.252585	0.279546
ARRDC1	0.00906233	0.999866
SCAI	-0.0616776	0.821163
ZFTA	0.196407	0.456108
CCDC136	-0.231571	0.315118
FAM102A	-0.0307077	0.911773
FXN	0.0758162	0.769776
UCP3	0.608609	0.020009
TAS2R1	0.319479	0.183038
BIN2	0.643981	0.00314308
PCYOX1	0.101783	0.682203
TSSK6	0.0674754	0.712794
MAP3K4	0.163398	0.476273
KIAA0319	0.45245	0.083913
PRB4	0.133006	0.617201
CEP162	-0.080721	0.682981
IZUMO1	0.0643726	0.80893
YIPF2	0.085079	0.753976
NFKBIZ	0.155474	0.482396
RAG1	0.0135244	0.94216
KRTAP5-3	0.291925	0.199763
ATP8B3	0.160776	0.443536
CCDC172	0.22126	0.270912
ZNF430	-0.199001	0.466208
SFN	-0.0528333	0.776989
MAP4K2	0.228268	0.339715
KISS1R	0.423731	0.119921
LY6G5B	0.407781	0.0573541
DHX15	0.255765	0.22696
ENPP5	-0.0193242	0.897192
OR1Q1	0.0902848	0.718026
IMPACT	0.584427	0.0264292
FMNL1	-0.141782	0.594379
PDCL3	-0.0560252	0.791565
CA7	0.0901319	0.73646
EDIL3	-0.136156	0.619739
AKAP12	0.386063	0.00390518
NLE1	-0.102867	0.645094
TMEM231	0.0115876	0.96916
SERINC1	0.512392	0.0309968
TRPM2	-0.122112	0.800227
SLC16A1	-0.139056	0.559621
FKBP10	0.00590076	0.966058
ALDH18A1	-0.23999	0.296416
GSDMB	-0.108518	0.565273
MED19	0.6704	0.00722413
USP13	0.385881	0.10737
MKLN1	0.703444	0.00323871
FA2H	0.666779	0.00447919
KCNN1	-0.509955	0.0943199
VPS13D	0.0974034	0.669383
SH3GL3	0.746054	0.0128107
HCFC2	-0.0269317	0.841309
APOA5	0.38026	0.0902872
OLFML1	-0.31625	0.221709
MRGPRE	0.133498	0.570747
ZNF576	0.436422	0.0560023
FBXO3	-0.140244	0.649787
GRK5	0.174072	0.543726
GINS4	-0.0834516	0.772073
TM7SF3	0.779464	0.00516066
IGHMBP2	-0.0289131	0.903343
C1orf194	-0.496456	0.153103
C6orf58	-0.143839	0.551168
SLC8A3	0.0054213	0.983461
SLC13A5	0.127824	0.442119
ZSCAN20	0.038253	0.901142
POU2F3	0.460082	0.0875205
PELI1	0.079444	0.683464
CYP2J2	0.248348	0.281641
SUMO1	0.179598	0.383615
GALP	0.04439	0.831854
CCN5	-0.0297008	0.913822
NSRP1	0.128209	0.566758
ANO4	0.266093	0.245792
RCBTB1	0.0702314	0.780893
CNRIP1	-0.305731	0.200242
FMO1	0.157546	0.56974
NXPH2	-0.025354	0.72216
NANS	0.385295	0.104199
ODAD2	0.622453	0.00464286
C11orf52	0.319632	0.185532
UTF1	0.0754198	0.760435
ALDH7A1	-0.349651	0.012341
ZNF470	0.223104	0.328033
CHMP6	0.350672	0.136287
DPRX	0.164797	0.429013
CSH2	0.400201	0.0250934
KBTBD4	0.149498	0.574507
GLI2	0.220666	0.221412
TMIGD3	0.336303	0.168803
ACTRT1	0.382295	0.0719978
C2orf74	-0.231751	0.334453
EIF1AD	-0.0980477	0.64706
ZNF213	0.300807	0.246687
TRA2B	0.196171	0.507413
CYHR1	0.10876	0.738482
FCGBP	0.571553	0.0224255
NUP160	0.129349	0.462599
PSEN1	-0.00498165	0.984743
CCDC91	0.263596	0.260597
TATDN3	0.560606	0.0211253
GIMAP1	0.81971	0.00392004
ACVR1B	0.303388	0.173124
KIF18B	0.0460354	0.832297
IFI27L2	0.0475124	0.776617
MED7	0.133402	0.59474
CXCL3	0.269692	0.170454
AADAT	0.11942	0.620202
LSG1	-0.189073	0.40637
RFTN2	0.186112	0.285562
LRRC66	-0.102942	0.717991
DNAJC15	0.390411	0.110494
SYNGAP1	0.0703458	0.72881
MT4	0.00114683	0.942957
CDK5RAP3	-0.108732	0.645731
ADAMTSL3	-0.181657	0.242904
CILP2	-0.174671	0.271352
TRIM64C	0.0928806	0.609536
ITGA9	0.240253	0.337735
SCD	-0.218006	0.453681
ACAD9	-0.00465801	0.969112
VRK2	0.759364	0.00277567
NUDT7	0.540529	0.0328368
RPS7	-0.201011	0.458595
PCSK7	0.357162	0.0640429
MLXIP	0.211322	0.412254
ANO2	0.644886	0.028077
NFATC2	0.373171	0.131771
TTC21B	-0.0877753	0.77268
COPS7A	0.217636	0.28122
SLC26A3	0.141426	0.487172
FN3K	0.745699	0.00425598
RNF183	-0.509498	0.0341309
MRPL14	0.0785817	0.72436
PPFIA4	0.330464	0.354305
C1orf56	0.967171	9.10841e-05
CLPSL1	0.0818192	0.719106
ACAD11	-0.248817	0.151943
APC2	-0.069435	0.79252
SPANXN5	-0.355344	0.189245
FGF19	0.18308	0.434622
ADH1A	0.192267	0.444381
GINS1	0.212199	0.364363
PGAM4	-0.0620706	0.797786
NCAPD3	-0.0534346	0.852593
ASH1L	0.655778	0.00995687
TET2	0.365715	0.112408
OR2D2	0.403598	0.0965693
XPA	0.051118	0.73161
TLE3	-0.505349	0.00990052
RSL1D1	-0.097843	0.743483
EN2	0.293308	0.162735
NRM	-0.00457899	0.985
RYBP	-0.228863	0.408102
BCAR1	0.491884	0.0708537
ALG14	0.410274	0.0804722
LRRC75B	-0.0483416	0.86126
RPS6KC1	-0.493998	0.0751288
RHAG	0.541226	0.0253719
SELENOF	0.101776	0.734136
RUNDC3B	0.0362283	0.845655
CALR3	-0.123122	0.731985
TARP	0.243138	0.310486
PLPP4	-0.0315458	0.882164
HNRNPAB	0.52311	0.0116527
PLEKHA8	0.635007	0.0104787
ECHDC1	0.530699	0.01556
COPB1	0.412635	0.129459
ZNF277	0.266269	0.259515
OR1S1	-0.263626	0.32174
CLEC4F	0.000880425	0.997546
YLPM1	-0.156984	0.494868
RNF5	0.272704	0.303107
TAS2R42	0.376083	0.043825
POLR1C	-0.183501	0.278762
SOHLH2	0.472635	0.0194562
GALNT6	-0.0608709	0.754823
CCDC69	0.0563889	0.753513
TAF4B	0.315726	0.219384
RPL39L	0.388488	0.114253
TCEANC	-0.151994	0.609322
RNF146	0.37248	0.0485088
EXOSC7	0.0587633	0.841101
CYP2F1	-0.306621	0.103689
E2F4	0.279904	0.236067
KRTAP10-5	0.0202138	0.948242
TNNT1	0.671845	0.000229871
PFN1	0.326077	0.195398
CCND2	0.0615517	0.77819
EPHX2	0.280556	0.377382
EMX1	0.47155	0.107823
MUC7	0.705755	0.00126115
PIGV	-0.00333416	0.988182
SLC23A2	0.218365	0.369865
TMEM107	-0.174053	0.386574
ADAMTS18	0.528243	0.0517386
TNFRSF1A	-0.252302	0.365989
FUT11	0.0273094	0.907879
TMEM132E	0.142704	0.460193
PHF1	-0.34338	0.229693
HSD11B1	0.222701	0.411907
TMCC1	0.54761	0.0518662
SLC48A1	-0.144445	0.530175
TMEM258	-0.081276	0.749571
PSIP1	-0.0192968	0.939591
SCHIP1	0.499726	0.00273466
MACC1	0.0572237	0.778307
TNFAIP3	0.609152	0.0328586
NDC80	0.309061	0.234206
WFDC6	0.255892	0.275078
DNAJC7	0.53158	0.0810759
CDH11	0.300237	0.114506
NFE2L1	0.930908	0.00480614
ABCF2	0.297772	0.136561
LRRC74A	-0.0549302	0.821148
MAPK15	-0.012592	0.872137
TEX44	-0.135351	0.562318
CALCB	0.522119	0.0283427
SLC10A3	0.0191821	0.873054
MRPL24	0.0282153	0.8933
PCP2	0.120728	0.648505
EHD3	0.209452	0.385099
CSNK2A2	-0.0270622	0.904213
POLH	-0.270862	0.192217
HNRNPA0	-0.328863	0.287184
CST5	0.534564	0.00785177
SNTG1	0.00103022	0.953448
NR2E1	0.32	0.0688744
DSC3	0.0572098	0.367351
HMX2	0.186041	0.413963
SPRR2E	-0.187934	0.377309
PCDH17	-0.325378	0.134514
LYPD3	0.129497	0.619163
COPS6	0.339311	0.0865274
BTNL8	0.0855973	0.677242
CDK1	0.269544	0.224362
TXLNG	0.629493	0.0116387
SLC41A2	-0.00984078	0.956921
KRT26	0.290872	0.271253
SSTR4	0.329806	0.138371
UNC79	-0.267718	0.316019
LAMC1	-0.0624548	0.781319
OR56B1	-0.0166469	0.940788
SERPINB8	-0.0238875	0.916266
TNFRSF13C	-0.115322	0.67826
GFRA1	0.0736044	0.707412
NAGLU	-0.164737	0.536417
ZNF131	0.571147	0.0188396
ESF1	0.254567	0.245214
LMO2	-0.0722553	0.729959
PDZD2	0.434062	0.0283596
SEMA6C	0.933319	0.00236109
SLC7A14	0.144791	0.497793
TIMM8B	0.248741	0.385283
SLC18A1	0.247787	0.217134
TEX11	0.0767018	0.784663
ALG13	0.0114233	0.949563
GNA15	-0.0991251	0.680356
GNG8	-0.189282	0.524216
GTF2H5	0.478212	0.0652175
JADE1	-0.0492267	0.860754
NOSIP	0.28871	0.213269
PDLIM1	0.347107	0.13646
GYPA	0.367153	0.13172
TBC1D10C	0.152757	0.463929
C17orf97	0.201037	0.391261
SAMD13	0.456024	0.107254
PMS1	0.0680106	0.831797
ZNF431	0.439769	0.0408697
RFT1	0.322475	0.138007
CNTNAP5	-0.0274509	0.916035
OR1N2	0.411562	0.0738158
OSTM1	0.146354	0.450345
GPR52	0.263751	0.169962
WWC2	0.512092	0.00803057
POLB	0.242287	0.243285
H2BC3	0.500066	0.0718187
MRPL4	0.362409	0.212159
UBE2L3	-0.205366	0.447493
CARS2	-0.127861	0.533805
FRZB	-0.127297	0.641277
CAPN2	-0.19066	0.489958
IGFBP4	0.892214	0.00249341
GRAP	-0.178862	0.391766
TSPO2	-0.29995	0.214411
FDPS	0.476431	0.00719242
CSTF2T	0.18307	0.350336
SNX10	-0.0644978	0.809627
ST8SIA5	0.329534	0.0092149
THUMPD2	0.274574	0.174378
ZNF474	-0.259745	0.275301
CAPN12	0.170955	0.454414
TSPY1	0.410235	0.0303509
SLC2A2	-0.0437148	0.846918
MKRN2	0.0494555	0.834567
RBL2	-0.205786	0.324534
PTDSS2	-0.0359019	0.864229
PRNP	0.4721	0.0231886
SUB1	0.72877	0.000584432
AEBP1	-0.558545	0.0649044
CPLX3	0.0435219	0.8833
TMEM208	0.350902	0.0479466
FAM81A	-0.118729	0.684405
VPS35L	0.0682444	0.769105
MROH2A	-0.227748	0.503006
TMEM86B	0.0962129	0.590039
NHSL2	0.10587	0.642841
PHF8	0.587742	0.0180106
FAM240A	-0.139271	0.492965
TBL2	0.027635	0.910435
ITLN1	0.349445	0.0945555
SLC9B1	0.709032	0.00623215
RBCK1	0.338332	0.0684549
NDUFA6	-0.147881	0.856763
CSF2	0.439658	0.118484
RAX2	0.317514	0.266237
HIPK4	0.500541	0.0470855
KIF25	0.702675	0.0060305
C11orf42	0.602487	0.0105451
MRPL13	0.451688	0.0755735
C6orf118	-0.0859014	0.79688
NOL10	0.347619	0.257574
LOXL2	-0.0255199	0.905769
BRD8	0.269257	0.179021
PHC3	0.253922	0.294343
CNST	0.234745	0.363954
RNF122	-0.274478	0.37695
FCN2	-0.05953	0.772291
ANKRD1	0.451928	0.112035
SPTBN4	0.167052	0.610599
WTAP	0.197411	0.382698
NUPR2	-0.258388	0.18467
CCAR2	-0.536695	0.0810855
HMBOX1	0.339813	0.0898761
SV2A	0.188613	0.374349
CLNK	0.120922	0.630718
P3H3	-0.175698	0.430251
PEBP4	0.0196925	0.942063
RPH3A	0.533165	0.131404
PSAPL1	-0.319502	0.0970587
CD4	0.134269	0.604941
UNC5A	-0.0433303	0.837101
LAMTOR1	-0.0418101	0.806936
EVPLL	-0.176903	0.43366
RHOBTB1	0.618737	0.0101977
COPZ2	0.377573	0.0500602
CCDC13	0.124417	0.641422
ZMYND11	0.402361	0.177026
CABP5	0.3696	0.0475871
KRBA2	0.650967	0.000132772
CBR3	-0.189419	0.307346
H2AC19	0.381915	0.14526
TMEM64	-0.0196774	0.930405
INTS2	0.0670061	0.748878
CASKIN2	0.407169	0.129715
KISS1	-0.142935	0.615557
KCTD12	0.0397752	0.892864
BCL2A1	0.583956	0.00708879
LIMD2	-0.126321	0.644561
OTX1	0.63592	0.00325125
SRI	0.176088	0.511617
PPIAL4A	0.233065	0.214896
MAML3	-0.0115651	0.962536
PPAT	0.607035	0.0253094
TGFBR3	-0.14934	0.582014
SLC38A8	0.0709787	0.766617
EML1	0.279641	0.239237
DUSP18	-0.0346307	0.863113
ZNF649	-0.134897	0.48466
ARID5A	-0.446651	0.0913686
ARMT1	0.293256	0.206818
CD93	0.144019	0.390777
CAT	-0.0607689	0.805416
TIAL1	-0.038739	0.839326
NLK	-0.118481	0.605995
GDAP1	0.214049	0.220467
SPPL2B	0.42005	0.100615
LRP5	-0.11268	0.523001
CIDEA	0.128716	0.589113
KAZALD1	0.293185	0.12184
GLOD5	-0.0322924	0.863958
TRIM63	-0.407753	0.189389
GTPBP1	0.390734	0.109485
TMEM272	-0.00590124	0.987238
GADL1	-0.181928	0.491041
AMBN	0.371301	0.130543
TGIF2LY	0.32607	0.0240754
IL31RA	0.683957	0.011913
AHDC1	0.311181	0.140373
USP37	-0.232005	0.182856
ZNF404	-0.0922158	0.689492
PTH2R	-0.0949668	0.743179
MRAP	0.00224876	0.993173
FRG2	0.467428	0.0137043
DOLK	0.150381	0.500859
SGIP1	-0.0404573	0.84521
PIP	0.518471	0.0362683
KMT5B	0.178826	0.448178
SPACA6	0.218998	0.286326
TOMM22	-0.0208809	0.959006
HAPLN1	-0.0193239	0.929831
TBXA2R	-0.126922	0.56435
SYCP1	0.0102145	0.951815
ZNF92	0.0286573	0.910261
PLCD3	0.248819	0.369167
RCC1L	0.0630332	0.700847
OR2W3	0.281908	0.199042
ACER2	-0.0441551	0.860629
ABCD4	0.312604	0.179623
TMEM151B	0.215275	0.341167
MRM1	0.25749	0.287761
APOB	-0.210637	0.469023
AMIGO3	-0.339529	0.171344
FFAR4	-0.109556	0.68637
CRACR2A	-0.335957	0.195106
TET1	0.268886	0.182606
PHF12	0.718408	0.0137996
AP3M1	0.321951	0.121239
SMCO3	0.260671	0.269441
APTX	0.226324	0.392199
CASP5	0.0902454	0.742403
TMEM47	-0.0454327	0.872258
WIF1	0.429861	0.00784159
RD3L	-0.0503916	0.861788
ADAM7	0.780029	0.000446785
PRL	0.443279	0.00553102
MUC19	-0.239359	0.356998
SUN5	0.020502	0.858058
IQCK	0.635358	0.00793241
MED4	0.501856	0.118847
NDUFB1	0.437599	0.032153
PPP2R5B	0.333402	0.157034
RPL7L1	0.470618	0.0169196
MACROD1	0.13683	0.593741
FAM71D	0.102358	0.603133
GRB7	0.0652111	0.683388
PKD2	0.869759	0.00650738
DTL	0.248253	0.339409
SOGA1	0.190593	0.485189
PPM1M	-0.0962335	0.684605
TP53AIP1	0.348325	0.172992
KCNT1	-0.154126	0.565144
TRNAU1AP	-0.0373439	0.896146
FSCN2	0.393222	0.18104
GGN	0.0685783	0.773311
ZNRF1	0.671009	0.00505201
RPA4	0.40487	0.085979
ABHD17C	0.131493	0.581852
FAH	0.105134	0.619163
BICD1	0.228103	0.24486
NUP42	0.302538	0.163038
EHMT2	0.193717	0.459097
SZRD1	-0.142011	0.536854
ALDH9A1	-0.185644	0.236084
NOP56	-0.139571	0.286508
PEPD	0.939506	0.000126975
CA10	-0.236305	0.464269
NKD2	-0.643132	0.0150669
ATP6V1H	-0.050424	0.57418
DHX30	0.069164	0.791698
THRB	0.0796659	0.74265
TSPAN7	0.368323	0.132043
WNT7A	-0.274618	0.359312
TPRG1L	-0.126148	0.527326
LGR6	0.384456	0.0700929
TMEM217	0.0210291	0.933283
NCOR2	0.00456179	0.988637
MLEC	0.00466581	0.987062
SERP2	0.212366	0.225943
C19orf48	0.207229	0.494279
AFTPH	0.720396	0.00669881
PPTC7	0.332747	0.171249
SSPN	0.202213	0.462033
PARVB	-0.0644717	0.817179
RECQL	0.073641	0.775727
ZNF696	0.153817	0.535951
SALL3	-0.0772844	0.716398
CISD2	-0.0225519	0.941839
CNBD1	-0.0133115	0.954703
AP3B1	0.380845	0.109771
ZBTB39	-0.28868	0.228957
TMEM33	0.371143	0.140703
TEX19	0.400948	0.0387143
CEMIP	0.475809	0.0612176
ATP6V0B	0.163088	0.530818
FGF6	0.0976846	0.56775
RHBDL2	0.10912	0.644197
CNPPD1	0.322624	0.213842
CLDN2	0.233153	0.172224
SCGB2A2	-0.0892869	0.61398
SH2B3	0.156088	0.440422
RAMAC	-0.039484	0.838549
IFTAP	0.0212398	0.941278
ZFP36L2	0.0161861	0.950104
TRHR	0.354782	0.0690795
TCEAL2	0.0717766	0.845482
LMNA	0.629924	0.000776638
SYNCRIP	0.486023	0.0574933
RNF130	0.138391	0.378252
TNFSF14	0.170021	0.559425
KIF20A	-0.316636	0.183241
OR51B4	0.00591821	0.99166
FAM193A	0.640816	0.018149
NSMCE2	-0.0145246	0.876437
TIMM50	0.344193	0.0185261
CCDC188	0.0116441	0.805271
STARD8	-0.299493	0.29546
ZNF324	0.0411346	0.897222
CDK2AP2	0.0291189	0.932302
CLEC1A	0.140997	0.564892
TMEM273	0.215604	0.429451
SCUBE1	-0.0681049	0.759022
C2orf49	0.0306166	0.903369
ENOSF1	0.17224	0.478272
PPP1R15A	0.34953	0.249456
LRRC20	0.100271	0.690314
GALNT2	-0.199485	0.320993
FGF11	0.509842	0.0154517
MKS1	0.0570405	0.757059
ATAD5	0.627776	0.010799
SNRPF	0.259138	0.336917
OSBPL10	0.577185	0.0184229
KIF2B	0.124846	0.621166
CAMSAP2	-0.145599	0.43304
XBP1	0.302374	0.180281
CWC22	0.155478	0.440327
EDC3	-0.276299	0.202008
LSS	-0.289605	0.0654962
CRYBA1	-0.11663	0.576891
LAMA5	-0.0554862	0.838469
SCCPDH	0.323925	0.213294
PABPC4L	0.210683	0.36007
TIMM8A	-0.0411438	0.896778
RBM5	0.885026	0.00285038
MORF4L2	-0.101919	0.726563
SNX33	0.221556	0.398265
NR5A1	0.00531167	0.985295
P2RX3	0.112445	0.652615
FBXO41	0.135473	0.584865
DHFR	0.0666345	0.786652
KHDRBS1	0.277637	0.11398
G6PD	0.178666	0.432392
MAG	0.302864	0.177582
JAKMIP2	0.577577	0.000701651
SCRIB	0.0530672	0.842023
GNAZ	0.688581	0.0010983
C8orf34	-0.0130393	0.957991
C2orf83	0.0618033	0.832886
NDUFS6	0.531535	0.0308644
SLURP1	0.178596	0.532409
SERPINA12	0.294485	0.261781
USH1C	0.245248	0.261166
DUSP15	0.563817	0.0270931
TIMP1	0.598595	0.0133119
KIF4A	-0.158372	0.334717
RBM46	-0.121038	0.674509
OR8B12	-0.324647	0.430211
CHKA	0.285365	0.271264
FSIP2	0.511695	0.0374304
EXT2	0.411937	0.0547619
CTTNBP2NL	0.380522	0.156585
NSUN4	0.253395	0.208715
VPS53	0.0915464	0.729132
SEPTIN11	0.239781	0.258394
LAP3	0.402827	0.146816
MKNK2	0.527504	0.0158379
TAF13	0.456131	0.0132393
INTS12	0.604308	0.00340213
NELFA	-0.00628935	0.975581
WWC3	0.523228	0.0853223
SLC2A1	-0.06777	0.789055
ZNF573	0.187032	0.142724
COX7B2	0.261602	0.400143
HSPB1	0.317678	0.0560513
ASS1	0.355955	0.210756
RHEB	0.239093	0.279483
ACBD3	0.296889	0.146567
PTPRO	0.248448	0.155443
UTP6	0.184972	0.303299
OR51L1	0.103882	0.672116
NRBP1	-0.422049	0.0469857
LRRC75A	0.400031	0.116131
CCDC112	0.197934	0.338423
DTX3	-0.0765825	0.724903
MBOAT2	0.0841075	0.716471
CRACR2B	-0.582912	0.0349508
PCCA	0.287397	0.150617
MLLT10	-0.161121	0.356432
ACACB	0.560396	0.0262209
CYP4B1	0.00623963	0.972145
GPD1	0.00961627	0.966989
SCAF1	0.345899	0.0653417
PRR14	-0.0535918	0.847252
C10orf105	0.423697	0.0494839
DDX11	-0.487814	0.0685493
FAM133B	-0.153078	0.591105
UTY	-0.0273095	0.874066
KLHL20	0.111371	0.506305
PHIP	0.0466776	0.839348
SENP6	0.79576	0.00222865
PAFAH1B3	-0.134014	0.637133
POMT2	0.0848824	0.661153
ODAD3	-0.0503849	0.858068
SAMD11	-0.379972	0.219826
AKAP8L	0.55458	0.0279355
GDPD1	0.131833	0.620943
CCNL1	0.0345364	0.89596
NCKIPSD	0.391225	0.127772
ANP32A	-0.576026	0.0251389
OSGEP	0.223713	0.295745
DCTN2	0.509085	0.0675799
VLDLR	0.589666	0.0181948
BOLA3	0.0252664	0.923649
UST	-0.00779938	0.980228
C6orf47	-0.00996686	0.993355
LMNTD1	0.548696	0.000694989
DNAH8	0.139423	0.585152
THOC6	0.0136135	0.938067
TMEM244	0.433147	0.140877
BNIP5	0.330648	0.143388
VPS54	0.0791988	0.76953
PRELID2	0.575251	0.0188182
TDRD7	0.445765	0.0509262
BUB3	0.336656	0.125396
REM1	0.434715	0.0732353
SPSB3	-0.207947	0.271111
PPP1R2B	-0.0527133	0.819664
COX6A1	0.145711	0.47427
TARM1	-0.0089961	0.96814
RPS19	0.198398	0.280644
LURAP1	-0.0101334	0.96096
IL17A	-0.076987	0.757626
ZNF705B	0.32956	0.218319
MPZL3	0.663679	0.00321888
CHST7	0.290423	0.123742
IGSF21	0.210502	0.446259
HEMGN	0.680273	0.000938795
SLC25A52	0.33543	0.0075178
AGAP9	0.422928	0.124586
TRIM68	-0.0597979	0.806229
SECISBP2	0.0632074	0.813236
PABPC1	0.346538	0.12873
CCDC170	-0.062823	0.779169
ZMYM4	0.375009	0.0163901
CALCRL	0.300249	0.26117
GOLGA8J	0.0278176	0.921336
PTER	-0.109113	0.722709
GPSM1	0.318517	0.182367
OR2AJ1	-0.581946	0.0401178
NAPSA	-0.117337	0.675937
NBAS	0.395474	0.0573695
YTHDF2	0.156624	0.523352
NAP1L5	0.361515	0.0788856
ABCC4	0.160062	0.45807
CXADR	0.204713	0.397126
DSG2	0.306827	0.149192
NARS2	-0.297309	0.337674
ERVV-1	0.405887	0.134724
HSF5	0.586759	0.0348266
SPR	0.0358888	0.853877
TRIM43	-0.215739	0.581645
FOXF1	0.21964	0.367907
FRAT2	0.0714661	0.762946
PLEKHB1	0.15259	0.507526
MICALL1	0.375984	0.098518
PAQR7	0.639331	0.00132413
OR4M2	0.195555	0.381261
ITSN1	0.332705	0.165334
CTNNAL1	-0.062456	0.793481
PIP5K1A	0.284251	0.195469
MFSD14C	0.505023	0.115734
ZNF597	0.538512	0.0297221
SUPT16H	0.192847	0.460596
MCM5	0.643164	0.00668064
TTLL1	-0.0371938	0.902109
EFCAB9	0.285665	0.164938
TAF4	0.0366323	0.84036
PDSS1	-0.103314	0.581655
FGFR4	-0.703142	0.00663645
NOTCH2NLA	-0.294047	0.0833163
SNAP25	0.532483	0.0765321
PLEKHH1	0.167321	0.519249
USB1	-0.349428	0.246
OR6K3	0.308316	0.271226
KCNAB3	0.256948	0.11241
DCX	0.0925477	0.446677
RPS14	0.140135	0.361013
FLVCR1	-0.0580675	0.776024
SNAPC1	0.112717	0.546793
FHAD1	-0.030088	0.904367
SORT1	0.38118	0.0895799
ZNF440	0.355545	0.173957
KIRREL3	-0.197705	0.197917
PLA2G2E	-0.198516	0.418812
H1-10	0.125674	0.708355
TNFSF15	-0.0871621	0.732436
DAD1	0.184833	0.268119
TM4SF18	0.331609	0.136271
ACTC1	0.395713	0.145309
UBQLN3	0.429899	0.0618663
CR1	0.0172212	0.97178
FLVCR2	0.0400517	0.917058
EBI3	0.598829	0.00418608
INPP5B	0.250741	0.281529
P3H4	-0.311549	0.223705
TNIP3	0.670918	0.0307078
AADACL3	0.19863	0.336397
OVOL2	-0.00329199	0.989887
RBM34	1.02962	0.000192247
SERPINE1	0.316791	0.248765
RARG	0.322299	0.0672195
PRKCG	0.316562	0.0620591
BCO2	-0.0553531	0.738069
ST8SIA6	-0.41661	0.115881
COL2A1	0.719756	0.00432132
CRISP3	0.318187	0.100826
CARNMT1	0.205049	0.401728
PUS7L	0.326218	0.179958
ZNF639	0.316533	0.179219
CWC27	-0.539209	0.0255564
PTH	0.657288	0.0415446
ETV7	-0.118079	0.621181
SKP1	0.657312	0.00295302
IRF3	-0.264799	0.26651
MAF1	0.0181133	0.936881
NUPR1	0.111083	0.627318
COASY	0.642277	0.000840873
ANKS1B	0.600353	0.0223208
GMIP	0.206604	0.490957
EGLN3	0.253502	0.180448
TBC1D32	0.233998	0.314662
RIPPLY1	-0.272162	0.378153
USP47	-0.0783241	0.689717
IRAK2	-0.301852	0.196222
E2F6	0.0392301	0.863061
GRIK1	0.276437	0.190836
FAIM2	0.164493	0.554789
SPARCL1	-0.514511	0.000869145
RELN	0.0979249	0.686492
RHEBL1	-0.565558	0.00734793
UBTFL1	0.466987	0.0620399
ANO8	-0.582835	0.0920146
SCFD1	-0.0813957	0.689263
GAS2L3	0.321786	0.0706618
MYOF	0.16272	0.417787
FAM71B	-0.154093	0.485888
BTBD19	0.395983	0.152368
ETNK2	0.346154	0.0428578
NTHL1	0.022473	0.921556
MXRA5	0.744468	0.000276837
MARCHF3	0.0884804	0.576161
PGAP6	0.228237	0.299995
RGS10	-0.0160856	0.922298
FGF3	-0.164283	0.610455
CYBC1	0.265928	0.0947853
NDRG2	0.615994	0.0609719
MYO9B	0.290388	0.189112
ADGRF4	-0.491309	0.0980567
PCCB	0.305812	0.187217
SUPT3H	0.133648	0.470921
CFHR3	0.0391789	0.801488
TRIM35	-0.143609	0.525842
MYF6	1.00058	0.000127619
CEP19	-0.352842	0.258603
FAM216B	0.178183	0.40088
TBC1D15	0.112847	0.688265
SMIM26	0.575494	0.0229683
SLC45A2	-0.0821112	0.729666
STMN2	0.181414	0.312196
TBX10	-0.116076	0.605798
OAS3	0.0799978	0.728493
DUSP7	0.0207004	0.745708
PLCH1	0.31929	0.0829875
JRKL	-0.248686	0.358663
ZBED2	0.143322	0.470798
GFPT1	-0.247641	0.25352
CPNE5	0.170449	0.540802
ALPI	-0.105878	0.65992
CYP4F8	-0.162749	0.572169
CTPS1	-0.00487842	0.934007
GABRG2	-0.163251	0.416806
PPA2	0.204151	0.446432
SLC26A9	0.288147	0.206044
ZNF711	-0.140913	0.406241
ZBTB16	0.381968	0.0966321
HEXA	-0.380995	0.121367
USP48	0.176571	0.24115
SOCS7	0.127621	0.6419
CHCHD3	0.313484	0.17965
POLRMT	0.559014	0.0142759
IDNK	0.156572	0.58172
SSX1	0.647382	0.00832564
UBB	-0.0215605	0.938332
RBMY1J	0.598972	0.0108858
SP110	0.542351	0.0285008
PCIF1	-0.258773	0.299402
OR52E6	0.335196	0.0825197
DCK	0.50755	0.0842182
RD3	0.0563649	0.856325
FZD10	-0.221471	0.281714
SCARA3	0.707586	0.0143547
CCR8	0.138412	0.577963
PKP3	0.0741138	0.720874
GPNMB	0.405362	0.073716
ZNF467	-0.527538	0.0225158
NF2	0.0216026	0.951922
MFF	-0.0589879	0.783976
ASB5	0.129245	0.546918
TMEM68	0.154564	0.522539
UBQLN2	-0.13774	0.60019
C7orf50	0.184143	0.541985
NPIPB3	0.220314	0.43487
RPL23	0.211785	0.389274
PBX4	-0.110877	0.620687
A2M	0.38057	0.175934
NBPF26	0.0689756	0.734782
CPED1	0.249266	0.300861
VIL1	0.257136	0.4271
SDHB	0.602426	0.0273233
ZNF469	0.614516	0.0796001
GP2	0.4021	0.0889834
NOTCH3	-0.842225	0.0034707
CDH23	0.274758	0.334712
CNMD	0.281323	0.20651
EHMT1	0.505517	0.00359147
ATP9B	0.24372	0.340822
TMEM216	0.128523	0.638049
RNF115	0.633605	0.0157234
UTP25	0.441765	0.0329407
ETAA1	-0.0070429	0.969593
TENM1	0.399921	0.0978889
UQCC3	0.420454	0.0483929
CKS1B	0.173274	0.508719
AREG	0.282829	0.20929
SMARCA5	-0.0808883	0.650095
ZNF320	-0.0920644	0.656593
TBCD	0.24344	0.250009
CEP63	-0.310572	0.321936
BMP15	0.342424	0.175469
THBS1	-0.105052	0.466302
HUS1B	0.0350579	0.883237
USP36	0.182176	0.501285
CDKL5	0.292886	0.08985
TIMP4	0.048095	0.83681
PSORS1C1	0.0293999	0.903328
GPCPD1	0.236599	0.290639
KCTD7	0.147164	0.374262
TMEFF2	0.0137897	0.981333
C1QBP	0.21394	0.398931
CD8B	-0.355436	0.204034
DHRS7B	0.00330192	0.972727
BCL9L	0.783168	0.00634047
CEBPG	0.0393549	0.884231
LDLRAD1	0.446246	0.0453709
PPFIBP1	0.57584	0.0188946
RBM17	-0.169234	0.425058
GPX1	0.00230938	0.963494
IPCEF1	0.20735	0.322194
FBXL12	-0.105835	0.690617
CHURC1	0.409913	0.138951
ACOT13	0.120344	0.578715
LTC4S	0.270803	0.211292
FSHR	0.533775	0.0805963
PTPRT	0.616876	0.0228057
MDM1	-0.65667	0.00524517
RNF157	0.355971	0.0354002
STK17B	0.231313	0.28947
RASSF6	-0.155008	0.586832
RPS5	0.207113	0.435944
GUCA2B	0.0736107	0.767783
SLC37A2	-0.265064	0.359046
RPTN	0.260564	0.41467
CNGA1	0.0723611	0.643859
ABCD2	0.334674	0.165895
OR1K1	0.0458501	0.859001
SNRNP25	-0.248439	0.301808
IGSF1	0.185693	0.354885
PKMYT1	0.414948	0.0560214
SNRPB	-0.503178	0.0427103
BAG4	0.285439	0.203619
PPM1B	0.453323	0.0593348
GCGR	0.456578	0.0784739
LZTS3	0.615174	0.000475042
XAGE1A	0.496022	0.0271093
TENT5A	0.307626	0.20336
MIDEAS	0.0397318	0.811334
DPP9	0.475777	0.0831617
ARHGEF38	0.563976	0.00696765
RFFL	-0.0191888	0.938963
IGF2R	0.0570286	0.846463
LAD1	0.609942	0.080329
PPP1R16A	-0.104056	0.63908
ZNF507	0.220686	0.233026
ZFPM2	-0.450869	0.103871
TMEM131L	-0.343962	0.380741
AIF1	0.363064	0.131863
TTC16	0.0484226	0.849788
CLPS	-0.0335246	0.875643
ADCY9	0.366633	0.181623
DIO2	0.593028	0.00456029
NAPB	-0.233101	0.197889
PDHA2	0.519938	0.0288847
ZUP1	-0.290319	0.249285
FAM47A	0.136833	0.575755
TPO	0.256646	0.238846
RAB22A	-0.48879	0.134293
SYTL2	-0.623969	0.0483249
KIF13A	0.126439	0.423197
CABLES2	0.277545	0.169191
CARM1	0.0721942	0.672314
TXNDC8	0.475775	0.0246098
IL12A	0.592935	0.00889049
MSMB	0.0192509	0.941834
DLG1	0.209047	0.374434
GOLM1	0.0973318	0.56297
ZNF433	-0.406539	0.0235588
WDR5	0.808651	0.000247737
ADIRF	0.0720719	0.755519
ANKRA2	0.0529365	0.831384
MARCHF2	0.277409	0.368546
TIAM1	0.0565165	0.798782
LIG3	0.325539	0.172782
PALD1	-0.519565	0.036294
ICE2	0.461499	0.0398909
SELENBP1	-0.0455276	0.852435
CLTC	0.76503	2.43473e-05
GAS2	-0.693563	0.00561799
CLYBL	0.385012	0.0210266
AMOT	0.617766	0.00440165
MAFG	0.0667008	0.613178
CYP19A1	0.222579	0.384654
COL22A1	-0.122108	0.649045
KIFBP	-0.100485	0.676727
RAPGEF2	-0.324121	0.191834
SERPINB2	0.290849	0.205264
VWA8	-0.0381729	0.855759
SLC15A5	-0.437358	0.0450799
EXOC1	0.0689856	0.769264
SPDYE2	-0.00376903	0.985177
GRIP1	0.0829313	0.741107
OGDH	0.244032	0.175422
MOB1A	0.310325	0.0753847
CYP2D6	0.209837	0.203902
EIF3J	0.465721	0.0180889
C4BPA	-0.20245	0.400934
SASH3	0.00500852	0.987487
GPR141	0.707619	0.0175338
EFTUD2	0.398329	0.117829
SMIM19	0.434086	0.0113245
ARHGAP5	0.0720215	0.712914
KRT81	-0.687859	0.00331145
ZFAND2A	-0.163924	0.513677
SEZ6L2	-0.381145	0.0371862
MTHFR	-0.0526105	0.846917
OR4F17	0.24387	0.349309
CNOT9	-0.0315432	0.878864
BMT2	0.141398	0.477652
HYPK	0.182576	0.380422
CYLC1	-0.0122135	0.959754
IFT74	-0.133441	0.51656
SATB2	0.167798	0.484787
DYNLRB2	0.408706	0.0302785
UBE2F	-0.167394	0.31731
IFFO1	-0.11816	0.605285
YY1	0.525317	0.0331038
MVB12A	0.605367	0.0185127
SEMG1	0.130307	0.474407
XAF1	0.237493	0.123741
EOLA1	0.00937127	0.972908
NECAB3	0.358048	0.0934603
C9orf64	0.179126	0.420433
PROM1	-0.149079	0.543446
RTL3	0.305642	0.100242
TSPAN4	0.0149642	0.836562
IFT172	-0.310981	0.246346
HSPA4L	0.338147	0.139258
LAMTOR4	0.0145968	0.93964
METAP2	0.47255	0.102074
CHMP7	0.542376	0.0428615
FBXW9	0.297418	0.151652
BEND4	0.149915	0.567775
ATXN2L	0.0179065	0.934735
ADGRB3	-0.093388	0.667721
SAC3D1	0.2113	0.355415
CHUK	0.569084	0.0205361
NBPF12	-0.099624	0.695268
SAMD5	-0.504943	0.0636692
PUDP	0.352903	0.13651
CCDC192	0.24435	0.268155
ZSCAN31	0.748851	0.00778568
CENPN	0.125248	0.432967
PDE7A	0.0384354	0.869007
PSME4	0.463728	0.0563728
RCE1	0.110408	0.647087
PRPSAP2	0.349467	0.237346
CDIPT	0.0235212	0.94144
ARL9	0.266317	0.320267
CFAP47	0.255709	0.304271
NMT2	0.358519	0.17313
GNGT2	0.476842	0.0244764
GBX1	0.0790094	0.773629
SCYL2	-0.263142	0.312743
RUNX1	-0.0517891	0.74995
DDX21	0.118665	0.556871
SDC3	0.0168199	0.967366
GPR162	-0.294826	0.370501
PER1	-0.1893	0.483787
PPP6R1	0.589899	0.0353786
ACP2	0.255199	0.19808
LRRC8D	0.545992	0.0327404
TMEM54	0.016618	0.981709
EPDR1	-0.18668	0.343001
IFT22	0.537832	0.0283637
MIX23	-0.289327	0.253306
TOP2B	0.0368365	0.75209
MLLT3	0.383229	0.0538309
ZFP82	0.690495	0.00174509
CTSG	0.465488	0.0216754
FAM174B	0.155979	0.522398
HMGXB4	0.506349	0.0293771
NCF2	-0.0528386	0.795317
PRDM8	0.203146	0.357696
CYSRT1	0.00272158	0.965217
DDX53	0.169917	0.410344
ABCG8	0.257047	0.256457
CDPF1	-0.258802	0.27831
NRF1	0.207805	0.355729
PVR	-0.0518801	0.80252
PAXX	0.156845	0.541957
PAMR1	0.0304542	0.973388
MMP7	0.66899	0.00745817
POMGNT2	-0.154441	0.491213
MSRB1	0.0116542	0.960805
WTIP	0.118711	0.619939
ZNF479	-0.0487523	0.902791
OR10A2	0.455389	0.0631808
NCOA1	0.0870817	0.595698
AP1AR	0.113799	0.52566
OR4K17	0.389643	0.0869294
APOL4	-0.204638	0.337834
SH3TC2	0.215085	0.253951
ERICH3	0.612646	0.00471487
HS1BP3	0.156363	0.557323
PLA2G4C	-0.173431	0.343663
KCNA1	0.359525	0.0720724
HFM1	-0.200796	0.431344
MYEF2	0.441886	0.0737548
SLC30A10	0.363629	0.0334118
AKT3	0.423258	0.0703864
HOXB6	0.382729	0.0745963
ZNF532	-0.0253889	0.869023
MAPKAP1	0.0236443	0.910816
NOL6	0.253615	0.327222
HMCES	-0.154708	0.53139
TYSND1	0.652716	0.00150994
ABCC1	0.106583	0.657392
TRIM64B	0.0735631	0.817269
TGM1	0.473743	0.0608138
PET100	0.487998	0.0645039
GOT1L1	-0.0427937	0.829289
GUCY1A2	0.528072	0.0114177
LENG1	0.199408	0.349423
GOLIM4	0.540799	0.0393532
PURB	0.0530329	0.853787
PTPRE	-0.302652	0.204192
UBE4B	0.574668	0.0207229
CD164L2	0.0858117	0.774034
LAPTM5	-0.464841	0.0914026
ZFAND2B	0.138712	0.614748
PRKAG3	0.308337	0.131061
H4C15	-0.335847	0.168725
CSGALNACT1	0.447717	0.208625
TASOR2	0.644807	0.000525714
OR52N4	-0.0322706	0.89966
PAIP2B	0.348101	0.091312
SEC14L3	0.479185	0.0117792
SPINK13	0.0140326	0.958623
TM4SF20	0.383852	0.0623717
CRHR1	0.17282	0.417952
GLE1	0.124332	0.620141
OR4B1	0.165019	0.491483
S1PR5	0.802973	0.00311943
CLCF1	0.462142	0.0173428
ANO6	0.456341	0.0997287
TIFA	0.432688	0.0564115
GDA	-0.0848932	0.883898
NMRAL1	0.492576	0.022473
SNTN	0.0634082	0.700734
DFFA	0.0178518	0.940953
TP53TG3B	-0.227992	0.367309
TGFB1	0.338312	0.200479
FAM131B	-0.406359	0.0614003
METTL7B	0.301607	0.0694263
TAPT1	0.0104386	0.962579
PTPRM	0.113196	0.609002
PHF7	0.269321	0.377456
BTBD10	0.696526	0.00324582
KLK7	-0.222651	0.398474
FAM227B	0.59647	0.00168116
SLC7A6	0.294562	0.170437
PJVK	0.726237	0.00350295
RDX	0.0441037	0.827648
LRIG3	0.472053	0.0412907
P2RY12	0.295346	0.300143
PBXIP1	0.404135	0.231656
MUC5B	0.702871	9.08676e-05
FAM25A	0.362204	0.114246
ZNF575	0.239344	0.381012
SLC20A2	0.386078	0.368899
LPGAT1	0.220284	0.380319
ZRANB3	0.0720694	0.7486
ADCY2	0.120406	0.560276
DNAJC2	0.118012	0.699386
POLDIP2	0.37194	0.127639
ASB11	0.00129696	0.99605
ZNF287	-0.0617151	0.811377
NPTXR	0.48107	0.100495
ITFG2	0.197009	0.527679
MYBPHL	-0.234182	0.242962
FABP9	0.605785	0.00424163
SLX1A	0.304859	0.196549
ARMC2	0.128819	0.577716
PDHB	0.237959	0.334895
MT2A	-0.252685	0.215434
ASGR1	0.0800556	0.734036
ABRACL	0.126169	0.611086
BMPER	0.0801395	0.692701
OXER1	-0.149434	0.503495
CNGB1	0.335544	0.220755
PCM1	-0.0746959	0.731666
VASP	0.890888	6.95471e-05
RENBP	0.0355911	0.856718
RAB29	-0.245826	0.439331
CNIH4	0.436606	0.0506855
CD63	0.331245	0.0169488
SDHAF1	0.452562	0.0383403
EPHA10	0.346912	0.0851183
RPL38	0.475252	0.0478196
UQCC1	0.380452	0.097901
MTMR11	-0.0946673	0.639542
XRCC1	0.303974	0.157659
UBASH3A	-0.289274	0.386388
SVEP1	0.821564	0.00114887
UBE2W	0.399259	0.112671
WDR76	-0.0467195	0.868923
C1QTNF2	-0.25776	0.356318
ETV3	0.381783	0.047479
OR10D3	-0.596305	0.0587556
CAMK1G	0.104271	0.64911
PAGE3	0.0860672	0.710637
PTCHD1	0.457612	0.110806
ASB6	-0.228046	0.299287
TYK2	0.314618	0.118877
TBC1D14	0.261513	0.233438
RPL3L	0.137483	0.424276
TBC1D10B	-0.208719	0.337811
MEST	0.192048	0.499331
CCDC86	-0.465627	0.0736396
ELMO3	-0.0308264	0.847214
POLK	-0.210269	0.434062
ZNF501	0.404064	0.0233092
TRIM8	-0.0852931	0.657819
GNG12	-0.0826113	0.738704
C6orf226	0.33877	0.203999
TUBB2A	0.89017	0.00133626
TMEM211	0.409429	0.0942891
TEX50	-0.288663	0.265201
ENY2	0.170849	0.398832
ZFYVE1	0.351977	0.13884
CRYBB1	-0.0871905	0.671122
C3orf52	0.490976	0.0662539
ANKDD1B	0.446562	0.0619659
NPVF	0.305383	0.197794
GFM2	-0.236039	0.349806
TMEM263	-0.140117	0.539561
MICB	0.0541315	0.838817
POLR2J2	-0.0633508	0.830542
SLC28A1	0.799378	0.00116179
PGD	0.206535	0.390386
RABL6	0.692774	0.0112943
DYNLL2	0.131871	0.388348
GSTM4	0.521037	0.0680604
BCAT2	0.498335	0.0686829
ATP6AP2	0.0865095	0.66187
SLC25A33	0.0148498	0.934384
THAP5	-0.319613	0.199101
RNF213	-0.0392466	0.879573
USP6	-0.295546	0.19149
TTC3	0.173893	0.435509
CHRM2	0.145938	0.507561
VPS25	0.193571	0.305402
ATP1A3	0.533233	0.0155418
EEF2K	0.269012	0.206486
MARCOL	-0.314023	0.268242
SND1	0.51792	0.0125381
BBS5	0.31659	0.285881
UBQLNL	0.00150039	0.990238
FAM205C	0.229269	0.267932
MARK4	0.591901	0.00332739
ESX1	0.439638	0.00603017
TEKT3	-0.353542	0.164516
SURF2	0.504978	0.0101202
UBE2G2	0.294177	0.237586
ECI2	0.334667	0.1562
UGT2A1	0.168303	0.51839
EBLN1	0.409213	0.0973098
CMTM3	0.153994	0.54486
CDK2	0.808164	0.000934442
ESD	0.258722	0.167879
DGCR2	0.193288	0.28632
NHLRC2	0.575046	0.0268864
POLR3D	0.105558	0.527479
ALG1L2	0.28966	0.133347
EDARADD	-0.257618	0.392602
TBPL2	-0.139041	0.521105
NAP1L1	0.405298	0.0417404
CCDC148	0.293305	0.111673
EMP3	0.73963	5.24387e-05
PDE11A	0.223631	0.414163
STIM2	-0.294796	0.16802
CLEC19A	-0.447943	0.0478879
IL31	0.453601	0.206316
MED11	0.0290982	0.823901
TAGLN	0.346908	0.146347
SMARCB1	0.426371	0.175439
OR6F1	0.0401844	0.846723
DNAJB13	0.466224	0.00748027
BRD1	0.0192001	0.938556
FAM184B	-0.0141406	0.925314
GPX5	0.267911	0.300143
NIPSNAP2	0.233675	0.366745
BPIFB4	-0.230695	0.338721
PHYH	-0.450178	0.0940089
TMEM203	-0.31943	0.16586
SPRR2B	0.317139	0.0915278
PARD3B	0.282468	0.241263
CAMK1D	-0.133203	0.574292
TRPC6	0.0593794	0.854109
CASR	0.160511	0.522027
GTPBP8	0.23382	0.262733
FIP1L1	-0.449414	0.0335814
COL4A2	-0.772732	0.0036282
ZNF512B	-0.0693961	0.799016
GLIPR1	0.41182	0.0294815
SCN8A	0.226486	0.220429
TPD52L2	0.0717313	0.755767
LRRTM3	-0.0595984	0.735361
NPPA	0.57491	0.00507255
RNASE13	0.242014	0.450459
KCNK1	0.171087	0.216834
TICAM1	0.631236	0.0199981
CCNO	0.456114	0.0885216
TAF9	-0.267284	0.228752
SGMS1	0.312389	0.216443
STAT2	0.273724	0.264074
NEUROD1	0.850082	0.000131928
CENPT	0.453794	0.0743485
ZNF584	0.27351	0.366626
REST	0.244339	0.314912
NPM1	-0.01053	0.956939
CPTP	0.253388	0.320379
CYB561D1	0.546623	0.00151927
IMPG1	0.294428	0.154254
METRNL	0.210967	0.327988
LHFPL6	-0.118917	0.638369
L3MBTL1	0.269528	0.271665
HPCA	-0.12122	0.6683
SOX9	0.279983	0.231821
MSX2	-0.113205	0.638133
ZNRF3	0.222379	0.36716
LRRIQ4	0.0802478	0.784398
YPEL3	0.215316	0.479188
MYO15A	0.137624	0.624367
TBC1D2	0.0486906	0.816674
VEZF1	0.158143	0.468266
HIGD1A	0.238126	0.276802
SLC39A3	-0.154163	0.311122
OR2A4	0.413612	0.157708
ZNF208	-0.0511277	0.885577
RCVRN	-0.118278	0.749197
ZNF100	0.340493	0.15183
GPR108	-0.184037	0.435371
MSLN	-0.322405	0.204565
PSMD3	0.144421	0.516905
TRNT1	-0.139907	0.406389
PSTPIP2	0.338995	0.10379
ATP2C2	-0.192691	0.410561
STPG1	0.475738	0.0506783
ALAS2	0.254259	0.205536
OR6C74	-0.642697	0.0366874
HTR1F	0.571207	0.0399601
MRPS2	-0.0190003	0.934448
TMEM254	-0.0752378	0.701006
LGI1	0.294354	0.374309
TBPL1	0.395947	0.168522
DYRK2	0.352179	0.0459713
CAPZA3	0.762302	0.014336
SH2B1	0.508111	0.0535659
FNDC3B	0.400845	0.0315689
DCD	0.221108	0.429131
PAM16	-0.67867	0.0528286
TRIM58	-0.30575	0.139005
CENPH	0.159933	0.561741
UBD	-0.0901446	0.696846
LRRTM2	-0.196248	0.391917
DNAJB11	0.0377996	0.879047
CBFA2T2	0.170674	0.370662
TSPYL1	-0.0318265	0.893082
ANGPTL6	0.417232	0.00325019
IL17D	0.0436796	0.852739
FOXD4L1	-0.182295	0.413532
HTR7	0.469124	0.0192808
DOCK2	0.0496286	0.860041
MLLT6	0.349809	0.168734
KBTBD13	0.124108	0.666494
ITGB8	0.250042	0.345127
PDILT	0.46724	0.149611
LAT2	0.315504	0.14065
ZNF699	0.27345	0.0816073
TEX35	0.4019	0.117174
RPS27	1.02599	0.000249341
CABLES1	-0.307815	0.169808
PKNOX1	0.033287	0.935859
CAPSL	0.469426	0.031707
WRAP73	0.233748	0.208622
PHKA2	0.485839	0.0225043
RAB34	-0.0966653	0.722054
CLDN8	0.480479	0.0639866
CNN2	-0.051364	0.815799
LZTS1	0.447961	0.053835
PEDS1	0.356554	0.0256593
TMPPE	0.026834	0.884701
C9orf131	0.205666	0.442819
MCEMP1	-0.519217	0.0317719
KRTAP13-2	-0.302427	0.218776
COA5	0.167623	0.36921
CCT4	-0.183566	0.275484
ENG	-0.0289306	0.88828
PATJ	-0.182926	0.565061
PHLDA3	0.292821	0.221889
EDEM3	0.454494	0.0151102
GSE1	-0.0249923	0.839387
SLC47A2	-0.0305108	0.839564
CDH2	-0.086268	0.779313
FAM24A	0.328725	0.0515386
SLC16A8	0.433487	0.0443399
MIER3	0.331747	0.110705
GNS	-0.0511518	0.926183
CTXN2	-0.200699	0.458233
KRTAP2-4	0.599841	0.0211299
SNTB1	0.452592	0.0790959
MAPK14	0.437539	0.0945958
ATP1B3	0.469005	0.064323
POLL	-0.181713	0.423361
MPO	0.105983	0.746593
MAPT	0.786491	1.3089e-05
TSC22D1	0.583704	0.0135658
GCM1	0.387145	0.189483
ACP5	0.0729498	0.694299
NMS	0.0323376	0.895792
CBWD2	0.490044	0.0953629
CYRIA	-0.30904	0.272353
CYP2D7	0.29507	0.122473
SIL1	0.215675	0.370428
TP53RK	0.369371	0.0757719
MAK	0.130503	0.603328
LPP	0.483399	0.0138488
FER	0.0645426	0.828706
ARSJ	0.229618	0.328718
LENG9	0.081562	0.744482
ZNF729	-0.23762	0.384069
FBXL8	-0.143732	0.491463
ANKRD13C	-0.150615	0.578865
SFTPA1	-0.215064	0.584277
CORO1A	0.486772	0.0497923
VCPIP1	-0.0345798	0.884803
KCNAB2	0.419009	0.148018
CHCHD1	0.271918	0.277396
B3GALT5	-0.130505	0.740062
PRXL2B	-0.194346	0.323525
CST6	0.219871	0.395156
AIF1L	0.356428	0.127836
FAM181A	0.295536	0.186777
TRIM48	0.180746	0.37224
CIAO2A	-0.0396763	0.887906
HGH1	0.388958	0.101763
NMNAT1	0.130884	0.591164
POU3F2	0.0767907	0.725197
MTF1	-0.193808	0.377623
PLET1	0.224841	0.358278
VAMP2	0.0360702	0.895408
THTPA	0.583181	0.0265142
TRIP6	-0.0593053	0.803919
UBL7	0.0360819	0.904205
LRRC53	0.186383	0.428631
ZBED6CL	-0.177208	0.707969
ASIP	-0.183104	0.185973
CNIH3	0.201314	0.377257
ZRANB2	0.116447	0.648375
RIN1	-0.31284	0.155498
DENND1C	0.0345258	0.894461
BUD31	0.0283646	0.894093
HSP90AA1	0.158217	0.505203
AGMAT	0.22526	0.364552
SPAG8	0.0554218	0.637622
KDF1	-0.280407	0.352124
INTS13	-0.142871	0.648038
PTBP3	0.15068	0.575666
WNK4	0.0279079	0.9094
RBAK	-0.512205	0.0706399
AQP7	0.0180427	0.78445
FOXD2	0.375922	0.154717
TIGD6	0.241489	0.235272
MROH8	-0.0764683	0.736455
UNC50	0.121853	0.593566
N4BP2L2	0.0926483	0.61203
ARID2	0.276657	0.249135
TUBA3C	0.298463	0.234725
DLG3	-0.545774	0.215422
SNRPE	0.392492	0.214111
C6	0.056914	0.815066
FOXK2	0.10867	0.647704
PTBP2	0.0481322	0.883464
HNF1B	-0.258377	0.327978
ENO1	0.391123	0.1091
ZBTB17	-0.0559574	0.669454
MMP14	0.308795	0.15718
NPNT	0.696493	0.00154102
RAD50	0.145414	0.29726
TSNAXIP1	-0.15758	0.575156
PRDM10	0.195538	0.245388
MRPS21	-0.0373545	0.89573
MAL	0.0654824	0.799247
DZANK1	1.01471	0.000605009
C12orf54	0.23229	0.352838
OVCH2	0.246165	0.427221
TMOD3	0.0464044	0.844484
VWCE	0.707507	0.012525
IQCM	0.369862	0.0647875
ANLN	0.409087	0.00742241
UBQLN1	0.284409	0.210781
NUDT18	0.260606	0.100601
CCNA1	0.172486	0.367536
SOX5	-0.0372898	0.886576
KLHL7	0.383513	0.0745873
TMEM164	0.462583	0.0605666
SNRPD3	0.618181	0.00157117
CORO2B	0.00772256	0.963802
SOWAHA	-0.133032	0.619414
IGHG4	0.914667	0.000306626
C9	0.247523	0.385183
CACNA1B	-0.0970638	0.667842
RWDD2B	0.119399	0.627898
B3GALNT1	0.60736	0.00443058
APIP	0.169636	0.403901
OR10J3	-0.503044	0.0491969
CENPS	-0.312042	0.141941
NT5C1A	0.126661	0.635006
TMEM252	-0.232132	0.461786
SLC35B3	0.378816	0.0715926
NODAL	-0.0260718	0.939388
OR10R2	-0.287258	0.404708
PRR30	0.349902	0.230619
HSPA8	0.137937	0.420349
INHBB	0.135792	0.519504
PDYN	-0.196806	0.536024
SERPINB12	0.232386	0.394444
PRDM5	0.287211	0.306305
NAP1L2	0.0720846	0.73283
TBC1D7	-0.171418	0.229407
CMC2	0.149819	0.43867
PTPRZ1	0.0317901	0.874095
H3C2	-0.11039	0.659829
CHAD	0.28158	0.331658
SCGB1C2	-0.215381	0.418456
PANK2	0.414455	0.116369
DPM1	-0.109409	0.651263
PTPRN2	0.0809788	0.799366
NUDT1	-0.0754915	0.698799
SMYD5	0.652316	0.000633981
C6orf163	0.197224	0.258389
MCM10	0.30887	0.229983
TDRD1	0.0391254	0.858462
SLC25A38	0.176207	0.519443
TAS2R41	-0.465722	0.320105
ZNF541	-0.748661	0.0378003
RRN3	0.0951276	0.655963
TLR6	0.525622	0.00734024
CYB5R1	0.455735	0.0100853
SART3	0.268875	0.302962
NAA38	-0.0922812	0.770736
SKA3	0.228576	0.360681
MRPS10	-0.329321	0.208052
OAZ1	0.236131	0.415167
SCN3A	-0.327881	0.0675059
METTL14	0.150338	0.357413
GCH1	0.432101	0.123697
CTDP1	0.630308	0.00415921
ABI2	-0.122441	0.826379
DUS2	0.0925227	0.683344
SFXN4	0.00186086	0.994069
DMAC2L	0.646736	0.000435448
FHIP2A	-0.134884	0.278776
MTMR2	0.0572683	0.817529
PWWP3A	0.127344	0.657714
ZKSCAN1	-0.174825	0.515638
CTSV	0.109228	0.528155
SULT1E1	-0.0360567	0.884345
DEDD	-0.323248	0.116627
UBA3	0.388684	0.0911059
TMEM266	0.00575663	0.984113
TECPR2	-0.843318	0.000490632
NEMF	0.537516	0.0749556
RIMKLA	0.0445876	0.9027
HNRNPA2B1	0.218625	0.239562
HOGA1	-0.181559	0.490056
EIF2B5	-0.0213916	0.917826
VIM	0.110138	0.529866
WNK3	0.118402	0.647371
ETFBKMT	0.124425	0.587645
AP2B1	0.425112	0.0869166
SPDEF	-0.194101	0.441754
PAF1	0.747542	0.00833126
ZNF517	0.0842761	0.657121
REXO4	-0.175709	0.511235
DISP3	-0.182387	0.434829
CSKMT	0.555254	0.0109556
MRPL50	-0.0421788	0.863119
HSPB2	0.203858	0.109696
SLC16A7	0.345483	0.174493
STPG4	0.232341	0.236464
ATP1B1	0.804093	0.00494325
WDR25	0.00361597	0.94134
YEATS4	-0.0491112	0.858905
PATL2	-0.141288	0.548259
ATP13A4	0.520395	0.110037
CCR6	0.244909	0.283007
UBE2QL1	0.351253	0.0927541
PRY	0.0418857	0.741778
CGGBP1	0.199349	0.270743
OR10G2	0.452287	0.0394853
CRBN	0.0135626	0.985386
ACSL3	-0.0714387	0.552437
KIAA1143	0.65523	0.0542748
ZNF84	0.393009	0.141321
FEM1B	0.317636	0.114766
BUB1	-0.0162366	0.943803
HOXD9	-0.359996	0.315568
UBA5	0.250114	0.163991
RERE	0.645583	0.00556036
KIF15	-0.20665	0.536717
CRB3	0.477275	0.071511
SSTR3	0.422455	0.0866258
VSX2	0.288484	0.26049
WT1	-0.106841	0.632347
RGS4	-0.10983	0.684694
FOXN3	0.756819	0.00145868
NECAP2	0.113448	0.586194
THNSL1	0.364801	0.134319
TOMM34	0.78781	0.0111207
ITGB5	0.020347	0.943215
NPY4R	0.436695	0.0383207
ZNF749	0.0725795	0.718726
ETF1	0.260013	0.196261
RPS8	0.689233	0.00251893
CRTC1	-0.0586102	0.806105
VPS33B	0.306472	0.14978
OR51D1	0.257649	0.115139
C1QL4	-0.157985	0.400489
ARL5B	-0.0435465	0.859246
DDX47	0.122932	0.474453
HEXB	-0.205921	0.30851
DLX2	0.528965	0.00771895
NOS2	0.156545	0.580153
CADPS2	0.391529	0.104722
TERF1	0.142831	0.54338
LRRC63	-0.171522	0.414377
FAM151B	0.200161	0.447645
RINT1	0.182499	0.523066
NF1	-0.280485	0.185204
NKD1	0.276676	0.11421
C4B	0.451305	0.0649668
DHX38	0.676803	0.00616597
ANAPC4	0.0862358	0.749101
ASB17	-0.362795	0.16578
HAMP	0.420357	0.120857
TRIQK	0.329324	0.131861
NDUFA2	0.728089	0.00217812
LTK	-0.0989174	0.669737
ALG5	0.337857	0.127483
HSD3B2	-0.173696	0.519603
GKN2	0.564643	0.00595104
LCN2	0.309209	0.145072
BIVM	0.0513673	0.837868
S100A7	0.153725	0.533239
TRMO	0.668521	0.0308973
PITRM1	-0.216551	0.410421
AAMP	0.0409728	0.928658
CASP10	0.640198	0.00957087
CELA2A	0.105033	0.651008
KCNF1	0.0641038	0.687203
MYBPC2	0.482073	0.116719
PRAMEF17	-0.682088	0.0891606
TMCO4	0.111293	0.573876
TRPC7	0.687996	0.00747894
FTH1	0.228731	0.13638
MANEAL	-0.197386	0.38306
ZSWIM8	-0.231542	0.311642
SPATA13	0.00837985	0.975068
RBM33	-0.0705806	0.804846
BCL10	0.613033	0.00518146
NAIP	0.319565	0.111531
ITCH	0.168518	0.522251
MYBL1	-0.00946201	0.966422
SLC12A5	0.259124	0.339214
RAB38	0.116594	0.684475
ASCL5	0.255172	0.250618
EREG	0.255995	0.34333
USP14	0.241128	0.354529
WASHC4	0.30274	0.157322
NUDT8	0.0764945	0.736104
RAP1GAP	0.392376	0.128504
OR10AC1	-0.0534308	0.764359
LARP4B	0.203186	0.401956
CBLN2	0.0416019	0.806852
BAAT	0.358588	0.362481
SLC25A23	-0.0995719	0.651635
KAT7	0.128961	0.614266
THNSL2	0.420829	0.07013
RAB13	0.590198	0.00118655
PIP4K2A	0.00511489	0.983112
SPZ1	0.394234	0.141206
BCKDK	0.198272	0.320591
HAND1	-0.241353	0.280081
NYAP2	0.0405062	0.865769
SNCB	0.419763	0.0488735
APEX2	-0.438146	0.119892
BRI3	-0.05993	0.795999
TESC	0.677469	0.0499474
TEK	0.482861	0.0102316
ZNF611	-0.0839692	0.766834
ARL17B	0.22713	0.457837
AGTR2	0.320131	0.257573
DLG4	-0.251916	0.303835
DDI1	-0.040726	0.805234
GPR42	0.052403	0.719135
PILRB	0.654527	0.00726116
WDR11	0.526967	0.0449895
TAFA5	-0.107612	0.574037
MAD2L1	-0.423583	0.0747301
HSPA1B	0.189156	0.522009
WAS	0.594913	0.0253224
GLIS1	-0.288987	0.190457
ASDURF	-0.0198796	0.939449
ZDHHC23	0.121867	0.627918
GPR3	-0.294612	0.412994
SSNA1	0.178387	0.529739
AKIRIN2	0.220671	0.395507
ZNF830	-0.399701	0.0956627
PRRT2	0.462786	0.0591846
TAS2R39	0.112923	0.371998
SMIM11A	-0.036657	0.874863
ATP2A1	0.691885	0.00260944
CD52	0.205641	0.263587
PXN	1.06783	0.000903774
OR14A16	0.113025	0.669071
RBBP4	0.404707	0.138317
MMP11	-0.298321	0.294307
MIF4GD	0.193663	0.454911
CAMK2N2	-0.260849	0.335998
RBPMS2	0.214202	0.423851
ATG14	0.614324	0.016958
ZNF212	0.576091	0.00457013
NOSTRIN	0.344287	0.131038
ST14	-0.413986	0.0706019
RAB40B	-0.0425262	0.865478
C18orf54	1.13723	3.46589e-05
PRMT2	0.0503641	0.846645
SLC39A2	0.112734	0.550966
CCDC85A	-0.598942	0.0380595
PTCD2	-0.653035	0.0273846
PSMA7	0.412451	0.0477898
TMEM144	-0.0690866	0.786967
DPPA5	0.0301581	0.867782
IL1A	0.211743	0.413502
PNPLA8	0.376902	0.116741
B4GALT5	0.296597	0.249501
NUDT2	-0.249777	0.122669
ROR2	-0.246718	0.319049
WDR88	-0.29452	0.162004
TBCC	0.181644	0.501661
OR7A10	0.0190779	0.933634
PROSER3	-0.0448905	0.861429
TRPC3	0.457954	0.10135
GSDMD	-0.120726	0.672981
TP53BP1	-0.206079	0.403093
ARFRP1	-0.0971764	0.811496
NSUN3	0.633421	0.0152291
GAB4	0.387022	0.06185
VAPA	-0.163485	0.448635
SPATA5	0.0175525	0.908666
PPP1R8	0.241496	0.420786
CLP1	-0.200961	0.509461
ZNF577	0.439238	0.0520806
ERGIC3	0.188811	0.389859
SCRN3	0.245075	0.210788
ARPC2	0.421044	0.104795
CUL1	0.260751	0.230373
SHQ1	0.00324552	0.972913
SSR2	-0.294565	0.225774
IER3IP1	0.363938	0.0165847
PRRG1	0.29389	0.225386
DAP	-0.0972891	0.656912
FBXW10	0.322549	0.160919
EVI5	0.305927	0.1625
PCDH10	0.442789	0.0790962
ZNF132	0.00100541	0.989047
CHKB	0.375871	0.236057
TMEM120A	0.186512	0.488798
CD2	-0.364411	0.118174
BDP1	0.164335	0.487598
SH3BP5	-0.0577375	0.842721
ZNF398	0.196317	0.45882
MYO18B	0.237759	0.108546
TNNC2	0.470935	0.0344212
DDN	0.00258944	0.951075
MRGPRX4	-0.065001	0.746971
AP4E1	0.480126	0.0903962
ATP5MG	0.154845	0.59988
FREM2	0.0438212	0.863068
S100P	-0.17509	0.212431
USP17L7	-0.0801799	0.669542
MYO5B	0.259888	0.180992
LRRC46	-0.335906	0.207937
ZNF69	-0.14198	0.496108
ERN1	0.0274999	0.919226
NOTCH4	0.440287	0.0197077
XRCC6	0.2951	0.255428
PARP2	0.396693	0.0657517
[truncated: 13,726 more rows]

## Sheet: Up hPSC Myofibers
Target name	Log2	Pvalue
SP7	1.7579	5.90723e-06
MYH7B	1.36701	1.33001e-05
STK16	1.29105	0.000639412
ACADVL	1.2892	6.14352e-05
PPA1	1.27939	2.78355e-06
RYR1	1.2453	0.000450531
DDX4	1.21899	1.44989e-05
STAT4	1.19833	0.00273306
TMEM182	1.18527	6.77837e-05
GIMAP8	1.17706	0.000396516
ALDH3B2	1.15427	2.75557e-05
EMILIN2	1.14979	0.000402422
GALNTL5	1.14544	0.000606733
C18orf54	1.13723	3.46589e-05
GPR158	1.13062	0.000184921
MYL12B	1.12675	0.000376473
TTN	1.11751	0.00105237
BTNL3	1.10833	0.000252447
CNGB3	1.10469	0.000200899
BANF2	1.10208	0.00033394
CHRNG	1.07944	0.000548522
PRSS3	1.07273	0.00010929
LY6G6D	1.0709	0.000315687
PXN	1.06783	0.000903774
LDB3	1.05798	0.000465487
MYBPC1	1.0545	0.000805756
DDX39A	1.04532	6.21171e-05
RBM34	1.02962	0.000192247
SNAP23	1.02939	6.31505e-07
RPS27	1.02599	0.000249341
UBAP1	1.02427	0.0106386
PRSS54	1.01979	0.00101258
FAM214B	1.01905	0.000852434
CYC1	1.01884	0.0014806
DZANK1	1.01471	0.000605009
TEAD4	1.00424	8.84061e-05
BRWD3	1.0036	0.00402792
GPR32	1.00316	0.000626118
MYF6	1.00058	0.000127619
C1GALT1C1	0.990053	0.000228174
SFRP4	0.988117	8.65233e-05
LURAP1L	0.986842	0.00042596
NEK7	0.981546	0.00455565
MAPKAPK5	0.975671	0.000217245
IL3	0.969359	0.000354648
CTSC	0.967763	0.00185639
C1orf56	0.967171	9.10841e-05
HAT1	0.963619	0.00112892
INTS4	0.96339	0.000316951
ENO3	0.961421	0.000376786
DACH1	0.960676	8.84389e-05
MAZ	0.960251	0.00277063
FCRL3	0.959158	3.55452e-06
CFAP298	0.954652	0.000907
LARGE1	0.949853	0.00162384
LYAR	0.949301	0.000946806
TSNAX	0.948617	0.000330603
CDO1	0.946757	0.00127496
MTA2	0.943739	0.00245214
PDLIM3	0.941589	0.00824719
PEPD	0.939506	0.000126975
FHL1	0.937645	0.00170378
PDIA6	0.937171	4.72946e-06
MYLK	0.936484	0.000121512
COQ10A	0.935614	0.00386756
PLPP3	0.934589	5.33932e-05
GPN1	0.934142	1.87676e-05
SIRT2	0.933889	8.92722e-05
SEMA6C	0.933319	0.00236109
PAX2	0.93314	0.000166439
LRRC61	0.932411	0.000664318
SLC6A19	0.93172	2.86319e-05
AK4	0.931212	0.000649349
NFE2L1	0.930908	0.00480614
POLR3A	0.930188	0.000604982
DNTT	0.928925	0.00857157
CHRND	0.92795	0.00143076
PRXL2A	0.927215	0.00456984
PTX3	0.927023	0.000435945
EPS8L2	0.926717	0.00221376
TRMT10A	0.924013	0.000714598
GAS2L1	0.921338	0.000514465
DHRS3	0.919191	0.00167256
PFKM	0.919066	0.00541305
HDHD2	0.918857	0.00152813
PROS1	0.915257	0.000564999
S100G	0.914992	0.00430993
IGHG4	0.914667	0.000306626
LETMD1	0.914646	9.80995e-05
KCNQ5	0.914017	9.67895e-06
TBX1	0.913754	0.0025838
DYNLL1	0.912297	0.00213975
MYO10	0.912032	0.0027903
ATP2B1	0.909974	0.000161518
NUB1	0.908646	0.00210794
SMIM17	0.908271	0.00523642
CLK1	0.907021	0.00930493
RASL11A	0.905487	0.00111449
TAS1R1	0.90394	0.00085852
BOC	0.903162	0.000388537
PCARE	0.902682	0.00100827
CA3	0.902591	0.00113951
PTCD3	0.901548	0.00348279
NEGR1	0.901047	0.00092721
CAV3	0.900313	0.000649432
RNASE11	0.899547	6.40145e-06
RHBDD1	0.899109	1.55936e-06
MYOG	0.898293	0.000383246
DMPK	0.897816	0.000577818
SORBS2	0.897111	0.000569283
CCNH	0.896309	0.00424882
CEACAM5	0.895914	0.00138964
RBM12B	0.895846	0.000862706
PRKCI	0.895834	0.00576269
STAT3	0.894584	0.00243029
IFITM5	0.894134	0.00243998
IGFBP4	0.892214	0.00249341
PPP1CB	0.891635	0.00388315
HINT1	0.891496	0.00310762
VASP	0.890888	6.95471e-05
ADGRA3	0.890841	9.72011e-05
TUBB2A	0.89017	0.00133626
PKDREJ	0.889517	0.000255923
CCL13	0.889272	0.000113025
TERF2IP	0.888468	0.000131216
TAS2R10	0.88695	0.00074157
KRT19	0.886087	0.000284997
ATP2A2	0.885408	0.00607105
EDN1	0.885395	0.00663188
EPRS1	0.885227	0.00125349
RBM5	0.885026	0.00285038
TAOK3	0.884627	0.00293452
NRDC	0.882784	0.00185796
PLCH2	0.882085	0.0029297
ZNF114	0.882046	0.00192687
BCAN	0.880563	0.00195589
ERAP1	0.879941	0.000242134
INPPL1	0.879108	0.000289881
TRMT13	0.878357	0.00132099
NCKAP5	0.876924	0.000306947
SPAG1	0.876556	0.000285677
CDCA2	0.875635	0.00175823
ABTB2	0.874721	0.000102072
MYL4	0.874385	0.0015371
INAVA	0.873748	0.00341733
C18orf25	0.872597	0.000160317
NT5E	0.872392	0.00458126
BUB1B	0.871193	0.00883721
PKD2	0.869759	0.00650738
KRT23	0.868274	0.0028765
PGAM2	0.867549	0.00243172
ARL16	0.866733	0.000732859
TRIM54	0.866197	0.000239013
KIAA2013	0.865729	0.00256799
SLFN12	0.862506	0.00250448
G6PC1	0.86231	0.01183
VAV1	0.862264	0.000222751
EIF3K	0.860811	0.000989632
IFT46	0.860166	1.76583e-05
GPR87	0.859296	0.001215
LAMA1	0.858904	0.00466942
SFRP2	0.858417	0.00226834
RHD	0.856941	0.0118804
USP28	0.855448	0.00549264
SMG1	0.855379	0.00131426
FOXA1	0.854545	0.000392975
PRPF38B	0.853637	0.000283598
EPS8	0.853079	0.000778746
APBA3	0.852244	0.0120436
DUXB	0.851861	0.00782476
AMELX	0.851027	0.00157322
LMAN1	0.850863	0.00346568
NEUROD1	0.850082	0.000131928
LRRK1	0.849185	0.0022814
G2E3	0.848021	0.000391048
NPY5R	0.847812	0.000983533
CNIH1	0.847466	0.0180345
MAT2A	0.847385	0.00450086
XRCC2	0.846189	0.00597101
DHX9	0.84609	0.000607096
MYH8	0.845534	0.00351806
PSEN2	0.84502	0.000521488
CASP8AP2	0.842007	0.00244942
TRIP12	0.841479	0.00191358
INVS	0.840873	8.04332e-05
EFHD2	0.839755	0.000367495
TNN	0.839565	0.000202025
UBE2A	0.839401	8.50773e-05
STXBP4	0.838164	0.00335202
COA4	0.837983	0.000622091
ZNF484	0.837493	0.00230324
CHRM3	0.836834	0.000770686
MED8	0.836636	0.00202677
FYTTD1	0.836125	0.000223542
MTNR1A	0.835956	0.0057563
ITSN2	0.835128	0.00215624
ALB	0.833787	0.0157889
CDC26	0.833683	3.46904e-05
SRPK3	0.833117	0.00137776
SEL1L	0.832779	0.00362939
UBTD2	0.83246	0.00061124
ADAM12	0.831733	0.0066477
CLEC11A	0.831113	0.0116486
PTN	0.829839	0.00199513
C19orf84	0.829197	0.000870573
CCSER2	0.828801	0.000648118
PLEKHM1	0.828141	0.000684076
NRK	0.828033	0.000911084
FAP	0.827716	0.000992354
TRIM59	0.827083	0.000579269
CHCHD5	0.825531	0.00276502
PFKFB3	0.825201	0.00426418
IL13RA1	0.824527	0.0039386
CHMP3	0.823866	0.0140256
HMX1	0.823229	0.00753261
DNA2	0.823214	0.000230719
HSF2	0.822881	0.00345203
MYL3	0.822647	0.00459964
HRCT1	0.82256	0.00101584
ANKLE2	0.822016	0.00872378
SVEP1	0.821564	0.00114887
SNX18	0.821424	0.00609442
ARPP21	0.821065	0.00202889
CCDC122	0.820032	0.000909576
GIMAP1	0.81971	0.00392004
P4HA2	0.819554	0.00197838
MEDAG	0.819387	0.0317261
ADSL	0.819209	0.000683476
SYNJ1	0.818427	0.000287967
MB	0.81776	0.000416628
CTSW	0.817227	0.00604462
TRIM67	0.816724	0.000452686
GORASP2	0.816552	0.000384572
PAK3	0.816386	0.00126159
DNAJC1	0.816169	0.000559666
NFXL1	0.815997	0.00353905
ARL5C	0.815968	0.00114752
TP53	0.81356	0.00113349
PRR27	0.813548	0.00274154
VSTM2B	0.813499	0.000809282
IFI6	0.812775	0.00307805
MCTP2	0.811594	0.000532838
ZNF442	0.811074	0.00678606
SRL	0.810524	0.00148504
MAMSTR	0.810322	0.000429965
ZNF764	0.810065	0.00275677
ZNF32	0.81005	0.00212534
ABHD2	0.809652	0.00666801
VIRMA	0.809526	0.00568515
PIGY	0.809354	0.00120543
WDR5	0.808651	0.000247737
SLC36A4	0.808535	0.0117861
BEX4	0.808334	0.00211256
CDK2	0.808164	0.000934442
KIRREL2	0.807893	0.00421674
NR3C1	0.807863	0.00665416
SLC39A6	0.807726	0.00317327
ADAT1	0.80729	0.00482073
COPA	0.806997	0.0038555
PFKFB4	0.80505	9.52896e-05
EVI2B	0.804565	0.00102582
RICTOR	0.804505	0.00801514
L3HYPDH	0.804121	0.00658806
ATP1B1	0.804093	0.00494325
S1PR5	0.802973	0.00311943
INMT	0.802417	0.00541077
CLIC6	0.801162	5.17778e-05
BTN2A1	0.800133	0.00277883
ADAMTS20	0.799918	0.000719471
XIRP1	0.799608	0.00173177
SLC28A1	0.799378	0.00116179
VDAC2	0.798236	0.00294078
LIX1L	0.798119	0.00305322
GAK	0.797498	0.00105672
PDE6C	0.796819	0.00154156
EIF4A2	0.796473	0.00715044
SAMD8	0.796008	0.0173812
CD72	0.795899	0.00649906
SENP6	0.79576	0.00222865
CHRNA1	0.795369	0.0016723
NAP1L4	0.795278	0.0132724
CKB	0.79445	0.00634796
TMEM50A	0.794363	0.000856223
OR2AG1	0.794266	0.00508613
C6orf201	0.793921	0.000361162
PRR23B	0.79356	0.00275399
BOLA1	0.79293	0.015527
RETREG3	0.792161	0.00369227
TSPOAP1	0.791044	0.00261985
TLE6	0.790977	0.00164133
CAPS	0.790901	0.00652081
CATSPERG	0.790805	0.00568274
PDE4DIP	0.790207	0.00289422
SLC26A5	0.789744	0.00447752
TM9SF1	0.789265	0.000757021
ECPAS	0.789249	0.00215608
TOMM34	0.78781	0.0111207
SH3D19	0.787514	0.0012128
MAPT	0.786491	1.3089e-05
PDAP1	0.785353	0.00436927
JDP2	0.783522	0.00162326
BCL9L	0.783168	0.00634047
SLC6A11	0.782726	0.00879084
JCHAIN	0.782567	0.00294172
SNX4	0.781608	0.00114997
ZDHHC20	0.781171	0.000943801
CD69	0.780619	0.00288765
EPC2	0.78021	0.00515146
ADAM7	0.780029	0.000446785
TM7SF3	0.779464	0.00516066
C16orf78	0.779279	0.00148437
INF2	0.778546	5.58957e-05
UBXN11	0.77817	0.00059531
DEPDC1B	0.776866	0.0038672
TRIB2	0.775915	0.013269
TBX5	0.775633	0.00596351
MAGEF1	0.775287	0.00247135
NNMT	0.774543	0.00300482
TIGD4	0.774349	0.00958319
C7	0.773959	0.0025836
DLD	0.771787	0.000194459
ITIH4	0.771692	0.00786354
LRRN1	0.770997	0.00138967
ZSWIM2	0.770713	0.00983469
MRPL11	0.770408	0.00977212
LTF	0.770399	0.000206201
SPATA12	0.768269	0.00187088
MYOT	0.767755	0.000130554
TRPC4	0.76772	0.000422612
JPH1	0.767597	0.00253982
TNNT2	0.767579	0.00680378
TIMM17B	0.766119	0.00338135
CCL23	0.765899	0.00031256
CCDC90B	0.765739	0.000607616
OR8S1	0.765106	0.00111805
GRB2	0.765047	0.0033114
CLTC	0.76503	2.43473e-05
DDIAS	0.764815	0.00069508
SLU7	0.764363	0.00721163
FOXO1	0.763725	0.00123395
C1S	0.763411	0.0002448
SRSF4	0.763399	0.00327797
PPP5C	0.762836	0.003851
ARMS2	0.762689	0.0123744
CAPZA3	0.762302	0.014336
GZMK	0.762237	0.00621478
EFCAB2	0.761909	0.00131024
LMCD1	0.761737	0.0121956
ZNF45	0.761569	0.0207285
TSPAN9	0.761389	0.00757654
GPR62	0.761027	0.000242409
RFX4	0.759702	0.00125176
RFPL1	0.759579	0.0023374
VRK2	0.759364	0.00277567
SNF8	0.759138	0.00272012
SMIM18	0.759085	0.00574692
PRKAR1A	0.758785	0.00620588
SPC25	0.757986	0.00478767
UTP3	0.757612	0.000176645
B3GNT5	0.757453	0.00419788
GGT7	0.757084	0.00557342
SMLR1	0.757011	0.00285301
TGFB3	0.757009	0.00958409
FOXN3	0.756819	0.00145868
TLX2	0.756767	0.0238702
GPI	0.756031	0.000336894
POLE2	0.755884	0.000629614
EEPD1	0.755808	0.00337577
SCPEP1	0.75575	0.00232758
FPGS	0.755718	0.00072901
FAM241A	0.754532	0.01563
DNAJA1	0.754005	0.00210659
DPP7	0.753186	0.00895493
ANKRD65	0.752794	0.000601828
IPO5	0.751179	0.00178529
HECTD4	0.750938	0.000453265
FSTL5	0.750873	0.00203122
DUSP5	0.75083	0.00218326
CCDC138	0.750623	0.00454031
BLMH	0.750603	0.00181317
DMRTC1B	0.750017	0.0118301
ZSCAN31	0.748851	0.00778568
GTF2E2	0.748829	0.0124846
PRMT5	0.748313	0.00588718
KIAA1841	0.74791	0.00185752
IL17B	0.747689	0.00128246
NEB	0.74768	0.00619319
PAF1	0.747542	0.00833126
GZF1	0.747458	0.0451142
CABP1	0.746782	0.00340214
CD27	0.746308	0.00281344
SH3GL3	0.746054	0.0128107
RGL3	0.745953	0.0238866
FN3K	0.745699	0.00425598
DEPP1	0.745139	0.00437356
TFAP2D	0.744985	0.00545209
MXRA5	0.744468	0.000276837
AMMECR1L	0.743964	0.00341662
SQSTM1	0.743935	0.0166683
LCN9	0.743639	0.000932552
STX5	0.743541	0.010972
TMEM184C	0.743518	0.00346999
CCL8	0.743312	0.00121793
CHGB	0.743168	0.00897481
ALPK3	0.743024	0.00188116
DCAF16	0.742846	0.0057229
LYPD1	0.742708	0.00280026
PADI6	0.742267	0.0105216
EDC4	0.741819	0.000313357
PCBP4	0.74144	0.000884403
RHOA	0.741439	0.00765488
PRDX3	0.7412	0.00109872
MAPK4	0.740712	0.0240346
COL6A3	0.740275	0.0220463
TLR10	0.740246	0.00489936
SAGE1	0.73982	0.00113281
EMP3	0.73963	5.24387e-05
ZNF416	0.73935	0.00426621
SMIM27	0.73895	0.0052753
SDR42E1	0.738934	0.00596742
CMYA5	0.738312	0.00622826
HPX	0.73825	0.0017778
ABHD1	0.73815	0.0189685
TAS2R40	0.738111	0.00347247
RNF113A	0.737761	0.0191505
DNAJB14	0.737247	0.000420858
PLEKHD1	0.736886	0.00271515
SCX	0.736792	0.0345248
ERBB3	0.736446	0.00291891
GPAT4	0.736283	0.00954667
PPP1CC	0.736208	0.00286544
ADRM1	0.735749	0.000451704
ADM	0.735426	0.0148986
SLC11A2	0.735361	0.000184588
DOLPP1	0.734983	0.0159073
SYNDIG1L	0.734918	0.00470931
SERPINA7	0.734913	0.000551703
CC2D2A	0.734868	0.00536816
VAV3	0.734718	0.00232673
CCDC68	0.734344	0.00665755
SREBF1	0.734163	0.000262344
MUSTN1	0.734114	0.0105083
ATXN3	0.733742	0.00160802
PYM1	0.733672	0.00708725
CACNA2D1	0.733412	0.00117612
CEP295NL	0.733179	0.00386282
MRFAP1L1	0.732923	0.00762002
PNMA6F	0.732846	0.0018455
RTL5	0.732695	0.00116977
ELAC2	0.732475	0.0100562
ANO1	0.732414	0.0171285
MAST3	0.731765	0.00688216
BCCIP	0.731488	0.00413298
MMP10	0.731223	0.0128255
SH2D3C	0.730943	0.0161882
RARB	0.730904	0.0179535
CRABP2	0.730526	0.015382
SPAM1	0.730169	0.0013986
SH3TC1	0.729086	0.00107493
SUB1	0.72877	0.000584432
COG7	0.72856	0.00537298
COQ9	0.728548	0.000685528
RPLP2	0.728523	0.0165287
TMEM186	0.728443	0.00222181
FKBP4	0.728399	0.00207326
TNFSF4	0.728248	0.0060205
NDUFA2	0.728089	0.00217812
CEMIP2	0.728087	0.000912377
C11orf24	0.727769	0.0197078
PPP1R21	0.727072	0.013984
PPP4R3A	0.727045	0.0226956
TMEM117	0.726926	0.00261104
PJVK	0.726237	0.00350295
ARL6IP6	0.726214	0.00180345
DUSP1	0.725992	0.00288467
ZBTB24	0.72564	0.00083485
NEFH	0.72548	0.00288137
PDE5A	0.724119	0.00317742
LAPTM4A	0.723821	0.00194638
NLRP6	0.723426	0.00172175
FUCA2	0.7231	0.00206436
HIP1	0.722924	0.00116063
PRKCB	0.722834	0.00289555
ZCCHC3	0.722614	0.00358904
CARNS1	0.722125	0.0378443
PRKCA	0.721917	0.00472495
SNX3	0.721872	0.00385155
ALG10B	0.721811	0.00397125
C7orf33	0.721722	0.00111381
PKIA	0.720697	0.00766525
AFTPH	0.720396	0.00669881
CARD9	0.720306	0.00395086
CCP110	0.720182	0.00957364
COL2A1	0.719756	0.00432132
GABBR1	0.719706	0.005561
TMEM140	0.718594	0.0139079
CYP8B1	0.718412	0.0047772
PHF12	0.718408	0.0137996
OBSCN	0.718207	0.0277282
DNAJC11	0.717628	0.00499516
UBE2H	0.717615	0.00472712
CAPN14	0.717523	0.0109444
CEP20	0.717393	0.00499246
PHF20L1	0.71716	0.00261709
ROCK2	0.716465	0.00463437
TBC1D12	0.715881	0.0101164
ZNF106	0.715718	0.0159749
MTDH	0.715695	0.0141859
LACTB2	0.715411	0.00502535
BST2	0.715195	0.0048772
MYL6B	0.714864	6.75642e-05
PCNT	0.714655	0.00256463
ARL4D	0.713228	0.000250481
TBATA	0.713168	0.00659366
CPZ	0.713094	0.00331015
ACTR3	0.712692	0.00298045
SPOP	0.712241	0.00195811
DYNLT2	0.711624	0.00495815
KLHL31	0.711385	0.00296312
NETO1	0.711268	0.0152176
DNTTIP1	0.711015	0.00102202
EIF3G	0.710477	0.00742965
ARMC7	0.710085	0.016167
LRTM2	0.709965	0.00365283
GPATCH1	0.7098	0.0139572
ZNF367	0.709757	0.00604514
RBP4	0.709682	0.00471467
AK1	0.709635	0.00149358
CYP2W1	0.709587	0.0135031
PDGFC	0.709549	0.00624028
MEIS1	0.709474	0.0041735
SLC9B1	0.709032	0.00623215
ADNP2	0.708998	0.00886842
GSTK1	0.708812	0.0485873
TNFRSF25	0.708689	0.003292
PTPRA	0.708449	0.00245198
GPR141	0.707619	0.0175338
SCARA3	0.707586	0.0143547
EIF5A2	0.707543	0.00613636
VWCE	0.707507	0.012525
KIF23	0.707198	0.00210951
ANKRD28	0.707079	0.00123553
DHDH	0.707019	0.00564953
SSU72	0.706947	0.0039971
PTPN6	0.706651	0.0242015
AFG3L2	0.705884	0.00115586
MUC7	0.705755	0.00126115
ZAR1L	0.705611	0.00080091
PDE6D	0.705465	0.00146276
CAMLG	0.705287	0.00524173
TRIP11	0.704802	0.00427214
ABCD1	0.704577	0.00234118
RNFT1	0.704423	0.00114561
UGT2B11	0.704235	0.00412741
MKLN1	0.703444	0.00323871
AS3MT	0.703429	0.0204029
TNFRSF18	0.703081	0.0140226
MUC5B	0.702871	9.08676e-05
KIF25	0.702675	0.0060305
TNK2	0.702398	0.00978844
ANKRD17	0.702383	3.48325e-05
SAFB2	0.7021	0.017485
TSSK2	0.70178	0.00624173
SGSM1	0.701715	0.0068615
AGPS	0.701682	0.00109303
MPDU1	0.701555	0.00601503
C1QL2	0.701453	0.00116465
ETNPPL	0.701131	0.00515071
ZC3H13	0.701008	0.00236544
NUP62CL	0.700908	0.0358573
SLC38A11	0.700669	0.00412021
MZT2B	0.700438	0.00591175
CSTB	0.700425	0.00203464
OR7C2	0.700124	0.00285317
ATMIN	0.700022	0.0105305
ZNF569	0.69964	0.000268577
MTMR1	0.698609	0.00314669
IAPP	0.698203	0.00968207
PAPOLG	0.698032	0.0234124
PRSS12	0.697836	0.0311073
TLE4	0.697738	0.0100392
KIF21A	0.697645	0.0318794
L2HGDH	0.697094	0.014553
HDAC9	0.696795	0.00645314
BTBD10	0.696526	0.00324582
NPNT	0.696493	0.00154102
MARCHF7	0.696233	0.0110826
UFD1	0.695519	0.0056867
CLOCK	0.695253	0.00544301
AURKA	0.695248	0.00176038
RSRP1	0.694907	0.0261345
NRN1	0.694839	0.0064399
PTPN22	0.694131	0.00718509
ZNF462	0.693752	0.00558345
COMP	0.693379	0.00269629
ADCY8	0.692858	0.000824317
RABL6	0.692774	0.0112943
PRKCD	0.692685	0.00187389
KLHL9	0.692679	0.00105049
ACTN2	0.69204	1.64953e-05
ICAM3	0.691932	0.00170791
ATP2A1	0.691885	0.00260944
DYRK1A	0.691232	0.00319331
HDDC2	0.690975	0.00834895
ANKRD46	0.690926	0.00139529
PPP1CA	0.690675	0.0153859
ZFP82	0.690495	0.00174509
INSL6	0.690429	0.00608554
DAPL1	0.690406	0.0291075
MTA3	0.690014	0.00442688
SLC22A25	0.689424	0.0186914
C1orf232	0.689267	0.00352292
RPS8	0.689233	0.00251893
C2CD4C	0.689082	0.00258433
RNF149	0.688921	0.00270414
CFAP74	0.688741	0.0126897
ZSCAN26	0.688644	0.0249219
GNAZ	0.688581	0.0010983
NBDY	0.688401	0.00452138
TRPC7	0.687996	0.00747894
SNCA	0.687886	0.00263366
NIPA1	0.687358	0.00264699
RAP1A	0.687218	0.00275724
KDM3B	0.687184	0.00263144
LGR5	0.687008	0.00795302
NMUR2	0.686407	0.00574584
ANKRD42	0.686108	0.00384885
ID4	0.686094	0.0198106
ECM2	0.685967	0.00216528
SPTB	0.685851	0.0181177
SOX7	0.685806	0.0118786
ATP6V1G1	0.685706	0.00683819
HLA-DRB1	0.685674	0.0146675
LRRC28	0.685462	0.000109419
VAT1L	0.685289	0.0151736
SYBU	0.684772	0.0121464
ZNF781	0.68444	0.00393179
IL31RA	0.683957	0.011913
CTLA4	0.683395	0.00380751
FADS3	0.682681	0.00620995
GET1	0.682597	0.00188293
HS6ST1	0.682424	0.00325044
TFG	0.682392	0.000459612
ZNF195	0.682022	0.00515223
SMAD7	0.681622	0.000296724
FCRL4	0.681517	0.00474291
IFNE	0.681461	0.0263734
STN1	0.681303	0.0131525
MRPL22	0.681207	0.00427192
RHOF	0.681166	0.0172629
RPL18	0.681061	0.00973397
CNPY3	0.680799	0.00764955
ZKSCAN5	0.680776	0.0017662
PPARGC1A	0.680742	0.00125706
GNRHR	0.68047	0.00835615
CRAT	0.680365	0.00395684
ERMP1	0.680319	0.0129439
HEMGN	0.680273	0.000938795
TBC1D1	0.679712	0.0410312
SLC46A3	0.679657	0.00913561
PLAAT4	0.679389	0.000539756
SIK1	0.679319	0.00893607
CLDN11	0.679072	0.0147207
COLEC12	0.678998	0.00506728
BMF	0.678937	0.0101602
LRRC3B	0.678846	0.00318268
MEIKIN	0.678741	0.0033242
MYLIP	0.678472	0.00643809
FBXO15	0.678439	0.00917502
HINT3	0.678279	0.0117638
USO1	0.678252	0.00298283
ERICH5	0.677833	0.0125858
ADAP1	0.677729	0.00670866
TMTC1	0.67751	0.0132535
UQCRQ	0.677492	0.000385543
TESC	0.677469	0.0499474
ZNF37A	0.677263	0.00195513
KDM3A	0.677204	0.00915032
MRPL49	0.676989	0.000468318
ATP6V1E1	0.676861	0.000846162
DHX38	0.676803	0.00616597
NCAPH	0.67663	0.000885673
RPL7A	0.676601	0.0224345
FSD1	0.676514	0.00152841
CLRN2	0.67604	0.0112594
MUC12	0.675875	0.000383418
OLIG2	0.67537	0.00691947
BCAM	0.675213	0.0155038
DMXL1	0.674842	0.0157203
DCAF17	0.674291	0.00443076
RDH12	0.674095	0.00968795
IMP4	0.674088	0.0030162
ALOX5AP	0.673825	0.00111833
B3GAT3	0.673594	0.000426286
PREB	0.673074	0.0119343
RAB7A	0.673059	0.00732268
STEAP4	0.673007	0.013715
KANSL2	0.672852	0.0125367
KCNH7	0.672702	0.00186835
DDI2	0.671901	0.00508015
TNNT1	0.671845	0.000229871
TNFRSF10B	0.671026	0.00128626
ZNRF1	0.671009	0.00505201
MMP19	0.67099	0.000547936
SLC3A2	0.670972	0.0113476
PEA15	0.670926	0.00423845
TNIP3	0.670918	0.0307078
ARIH1	0.670769	0.0117276
DCN	0.670599	0.0190975
RXFP2	0.670552	0.00048324
ZAR1	0.670455	0.022652
MED19	0.6704	0.00722413
CRYZL1	0.670226	0.0125519
CFAP299	0.670181	0.0267502
PARK7	0.670053	0.00442895
SAV1	0.669933	0.00168606
MYOM3	0.669917	0.0144662
PUS3	0.669802	0.00610845
RNMT	0.669605	0.00655038
ANAPC15	0.669516	0.00360271
YWHAH	0.669516	0.00697479
BET1	0.669493	0.00390101
AP3S1	0.669481	0.00898461
PRDM1	0.669299	0.0219634
TCEA3	0.669184	0.00178312
MMP7	0.66899	0.00745817
TRMO	0.668521	0.0308973
PSMD7	0.668343	0.00732273
TMA16	0.668126	0.000265013
SUPT5H	0.668113	3.55751e-05
AHSG	0.668027	0.0040186
HSPA5	0.667984	0.0179701
CLIP3	0.667973	0.0181937
IDI1	0.667844	0.00737519
EIF4G1	0.66782	0.00586333
GLO1	0.667736	0.0159105
STARD13	0.667719	0.0100214
SCML2	0.667556	0.0113403
MYOZ1	0.667278	0.00276492
CCL24	0.667211	0.0392735
LAMP2	0.667134	0.000713722
FA2H	0.666779	0.00447919
PIGN	0.666767	0.0316554
XKR9	0.666747	0.00167511
ATP5MGL	0.666739	0.00198822
SLC41A3	0.666598	0.00802364
ZNF121	0.666529	0.000789462
COLEC10	0.666382	0.0003697
MYL1	0.665787	0.000951684
FUBP1	0.665631	0.0158358
PLXND1	0.665627	0.00540388
NEXN	0.665401	0.0163532
SHMT2	0.665138	0.0110423
ERLIN2	0.665073	0.0139646
RBSN	0.664997	0.0143053
METTL1	0.664498	0.00552583
TNNI2	0.664389	0.00937652
CHD8	0.664368	0.00949185
DARS1	0.664307	0.0163711
SLC6A9	0.664098	0.0233754
CENPE	0.664019	0.00786252
RGS16	0.663882	0.0150456
MPZL3	0.663679	0.00321888
S100A1	0.6632	0.0054085
RASGRF2	0.662577	0.0172564
CLIP1	0.662468	0.00421262
HJURP	0.662409	0.0104752
SLC35D1	0.662344	0.00167294
KRBOX4	0.661983	0.00591754
PDCD4	0.660709	0.00687816
FAM76B	0.660408	0.0497752
GTF3C5	0.660402	0.00801941
ITGA3	0.660362	0.00246427
HOXC4	0.660084	0.00700846
ERCC4	0.660042	0.0115899
SSBP4	0.659522	0.0280063
SPANXA2	0.659354	0.0155051
C9orf135	0.659213	0.00787491
SNRPD2	0.65829	0.0356028
DST	0.657974	0.00270098
FAM24B	0.657554	0.00577659
SKP1	0.657312	0.00295302
PTH	0.657288	0.0415446
ACAT1	0.65659	0.0124966
WFDC11	0.656484	0.00992067
TM6SF1	0.655972	0.00129473
RIOX2	0.65589	0.00329089
ASH1L	0.655778	0.00995687
ATP5F1C	0.655749	0.0270819
ASTL	0.655534	0.0159063
LSM2	0.655499	0.0370463
CNN1	0.65534	0.0246023
SYNC	0.655243	0.000381117
PILRB	0.654527	0.00726116
ADGRA1	0.654485	0.00207142
PRDM6	0.654412	0.0124792
MYH3	0.654307	0.00954673
NDUFAF8	0.654211	0.0227028
RGS9	0.653785	0.00533331
BTN1A1	0.653645	0.0109539
POU5F1	0.653577	0.0271988
SPEN	0.653361	0.00193626
FGD3	0.653135	0.0165142
CLDN20	0.653045	0.0210192
ARMC5	0.652904	0.00305981
IFNB1	0.652725	0.017641
SNX24	0.652721	0.00310558
TYSND1	0.652716	0.00150994
PAGE5	0.652554	0.00394074
NLRP12	0.652505	0.00166394
ULBP1	0.652496	0.0130953
RUNDC1	0.652363	0.0204526
SMYD5	0.652316	0.000633981
GBP6	0.651665	0.00276812
ROBO2	0.651334	0.000656682
KRBA2	0.650967	0.000132772
ITGAL	0.650956	0.00518618
KRTAP17-1	0.650901	0.0297738
ABI1	0.650849	0.019359
RTP4	0.65078	0.00754363
TSGA13	0.650406	0.00647268
HMGA1	0.650281	0.0103242
GALNS	0.650012	0.00472656
CSRP3	0.64988	0.00398451
RIPOR2	0.649506	0.0182026
C11orf58	0.649119	0.00306074
SNX5	0.648705	0.0123412
USP15	0.648467	0.00197627
CNOT11	0.648449	0.00569282
MDGA2	0.648391	0.00879228
KIF18A	0.648251	0.0105975
PSMB5	0.648211	0.0102417
FBXL15	0.648157	0.000756594
B3GNT2	0.648057	0.00418698
RNF39	0.647933	0.00968376
ERBB4	0.647897	0.00238068
ABRAXAS2	0.647446	0.0028217
SSX1	0.647382	0.00832564
WNT3A	0.647322	0.000289129
IPP	0.64732	0.00478257
MRPS27	0.647204	0.00319889
DNAH5	0.646749	0.0368961
DMAC2L	0.646736	0.000435448
DGCR6L	0.646619	0.0285714
GPRIN1	0.646511	0.0121438
GCM2	0.646427	0.0228053
MAGEH1	0.646296	0.0116759
PLAAT3	0.646194	0.0133816
TUBGCP4	0.646159	0.00923918
ZNF548	0.645933	0.0354408
CBL	0.645671	0.00503265
KRT17	0.645649	0.00387871
PDE1A	0.645638	0.000437663
RERE	0.645583	0.00556036
CD5L	0.645475	0.0191122
ATAD3A	0.645237	0.0266258
TEDC1	0.645196	0.0115698
ANO2	0.644886	0.028077
TASOR2	0.644807	0.000525714
GOLM2	0.644603	0.0094784
NOMO3	0.644274	0.036596
RPS6KB1	0.644146	0.0294025
SPINK8	0.644007	0.0129908
BIN2	0.643981	0.00314308
HIC2	0.643901	0.00209747
CASP2	0.643361	0.000210548
MCM5	0.643164	0.00668064
LRP6	0.643105	0.0100871
RBL1	0.642876	0.00363452
SEPTIN2	0.642664	0.044005
HOXB13	0.642527	0.0135678
COASY	0.642277	0.000840873
NXT2	0.641537	0.0116486
CSMD1	0.641188	0.0176495
POLR1D	0.640849	0.0242117
FAM193A	0.640816	0.018149
VWA7	0.640797	0.0112327
CASP10	0.640198	0.00957087
STX8	0.639948	0.0270401
ARRDC3	0.639475	0.03904
PAQR7	0.639331	0.00132413
C5orf24	0.639034	0.00376568
CLTRN	0.638945	0.00340251
CD248	0.638867	0.0159819
BRF2	0.638534	0.0148585
DYNC1I1	0.638287	0.0257384
SST	0.638258	0.0114716
KCNJ16	0.638109	0.0470459
CBX4	0.637965	0.0202737
TNIK	0.637896	0.0075339
METTL15	0.637334	0.0101996
EPC1	0.636981	0.0059278
TES	0.636846	0.01511
IQCF3	0.636386	0.00816193
POMP	0.636341	0.0138369
OTX1	0.63592	0.00325125
ZNF426	0.635856	0.0276596
KRTAP5-6	0.63568	0.00660814
XRCC5	0.635512	0.0184247
IQCK	0.635358	0.00793241
ZNF280D	0.635117	0.00655956
HELQ	0.635073	0.00533332
TNC	0.635019	0.0374005
PLEKHA8	0.635007	0.0104787
POLR1G	0.634937	0.0339522
PNPLA2	0.634852	0.0031402
OCM	0.634657	0.0135039
CABCOCO1	0.63438	0.046995
GALNT18	0.634335	0.0409032
GPR21	0.634111	0.0127025
NPFF	0.63367	0.0006739
RNF115	0.633605	0.0157234
HLA-G	0.633536	0.000697526
SLC2A7	0.633517	0.00351931
NSUN3	0.633421	0.0152291
ATF5	0.633272	0.0387811
EIF3M	0.633205	0.00143807
VDAC3	0.63317	0.0304443
HHEX	0.633152	0.00989633
MOB3B	0.632942	0.0434281
MTX3	0.632925	0.00856355
CD59	0.632608	0.00133877
DUSP26	0.632267	0.0371397
IP6K1	0.632023	0.0323932
GRPEL2	0.631943	0.0168378
SORBS1	0.631825	0.00679215
GAB2	0.631779	0.0169878
TSEN15	0.631769	0.0153762
RPL39	0.631439	0.00550252
PKM	0.631336	0.0367385
STXBP1	0.631272	0.0146819
TICAM1	0.631236	0.0199981
RND1	0.631197	0.0085222
EYA3	0.631197	0.0353487
EMC10	0.631183	0.00408328
R3HDM4	0.631036	0.0169694
SLC15A4	0.630924	0.0102351
PLIN3	0.630715	0.00845796
PRPF39	0.63054	0.000892532
TNNT3	0.630495	0.000348134
TMED6	0.630449	0.0289688
ZNF571	0.630403	0.0131277
ARMC9	0.63033	0.0192056
CTDP1	0.630308	0.00415921
TM2D3	0.630115	0.000627523
RAB2B	0.630102	0.0021322
DNAH7	0.629992	0.00616271
ZNF385C	0.62999	0.0134538
TRMT44	0.629955	0.0169936
LMNA	0.629924	0.000776638
CFAP157	0.62992	0.0064146
SPINK9	0.629753	0.0391126
SRSF3	0.629575	0.0451608
BMPR2	0.62955	0.0445859
TXLNG	0.629493	0.0116387
NQO2	0.628717	0.021154
ADAMTS5	0.628551	0.0074267
PHLPP1	0.628248	0.0398184
FGD1	0.628122	0.000869027
RGS8	0.628027	0.006226
TXNDC11	0.628018	0.00821685
NR2C2AP	0.62797	0.00233036
LIPN	0.627778	0.00735911
ATAD5	0.627776	0.010799
YPEL4	0.627537	0.0129452
BAP1	0.627402	0.00045163
BET1L	0.627241	0.0159665
ZMYM3	0.627059	0.0159508
ANKRD36B	0.626564	0.00798287
CTC1	0.626489	0.00884416
CBLN4	0.625952	0.0106862
RPS16	0.625907	0.00887088
MATK	0.625754	0.00451256
SLC2A11	0.625706	0.0329439
MPP5	0.625689	0.0203907
ATXN10	0.625614	0.0218872
CAPN3	0.625454	0.00981653
NR2F6	0.625435	0.0278568
SPRR2A	0.625359	0.0151643
ZDBF2	0.625156	0.0141748
HEY2	0.625145	0.0241914
HARS1	0.625063	0.00695664
INSC	0.624271	0.0169288
DELE1	0.624255	0.0278862
OR4K1	0.62418	0.0104783
RPL5	0.623654	0.0447361
TEX12	0.623652	0.00646931
METTL18	0.623623	0.00748517
SPTY2D1OS	0.623195	0.0188849
LRCOL1	0.623152	0.0170142
SMCHD1	0.622992	0.00894434
CDHR3	0.622729	0.0169644
ODAD2	0.622453	0.00464286
ID2	0.622323	0.00137164
PGAP2	0.621906	0.0187432
PLAC8L1	0.621731	0.042512
MARVELD2	0.621709	0.0389097
KATNIP	0.621707	0.0173682
ADAMTS3	0.621521	0.0113905
MITD1	0.621255	0.00110858
ARPC5L	0.621253	0.0103682
LCE2D	0.620921	0.0362039
CILP	0.620785	0.00386057
TIMM21	0.62078	0.0115596
ATP1A1	0.620772	0.0308603
MTBP	0.620491	0.0353661
MRPL39	0.620091	0.00657586
PDE2A	0.620033	0.0257989
THAP4	0.619959	0.0240199
IDH3B	0.619887	0.0373045
PPIL4	0.619393	0.0209338
NMNAT2	0.619276	0.0103222
TTC5	0.619143	0.0120842
CACNA1I	0.618951	0.0126847
RHOBTB1	0.618737	0.0101977
CHMP5	0.618603	0.00138675
ABCB10	0.618221	0.0276014
GPR19	0.618199	0.00282356
SNRPD3	0.618181	0.00157117
RMDN1	0.618064	0.0438096
C2orf78	0.617862	0.0223191
AMOT	0.617766	0.00440165
BLOC1S3	0.617727	0.00229874
POLR1B	0.617482	0.00288566
MPEG1	0.617461	0.014613
AZI2	0.617309	0.0478143
FBXW4	0.617257	0.000668073
OR13C8	0.617247	0.00367476
PTPRT	0.616876	0.0228057
NXPH1	0.616748	0.0117047
CHAF1B	0.616725	0.0145094
ZHX2	0.61651	0.00929492
SPACA5	0.616348	0.000605853
PITPNB	0.616029	0.00926482
TACC2	0.616012	0.0251237
KBTBD11	0.615999	0.00286649
TBC1D22B	0.615997	0.0114318
DRG1	0.615991	0.00634218
ARAP2	0.61576	0.000549797
SUMO4	0.615197	0.029073
LZTS3	0.615174	0.000475042
RDH16	0.615173	0.00733652
EIF3L	0.615113	0.00506788
SCG2	0.614684	0.00874383
FXR2	0.614555	0.0309618
MAMLD1	0.614512	0.00472658
SYNDIG1	0.614458	0.00255463
ATG14	0.614324	0.016958
KIZ	0.614318	0.0239151
BCAS1	0.614113	0.0172455
PPARG	0.614072	0.0270416
TMTC3	0.614067	0.0120978
RABAC1	0.613719	0.0274313
SCNN1A	0.613686	0.015123
SLC17A5	0.613685	0.00525773
STIM1	0.613684	0.00447757
WASF3	0.613254	0.0124895
BCL10	0.613033	0.00518146
TCFL5	0.61292	0.00154329
DNM2	0.612858	0.0124597
ERICH3	0.612646	0.00471487
KCNE5	0.612322	0.00251994
LTB	0.612303	0.00103124
GAD1	0.612205	0.0146154
TPR	0.61211	0.00226953
TMCC2	0.612	0.00809697
ZNF217	0.611977	0.0071485
TTC39A	0.611669	0.0113201
PWP1	0.611313	0.0103425
C17orf58	0.611164	0.00099375
PSMG2	0.610341	0.0166381
AOC1	0.610264	0.0126963
AFAP1L1	0.60993	0.0292264
TNFAIP3	0.609152	0.0328586
GMFB	0.6089	0.0120359
ARL10	0.608645	0.0419093
OR8A1	0.608612	0.00239256
UCP3	0.608609	0.020009
SPATA45	0.608558	0.0189418
CKMT2	0.608421	0.0315638
SMIM10L2B	0.608377	0.00111769
CHD9	0.608318	0.0274542
CLEC4E	0.607743	0.0224686
PDHX	0.607518	0.00202834
GRIP2	0.607491	0.0272907
B3GALNT1	0.60736	0.00443058
MORN3	0.607348	0.0110928
ZNF485	0.6073	0.00875099
RNF170	0.607092	0.00385223
ACSS1	0.607043	0.0142303
PPAT	0.607035	0.0253094
KTN1	0.606984	0.00423083
TNFAIP8	0.606926	0.0243748
VWC2L	0.606896	0.0111225
ARHGAP10	0.606761	0.0195265
MYL5	0.606672	0.0179089
CLUH	0.606572	0.0157116
ZNF841	0.606558	0.0269047
DEGS1	0.606432	0.0136664
SLCO6A1	0.606259	0.00114904
ATP6AP1	0.606152	0.00133662
ADAMTS6	0.605949	0.0206217
OMG	0.605875	0.0102161
FABP9	0.605785	0.00424163
NEK1	0.605734	0.00114829
TRPA1	0.605424	0.0367696
MVB12A	0.605367	0.0185127
SENP3	0.604901	0.0160212
DEFB126	0.604681	0.00509562
RAPH1	0.604352	0.00179252
INTS12	0.604308	0.00340213
PRR13	0.604271	0.0133437
OSBPL9	0.604265	0.0192623
AKAP6	0.604187	0.0415486
GCSH	0.604052	0.00524542
NPLOC4	0.604051	0.0126664
CFAP206	0.603726	0.00420507
FAM117B	0.603564	0.0401355
PUM3	0.60335	0.00441535
PREPL	0.60325	0.00970266
C5orf52	0.603069	0.011136
KLHL12	0.603043	0.0441923
ZDHHC5	0.602971	0.00562568
RAB30	0.602678	0.00282073
MYORG	0.602643	0.00550568
C11orf42	0.602487	0.0105451
SDHB	0.602426	0.0273233
TFIP11	0.602245	0.00284465
ASAH2B	0.602106	0.0249011
PLPP7	0.601957	0.0184062
CHPF	0.601758	0.0119168
NUP98	0.601673	0.00878628
NPHS1	0.60145	0.0266072
RNF216	0.601251	0.00316954
KRTAP19-5	0.601027	0.00224359
GABRB2	0.60092	0.00759537
MRI1	0.600908	0.00384257
SELENOO	0.600891	0.0136491
SMDT1	0.600863	0.00447773
PRKCQ	0.600641	0.00378655
HOXD13	0.600581	0.000613208
TRPM3	0.600529	0.0369389
ANKS1B	0.600353	0.0223208
SAMD3	0.600329	0.0291627
GPC1	0.600228	0.0144886
POMK	0.600123	0.00946407
MYC	0.6001	0.0110053
KRTAP2-4	0.599841	0.0211299
PTPRG	0.599389	0.0305006
GTF2E1	0.599308	0.0106145
EXOC3	0.599103	0.0253388
SH3GL2	0.599077	0.00883391
RBMY1J	0.598972	0.0108858
EBI3	0.598829	0.00418608
LMO7	0.598766	0.00764827
TIMP1	0.598595	0.0133119
CHIT1	0.598199	0.00761188
GTF3C1	0.598082	0.035747
ABHD8	0.598078	0.00195484
SUSD2	0.597925	0.00475053
ZWILCH	0.59787	0.00556459
CALM1	0.597686	0.0179155
UCKL1	0.596715	0.0189286
TSPAN32	0.596709	0.0153328
PPP1R14B	0.596677	0.0361879
YES1	0.596635	0.00184891
IGFALS	0.596601	0.0214045
ALDH3A2	0.596507	0.00178001
FAM227B	0.59647	0.00168116
RGR	0.596355	0.00397407
MRPL32	0.595919	0.0113684
KRCC1	0.59579	0.0166853
KIR3DL1	0.595768	0.022446
POC5	0.595548	0.0424395
ADGB	0.595545	0.00166283
NPRL3	0.595437	0.0299205
WDR77	0.595416	0.00250981
SLITRK6	0.595187	0.0338793
FMOD	0.595104	0.0159507
WAS	0.594913	0.0253224
GATA1	0.594732	0.0114628
SIGLEC1	0.594515	0.0209574
ALOX12	0.594038	0.00331958
SCAF8	0.593849	0.0256952
DSG1	0.593738	0.0410425
PRPF4B	0.593521	0.0158354
CBX5	0.593267	0.000677267
TNFRSF1B	0.593153	0.0121487
DIO2	0.593028	0.00456029
NAT10	0.593018	0.0305241
IL12A	0.592935	0.00889049
ADGRF1	0.592925	0.0357106
ASB18	0.592746	0.00373085
ISX	0.592291	0.0147831
LARS1	0.592275	0.0280747
RHBDD2	0.592073	0.0237654
MARK4	0.591901	0.00332739
CROT	0.591787	0.0307869
CD200	0.591711	0.0018008
RASL11B	0.591692	0.0177945
ANKRD34B	0.591388	0.0133272
HAS2	0.591282	0.00667747
WLS	0.590973	0.0140615
PDE1B	0.590777	0.0118727
GPC4	0.590745	0.0245347
NR1I2	0.590409	0.0109528
CKM	0.590387	0.000378551
GYG1	0.590209	0.00921326
RAB13	0.590198	0.00118655
CCR7	0.590051	0.00765104
USP9X	0.589988	0.00214501
WNT8A	0.589957	0.0214792
PPP6R1	0.589899	0.0353786
HHIP	0.589677	0.00473621
VLDLR	0.589666	0.0181948
AKIRIN1	0.589367	0.0153749
JAK3	0.5891	0.0110622
CRYGA	0.588941	0.0252526
TMED5	0.588885	0.0102237
IP6K3	0.58874	0.00143324
PPP2CB	0.588604	0.00178875
DPPA2	0.588493	0.0138075
KDM4D	0.588466	0.0170165
FAHD1	0.588422	0.0355287
STAG2	0.588296	0.0199973
COLGALT1	0.587875	0.0303258
PHF8	0.587742	0.0180106
RPS18	0.587559	0.0210822
GFRAL	0.587525	0.0199186
MYLPF	0.58738	0.0140431
GBP5	0.586806	0.00938789
HSF5	0.586759	0.0348266
EFNA5	0.586613	0.0149559
MRLN	0.586526	0.0231218
NHSL1	0.58634	0.00769711
PNLIPRP3	0.586294	0.0112684
PCDH1	0.586275	0.0142603
FGF22	0.586193	0.0297229
COL1A1	0.58613	0.00301961
EGFL7	0.586107	0.0141273
ESRRG	0.585771	0.0189581
DNAJC5B	0.585617	0.00447037
FAM184A	0.585548	0.00394159
EPHB2	0.5855	0.00774479
SPATA16	0.585477	0.016888
BAGE5	0.585263	0.013721
SOBP	0.584823	0.0316951
TRIM17	0.584738	0.000387966
ZFP30	0.584557	0.0360185
IMPACT	0.584427	0.0264292
CDC34	0.584348	0.03159
PLOD1	0.584323	0.0444992
HERPUD1	0.584281	0.0479923
MAOB	0.58419	0.0271014
MTMR4	0.584162	0.00858177
BCL2A1	0.583956	0.00708879
LSM7	0.583841	0.000449524
TSC22D1	0.583704	0.0135658
UPB1	0.583536	0.0304871
IL34	0.583212	0.00872761
THTPA	0.583181	0.0265142
TTC39B	0.583138	0.00876799
NFIA	0.582832	0.00177698
TNNC1	0.582681	0.00444398
HS3ST5	0.582459	0.00537542
WWC1	0.582186	0.00984387
ECT2	0.58214	0.00830156
FREM1	0.581732	0.00332822
CEACAM16	0.581622	0.0303461
PILRA	0.581595	0.00118144
FAAP24	0.581534	0.029226
CINP	0.581278	0.0114291
STOML2	0.581271	0.0226198
FAN1	0.581116	0.0129105
CTSH	0.581024	0.0115356
PLEKHM3	0.580905	0.0228715
TM4SF19	0.580899	0.016666
ABCB8	0.580718	0.013788
ACTRT3	0.580716	0.0126644
MYO1H	0.580716	0.0153042
ZNF678	0.580633	0.0172992
GYPC	0.580294	0.0236484
ZDHHC1	0.580276	0.0164541
SERGEF	0.580197	0.0119339
MRO	0.580159	0.0138529
TPRN	0.579917	0.00903534
FAM136A	0.579883	0.015823
SNX11	0.579621	0.00600041
EPSTI1	0.579566	0.0261111
DEFB115	0.579561	0.0199918
PNP	0.579494	0.0368041
H2AC21	0.579305	0.00492792
RTL1	0.579158	0.0257671
ANK2	0.579103	0.0272054
GDPD4	0.579041	0.00629281
TMEM11	0.578979	0.0281308
MTHFD2	0.57891	0.0060995
PPP1R12B	0.578707	0.0304988
CELF1	0.57841	0.0107547
CLDN14	0.578382	0.00887805
PDCL2	0.577875	0.00182568
AK7	0.577816	0.016577
FAM189A2	0.577803	0.0230837
PLEKHJ1	0.577685	0.0220287
JAKMIP2	0.577577	0.000701651
MCUB	0.577478	0.0277883
MINAR2	0.577475	0.0127503
MRTFA	0.577466	0.00226037
NKRF	0.577461	0.00515563
OSBPL10	0.577185	0.0184229
BEST1	0.577011	0.0100588
SEC23IP	0.576959	0.00239046
MAB21L3	0.576886	0.0308969
GGA3	0.576734	0.0189018
CD58	0.576686	0.0302137
PACSIN3	0.576529	0.0207078
DES	0.576329	0.0176045
DNAJC6	0.576223	0.0119904
USP20	0.576206	0.0334577
PYROXD1	0.576178	0.0102205
PAPSS2	0.576103	0.00819687
ZNF212	0.576091	0.00457013
TOP1	0.576064	0.0466606
ZFYVE26	0.576014	0.0276465
SSX3	0.575878	0.0338105
TMEM70	0.575861	0.0373033
PPFIBP1	0.57584	0.0188946
ANXA11	0.575569	0.00740604
GIMAP2	0.575507	0.00446768
SMIM26	0.575494	0.0229683
ATXN2	0.575479	0.0156873
TNFRSF11B	0.575348	0.0215757
PRELID2	0.575251	0.0188182
NHLRC2	0.575046	0.0268864
THRA	0.575006	0.00929939
RAB5A	0.574973	0.021685
NPPA	0.57491	0.00507255
SOS1	0.574852	0.0102652
GRK2	0.574709	0.0488126
UBE4B	0.574668	0.0207229
GTF2A2	0.574573	0.0118753
BAG2	0.574514	0.0317665
NUP54	0.574271	0.0171998
STAC3	0.574185	0.00650218
OLR1	0.574112	0.00103475
SH3PXD2B	0.573564	0.0253211
HECTD3	0.573338	0.0147974
TPPP2	0.573293	0.016429
ZNF574	0.573159	0.0253711
KXD1	0.573016	0.0252245
MAST4	0.572926	0.0332179
ISM1	0.572805	0.0465588
ZNF766	0.57242	0.0152753
DCPS	0.572161	0.0113232
GOLGA8F	0.571592	0.00933772
FCGBP	0.571553	0.0224255
YOD1	0.571366	0.000974182
PCLO	0.571278	0.00161034
HTR1F	0.571207	0.0399601
ZNF131	0.571147	0.0188396
PLCE1	0.570882	0.0248698
GPR18	0.570838	0.0255911
EEF1D	0.570753	0.00722583
PDZD7	0.570661	0.0223373
UTP18	0.57057	0.032324
MTA1	0.570482	0.00875658
RNF212B	0.57037	0.00330661
TLE2	0.569978	0.0459219
RPS9	0.569931	0.0207079
NFATC4	0.569541	0.00177395
NEDD4	0.569504	0.00737583
ACR	0.569395	0.0252117
KLHDC3	0.569329	0.0429189
DEFB136	0.569293	0.0342561
CHUK	0.569084	0.0205361
DEFB113	0.569067	0.0122453
CD300A	0.568668	0.0484358
ARAF	0.568616	0.00762004
TMEM100	0.568548	0.0186643
KIF1B	0.568485	0.0165209
IFNGR1	0.568443	0.00475627
ERICH6	0.568392	0.0234468
RPS27L	0.56831	0.0218644
ZMAT4	0.568277	0.0168882
ZC3H11A	0.568031	0.0112674
ACVR1	0.568013	0.0273498
TCP11L2	0.567847	0.0496775
PCYT2	0.567836	0.0198619
DDR1	0.567836	0.0069937
DRD2	0.567702	0.0188856
JPT1	0.567626	0.0153516
PRAMEF1	0.567412	0.0332405
LRPAP1	0.567406	0.0248596
SLC9A2	0.567317	0.00530547
POU6F1	0.567296	0.00750315
RPL7	0.567113	0.0127923
IFT57	0.566898	0.0254219
NEXMIF	0.566758	0.0169431
C22orf23	0.566649	0.0213731
GTF2IRD1	0.566579	0.0128875
HDAC7	0.56629	0.00319226
ELFN2	0.566276	0.00247555
CDK19	0.566263	0.00573632
GSTT2	0.566208	0.0289763
GTF2B	0.566198	0.0303996
LCMT1	0.565952	0.010327
H2BW1	0.565873	0.0290676
HTRA3	0.565699	0.0417579
TSPAN33	0.565591	0.013851
WDR31	0.565463	0.012198
UPK1B	0.565462	0.00483947
OLIG3	0.565138	0.0139924
ARMCX1	0.565119	0.00804862
WNT10B	0.565105	0.00927587
ZGPAT	0.564896	0.024069
GKN2	0.564643	0.00595104
KLKB1	0.564555	0.00774228
GPATCH11	0.56453	0.0168903
NOVA1	0.564528	0.0347453
CRHR2	0.564459	0.0108043
MCL1	0.56434	0.0241828
TNFAIP8L3	0.56432	0.00499472
SPATA17	0.56426	0.0168091
TMEM268	0.564118	0.00468149
ARHGEF38	0.563976	0.00696765
DUSP15	0.563817	0.0270931
GLYATL3	0.5638	0.0388744
B4GALT1	0.563697	0.0141894
NARF	0.563638	0.0243003
KLF17	0.563364	0.00373439
HSD17B3	0.56332	0.030868
TRAPPC12	0.5633	0.0266418
PFDN6	0.563207	0.00480186
ABHD17B	0.563079	0.0145034
FRMPD1	0.562557	0.0257503
N6AMT1	0.56248	0.0266638
HNRNPCL2	0.562471	0.0140856
KCNJ11	0.562347	0.0170763
MON1B	0.562164	0.0321973
IL3RA	0.562054	0.0211215
ZNF134	0.56193	0.0120779
ZFP37	0.561879	0.0136495
CYP27C1	0.561709	0.00721676
SENP7	0.561562	0.0240241
PBX3	0.561467	0.00153993
ACTA1	0.561405	0.00271227
POC1A	0.561292	0.0301807
NFKBIA	0.561234	0.0320701
COMMD6	0.561161	0.00807987
TTC30A	0.561143	0.0263184
RNF19A	0.561018	0.0314829
TATDN3	0.560606	0.0211253
ACACB	0.560396	0.0262209
LRCH1	0.560375	0.0187403
NRG3	0.560317	0.0390218
TTYH1	0.560316	0.00986508
ERCC2	0.560298	0.0347706
OR10A6	0.560287	0.0277344
COX5A	0.560228	0.0130314
MTIF3	0.560156	0.0207584
ASB2	0.559967	0.0108688
ARL11	0.55973	0.00494273
BRME1	0.559667	0.0294726
POLRMT	0.559014	0.0142759
SH3RF2	0.558952	0.00495201
SNX27	0.558922	0.0134827
ZNF654	0.558772	0.00317648
ZNF837	0.558732	0.0155371
HTRA2	0.558653	0.00926541
TRH	0.558383	0.0410282
KIF27	0.558198	0.00574746
MYBPH	0.558191	0.000832375
STX7	0.557889	0.00830804
MUC17	0.557841	0.00945139
SPATA48	0.557815	0.0188218
SHE	0.557574	0.0134976
OR4D6	0.55741	0.0247262
CBLB	0.557366	0.0152649
SPPL3	0.556783	0.0388522
TXNDC5	0.556746	0.0185849
TESK2	0.556691	0.0139975
RPS6KL1	0.55661	0.00724071
UTRN	0.556419	0.0174337
HIPK1	0.556168	0.025934
TSPAN13	0.556082	0.0361347
ZC3H4	0.555769	0.0193535
DLAT	0.555507	0.0254495
SETD1B	0.555363	0.0220539
CSKMT	0.555254	0.0109556
SLC22A6	0.555204	0.00821001
SVIL	0.554726	0.0271245
TJP3	0.554704	0.0164789
BRIP1	0.554675	0.0210868
AKAP8L	0.55458	0.0279355
SPIN3	0.554574	0.0237665
BEND3	0.554469	0.0307736
OR13C5	0.554405	0.0209545
UNC5CL	0.554138	0.0198338
NEO1	0.55403	0.0281735
THEGL	0.553865	0.0355353
MTRNR2L8	0.553673	0.0183013
PPP1R9A	0.553648	0.00727056
SCRN2	0.552401	0.0208955
SYNPO	0.552348	0.0130198
TOMM40	0.552105	0.00867069
CAVIN4	0.55199	0.0343769
ZNF12	0.551749	0.0261659
SCGB3A2	0.551503	0.0364889
MCMDC2	0.551501	0.00365162
CC2D1A	0.551196	0.00583296
KIF5A	0.551027	0.0113601
PHF14	0.550909	0.0106915
ANXA10	0.550904	0.00824401
CEP76	0.550897	0.00149994
ITGB4	0.550885	0.0285389
BRPF3	0.550782	0.0393268
SPEM2	0.550657	0.0404999
TMOD1	0.55058	0.00931917
CTBP2	0.550577	0.00684825
TMEM185B	0.550235	0.0107581
R3HDM1	0.550119	0.0115142
EPX	0.549894	0.0192574
TBC1D23	0.549845	0.023215
ZNF425	0.54963	0.0123096
PPP1R2	0.549591	0.00672196
P2RY2	0.549509	0.0292744
IFI16	0.549449	0.0268665
BARHL2	0.549392	0.0359569
SKA1	0.549198	0.0397109
C2CD4D	0.549057	0.0385021
KCNE2	0.548964	0.00603802
LMNTD1	0.548696	0.000694989
CCDC77	0.548426	0.0174112
GSAP	0.548194	0.0151458
ZNF202	0.548123	0.0234151
TNFSF8	0.548073	0.00314883
ACBD5	0.547992	0.0343425
FCHO2	0.547749	0.00965999
KATNA1	0.54667	0.00278408
P4HTM	0.546663	0.0269394
CYB561D1	0.546623	0.00151927
FZD9	0.546038	0.0039174
LRRC8D	0.545992	0.0327404
SHROOM3	0.545979	0.0400062
FGF13	0.545873	0.0346301
MNS1	0.545789	0.0264713
DYNLT3	0.545766	0.0010675
CAMTA1	0.545758	0.012665
SULF2	0.54562	0.00364542
MCU	0.545597	0.0431289
PPFIBP2	0.545122	0.0138453
PTK2B	0.545091	0.0470045
P4HB	0.545032	0.0191368
APAF1	0.544845	0.0406727
MSL2	0.544758	0.0370405
CREB3L1	0.544622	0.0296987
ISL1	0.54457	0.0235061
CCDC8	0.544533	0.0264301
RMDN3	0.544495	0.0160446
TNFRSF21	0.544491	0.0375642
CCNL2	0.544384	0.0133116
RNF14	0.544379	0.00601197
ZBBX	0.544162	0.0203996
LRP1B	0.543968	0.0206071
DYNLT2B	0.543848	0.0399113
TBX4	0.543844	0.0323447
FAM210B	0.543821	0.0244659
FBXO24	0.543818	0.0119281
METTL27	0.543751	0.00392948
NDUFV1	0.543749	0.00514024
MANEA	0.543501	0.0466862
EXO1	0.543379	0.020789
FBXO34	0.543295	0.0285287
MGST3	0.543248	0.0131339
SPATA18	0.543128	0.0157041
TSTD1	0.543094	0.0284168
CHMP1B	0.543073	0.0164913
MEX3A	0.542756	0.010213
TRMT1L	0.54267	0.0208382
PDGFRB	0.542644	0.0303818
CHMP7	0.542376	0.0428615
SP110	0.542351	0.0285008
PPP6C	0.54223	0.0177196
MADD	0.54213	0.0172467
BTG4	0.542114	0.0364306
ASXL3	0.541838	0.0268124
ECHS1	0.54173	0.0146425
FRMD3	0.541584	0.0463365
THOC2	0.541571	0.00681477
CASZ1	0.541235	0.0276404
RHAG	0.541226	0.0253719
FPGT	0.54118	0.0144543
GCK	0.541149	0.0189102
SLC9A7	0.541141	0.0237891
PIWIL1	0.541124	0.0340504
KCNMB4	0.541072	0.0137296
PZP	0.540956	0.0227078
GOLIM4	0.540799	0.0393532
IRS1	0.540758	0.0198624
POLG	0.540631	0.00130786
NUDT7	0.540529	0.0328368
ZC3H7A	0.540503	0.0028281
LAMP1	0.53972	0.031929
HAO1	0.538948	0.00760868
OR5T3	0.538905	0.0367438
IQCB1	0.53863	0.0330579
ZNF48	0.538522	0.0112408
ZNF597	0.538512	0.0297221
DUX4	0.538349	0.00259268
ERCC6L	0.538278	0.0354308
BCAP31	0.538037	0.0153902
ACBD6	0.537953	0.0439627
IFT22	0.537832	0.0283637
C1orf105	0.537809	0.0146267
TMEM37	0.537589	0.0474606
ZNF281	0.537551	0.0280892
RPH3AL	0.537526	0.0305544
FIBIN	0.537509	0.0486591
IRX2	0.537478	0.00648767
MIOS	0.537357	0.00939525
SH3BP1	0.536998	0.0266088
C7orf31	0.536349	0.0271983
PPME1	0.536295	0.0247049
C1orf54	0.536019	0.0447775
ZNF14	0.535898	0.0313841
GGTLC1	0.535738	0.0195267
PRDM2	0.535651	0.0148041
ROBO1	0.535525	0.0272504
TYW1	0.535461	0.0311664
SULT1C3	0.535385	0.0265408
CA6	0.535242	0.0176394
MAPKAPK2	0.535169	8.71499e-06
CES1	0.534918	0.0297465
RPL9	0.534805	0.0404708
CST5	0.534564	0.00785177
PPIB	0.534417	0.0220261
C9orf43	0.534378	0.0159503
COG2	0.53431	0.0219098
MEF2D	0.534289	0.0214437
VWDE	0.534266	0.0167459
BRI3BP	0.534021	0.0114075
LRRC39	0.533859	0.00761178
ANKRD31	0.533839	0.0391468
HSPB11	0.533719	0.00071098
MC5R	0.533639	0.0329375
VSTM2A	0.533622	0.00819272
EQTN	0.53355	0.00855322
GABRR1	0.533489	0.0163047
SPIN4	0.533308	0.0289041
STAU1	0.533274	0.0219499
PPFIA2	0.533247	0.00970959
ATP1A3	0.533233	0.0155418
RAB4A	0.533232	0.0273964
NRIP1	0.53321	0.0132586
CDC23	0.533168	0.043117
B3GLCT	0.532994	0.0463627
ADGRG4	0.532975	0.00513107
RAF1	0.532716	0.03544
DNAJC22	0.532477	0.0359675
H2AC12	0.532446	0.00792597
PDCD6	0.532189	0.0215941
HEXIM1	0.532153	0.00536793
COX4I1	0.532065	0.00170263
CFAP53	0.531925	0.0135339
PAGE2B	0.53171	0.0152327
MOCS3	0.531633	0.0228871
NDUFS6	0.531535	0.0308644
EP300	0.53124	0.0101055
MFAP5	0.531028	0.0372086
KNG1	0.530748	0.0350011
ECHDC1	0.530699	0.01556
ZNF284	0.530645	0.0454334
PTPA	0.530637	0.0379599
APOBEC3G	0.530626	0.0161069
IGBP1	0.530581	0.0169997
NRG1	0.530539	0.0126968
RMI1	0.530487	0.00317576
ACO2	0.530361	0.0208213
ARHGAP21	0.530191	0.0317766
NEK3	0.530011	0.0362672
EARS2	0.529862	0.0230575
STMN3	0.529729	0.0341194
TOP3A	0.529695	0.0324912
FAM240C	0.52941	0.0398491
PPP1R7	0.529232	0.0115838
LRRC27	0.529226	0.0423533
ABR	0.529177	0.0121094
DLX2	0.528965	0.00771895
MYNN	0.528504	0.0332531
AGL	0.528317	0.00856991
ZBTB8OS	0.528222	0.021382
DNAJC3	0.528189	0.00959615
GUCY1A2	0.528072	0.0114177
NDUFS5	0.528067	0.00475877
VN1R4	0.52803	0.0139901
CSTA	0.527852	0.0272987
ELF2	0.527759	0.0103951
ZFR	0.527642	0.0107845
HMGN1	0.527611	0.0118454
MKNK2	0.527504	0.0158379
PPP3R1	0.527041	0.0178457
WDR11	0.526967	0.0449895
TRNP1	0.526922	0.0120091
POLR2F	0.526851	0.0229026
RAD17	0.526394	0.0277604
LMTK3	0.526332	0.0261112
PSKH2	0.526075	0.0291518
FAU	0.525731	0.0103309
ACTN3	0.525714	0.0262196
SOX30	0.525631	0.0170793
TLR6	0.525622	0.00734024
BTBD8	0.525407	0.0419653
YY1	0.525317	0.0331038
BANK1	0.52456	0.0126902
GNPDA2	0.524522	0.0118177
PAFAH1B2	0.524173	0.0298071
TSPAN17	0.524115	0.035498
MS4A13	0.524076	0.00573221
RTCA	0.524015	0.0315441
SPP2	0.52399	0.0300699
GPKOW	0.523916	0.0413418
CECR2	0.523852	0.00624625
ZNF318	0.523576	0.0303017
NUDT13	0.52356	0.00622165
ASGR2	0.523364	0.0431905
OLFM1	0.523266	0.0371525
HNRNPAB	0.52311	0.0116527
TGFB2	0.522889	0.00159634
DYNLT5	0.522794	0.0288889
FBXL3	0.522606	0.040092
MNDA	0.522561	0.00117641
SLC35E4	0.522544	0.0240755
SENP1	0.522372	0.0173123
CALCB	0.522119	0.0283427
STX2	0.522116	0.00443174
RPRD2	0.521741	0.0141649
PKIG	0.521696	0.0489663
EPO	0.521579	0.0151988
DSG3	0.521226	0.016568
NAT8L	0.520899	0.0481695
ITGAD	0.520481	0.0267548
ADGRL2	0.520317	0.00962491
ICAM2	0.52027	0.0124845
RDH11	0.520061	0.0298713
HS6ST2	0.520032	0.027026
PDHA2	0.519938	0.0288847
ZNF23	0.519918	0.0148
APBB2	0.519754	0.0407849
GGPS1	0.51969	0.0324899
TWSG1	0.519676	0.0153695
ZNF254	0.519551	0.00938502
NCK1	0.518695	0.0449567
NTAQ1	0.518576	0.00813871
PIP	0.518471	0.0362683
SLC30A4	0.518369	0.0445353
SMAGP	0.518282	0.0149365
ATM	0.518058	0.0420481
SND1	0.51792	0.0125381
ANK3	0.517673	0.0421893
FAM171B	0.51764	0.00349975
LIMCH1	0.517454	0.0107803
DNAAF4	0.517351	0.00670531
DIS3L	0.517349	0.0341098
GPR135	0.51725	0.0342031
CCN2	0.517073	0.0131313
EMC4	0.517	0.0168193
APCDD1	0.516887	0.0286607
TASOR	0.516883	0.027178
TPI1	0.516753	0.00905488
CCDC180	0.516736	0.0321443
ASPSCR1	0.516554	0.0292827
TSTD3	0.516518	0.000304677
TSSC4	0.516249	0.024551
NT5C3B	0.516171	0.0237277
ZSWIM9	0.516094	0.0366155
YWHAQ	0.515844	0.0326129
SARNP	0.515813	0.0455383
HMGCS1	0.515687	0.0290333
LRRC7	0.515545	0.0439542
BNIP3	0.515335	0.0209542
VCX	0.515324	0.00945573
EXTL1	0.51522	0.0181315
KCMF1	0.515055	0.011647
SPRR3	0.514493	0.0149963
C1orf141	0.514464	0.0294758
SOWAHD	0.514139	0.00666331
NDUFAF3	0.513826	0.032538
SNAPC2	0.513772	0.0109671
PRKACA	0.5137	0.00621119
H2AP	0.513634	0.0368117
H2AZ1	0.513386	0.0478311
VN1R5	0.513304	0.0188123
NDUFV2	0.512826	0.00879902
FGF7	0.512573	0.0256749
SPRYD4	0.512462	0.0327855
SERINC1	0.512392	0.0309968
EMP2	0.512386	0.00187701
UQCRB	0.512379	0.0141261
CSDE1	0.512216	0.0263826
WWC2	0.512092	0.00803057
EDF1	0.511802	0.0197693
WDR49	0.511794	0.0444025
FSIP2	0.511695	0.0374304
IPMK	0.511682	0.0222443
ATP6V1B2	0.511375	0.0311487
C16orf91	0.511249	0.0276219
ANXA6	0.510703	0.0209391
SDF4	0.510647	0.0394371
VSTM4	0.510279	0.00939075
PRAG1	0.510224	0.00642837
MLH1	0.51022	0.0073246
TYMS	0.510145	0.0381217
SLIT3	0.509939	0.0310994
ITPR2	0.509937	0.00669421
FGF11	0.509842	0.0154517
SMIM31	0.50933	0.0325797
ZNF182	0.509315	0.0307323
CARD11	0.509298	0.0124894
CCDC191	0.508929	0.0219373
MARVELD1	0.508875	0.0414186
SH3RF3	0.508866	0.0131608
KDM2B	0.508585	0.0382273
OR5B21	0.508203	0.0186309
AFF1	0.508087	0.0243597
YAE1	0.508029	0.00249656
FBXO39	0.508007	0.025873
MAVS	0.507996	0.0439664
PRRC2C	0.507973	0.00843406
ZIM2	0.507943	0.0378777
TRMT112	0.507696	0.0336898
CDKN1B	0.507618	0.037226
C8orf89	0.50758	0.00691081
PASK	0.507544	0.0153246
ADARB2	0.507322	0.0483661
KCNRG	0.507067	0.00969796
NCOR1	0.506896	0.0202962
TBRG4	0.50661	0.0412115
HMGXB4	0.506349	0.0293771
PABPN1L	0.506294	0.0278726
CEBPD	0.506237	0.0255255
POFUT1	0.506112	0.0222401
OR2D3	0.505825	0.0342076
PLAT	0.505766	0.0334633
EHMT1	0.505517	0.00359147
SLC7A4	0.505498	0.021871
FBXO32	0.505427	0.0186705
CFAP61	0.50536	0.0103874
RAB11B	0.505304	0.0311407
SURF2	0.504978	0.0101202
IER5	0.504824	0.0137285
INPP5J	0.504556	0.0331279
GRIN1	0.504489	0.0465937
RABGEF1	0.504266	0.0215691
TTC33	0.50418	0.0382133
PDXP	0.50403	0.044523
ERBIN	0.503623	0.0420579
ZPLD1	0.503611	0.0481834
SHISA5	0.503557	0.0186247
NRBP2	0.503207	0.0152368
MYT1L	0.502944	0.0118142
ENTPD3	0.502858	0.0124022
POTEE	0.502791	0.0207563
TRIM39	0.502772	0.0436651
CLTA	0.502715	0.00769919
TNR	0.502363	0.0370759
MLANA	0.502184	0.0115929
OGT	0.502108	0.0381365
ZDHHC22	0.501955	0.0158189
PARP14	0.501849	0.021456
SIX5	0.501772	0.0262001
SNU13	0.501558	0.0233451
CYTIP	0.501515	0.0115189
TGFB1I1	0.501494	0.00577305
ELN	0.501277	0.0206212
EXOC2	0.501254	0.0348135
SETX	0.501159	0.0201293
PAIP1	0.501076	0.0303484
MYOZ3	0.501044	0.0337376
TCF20	0.500736	0.0221265
HIPK4	0.500541	0.0470855
FBXO47	0.50048	0.031675
COA3	0.500447	0.0252842
VAV2	0.500263	0.0412118

## Sheet: Up hPSC PAX7
Target name	Log2	Pvalue
LAIR1	-1.26834	0.000240664
CERCAM	-1.22233	0.000320358
PAX7	-1.16458	0.000705077
CD82	-1.16087	2.70049e-06
COL4A1	-1.14314	1.25573e-06
PARM1	-1.07754	0.000198683
WFDC8	-1.05367	0.00859177
RAET1G	-1.01163	0.00158333
CLCN5	-0.99278	0.000163782
CDKN1C	-0.983695	7.67427e-05
OLFML2A	-0.981309	0.00640475
GNG10	-0.957704	0.00099394
MCF2L2	-0.949106	0.00342846
MFSD1	-0.90959	0.00837097
OTOS	-0.8991	0.000637172
TECPR2	-0.843318	0.000490632
NOTCH3	-0.842225	0.0034707
MTREX	-0.83991	0.0494625
PNPLA3	-0.833215	0.00291687
SHARPIN	-0.822445	0.0115131
AQP5	-0.812736	0.0315018
PSRC1	-0.808775	0.00178034
CNTN6	-0.807141	0.0110295
MXD1	-0.798307	0.00173661
DHX16	-0.789759	0.00556942
MFSD10	-0.783714	0.0119167
COL4A2	-0.772732	0.0036282
FAM180A	-0.760435	0.0271821
TBP	-0.760368	0.000311148
FAAP20	-0.756431	0.00460635
ZNF541	-0.748661	0.0378003
MYB	-0.746885	0.00499827
PIANP	-0.743168	0.00996015
DAG1	-0.736088	0.00986926
SLC6A7	-0.733171	0.0345687
TMEM165	-0.732707	0.00447251
FLT1	-0.727272	0.00492091
WASHC2A	-0.727229	0.0171973
ADAMTS10	-0.721992	0.0245733
TRIM46	-0.71753	0.00896522
PPP1R14D	-0.71315	0.0191264
MRPL35	-0.708894	0.0141129
MT1G	-0.708735	0.00362172
REEP1	-0.70718	0.00217368
FGFR4	-0.703142	0.00663645
ZFY	-0.697208	0.00609392
ADAMTS15	-0.69596	0.00163429
GAS2	-0.693563	0.00561799
KRT81	-0.687859	0.00331145
PTPRQ	-0.686313	0.00805319
HEYL	-0.682424	0.0010647
CST3	-0.682409	0.021877
ABTB1	-0.682115	0.00776327
TMED3	-0.678944	0.00356838
RGS19	-0.675152	0.0426896
ALDH3B1	-0.672318	0.0141187
DUSP16	-0.66903	0.00574484
RO60	-0.667982	0.0223559
RNASEH2C	-0.667084	0.0075366
CRYBG1	-0.666252	0.0326779
SCARB1	-0.665944	0.0270832
ANKRD45	-0.665763	0.046194
SPATS2L	-0.664951	0.00957753
CCNE2	-0.661798	0.0286024
MAPK11	-0.660645	0.0339114
CNR2	-0.65707	0.0108636
MDM1	-0.65667	0.00524517
SLC22A23	-0.654406	0.0436626
SPEF2	-0.654353	0.0116035
PTCD2	-0.653035	0.0273846
NGEF	-0.652278	0.0109233
FAM228A	-0.651043	0.0188653
DEFB128	-0.646504	0.00309991
FGGY	-0.645835	0.0413039
DDX43	-0.644407	0.0461321
KCNA2	-0.643228	0.0133295
NKD2	-0.643132	0.0150669
OR6C74	-0.642697	0.0366874
COLGALT2	-0.638864	0.015737
FN1	-0.637324	0.00305779
SLC22A5	-0.634682	0.0221322
EBP	-0.631947	0.0240033
GXYLT2	-0.631324	0.00184764
PGPEP1L	-0.631239	0.0451402
ZNF689	-0.630405	0.00032902
NELFB	-0.630219	0.00195224
SLC25A19	-0.628638	0.00652638
RRBP1	-0.628449	0.0171333
TEX37	-0.627731	0.00498264
CD44	-0.627027	0.0176626
ATP8B2	-0.625805	0.0337228
SYTL2	-0.623969	0.0483249
PGM1	-0.623712	0.0467734
MAP2K6	-0.6197	0.0116451
SLC8A2	-0.618516	0.00187828
CRYBB3	-0.613549	0.00740325
GPR15	-0.612181	0.0458674
CLEC2A	-0.612113	0.0217866
VIPR1	-0.611551	0.0100893
IKZF3	-0.611305	0.0409458
ITIH5	-0.610338	0.00872244
CYRIB	-0.606578	0.0297697
FBXO36	-0.600831	0.00963865
CCDC85A	-0.598942	0.0380595
ANKMY2	-0.596936	0.0260305
RPAP1	-0.596687	0.0374142
VIP	-0.595013	0.0252078
SPRN	-0.594835	0.041846
SRSF2	-0.592292	0.0262155
CAPN5	-0.590627	0.024595
RSPH14	-0.589783	0.0465398
THEMIS	-0.589143	0.0354922
COLEC11	-0.587567	0.0395101
CRACR2B	-0.582912	0.0349508
OR2AJ1	-0.581946	0.0401178
ELOVL1	-0.581789	0.0123356
CXorf58	-0.580448	0.0197832
ZNF559	-0.578786	0.021471
TMEM18	-0.578526	0.0238657
GLCCI1	-0.578025	0.00900022
TAMALIN	-0.577838	0.0432212
GPR39	-0.576372	0.00980952
SRXN1	-0.576123	0.0421841
ANP32A	-0.576026	0.0251389
GLT6D1	-0.574933	0.0416398
TXNRD2	-0.574258	0.0486737
VASH2	-0.568507	0.0314864
SIDT2	-0.567991	0.00221653
TUBG1	-0.567156	0.0183946
DTX4	-0.566117	0.00990048
RHEBL1	-0.565558	0.00734793
SIGLEC15	-0.564017	0.0305534
IFITM3	-0.563566	0.0228663
HMMR	-0.54985	0.0158619
ADCYAP1R1	-0.549076	0.02914
ZNF2	-0.548382	0.0462512
FCGR2B	-0.54618	0.021841
SPIRE1	-0.545176	0.00283671
OR5T1	-0.544979	0.0188224
TKTL1	-0.54423	0.0296548
NAF1	-0.543495	0.00664695
OR10H1	-0.543415	0.0152256
DERL3	-0.541235	0.0452668
CWC27	-0.539209	0.0255564
ZNF253	-0.537635	0.00505258
MMUT	-0.536916	0.0432886
STRIP2	-0.536181	0.0192363
DNAJC13	-0.535968	0.0233524
ZNF550	-0.534421	0.0400177
CENPV	-0.528924	0.0485829
ZNF467	-0.527538	0.0225158
GHRH	-0.526092	0.0362966
TMEM121B	-0.52292	0.0454404
CIB1	-0.522499	0.0178191
MEIOSIN	-0.522	0.00717683
NRIP3	-0.521849	0.037647
PALD1	-0.519565	0.036294
MCEMP1	-0.519217	0.0317719
TRAPPC2L	-0.517584	0.0236216
TRERF1	-0.516922	0.00712993
FAM193B	-0.515677	0.0225777
SPARCL1	-0.514511	0.000869145
TBC1D25	-0.514118	0.0205904
MDP1	-0.511191	0.0354875
RNF183	-0.509498	0.0341309
TRAPPC10	-0.505569	0.0128152
TLE3	-0.505349	0.00990052
KDELR2	-0.504763	0.0346014
ZNF891	-0.504645	0.0214838
DKKL1	-0.504029	0.0368817
STK38L	-0.503849	0.010887
SNRPB	-0.503178	0.0427103
ZNF384	-0.503065	0.0461305
OR10J3	-0.503044	0.0491969
LSP1	-0.502267	0.0187052
PLAGL1	-0.502045	0.0420636
OR9I1	-0.500666	0.0298059
TEX10	-0.500142	0.0386803
