# Supplementary material for: Regenerating human skeletal muscle forms an emerging niche in vivo to support PAX7 cells
Source: Nat Cell Biol. 2023 Nov 2;25(12):1758–73. doi: 10.1038/s41556-023-01271-0 (PMC10709143; doi:10.1038/s41556-023-01271-0)
Supplement: Supplementary file 11 — Full sequence of iCaspase9 vector used for knock-in to 3′ untranslated region of ACTC1 in human embryonic stem cells for upload into Snapgene. [file 41556_2023_1271_MOESM11_ESM.zip]

Archive with 1 entries (1 files):
- ED_Fig_8A._ACTC1_Knock-In_Template.dna
